# Supplementary material for: Genome-wide analysis of light-regulated alternative splicing mediated by photoreceptors in Physcomitrella patens
Source: Genome Biol. 2014 Jan 7;15(1):R10. doi: 10.1186/gb-2014-15-1-r10 (PMC4054894; doi:10.1186/gb-2014-15-1-r10)
Supplement: Additional file 2 — Tables listing all and statistically significant IR, AltDA, AltA, AltD, and ES events found in red-light data. [file gb-2014-15-1-r10-S2.xlsx]

## Sheet: IR
GeneID	intronNo	intronLength	D_intron	R1_intron	R4_intron	uniq_D	uniq_R1	uniq_R4	uniChiSquared	P-value		Notes
Pp1s497_1V6	2	598	8	21	10	2	53	0	N/A	#VALUE!		Column A: gene ID from Physcomitrella genome annotation version 1.6
Pp1s13_158V6	1	742	0	0	31	0	2	29	N/A	#VALUE!		Column B: retained intron of the gene counted from 5' of the genome
Pp1s497_1V6	1	208	1	24	0	2	53	0	N/A	#VALUE!		Column C: length of retained intron (bp)
Pp1s59_34V6	1	148	1	20	0	72	411	0	N/A	#VALUE!		Column D: number of reads supporting the IR event in dark-grown (D) sample
Pp1s272_56V6	1	888	0	13	4	0	20	12	N/A	#VALUE!		Column E: number of reads supporting the IR event in 1h red light (R1) sample
Pp1s128_70V6	1	46	0	0	16	0	0	17	N/A	#VALUE!		Column F: number of reads supporting the IR event in 4h red light (R4) sample
Pp1s101_76V6	1	435	0	11	4	0	34	16	N/A	#VALUE!		Column G: number of reads belonging to the gene in D
Pp1s272_56V6	2	93	0	8	6	0	20	12	N/A	#VALUE!		Column H: number of reads belonging to the gene in R1
Pp1s5_5V6	1	270	4	4	6	1	0	7	N/A	#VALUE!		Column I: number of reads belonging to the gene in R4
Pp1s202_15V6	1	403	0	12	0	0	17	0	N/A	#VALUE!		Column J: chi-squared value (goodness-of-fit) comparing D, E, F taking G, H, I as the background
Pp1s59_34V6	2	467	1	10	0	72	411	0	N/A	#VALUE!		Column K: corresponding P-values
Pp1s197_143V6	1	56	0	9	0	0	29	2	N/A	#VALUE!		*Details can ne found in http://rackj.sourceforge.net/Scripts/index.html#SSIRcompare
Pp1s306_25V6	1	154	4	4	1	10	7	0	N/A	#VALUE!
Pp1s34_407V6	4	106	0	6	1	0	27	12	N/A	#VALUE!
Pp1s431_30V6	3	143	0	6	0	4	19	0	N/A	#VALUE!
Pp1s37_47V6	2	80	1	0	5	9	0	10	N/A	#VALUE!
Pp1s80_169V6	1	146	0	6	0	3	13	0	N/A	#VALUE!
Pp1s156_46V6	2	50	0	3	3	0	5	5	N/A	#VALUE!
Pp1s200_73V6	1	60	6	0	0	8	0	1	N/A	#VALUE!
Pp1s9_335V6	1	658	0	6	0	0	3	0	N/A	#VALUE!
Pp1s431_30V6	1	81	1	4	0	4	19	0	N/A	#VALUE!
Pp1s248_31V6	3	243	0	5	0	0	13	8	N/A	#VALUE!
Pp1s1_416V6	2	409	0	0	5	0	3	14	N/A	#VALUE!
Pp1s64_34V6	2	135	1	4	0	4	12	0	N/A	#VALUE!
Pp1s59_251V6	1	356	0	0	5	0	0	12	N/A	#VALUE!
Pp1s2_65V6	1	60	2	3	0	4	6	0	N/A	#VALUE!
Pp1s1_561V6	8	289	0	4	0	21	13	0	N/A	#VALUE!
Pp1s115_39V6	1	265	0	4	0	6	25	0	N/A	#VALUE!
Pp1s21_329V6	2	178	0	4	0	13	16	0	N/A	#VALUE!
Pp1s248_31V6	2	200	0	4	0	0	13	8	N/A	#VALUE!
Pp1s201_109V6	2	262	0	4	0	16	4	0	N/A	#VALUE!
Pp1s171_66V6	1	139	3	0	1	8	0	10	N/A	#VALUE!
Pp1s29_130V6	11	166	0	0	4	0	6	5	N/A	#VALUE!
Pp1s152_107V6	1	48	4	0	0	6	4	0	N/A	#VALUE!
Pp1s201_111V6	2	116	0	0	4	0	0	7	N/A	#VALUE!
Pp1s74_264V6	3	122	3	0	0	50	10	0	N/A	#VALUE!
Pp1s138_16V6	5	147	3	0	0	25	18	0	N/A	#VALUE!
Pp1s139_35V6	7	134	0	3	0	0	34	0	N/A	#VALUE!
Pp1s113_77V6	3	51	0	3	0	5	13	0	N/A	#VALUE!
Pp1s460_9V6	1	107	0	0	3	5	0	7	N/A	#VALUE!
Pp1s20_109V6	3	63	0	1	2	0	5	5	N/A	#VALUE!
Pp1s15_92V6	1	154	0	3	0	4	5	0	N/A	#VALUE!
Pp1s235_143V6	1	429	2	0	1	5	0	3	N/A	#VALUE!
Pp1s67_45V6	1	49	0	0	3	2	0	6	N/A	#VALUE!
Pp1s262_84V6	3	249	0	3	0	0	4	4	N/A	#VALUE!
Pp1s409_17V6	4	62	0	3	0	0	3	0	N/A	#VALUE!
Pp1s245_69V6	9	164	0	2	0	21	0	63	N/A	#VALUE!
Pp1s89_78V6	1	512	0	0	2	19	0	26	N/A	#VALUE!
Pp1s137_203V6	4	283	2	0	0	25	17	0	N/A	#VALUE!
Pp1s41_296V6	3	286	0	2	0	25	17	0	N/A	#VALUE!
Pp1s1_561V6	9	317	2	0	0	21	13	0	N/A	#VALUE!
Pp1s201_48V6	1	106	2	0	0	8	23	0	N/A	#VALUE!
Pp1s66_192V6	1	109	0	2	0	0	23	1	N/A	#VALUE!
Pp1s100_161V6	2	167	2	0	0	8	0	15	N/A	#VALUE!
Pp1s37_47V6	1	135	0	0	2	9	0	10	N/A	#VALUE!
Pp1s241_111V6	1	106	0	2	0	0	16	2	N/A	#VALUE!
Pp1s237_7V6	1	779	2	0	0	9	7	0	N/A	#VALUE!
Pp1s96_53V6	4	99	0	2	0	4	12	0	N/A	#VALUE!
Pp1s80_176V6	5	359	0	2	0	2	11	0	N/A	#VALUE!
Pp1s16_112V6	3	167	0	2	0	0	1	10	N/A	#VALUE!
Pp1s128_64V6	1	117	0	2	0	3	6	0	N/A	#VALUE!
Pp1s72_268V6	2	350	0	2	0	0	8	1	N/A	#VALUE!
Pp1s251_62V6	1	225	0	2	0	3	5	0	N/A	#VALUE!
Pp1s11_271V6	1	138	2	0	0	5	3	0	N/A	#VALUE!
Pp1s303_63V6	3	194	0	2	0	0	2	3	N/A	#VALUE!
Pp1s452_14V6	2	49	0	2	0	0	4	0	N/A	#VALUE!
Pp1s288_65V6	3	41	2	0	0	2	0	1	N/A	#VALUE!
Pp1s20_129V6	1	341	0	0	2	0	0	2	N/A	#VALUE!
Pp1s523_16V6	1	556	14	979	36	453	1098	519	732.867	7.24192e-160
Pp1s109_232V6	2	236	195	945	484	58026	83078	64229	279.091	2.48961e-61
Pp1s118_26V6	1	166	28	167	39	1	76	5	275.928	1.21056e-60
Pp1s426_30V6	1	491	504	1496	559	2025	2660	1229	262.932	8.0369e-58
Pp1s109_249V6	1	1457	442	107	107	14716	16893	6400	256.115	2.42819e-56
Pp1s319_5V6	1	287	790	1588	526	76781	100907	68809	248.514	1.08584e-54
Pp1s310_47V6	1	1082	43	93	54	14	4	14	231.492	5.39771e-51
Pp1s86_207V6	1	576	244	891	230	6920	12281	8089	230.14	1.0609e-50
Pp1s26_236V6	1	87	929	586	302	26241	34974	14498	224.727	1.58885e-49
Pp1s317_69V6	12	159	10	32	18	163	1621	42	212.667	6.60551e-47
Pp1s15_231V6	3	578	6	30	9	668	11986	108	204.279	4.37975e-45
Pp1s118_232V6	3	212	284	1331	60	19375	61743	13444	194.966	4.60982e-43
Pp1s10_195V6	1	795	23	172	9	207	400	426	184.417	9.00422e-41
Pp1s345_10V6	2	715	378	1009	1009	4852	7685	13501	183.16	1.68743e-40
Pp1s81_131V6	2	852	110	389	268	1545	2460	4488	178.058	2.16359e-39
Pp1s166_98V6	3	465	11	25	113	248	402	256	166.711	6.29805e-37
Pp1s249_62V6	1	241	153	532	648	24763	31523	67587	166.527	6.90265e-37
Pp1s266_43V6	2	160	1	3	8	1482	4076	173	166.055	8.74204e-37
Pp1s101_226V6	1	414	34	388	16	2231	6570	2322	159.855	1.94056e-35
Pp1s15_70V6	1	254	155	42	48	4733	8759	2473	159.606	2.19751e-35
Pp1s13_380V6	2	1340	1196	1806	1649	2104	2641	3667	153.46	4.74946e-34
Pp1s55_66V6	1	2197	567	3454	263	623	6412	364	148.924	4.58724e-33
Pp1s79_115V6	13	182	21	175	129	2713	5151	12872	147.194	1.08946e-32
Pp1s141_27V6	1	590	2676	2204	1107	45614	53086	21546	146.236	1.7592e-32
Pp1s62_115V6	9	1322	505	793	776	995	1247	811	138.625	7.90628e-31
Pp1s237_29V6	11	267	427	165	230	4741	4059	1809	138.333	9.14993e-31
Pp1s254_32V6	2	790	429	1133	333	14935	26534	15008	134.312	6.83179e-30
Pp1s497_2V6	1	1690	42	41	41	5	8	1	129.346	8.18074e-29
Pp1s87_162V6	2	1435	2416	5408	4154	3256	5844	5472	127.652	1.90885e-28
Pp1s61_279V6	2	289	299	1158	207	6300	16830	6469	123.527	1.50145e-27
Pp1s157_51V6	3	366	47	48	113	4070	5947	2945	120.163	8.07202e-27
Pp1s46_127V6	1	873	424	1028	384	6312	9589	6209	120.161	8.07995e-27
Pp1s2_609V6	1	274	945	2073	1206	6863	10402	5697	116.957	4.00986e-26
Pp1s28_396V6	2	721	78	185	283	784	1072	860	114.661	1.26393e-25
Pp1s17_201V6	2	264	83	420	324	2287	10230	16900	114.459	1.39788e-25
Pp1s67_30V6	1	183	1337	2087	1524	438961	571671	596260	113.816	1.92839e-25
Pp1s26_236V6	2	653	302	154	84	26241	34974	14498	110.63	9.48405e-25
Pp1s157_51V6	1	159	23	39	88	4070	5947	2945	110.56	9.82168e-25
Pp1s1_529V6	1	343	6	64	4	138	125	146	109.157	1.98073e-24
Pp1s383_6V6	1	178	13	204	30	1980	15337	419	108.206	3.18748e-24
Pp1s138_29V6	1	926	18	8	3	3	14	18	107.466	4.61487e-24
Pp1s227_44V6	1	156	76	208	52	13259	16130	15680	105.339	1.3365e-23
Pp1s317_16V6	1	1392	20	18	18	10	48	125	105.243	1.40236e-23
Pp1s20_19V6	7	627	666	289	1081	10185	6134	12265	104.179	2.38698e-23
Pp1s75_223V6	2	735	198	471	379	1926	2299	3307	103.973	2.64577e-23
Pp1s65_188V6	2	349	518	1276	431	18304	27087	12090	103.517	3.32247e-23
Pp1s135_21V6	3	492	9	1	28	5	14	256	101.917	7.39765e-23
Pp1s156_153V6	1	507	1694	2563	1077	53821	68952	41375	101.33	9.91842e-23
Pp1s6_256V6	8	297	100	1537	302	1003	6099	1576	98.1493	4.8657e-22
Pp1s43_118V6	2	166	212	57	60	29028	29700	8070	98.1395	4.88975e-22
Pp1s379_26V6	2	236	1	26	7	3858	29678	450	97.8716	5.59057e-22
Pp1s7_212V6	1	284	68	418	249	3794	7056	6009	97.6112	6.36787e-22
Pp1s170_47V6	1	547	321	766	1117	1385	2433	5596	96.2124	1.28157e-21
Pp1s387_21V6	1	377	147	191	229	2946	1430	3443	95.9935	1.42983e-21
Pp1s1_201V6	1	159	15	90	12	947	1226	1399	95.1028	2.23203e-21
Pp1s55_31V6	2	1872	513	209	1000	5314	3012	7441	94.7446	2.66982e-21
Pp1s246_45V6	3	519	60	193	125	2396	2414	3568	94.3621	3.23236e-21
Pp1s244_65V6	1	618	25	176	73	101	177	210	93.9056	4.06119e-21
Pp1s244_27V6	13	229	21	25	39	1285	2741	558	92.8061	7.03725e-21
Pp1s12_126V6	3	206	53	337	23	5260	16924	6216	91.0252	1.71443e-20
Pp1s77_224V6	1	1593	194	340	330	633	544	969	90.6234	2.09594e-20
Pp1s145_58V6	2	418	329	159	190	679	149	207	90.5862	2.1353e-20
Pp1s35_208V6	2	240	52	20	101	950	1231	869	89.8648	3.06275e-20
Pp1s131_104V6	1	977	165	181	172	686	1230	1946	89.8103	3.14729e-20
Pp1s130_124V6	1	130	3	0	8	321	33	22	89.3964	3.87099e-20
Pp1s18_8V6	4	196	167	359	304	2551	3781	6588	89.1411	4.39801e-20
Pp1s175_26V6	1	1338	3	12	26	1224	6077	1128	88.5886	5.79735e-20
Pp1s317_48V6	3	895	380	376	629	896	1048	991	88.4242	6.29398e-20
Pp1s253_35V6	3	278	4	50	14	300	3765	107	88.396	6.38344e-20
Pp1s63_161V6	1	454	56	240	211	11330	14347	11904	88.334	6.58445e-20
Pp1s155_101V6	4	141	0	0	8	137	216	32	88.25	6.86683e-20
Pp1s10_4V6	1	497	16	102	27	357	407	447	88.1017	7.39521e-20
Pp1s41_162V6	1	973	2	41	17	233	326	1069	87.7127	8.98338e-20
Pp1s18_259V6	3	186	55	196	131	8441	8771	11665	87.3957	1.05259e-19
Pp1s294_68V6	1	721	300	394	597	529	643	604	86.9312	1.32782e-19
Pp1s156_156V6	2	404	12	2	8	8	20	1	86.3545	1.77153e-19
Pp1s47_78V6	3	198	24	0	0	295	477	584	86.3186	1.80362e-19
Pp1s246_64V6	2	300	215	605	158	1753	2413	835	85.3765	2.88884e-19
Pp1s104_128V6	1	1231	85	265	243	4372	5334	4168	85.1492	3.2366e-19
Pp1s171_5V6	6	218	0	0	11	9791	11162	2733	84.3333	4.86687e-19
Pp1s102_155V6	6	689	1378	1812	1988	2157	2753	2358	84.2615	5.04473e-19
Pp1s126_117V6	2	134	1	2	9	1	12	1	84.0556	5.59201e-19
Pp1s168_58V6	3	148	0	47	2	3512	4033	4334	84.0094	5.72244e-19
Pp1s37_41V6	1	1014	29	119	133	1804	2339	7293	83.0783	9.11558e-19
Pp1s82_104V6	1	1159	229	553	186	3706	4519	2194	82.4094	1.27357e-18
Pp1s309_28V6	3	216	3	28	1	576	272	405	81.5706	1.93715e-18
Pp1s65_188V6	1	163	434	1063	384	18304	27087	12090	80.9704	2.61514e-18
Pp1s79_49V6	1	941	44	204	108	661	838	841	80.8385	2.79341e-18
Pp1s131_18V6	6	460	142	197	289	2390	3466	2469	80.7086	2.9809e-18
Pp1s21_68V6	7	318	48	19	57	1807	4722	2014	80.2535	3.74267e-18
Pp1s44_23V6	1	871	20	42	26	7	7	1	79.9221	4.41714e-18
Pp1s334_49V6	1	277	8	61	4	1676	2000	2170	79.6414	5.0826e-18
Pp1s99_229V6	6	225	177	165	258	2093	2927	1943	79.2193	6.27687e-18
Pp1s15_235V6	1	723	61	71	64	40	61	14	78.7302	8.01605e-18
Pp1s266_20V6	1	328	27	29	118	3039	4345	4121	78.0672	1.11666e-17
Pp1s72_43V6	1	244	4536	4035	6028	42178	44941	64023	77.8815	1.22532e-17
Pp1s201_135V6	11	227	2	0	20	799	997	403	77.7109	1.33444e-17
Pp1s47_72V6	3	137	203	80	124	12815	11886	5574	77.4487	1.52133e-17
Pp1s35_108V6	2	317	0	35	4	48	79	164	77.429	1.53639e-17
Pp1s45_25V6	1	274	1942	3347	1033	33441	51461	21602	77.3658	1.58572e-17
Pp1s79_115V6	1	595	20	104	78	2713	5151	12872	77.205	1.71853e-17
Pp1s246_146V6	1	920	86	236	132	432	636	863	77.1642	1.75389e-17
Pp1s360_13V6	1	287	1846	2007	3067	41820	35275	66711	76.594	2.3325e-17
Pp1s246_64V6	1	875	265	625	254	1753	2413	835	76.5593	2.37339e-17
Pp1s175_7V6	2	1283	55	132	146	138	166	102	76.4925	2.45395e-17
Pp1s309_73V6	10	89	8	127	52	8293	12806	11787	76.1953	2.84703e-17
Pp1s15_328V6	4	220	2	54	17	375	587	1117	76.1477	2.9157e-17
Pp1s141_102V6	1	145	118	917	247	2718	11464	5040	76.1085	2.97343e-17
Pp1s126_52V6	2	357	48	239	166	2219	3279	3842	75.4597	4.11275e-17
Pp1s215_7V6	1	1747	1438	1239	1077	1109	1332	935	74.9464	5.31615e-17
Pp1s245_29V6	4	278	40	166	72	6505	9510	11181	74.8818	5.49071e-17
Pp1s145_172V6	5	121	22	147	98	7252	10561	15678	74.863	5.54248e-17
Pp1s23_72V6	3	275	101	283	138	1262	1960	2174	74.5043	6.63131e-17
Pp1s14_438V6	1	266	2	1	49	947	1327	1318	74.1812	7.79384e-17
Pp1s118_25V6	3	354	47	244	22	2913	6458	2538	73.8705	9.10385e-17
Pp1s217_1V6	5	310	29	130	66	1580	2338	3566	73.7684	9.58042e-17
Pp1s121_71V6	1	442	230	942	506	2410	5667	4178	73.4615	1.11696e-16
Pp1s189_109V6	2	491	105	191	242	289	523	322	72.7958	1.55808e-16
Pp1s464_13V6	1	492	4	2	18	847	2372	547	72.174	2.1263e-16
Pp1s297_16V6	3	618	535	641	976	1485	1566	1777	71.704	2.68952e-16
Pp1s101_10V6	1	780	97	325	381	1932	2574	3274	71.3339	3.23627e-16
Pp1s130_298V6	1	615	84	291	161	2665	3727	3598	71.0955	3.64598e-16
Pp1s241_102V6	3	229	58	239	184	2070	3094	4378	70.8925	4.03543e-16
Pp1s141_102V6	2	208	91	584	116	2718	11464	5040	70.8732	4.07456e-16
Pp1s47_221V6	3	255	136	135	239	8664	5454	6350	70.8027	4.22076e-16
Pp1s7_364V6	2	957	56	155	93	2109	2445	3847	70.767	4.29675e-16
Pp1s7_212V6	3	246	14	99	13	3794	7056	6009	70.5299	4.83766e-16
Pp1s79_115V6	11	286	9	116	124	2713	5151	12872	70.5089	4.88865e-16
Pp1s9_386V6	9	976	5	89	16	2038	3503	2861	70.4865	4.94374e-16
Pp1s372_51V6	8	392	5	22	67	265	296	265	70.0497	6.15028e-16
Pp1s70_238V6	5	282	10	6	51	1708	2309	1703	69.7203	7.25157e-16
Pp1s38_133V6	3	352	8	0	0	3	24	2	69.3333	8.7995e-16
Pp1s25_66V6	1	219	4	24	21	232	323	2275	69.1723	9.53715e-16
Pp1s122_140V6	15	305	28	44	86	2825	2782	1964	69.0921	9.92767e-16
Pp1s7_58V6	1	745	19	96	42	1994	2119	2748	69.0278	1.02518e-15
Pp1s3_351V6	7	391	0	0	27	198	222	165	68.7273	1.19141e-15
Pp1s539_3V6	4	1566	51	235	44	862	1828	1062	68.5191	1.32209e-15
Pp1s42_209V6	2	710	28	171	132	816	1090	1310	68.213	1.54077e-15
Pp1s45_110V6	10	289	13	95	64	523	524	745	68.0905	1.63805e-15
Pp1s235_61V6	4	119	1	23	0	45	67	166	67.7139	1.97751e-15
Pp1s18_90V6	1	248	29	11	11	205	512	613	67.2959	2.43719e-15
Pp1s44_107V6	2	227	79	94	195	847	1432	1145	66.963	2.87856e-15
Pp1s81_131V6	1	335	108	260	230	1545	2460	4488	66.8993	2.97165e-15
Pp1s158_109V6	2	133	2	20	39	310	303	3910	66.6849	3.308e-15
Pp1s215_36V6	1	206	216	340	327	63096	71002	47575	66.5461	3.54567e-15
Pp1s260_5V6	10	243	625	1349	792	8361	12688	9689	66.5038	3.6215e-15
Pp1s48_58V6	10	421	4	36	0	1563	1322	1415	66.4862	3.65342e-15
Pp1s20_72V6	1	146	1	58	10	786	9648	189	66.3349	3.94062e-15
Pp1s23_58V6	2	1430	56	193	102	1609	2335	2851	66.2003	4.21486e-15
Pp1s376_32V6	1	701	39	119	55	1016	1605	2544	66.0839	4.46743e-15
Pp1s238_9V6	2	295	6	5	47	4770	4937	4466	65.9495	4.77804e-15
Pp1s81_144V6	7	311	749	1862	1500	6148	12824	13630	65.8172	5.10465e-15
Pp1s115_101V6	1	419	27	98	129	4039	5316	4126	65.5271	5.90169e-15
Pp1s27_318V6	2	319	16	73	31	695	1005	1903	65.4291	6.19786e-15
Pp1s195_86V6	7	262	0	2	26	1157	998	756	65.3795	6.35374e-15
Pp1s94_157V6	4	427	2	8	75	349	523	710	64.9432	7.90242e-15
Pp1s31_349V6	6	618	44	34	116	1769	2548	2174	64.8907	8.11267e-15
Pp1s201_41V6	2	887	296	602	322	6802	9841	8911	64.871	8.19312e-15
Pp1s101_66V6	1	162	16	66	5	1664	2145	2199	64.6491	9.15426e-15
Pp1s21_182V6	3	254	27	141	11	1647	3386	1800	64.5974	9.39403e-15
Pp1s307_4V6	2	109	0	46	0	1940	2685	1830	64.5885	9.43616e-15
Pp1s61_125V6	5	237	0	0	4	428	1484	119	64.2689	1.10709e-14
Pp1s219_68V6	8	513	9	7	7	432	2092	88	64.1886	1.15243e-14
Pp1s15_398V6	2	179	1	18	1	444	361	1060	63.9905	1.27244e-14
Pp1s260_29V6	14	358	0	24	0	463	431	685	63.9258	1.31431e-14
Pp1s4_134V6	1	285	701	1073	1032	30387	47880	33367	63.8627	1.35641e-14
Pp1s223_73V6	1	711	63	226	134	4096	4994	4341	63.8449	1.36854e-14
Pp1s141_27V6	2	117	1253	1052	474	45614	53086	21546	63.5726	1.56813e-14
Pp1s43_118V6	3	128	173	59	50	29028	29700	8070	63.3679	1.73718e-14
Pp1s77_215V6	3	953	102	214	311	1595	2360	2152	63.3021	1.79526e-14
Pp1s62_86V6	2	250	4	69	6	1824	2852	1945	63.1953	1.89376e-14
Pp1s219_68V6	3	146	0	1	3	432	2092	88	63.0962	1.98988e-14
Pp1s44_13V6	3	403	65	241	225	2502	3187	3860	62.9493	2.14158e-14
Pp1s431_23V6	10	489	148	231	80	1075	1060	960	62.7876	2.32186e-14
Pp1s90_40V6	2	248	34	95	38	1380	1622	2491	62.6366	2.50406e-14
Pp1s122_100V6	1	699	52	81	130	6650	9059	6014	62.5128	2.66386e-14
Pp1s134_116V6	5	347	96	14	15	991	1005	270	62.227	3.07313e-14
Pp1s67_214V6	1	199	18	25	36	1080	1700	469	62.1042	3.26771e-14
Pp1s109_232V6	1	216	54	224	100	58026	83078	64229	61.9497	3.53009e-14
Pp1s35_286V6	5	394	103	377	199	1889	2986	2132	61.8353	3.73794e-14
Pp1s145_167V6	2	1388	109	171	261	1268	1910	1526	61.734	3.93219e-14
Pp1s33_206V6	1	244	20	107	46	1595	2119	2544	61.605	4.19414e-14
Pp1s6_214V6	6	400	569	659	397	3006	4103	3477	61.4553	4.52019e-14
Pp1s12_231V6	1	219	3	25	5	95	160	514	61.3685	4.72055e-14
Pp1s33_385V6	1	387	29	105	22	6417	6971	5429	61.3317	4.80838e-14
Pp1s264_6V6	4	621	140	39	105	288	238	481	61.2425	5.0275e-14
Pp1s277_79V6	4	198	15	62	5	3916	6425	7462	61.0959	5.40991e-14
Pp1s71_91V6	3	1041	50	229	94	226	359	264	60.8478	6.12456e-14
Pp1s130_37V6	2	125	2	10	0	6	9	59	60.6296	6.83035e-14
Pp1s186_70V6	5	570	38	30	56	285	232	115	60.5824	6.99343e-14
Pp1s326_66V6	1	612	8	25	76	724	1034	940	60.2445	8.28088e-14
Pp1s221_49V6	3	248	6	59	70	8852	10290	7641	60.1457	8.70034e-14
Pp1s444_27V6	2	499	216	307	163	11247	10404	11197	60.0276	9.2295e-14
Pp1s25_371V6	2	272	4	12	12	1999	5659	539	60.004	9.33871e-14
Pp1s64_155V6	1	254	42	152	340	4939	5288	12658	59.9326	9.67845e-14
Pp1s297_16V6	1	68	4	43	5	1485	1566	1777	59.9314	9.68392e-14
Pp1s41_70V6	5	331	69	263	143	1731	2666	2483	59.9149	9.76447e-14
Pp1s9_179V6	4	281	294	759	987	16398	25149	39836	59.6948	1.09005e-13
Pp1s352_43V6	4	116	0	21	0	304	262	440	59.6336	1.12391e-13
Pp1s172_42V6	14	332	3	2	33	1576	1926	1477	59.6268	1.12775e-13
Pp1s218_100V6	1	303	14	31	29	1256	4583	741	59.4399	1.23821e-13
Pp1s225_55V6	25	316	3	22	17	7190	25538	2914	59.3084	1.32236e-13
Pp1s17_12V6	1	273	0	33	0	472	660	710	59.1	1.46757e-13
Pp1s66_184V6	1	256	13	76	26	3041	6607	10477	59.0061	1.53813e-13
Pp1s38_196V6	1	702	24	135	95	22023	26072	26364	58.9339	1.59464e-13
Pp1s51_131V6	1	419	901	912	3104	1756	1685	4712	58.4658	2.01513e-13
Pp1s365_36V6	1	872	0	15	2	130	96	318	58.4025	2.07996e-13
Pp1s21_256V6	1	226	0	28	12	703	589	1460	58.3633	2.1211e-13
Pp1s29_327V6	1	948	235	366	480	339	479	413	58.2529	2.24153e-13
Pp1s400_12V6	3	246	65	241	91	7094	11222	8455	58.217	2.28212e-13
Pp1s459_9V6	1	435	75	235	244	6085	7234	8684	58.2045	2.29645e-13
Pp1s84_83V6	3	58	3	42	2	189	202	170	58.0839	2.43915e-13
Pp1s28_347V6	2	887	1	16	0	83	54	131	57.9263	2.63912e-13
Pp1s41_98V6	5	1016	1	7	37	1737	1945	1617	57.7297	2.91173e-13
Pp1s9_199V6	13	885	26	88	11	1402	1649	1276	57.5362	3.20748e-13
Pp1s79_115V6	12	172	7	58	36	2713	5151	12872	57.4604	3.33146e-13
Pp1s21_363V6	3	400	10	103	34	3520	5050	3750	57.283	3.64041e-13
Pp1s201_115V6	8	193	34	99	16	4738	7675	7326	57.1245	3.94078e-13
Pp1s69_223V6	6	412	0	16	0	141	180	501	57.0667	4.05631e-13
Pp1s45_24V6	7	163	23	44	3	562	839	1331	57.0595	4.07079e-13
Pp1s122_142V6	4	204	60	276	167	3379	5604	3655	57.0147	4.16312e-13
Pp1s479_14V6	3	482	21	152	102	390	690	894	57.0082	4.1766e-13
Pp1s205_22V6	1	616	332	520	458	3661	4766	3006	56.9382	4.32542e-13
Pp1s8_227V6	4	190	3	13	24	417	387	162	56.934	4.33447e-13
Pp1s197_75V6	4	634	54	69	175	478	582	638	56.8843	4.44363e-13
Pp1s490_11V6	3	316	43	71	157	1105	1510	1475	56.8475	4.52617e-13
Pp1s121_83V6	5	252	12	0	0	19	30	60	56.8421	4.5383e-13
Pp1s63_162V6	2	922	39	100	150	4156	5295	4671	56.5495	5.25319e-13
Pp1s21_32V6	4	311	3	52	0	656	983	579	56.484	5.42809e-13
Pp1s21_393V6	1	670	8	79	46	1158	1460	2106	56.4812	5.43583e-13
Pp1s545_14V6	2	369	8	96	23	199	1847	95	56.4136	5.62265e-13
Pp1s69_166V6	2	101	0	6	0	53	17	106	56.1176	6.5194e-13
Pp1s121_168V6	3	223	173	2412	201	6891	65683	8493	56.0948	6.59446e-13
Pp1s55_99V6	2	181	3	8	57	3206	3658	4498	56.0838	6.6308e-13
Pp1s10_385V6	1	533	5	23	62	8108	10694	9238	56.0129	6.86986e-13
Pp1s234_85V6	1	406	56	14	5	220	233	192	55.9432	7.11352e-13
Pp1s109_97V6	1	341	43	135	93	737	1198	2134	55.9408	7.12215e-13
Pp1s104_135V6	4	205	17	101	60	740	889	1141	55.7438	7.85946e-13
Pp1s387_49V6	1	426	10	1	1	78	154	397	55.6733	8.14154e-13
Pp1s180_8V6	1	620	455	566	145	19612	36691	10733	55.4888	8.9279e-13
Pp1s273_14V6	14	379	152	161	373	1764	1409	2207	55.39	9.38029e-13
Pp1s184_111V6	3	522	37	34	90	4814	6061	4538	55.3596	9.52377e-13
Pp1s86_207V6	3	229	206	596	256	6920	12281	8089	55.2222	1.02013e-12
Pp1s183_39V6	6	1432	532	924	900	1021	1763	2355	55.1994	1.0318e-12
Pp1s3_459V6	2	214	49	165	79	2432	3383	3700	55.1776	1.04313e-12
Pp1s209_27V6	1	1314	642	1025	833	5327	12112	7786	55.1432	1.06122e-12
Pp1s1_780V6	1	786	19	99	49	2652	3368	4254	55.1257	1.07056e-12
Pp1s246_29V6	1	1077	0	1	6	4	7	1	54.9592	1.1635e-12
Pp1s38_269V6	1	180	6	19	50	5989	7702	5495	54.9125	1.19097e-12
Pp1s283_20V6	1	770	46	85	137	3238	4335	3355	54.7223	1.30978e-12
Pp1s407_55V6	1	420	29	93	49	1892	1638	2079	54.6591	1.35185e-12
Pp1s6_229V6	1	362	3	44	9	620	693	818	54.6289	1.3724e-12
Pp1s5_75V6	6	233	3	19	46	2720	4103	2697	54.6216	1.37742e-12
Pp1s126_83V6	3	399	76	138	145	1365	1451	955	54.57	1.41344e-12
Pp1s34_24V6	1	988	69	132	37	1015	1605	1629	54.5581	1.42188e-12
Pp1s61_117V6	1	249	39	117	64	1166	1311	1845	54.3716	1.56084e-12
Pp1s46_285V6	1	377	187	299	184	714	1989	1415	54.3402	1.5855e-12
Pp1s31_241V6	4	181	0	1	21	352	420	276	54.228	1.67699e-12
Pp1s235_33V6	3	557	51	51	149	135	124	152	54.0597	1.82423e-12
Pp1s171_52V6	3	408	1	26	4	1200	1174	2134	53.9453	1.93165e-12
Pp1s112_193V6	7	87	2	1	27	3011	4287	3002	53.9106	1.96544e-12
Pp1s107_102V6	1	1201	399	558	309	700	790	732	53.8613	2.01452e-12
Pp1s168_58V6	4	303	3	46	9	3512	4033	4334	53.8108	2.06603e-12
Pp1s279_27V6	1	564	20	77	115	2513	3126	2922	53.789	2.08869e-12
Pp1s40_48V6	2	96	155	306	534	21328	23505	65200	53.761	2.11811e-12
Pp1s291_22V6	1	320	46	30	120	8840	12691	13031	53.5764	2.32285e-12
Pp1s35_126V6	14	272	17	87	48	2648	3297	4916	53.3255	2.63339e-12
Pp1s220_81V6	2	320	9	47	13	73	76	118	53.3076	2.65706e-12
Pp1s72_166V6	4	576	14	15	64	2460	4229	3352	53.2786	2.69591e-12
Pp1s146_96V6	1	706	15	80	29	1598	2118	2585	53.2338	2.75691e-12
Pp1s9_100V6	2	335	33	94	113	1126	1052	1001	53.0326	3.04874e-12
Pp1s34_262V6	1	520	30	146	64	227	301	234	53.009	3.08487e-12
Pp1s178_121V6	1	694	27	81	24	2085	2059	2302	52.9004	3.25709e-12
Pp1s402_20V6	2	251	16	85	15	717	1448	1390	52.8182	3.39369e-12
Pp1s52_116V6	1	273	37	154	112	8559	10780	7741	52.741	3.52721e-12
Pp1s212_8V6	2	225	106	125	12	1286	3526	536	52.7288	3.54876e-12
Pp1s93_98V6	4	238	0	0	4	414	3132	269	52.7286	3.54915e-12
Pp1s21_141V6	14	797	188	87	124	1498	1538	1870	52.7198	3.56487e-12
Pp1s344_39V6	1	955	242	306	424	1081	864	1075	52.6383	3.71309e-12
Pp1s190_33V6	2	154	3	0	19	501	597	316	52.5801	3.82278e-12
Pp1s70_162V6	2	339	5	11	0	14	3	9	52.4435	4.09307e-12
Pp1s209_59V6	2	231	84	177	245	9612	8298	12784	52.3695	4.2472e-12
Pp1s182_56V6	1	250	0	0	15	199	188	111	52.2973	4.40338e-12
Pp1s109_192V6	3	187	1	11	0	2236	804	2071	52.2899	4.41974e-12
Pp1s37_124V6	1	240	294	88	188	23134	16050	16009	52.2836	4.43371e-12
Pp1s65_251V6	9	423	159	316	196	1345	1605	1781	52.2702	4.46338e-12
Pp1s215_89V6	8	205	0	5	15	300	1240	293	52.2275	4.55982e-12
Pp1s80_121V6	1	418	112	200	267	1265	2095	1591	52.2051	4.61121e-12
Pp1s7_147V6	11	208	0	37	5	1905	2488	2670	52.1068	4.84338e-12
Pp1s277_20V6	1	143	2	0	26	1178	852	884	51.9374	5.27149e-12
Pp1s39_288V6	1	478	26	24	79	4545	5464	4673	51.9297	5.29194e-12
Pp1s48_101V6	3	628	780	1105	941	3167	3719	4340	51.8235	5.58054e-12
Pp1s319_5V6	3	312	170	315	97	76781	100907	68809	51.8053	5.63149e-12
Pp1s395_50V6	4	251	9	0	2	185	860	19	51.7145	5.89305e-12
Pp1s165_67V6	1	688	140	250	147	1801	1839	2080	51.5917	6.26622e-12
Pp1s34_132V6	3	205	4	30	0	1111	1205	1500	51.4435	6.74803e-12
Pp1s12_401V6	3	507	51	117	123	7571	6860	15785	51.393	6.92071e-12
Pp1s211_92V6	1	161	298	378	358	3858	6502	8080	51.2746	7.34294e-12
Pp1s57_215V6	5	292	41	141	40	4287	6242	5045	51.1973	7.63216e-12
Pp1s119_47V6	6	379	2	22	2	2276	2226	4610	51.121	7.92897e-12
Pp1s145_99V6	5	444	41	153	86	625	874	1030	51.0636	8.15989e-12
Pp1s54_110V6	1	461	81	145	17	1178	5337	675	51.0277	8.30758e-12
Pp1s20_347V6	9	212	4	14	55	323	1028	740	50.9715	8.54427e-12
Pp1s379_22V6	6	278	0	13	0	100	74	190	50.9459	8.65423e-12
Pp1s311_33V6	4	200	5	67	40	4005	4716	6367	50.924	8.74977e-12
Pp1s126_52V6	1	472	24	152	146	2219	3279	3842	50.8394	9.12764e-12
Pp1s205_59V6	1	1067	142	337	212	1770	2689	3027	50.8231	9.20245e-12
Pp1s90_23V6	6	241	3	38	7	2126	2227	2719	50.8107	9.2599e-12
Pp1s244_27V6	21	155	2	0	9	1285	2741	558	50.7899	9.35662e-12
Pp1s257_105V6	3	527	59	206	139	12164	15506	12140	50.7046	9.76418e-12
Pp1s34_425V6	1	1299	186	417	309	1017	1523	1859	50.5441	1.058e-11
Pp1s291_22V6	3	97	24	19	88	8840	12691	13031	50.4845	1.09e-11
Pp1s68_134V6	2	184	14	36	23	846	2806	338	50.4514	1.1082e-11
Pp1s27_86V6	1	425	329	378	286	3562	2586	3103	50.4243	1.12332e-11
Pp1s32_198V6	5	228	0	0	21	1471	2073	1476	50.4228	1.12418e-11
Pp1s19_13V6	1	331	106	264	542	11542	13774	42392	50.4009	1.13653e-11
Pp1s34_427V6	4	348	18	19	59	2188	2290	1802	50.3675	1.15568e-11
Pp1s142_144V6	13	330	0	0	8	3087	4684	1238	50.2165	1.24632e-11
Pp1s3_353V6	4	356	82	18	20	14377	16626	5044	50.1662	1.27804e-11
Pp1s222_39V6	4	306	25	62	21	1737	1580	2424	50.1251	1.30459e-11
Pp1s34_402V6	14	160	0	1	19	743	1438	759	50.0192	1.37551e-11
Pp1s201_52V6	1	130	35	43	0	142	658	73	50.0041	1.38596e-11
Pp1s32_328V6	17	283	2	2	28	1017	1599	1134	49.7726	1.55604e-11
Pp1s223_38V6	1	447	1	2	0	267	18	415	49.7258	1.5929e-11
Pp1s23_323V6	1	610	30	54	25	348	197	358	49.5142	1.77066e-11
Pp1s156_120V6	2	1012	65	220	155	2324	3009	2791	49.4911	1.79118e-11
Pp1s300_26V6	3	210	23	6	2	371	766	547	49.4075	1.86764e-11
Pp1s355_65V6	12	217	98	90	43	897	1232	1341	49.3084	1.96257e-11
Pp1s12_367V6	2	226	138	362	120	999	1416	768	49.2425	2.02829e-11
Pp1s125_97V6	1	490	26	113	37	1095	1682	1595	49.2379	2.03295e-11
Pp1s203_51V6	1	550	100	258	155	828	1312	1536	49.1724	2.10065e-11
Pp1s22_146V6	3	212	17	90	24	5353	7755	6850	49.1649	2.10853e-11
Pp1s68_115V6	1	506	13	105	83	4531	5880	5776	49.0523	2.23063e-11
Pp1s450_8V6	2	259	22	0	0	205	311	146	49.0439	2.24002e-11
Pp1s260_4V6	1	561	44	80	45	1569	1215	2173	49.0285	2.25739e-11
Pp1s7_452V6	1	1050	85	263	132	1211	2732	772	49.0051	2.28395e-11
Pp1s51_42V6	2	750	35	15	58	42	48	32	48.995	2.29548e-11
Pp1s95_65V6	2	348	25	97	33	4807	5233	4545	48.9675	2.32726e-11
Pp1s46_235V6	3	215	17	3	0	751	1884	905	48.9587	2.33748e-11
Pp1s66_90V6	2	1032	44	180	90	141	190	138	48.8812	2.42983e-11
Pp1s102_88V6	3	376	0	28	10	565	5668	271	48.8325	2.48973e-11
Pp1s164_60V6	7	342	14	28	98	636	815	1019	48.6915	2.6716e-11
Pp1s323_62V6	1	643	333	442	347	2272	2795	3526	48.6496	2.72824e-11
Pp1s66_106V6	3	150	0	0	14	429	325	217	48.6452	2.73425e-11
Pp1s342_16V6	10	831	56	81	38	6063	27131	10355	48.596	2.80232e-11
Pp1s26_202V6	5	313	41	44	125	644	1062	999	48.5705	2.83825e-11
Pp1s97_204V6	2	529	252	521	536	1961	2387	2923	48.4825	2.96596e-11
Pp1s210_35V6	1	286	47	171	38	2934	4315	2305	48.3828	3.11756e-11
Pp1s12_163V6	2	213	4	4	18	1013	2969	856	48.3728	3.13317e-11
Pp1s318_58V6	6	569	78	163	66	959	2080	2112	48.3715	3.13525e-11
Pp1s33_169V6	16	826	100	86	82	2933	6672	3185	48.3682	3.14041e-11
Pp1s427_37V6	1	686	20	77	94	3286	4057	3219	48.3374	3.18907e-11
Pp1s21_68V6	2	229	5	4	25	1807	4722	2014	48.3021	3.24596e-11
Pp1s33_251V6	2	381	4	9	0	402	114	546	48.296	3.25584e-11
Pp1s1_549V6	3	318	8	47	71	5382	7108	5698	48.2821	3.2785e-11
Pp1s37_276V6	3	255	2	6	14	1141	1735	444	48.2778	3.28552e-11
Pp1s84_242V6	1	644	59	37	118	1475	1577	1555	48.2641	3.30809e-11
Pp1s65_64V6	2	312	7	61	11	834	1404	1354	48.2388	3.35031e-11
Pp1s19_109V6	2	309	62	93	65	1936	1157	2010	48.2066	3.40464e-11
Pp1s57_72V6	3	342	44	151	112	790	985	1350	48.1579	3.48862e-11
Pp1s219_50V6	5	291	8	54	65	15025	19393	13798	47.9546	3.86188e-11
Pp1s427_2V6	20	579	0	0	26	3630	4923	4641	47.916	3.93713e-11
Pp1s22_146V6	6	205	29	3	6	5353	7755	6850	47.8846	3.99933e-11
Pp1s248_61V6	1	275	8	0	0	97	135	445	47.8351	4.09969e-11
Pp1s180_66V6	9	1605	3	0	24	357	299	266	47.8057	4.16021e-11
Pp1s134_153V6	1	465	16	103	86	1301	1617	2213	47.7895	4.19409e-11
Pp1s364_56V6	1	416	265	419	480	5391	6595	5828	47.7797	4.21475e-11
Pp1s2_290V6	1	797	104	197	233	1005	1106	1013	47.766	4.24364e-11
Pp1s162_162V6	17	201	53	74	158	848	1035	1054	47.7397	4.29978e-11
Pp1s225_55V6	7	555	0	2	6	7190	25538	2914	47.7387	4.30211e-11
Pp1s79_115V6	14	175	3	38	19	2713	5151	12872	47.7224	4.33732e-11
Pp1s132_188V6	5	314	11	61	21	4652	7738	11631	47.7165	4.34998e-11
Pp1s341_72V6	1	382	42	138	39	1448	2650	2354	47.6468	4.5044e-11
Pp1s165_39V6	1	377	33	86	116	9199	12546	9493	47.5189	4.80169e-11
Pp1s159_68V6	3	229	9	59	28	9674	14024	23898	47.4803	4.8953e-11
Pp1s192_80V6	1	218	7	13	46	170	237	180	47.4588	4.94817e-11
Pp1s51_46V6	2	310	109	13	21	2695	1887	840	47.4561	4.95502e-11
Pp1s102_101V6	1	197	1	0	36	1957	3187	3662	47.351	5.2223e-11
Pp1s40_127V6	1	238	111	323	280	3598	5292	4458	47.3452	5.23741e-11
Pp1s60_308V6	5	397	15	65	15	424	544	590	47.3284	5.28166e-11
Pp1s30_154V6	1	884	57	154	84	674	834	994	47.2695	5.43948e-11
Pp1s96_156V6	15	283	20	90	25	1195	1755	1671	47.2433	5.51109e-11
Pp1s375_35V6	2	122	6	43	4	1762	2295	2307	47.0266	6.14186e-11
Pp1s1_309V6	15	251	4	77	12	2447	5352	3465	47.0015	6.2195e-11
Pp1s115_81V6	1	775	255	268	172	83	147	97	46.9946	6.24111e-11
Pp1s1_788V6	1	437	0	18	13	469	544	2640	46.7268	7.13513e-11
Pp1s78_21V6	1	227	11	80	22	1134	1444	1023	46.7172	7.16951e-11
Pp1s41_288V6	4	1043	4280	6061	4854	3952	5269	4813	46.709	7.19892e-11
Pp1s24_153V6	2	368	29	14	89	306	405	476	46.7071	7.20579e-11
Pp1s139_14V6	1	370	0	14	0	8	6	12	46.6667	7.35296e-11
Pp1s39_130V6	1	276	25	129	86	9477	12171	9852	46.6403	7.45053e-11
Pp1s35_49V6	7	433	5	12	39	463	1138	637	46.6398	7.45233e-11
Pp1s400_15V6	1	420	28	123	112	9544	11679	10689	46.5453	7.81306e-11
Pp1s95_81V6	4	209	0	2	24	1609	1607	1427	46.526	7.88873e-11
Pp1s2_161V6	5	149	0	0	2	893	3711	198	46.5051	7.9718e-11
Pp1s25_89V6	2	304	26	111	62	878	966	902	46.4321	8.2679e-11
Pp1s2_172V6	3	176	24	39	31	2503	4626	883	46.402	8.39324e-11
Pp1s2_108V6	11	287	4	28	4	1045	1040	1722	46.3209	8.74045e-11
Pp1s84_48V6	2	183	22	0	2	1047	1319	1257	46.2644	8.99128e-11
Pp1s19_96V6	1	271	6	0	0	105	320	489	46.2286	9.15363e-11
Pp1s12_19V6	6	254	15	1	24	706	127	189	46.2106	9.23647e-11
Pp1s162_9V6	9	141	4	46	8	2480	3548	3717	46.1811	9.37336e-11
Pp1s102_20V6	3	148	1	7	17	321	380	147	46.1658	9.44537e-11
Pp1s46_149V6	1	236	0	1	28	97	100	111	46.1208	9.66037e-11
Pp1s55_185V6	1	193	4	6	14	14	21	5	46.0952	9.78467e-11
Pp1s283_53V6	3	146	90	172	235	7445	9378	8752	46.0227	1.0146e-10
Pp1s15_126V6	1	772	40	129	51	4883	6975	7160	45.9704	1.04151e-10
Pp1s38_379V6	2	318	32	25	73	1073	1311	1000	45.9698	1.0418e-10
Pp1s85_83V6	1	569	4	24	4	356	273	512	45.9476	1.05345e-10
Pp1s131_197V6	4	299	21	15	77	324	556	549	45.9026	1.07742e-10
Pp1s14_434V6	7	313	6	48	7	1055	1425	1387	45.8999	1.07883e-10
Pp1s33_127V6	2	322	34	69	21	814	1511	2074	45.7047	1.18948e-10
Pp1s101_24V6	1	115	54	37	120	5992	4253	5451	45.6598	1.21645e-10
Pp1s73_15V6	2	453	68	148	94	375	441	637	45.6141	1.24457e-10
Pp1s40_297V6	1	354	56	150	164	6432	8805	6879	45.5895	1.26e-10
Pp1s76_74V6	1	125	0	0	25	1410	1631	1668	45.5785	1.26691e-10
Pp1s149_10V6	4	98	0	6	2	45	20	170	45.5662	1.27477e-10
Pp1s475_5V6	3	427	207	669	415	4575	8860	5587	45.5012	1.31685e-10
Pp1s441_23V6	8	282	1	28	1	1497	1911	2096	45.4785	1.33192e-10
Pp1s58_258V6	1	323	47	94	137	1683	1978	1714	45.4684	1.33867e-10
Pp1s316_69V6	3	215	7	5	53	847	520	932	45.3476	1.42195e-10
Pp1s142_79V6	11	166	0	6	12	16912	36222	8190	45.2874	1.46547e-10
Pp1s100_253V6	2	563	6	25	2	599	402	592	45.2782	1.47215e-10
Pp1s76_57V6	1	979	42	8	14	1995	2817	2211	45.2491	1.49379e-10
Pp1s115_101V6	2	352	30	43	89	4039	5316	4126	45.2431	1.49825e-10
Pp1s44_242V6	10	156	0	12	4	955	1367	6769	45.196	1.53396e-10
Pp1s40_296V6	10	228	8	55	8	1067	1557	1402	45.1569	1.56428e-10
Pp1s240_56V6	2	747	10	4	50	31	45	47	45.1103	1.6011e-10
Pp1s319_5V6	2	234	535	813	364	76781	100907	68809	45.1048	1.60552e-10
Pp1s76_74V6	3	459	83	222	193	1410	1631	1668	45.0895	1.61786e-10
Pp1s295_6V6	1	143	1	48	10	892	1395	1256	45.0292	1.66738e-10
Pp1s136_129V6	1	192	0	0	18	47	53	40	45	1.6919e-10
Pp1s150_11V6	3	172	5	59	17	749	1036	981	44.9388	1.74443e-10
Pp1s1_100V6	6	692	138	219	134	1851	2551	3169	44.9142	1.76608e-10
Pp1s33_219V6	16	305	3	0	16	300	363	182	44.8906	1.78702e-10
Pp1s136_114V6	1	666	117	291	200	1096	1518	1727	44.8357	1.83675e-10
Pp1s239_61V6	1	299	16	85	4	1500	2435	1053	44.7829	1.88594e-10
Pp1s148_65V6	4	1315	37	8	8	1963	2608	2346	44.7806	1.88808e-10
Pp1s181_114V6	6	226	10	26	74	699	564	786	44.7659	1.902e-10
Pp1s192_39V6	9	312	5	11	64	5909	12755	14076	44.7022	1.96356e-10
Pp1s15_126V6	2	181	97	290	210	4883	6975	7160	44.6888	1.97673e-10
Pp1s66_199V6	2	196	23	138	6	13527	27971	7263	44.6612	2.00424e-10
Pp1s1_784V6	3	689	31	118	57	1030	1272	1278	44.6314	2.03435e-10
Pp1s405_38V6	7	283	3	26	45	1167	1458	1060	44.6041	2.06223e-10
Pp1s47_277V6	4	197	14	100	58	1533	2406	2908	44.5936	2.07307e-10
Pp1s244_57V6	3	169	20	1	32	890	1360	835	44.5862	2.08083e-10
Pp1s184_89V6	1	967	48	10	34	7	8	15	44.5357	2.13399e-10
Pp1s80_110V6	2	813	7	35	58	3612	4676	3567	44.4687	2.20665e-10
Pp1s83_116V6	3	641	23	87	47	2657	2845	3608	44.4531	2.22399e-10
Pp1s34_139V6	2	344	4	34	3	487	573	637	44.4475	2.23026e-10
Pp1s336_66V6	2	343	2	6	22	124	84	62	44.4055	2.27752e-10
Pp1s33_381V6	1	298	29	201	45	1793	4906	2546	44.3536	2.33747e-10
Pp1s1_95V6	3	143	43	197	75	2152	3618	2293	44.3529	2.33825e-10
Pp1s120_127V6	2	397	23	102	28	4220	6819	5883	44.3523	2.33895e-10
Pp1s115_168V6	12	345	16	176	35	3101	7670	2685	44.336	2.35803e-10
Pp1s126_82V6	3	194	237	130	100	4869	4902	3767	44.3204	2.37658e-10
Pp1s263_21V6	10	231	3	49	12	282	500	581	44.2257	2.49181e-10
Pp1s234_65V6	5	239	17	50	4	872	1051	1077	44.1394	2.6017e-10
Pp1s99_59V6	3	304	35	94	28	2360	3396	3722	44.1263	2.61878e-10
Pp1s44_194V6	1	116	19	0	4	359	514	624	44.1185	2.62905e-10
Pp1s34_313V6	1	158	30	45	92	998	1351	1070	44.0971	2.65725e-10
Pp1s61_279V6	3	259	12	106	5	6300	16830	6469	44.0873	2.67028e-10
Pp1s55_202V6	2	281	0	26	2	810	983	1127	44.0865	2.67145e-10
Pp1s91_124V6	2	400	30	122	97	5051	5810	7035	44.0508	2.71948e-10
Pp1s41_63V6	1	233	6	53	8	2425	3712	3259	43.9595	2.84654e-10
Pp1s109_97V6	2	944	20	115	105	737	1198	2134	43.9539	2.85447e-10
Pp1s303_45V6	4	146	2	0	13	2366	4455	1645	43.9381	2.8771e-10
Pp1s133_10V6	12	243	313	798	390	22726	39940	26663	43.9232	2.89866e-10
Pp1s317_69V6	10	292	14	20	0	163	1621	42	43.8314	3.03484e-10
Pp1s7_414V6	1	1673	57	131	68	29	34	11	43.7964	3.08843e-10
Pp1s20_332V6	1	372	21	84	10	466	857	632	43.7452	3.1685e-10
Pp1s199_104V6	10	206	6	9	35	647	670	514	43.7401	3.17661e-10
Pp1s94_158V6	4	363	268	237	103	1571	2342	1055	43.7062	3.2309e-10
Pp1s457_16V6	3	197	67	195	106	2116	2960	3041	43.6417	3.33681e-10
Pp1s200_19V6	2	151	27	14	3	1501	3815	1794	43.5934	3.41826e-10
Pp1s336_10V6	6	308	4	27	18	868	5515	656	43.5874	3.42868e-10
Pp1s125_61V6	2	352	7	50	11	141	221	264	43.5575	3.48022e-10
Pp1s12_239V6	5	319	2	2	26	1087	1598	1205	43.5442	3.50348e-10
Pp1s237_62V6	1	1226	13	9	28	12	9	5	43.5393	3.512e-10
Pp1s134_165V6	3	391	29	32	82	795	1027	847	43.5229	3.54093e-10
Pp1s6_204V6	1	617	370	550	357	487	526	293	43.5055	3.5719e-10
Pp1s11_117V6	1	921	1	38	2	803	1276	968	43.5014	3.57922e-10
Pp1s67_50V6	3	310	196	173	124	4283	2033	2655	43.483	3.61234e-10
Pp1s154_54V6	4	409	4	11	44	557	959	782	43.4597	3.65464e-10
Pp1s18_144V6	5	190	31	90	15	2446	3456	2758	43.4541	3.66485e-10
Pp1s117_83V6	3	242	7	43	0	902	1371	1057	43.4381	3.69435e-10
Pp1s209_44V6	3	886	253	404	445	1830	2399	1966	43.3298	3.89998e-10
Pp1s42_259V6	12	472	50	39	9	1390	2649	1682	43.326	3.90724e-10
Pp1s33_287V6	4	117	0	20	1	287	429	730	43.2968	3.9648e-10
Pp1s222_97V6	12	612	2	13	3	919	580	2178	43.2556	4.04736e-10
Pp1s389_1V6	2	524	13	38	18	581	720	1830	43.2388	4.08154e-10
Pp1s112_142V6	1	488	8	54	17	500	699	889	43.2341	4.09102e-10
Pp1s227_85V6	4	513	54	168	118	6067	6989	6165	43.15	4.26671e-10
Pp1s210_15V6	2	421	245	99	320	8288	6529	10264	43.1091	4.35487e-10
Pp1s13_360V6	17	259	8	5	23	647	2608	923	43.1075	4.3583e-10
Pp1s432_26V6	5	217	4	29	2	315	391	531	43.0802	4.41826e-10
Pp1s39_255V6	3	439	15	53	10	379	431	480	43.0517	4.4818e-10
Pp1s87_15V6	2	145	3	31	3	396	636	886	43.032	4.52605e-10
Pp1s196_114V6	8	185	0	0	4	30	56	8	43	4.59906e-10
Pp1s12_340V6	1	1247	216	323	400	406	462	438	42.9804	4.64427e-10
Pp1s283_9V6	2	1012	57	169	107	764	896	911	42.9701	4.66836e-10
Pp1s21_194V6	1	562	41	74	217	865	1071	1783	42.8832	4.87563e-10
Pp1s427_2V6	6	215	2	5	35	3630	4923	4641	42.86	4.93253e-10
Pp1s422_9V6	8	296	0	17	0	705	730	1135	42.8493	4.95895e-10
Pp1s64_180V6	9	917	36	97	63	1399	1151	1305	42.8209	5.02988e-10
Pp1s78_56V6	5	275	1	38	8	2594	3787	4255	42.7794	5.13536e-10
Pp1s3_513V6	2	393	27	5	10	951	1643	1628	42.7619	5.18039e-10
Pp1s45_191V6	1	312	60	142	179	2946	3157	3448	42.696	5.35393e-10
Pp1s131_18V6	29	258	0	0	18	2390	3466	2469	42.6926	5.36318e-10
Pp1s88_64V6	1	780	60	296	192	757	1520	1148	42.6826	5.39e-10
Pp1s351_44V6	3	305	70	220	13	4178	8191	2265	42.6304	5.53268e-10
Pp1s365_30V6	1	406	15	47	87	3400	4246	4107	42.6277	5.54007e-10
Pp1s304_66V6	5	154	41	99	20	1352	2108	1844	42.5363	5.79896e-10
Pp1s431_3V6	3	632	46	26	11	1586	1971	2478	42.4972	5.91348e-10
Pp1s96_143V6	10	202	0	39	5	148	384	413	42.3702	6.30123e-10
Pp1s138_144V6	4	546	6	44	19	187	274	502	42.3358	6.41064e-10
Pp1s242_6V6	2	864	0	19	0	626	682	893	42.3182	6.46731e-10
Pp1s26_111V6	11	141	0	7	25	650	1087	660	42.3106	6.49191e-10
Pp1s149_4V6	2	261	479	745	335	36503	39729	23494	42.2812	6.58797e-10
Pp1s35_250V6	1	1369	14	28	12	19	9	22	42.2707	6.62269e-10
Pp1s11_404V6	2	138	26	41	36	354	728	167	42.2617	6.65247e-10
Pp1s79_93V6	2	188	4	2	16	1004	1348	546	42.2524	6.6837e-10
Pp1s38_335V6	1	762	12	58	10	1251	1890	1874	42.1381	7.07679e-10
Pp1s242_42V6	1	828	0	15	11	25	32	172	42.1252	7.12246e-10
Pp1s152_109V6	1	253	41	163	101	1176	1741	1853	42.1202	7.14019e-10
Pp1s15_226V6	4	651	66	191	137	1494	2361	3274	42.0616	7.35275e-10
Pp1s81_129V6	2	251	47	136	133	655	792	649	42.0567	7.37057e-10
Pp1s355_46V6	19	102	43	14	62	12234	13541	10677	42.0128	7.53434e-10
Pp1s59_294V6	4	191	15	1	4	158	330	354	41.9829	7.64755e-10
Pp1s137_159V6	6	310	17	1	1	307	569	348	41.9423	7.80467e-10
Pp1s18_283V6	5	236	0	0	14	2285	3483	1931	41.8187	8.30184e-10
Pp1s136_71V6	1	132	3	18	13	2190	803	2397	41.7931	8.4089e-10
Pp1s46_72V6	1	852	48	160	139	4571	5585	5346	41.7498	8.59283e-10
Pp1s98_191V6	3	496	28	102	79	377	472	785	41.7468	8.60586e-10
Pp1s505_13V6	3	206	1	28	1	983	1392	1435	41.7464	8.6075e-10
Pp1s3_213V6	1	365	27	99	31	365	636	651	41.7012	8.80452e-10
Pp1s104_75V6	1	180	16	99	68	4495	6056	7163	41.6568	9.00221e-10
Pp1s224_127V6	3	1190	158	158	178	519	1057	886	41.653	9.01934e-10
Pp1s32_130V6	6	362	128	296	62	1327	1581	464	41.6501	9.03207e-10
Pp1s24_124V6	1	1157	0	20	6	9	6	10	41.5641	9.42909e-10
Pp1s51_262V6	1	977	137	174	119	1515	1198	1692	41.5428	9.53007e-10
Pp1s65_136V6	2	472	36	97	33	2240	3391	3841	41.5161	9.65833e-10
Pp1s102_20V6	1	215	2	2	13	321	380	147	41.4944	9.76348e-10
Pp1s21_218V6	1	246	45	143	63	924	1390	1408	41.4508	9.9789e-10
Pp1s137_152V6	9	891	12	307	30	373	2491	556	41.4148	1.016e-09
Pp1s54_175V6	2	566	26	85	43	541	961	1509	41.3838	1.03184e-09
Pp1s8_144V6	2	224	6	7	26	1822	1526	1014	41.3654	1.0414e-09
Pp1s12_416V6	3	213	27	15	28	5653	10483	3069	41.3559	1.04638e-09
Pp1s311_23V6	2	399	18	75	21	1607	2141	2074	41.3313	1.05929e-09
Pp1s84_221V6	1	275	7	52	15	1926	2629	3005	41.3252	1.06255e-09
Pp1s34_111V6	3	430	26	114	120	2898	3523	4034	41.2578	1.09898e-09
Pp1s267_15V6	1	1048	37	42	39	30	9	12	41.2165	1.12188e-09
Pp1s158_40V6	20	150	0	0	6	6939	8909	2310	41.1636	1.15194e-09
Pp1s54_136V6	5	319	12	47	74	1370	1703	1491	41.1504	1.15959e-09
Pp1s5_157V6	2	553	6	36	8	350	454	690	41.1411	1.16502e-09
Pp1s48_57V6	2	152	3	59	12	968	1519	997	41.1307	1.17109e-09
Pp1s409_52V6	1	351	159	129	157	2020	2104	1237	41.1162	1.17957e-09
Pp1s126_61V6	3	277	2	34	8	489	655	885	41.0973	1.19081e-09
Pp1s2_589V6	2	328	11	4	49	1203	1802	1905	41.0915	1.19424e-09
Pp1s25_261V6	6	275	177	403	265	10833	17530	18679	41.0708	1.20669e-09
Pp1s39_81V6	1	459	23	44	127	1210	1957	2367	41.0686	1.20798e-09
Pp1s17_19V6	7	246	18	2	2	717	1172	1135	41.0669	1.20903e-09
Pp1s114_90V6	8	259	0	27	0	504	979	985	41.0654	1.20995e-09
Pp1s450_4V6	5	207	107	22	67	2142	1784	1707	40.9902	1.25628e-09
Pp1s144_89V6	2	189	137	84	120	2806	4005	3982	40.9314	1.29377e-09
Pp1s6_228V6	2	435	25	77	57	501	388	393	40.9243	1.29835e-09
Pp1s18_84V6	4	254	61	151	66	3616	5229	5495	40.8972	1.31606e-09
Pp1s165_128V6	2	251	19	49	65	1757	1720	1307	40.8782	1.32867e-09
Pp1s159_31V6	1	263	138	175	127	2054	1294	1473	40.8767	1.32966e-09
Pp1s163_93V6	3	262	7	72	62	753	929	884	40.8709	1.33354e-09
Pp1s74_175V6	6	307	2	27	50	769	2291	1383	40.8523	1.34595e-09
Pp1s62_161V6	2	263	2	31	0	192	421	445	40.8514	1.34658e-09
Pp1s131_6V6	1	255	1	70	30	1032	2654	2979	40.8361	1.35695e-09
Pp1s243_25V6	3	299	0	22	2	1095	1148	1422	40.8118	1.37349e-09
Pp1s158_158V6	18	460	11	61	12	545	795	714	40.8099	1.37481e-09
Pp1s90_26V6	4	300	38	114	40	739	1175	1200	40.7026	1.4506e-09
Pp1s185_81V6	1	354	18	75	14	1257	2445	2274	40.7	1.45246e-09
Pp1s371_33V6	4	136	0	0	24	1597	2213	2249	40.6581	1.48324e-09
Pp1s403_3V6	11	237	690	831	895	3853	5582	4432	40.6564	1.48446e-09
Pp1s10_178V6	1	368	8	30	1	43	67	98	40.6342	1.50105e-09
Pp1s31_147V6	5	161	29	6	45	425	621	466	40.6252	1.50779e-09
Pp1s1_516V6	2	384	19	64	19	803	1053	1293	40.5879	1.5362e-09
Pp1s281_20V6	14	393	0	28	2	2039	2841	2752	40.5738	1.54709e-09
Pp1s68_292V6	7	228	0	0	18	447	426	388	40.5	1.60523e-09
Pp1s505_19V6	2	364	19	66	91	4110	5160	4525	40.4934	1.61054e-09
Pp1s197_56V6	1	162	9	37	16	394	409	845	40.4878	1.61504e-09
Pp1s1_87V6	2	373	0	51	26	171	246	279	40.4713	1.6284e-09
Pp1s3_192V6	3	519	20	95	43	1041	1453	1520	40.4639	1.6345e-09
Pp1s6_217V6	10	240	2	9	39	1177	1931	1698	40.459	1.63844e-09
Pp1s68_119V6	4	334	0	24	0	1807	2306	2077	40.4232	1.66803e-09
Pp1s400_33V6	1	101	1	42	13	2905	4159	4653	40.4153	1.67468e-09
Pp1s55_128V6	4	382	189	391	298	3274	4006	3122	40.3864	1.69903e-09
Pp1s39_350V6	6	302	0	39	5	662	1043	786	40.36	1.72164e-09
Pp1s89_150V6	2	452	18	85	107	2768	3489	3707	40.3492	1.73097e-09
Pp1s88_148V6	2	238	0	2	13	205	254	119	40.3306	1.74709e-09
Pp1s137_194V6	3	138	2	43	17	3959	6435	9511	40.3281	1.74929e-09
Pp1s75_41V6	9	416	20	8	1	406	529	878	40.2281	1.83902e-09
Pp1s88_88V6	15	170	43	72	13	5929	6839	6909	40.2266	1.84039e-09
Pp1s126_38V6	2	160	23	142	40	5804	13975	9852	40.2016	1.86355e-09
Pp1s29_313V6	1	310	70	233	40	1139	1824	626	40.1926	1.87195e-09
Pp1s54_108V6	1	297	26	69	33	831	772	1097	40.1865	1.87769e-09
Pp1s49_175V6	1	630	83	234	135	636	1246	1399	40.1816	1.88228e-09
Pp1s59_51V6	1	146	27	37	130	1096	1500	2073	40.178	1.88564e-09
Pp1s389_18V6	5	128	112	54	111	6890	6305	4683	40.1638	1.89906e-09
Pp1s73_28V6	17	329	4	20	7	100	91	275	40.1595	1.90316e-09
Pp1s242_94V6	2	232	26	4	5	4247	5507	6072	40.1481	1.91404e-09
Pp1s68_245V6	1	218	47	87	172	843	1078	1239	40.1445	1.91745e-09
Pp1s7_418V6	12	451	61	193	109	803	1052	871	40.1349	1.92669e-09
Pp1s300_12V6	7	1172	0	2	46	1705	1787	3522	40.1183	1.94282e-09
Pp1s53_57V6	7	198	2	29	6	502	505	643	40.1175	1.94352e-09
Pp1s5_405V6	5	414	3	0	21	675	882	643	40.0916	1.9689e-09
Pp1s143_36V6	4	262	7	35	6	272	379	565	40.06	2.00021e-09
Pp1s78_98V6	10	142	4	8	12	2294	7860	1197	40.0471	2.01323e-09
Pp1s32_160V6	1	447	156	243	192	12304	10792	13633	40.01	2.05085e-09
Pp1s59_31V6	1	519	8	0	0	1	4	1	40	2.06115e-09
Pp1s259_112V6	2	142	9	52	8	7678	12642	12430	39.9714	2.09081e-09
Pp1s234_46V6	4	250	0	26	0	1705	2234	1729	39.966	2.09651e-09
Pp1s91_124V6	1	154	11	13	63	5051	5810	7035	39.9634	2.09924e-09
Pp1s83_176V6	1	561	0	5	9	12	19	4	39.9145	2.15121e-09
Pp1s259_112V6	1	230	16	80	24	7678	12642	12430	39.9102	2.1558e-09
Pp1s74_221V6	1	265	22	5	10	459	951	1000	39.9086	2.15754e-09
Pp1s99_250V6	11	794	24	84	133	628	1009	991	39.9006	2.16623e-09
Pp1s137_113V6	8	367	21	46	0	474	541	464	39.8777	2.19109e-09
Pp1s18_84V6	1	164	40	148	84	3616	5229	5495	39.8687	2.20104e-09
Pp1s364_8V6	3	280	0	0	16	1410	1808	1292	39.8514	2.22014e-09
Pp1s156_59V6	7	361	8	63	46	724	750	898	39.8509	2.22064e-09
Pp1s15_417V6	2	186	9	34	5	784	681	838	39.8332	2.24042e-09
Pp1s309_28V6	2	119	14	32	11	576	272	405	39.8052	2.27199e-09
Pp1s59_63V6	4	275	10	0	0	101	167	235	39.802	2.27567e-09
Pp1s80_63V6	2	1512	1291	2280	1693	1757	2825	2567	39.7754	2.30614e-09
Pp1s141_34V6	7	151	5	50	9	965	1533	1373	39.7725	2.30947e-09
Pp1s259_116V6	3	313	18	3	0	586	1025	660	39.7418	2.34514e-09
Pp1s13_21V6	3	232	21	53	22	432	662	1206	39.7326	2.35595e-09
Pp1s41_175V6	27	1010	58	80	147	1735	2620	2238	39.726	2.36373e-09
Pp1s7_423V6	1	472	4	18	38	188	443	238	39.6991	2.39583e-09
Pp1s242_101V6	16	492	98	31	22	1704	1587	986	39.6966	2.39876e-09
Pp1s1_66V6	1	184	20	72	17	2597	3052	2605	39.6873	2.40997e-09
Pp1s118_25V6	2	537	0	47	0	2913	6458	2538	39.6713	2.42938e-09
Pp1s32_210V6	8	327	84	75	158	2055	2949	2644	39.6515	2.45348e-09
Pp1s6_256V6	7	214	31	548	111	1003	6099	1576	39.6344	2.47463e-09
Pp1s121_168V6	2	339	261	2403	197	6891	65683	8493	39.6267	2.48406e-09
Pp1s245_59V6	8	524	0	26	8	805	746	1035	39.6251	2.48611e-09
Pp1s235_57V6	6	847	147	325	197	265	364	359	39.6205	2.49179e-09
Pp1s230_76V6	1	222	11	0	0	918	1416	1886	39.5664	2.56009e-09
Pp1s117_164V6	1	223	19	4	20	1091	671	291	39.5642	2.56292e-09
Pp1s275_103V6	5	263	78	50	135	3162	2803	3015	39.5467	2.58554e-09
Pp1s301_49V6	1	211	36	5	4	79	91	54	39.5032	2.64237e-09
Pp1s21_416V6	2	187	24	63	86	1645	2182	1611	39.4926	2.65638e-09
Pp1s33_22V6	3	194	0	0	16	1156	1311	1000	39.472	2.68389e-09
Pp1s89_116V6	9	155	8	0	0	318	1239	330	39.4717	2.68429e-09
Pp1s132_19V6	4	129	12	0	0	558	1040	794	39.4409	2.726e-09
Pp1s168_58V6	2	210	6	54	23	3512	4033	4334	39.4172	2.75844e-09
Pp1s15_282V6	3	127	2	0	15	175	166	106	39.414	2.76287e-09
Pp1s47_277V6	3	386	8	70	34	1533	2406	2908	39.3583	2.84091e-09
Pp1s249_98V6	1	1643	49	83	46	150	477	90	39.3562	2.84382e-09
Pp1s152_82V6	2	354	66	197	108	5283	9722	10823	39.3318	2.87882e-09
Pp1s10_102V6	2	239	38	96	26	10476	13651	12679	39.2748	2.96206e-09
Pp1s84_218V6	3	277	96	252	123	1756	2573	2202	39.2747	2.9622e-09
Pp1s106_134V6	1	188	0	23	4	495	920	1645	39.269	2.97061e-09
Pp1s159_143V6	1	468	46	157	180	1336	1979	3967	39.2133	3.05453e-09
Pp1s35_49V6	11	197	43	31	17	463	1138	637	39.1403	3.16808e-09
Pp1s47_161V6	3	270	132	193	211	7504	10872	6909	39.1402	3.16828e-09
Pp1s83_247V6	2	669	42	107	117	6984	8557	6593	39.1196	3.20097e-09
Pp1s34_438V6	8	159	10	31	2	68	89	130	39.0894	3.24969e-09
Pp1s41_70V6	6	442	50	126	41	1731	2666	2483	39.0579	3.30133e-09
Pp1s1_727V6	11	79	7	58	19	547	825	888	39.054	3.30782e-09
Pp1s143_167V6	2	128	15	1	0	90	70	190	39	3.39827e-09
Pp1s73_63V6	1	200	0	8	0	10	8	29	39	3.39827e-09
Pp1s39_217V6	2	431	55	91	51	1576	1210	1750	38.9987	3.40044e-09
Pp1s101_119V6	4	306	3	19	6	87	70	187	38.9953	3.40629e-09
Pp1s97_279V6	1	490	3	54	26	7985	10394	11241	38.9811	3.43057e-09
Pp1s42_187V6	10	92	25	10	66	1472	1653	1847	38.9794	3.43345e-09
Pp1s270_82V6	4	241	0	10	6	412	5101	272	38.9419	3.49838e-09
Pp1s40_297V6	3	138	12	69	74	6432	8805	6879	38.9287	3.52158e-09
Pp1s292_18V6	6	144	6	0	0	62	347	55	38.9032	3.56674e-09
Pp1s196_67V6	6	247	2	17	0	705	403	414	38.8997	3.57302e-09
Pp1s15_424V6	1	386	109	327	139	539	858	346	38.8682	3.62978e-09
Pp1s12_214V6	2	739	57	75	52	707	789	1548	38.8658	3.63408e-09
Pp1s304_37V6	11	244	43	83	122	2426	3438	2674	38.8539	3.65584e-09
Pp1s169_125V6	5	255	37	134	90	1410	1683	1441	38.8531	3.6573e-09
Pp1s200_12V6	2	155	250	99	220	20588	16594	19863	38.8526	3.65814e-09
Pp1s59_238V6	7	1134	257	162	247	1057	1222	1414	38.8301	3.69963e-09
Pp1s9_386V6	4	397	49	155	52	2038	3503	2861	38.7805	3.79254e-09
Pp1s188_9V6	1	349	19	54	14	285	494	689	38.775	3.80281e-09
Pp1s234_38V6	16	1497	1	0	25	629	902	907	38.764	3.82381e-09
Pp1s90_40V6	1	228	25	59	22	1380	1622	2491	38.7516	3.84759e-09
Pp1s10_315V6	1	338	7	14	46	1023	1076	1047	38.6993	3.94951e-09
Pp1s106_68V6	2	667	8	81	37	339	631	675	38.6922	3.9637e-09
Pp1s71_353V6	3	175	0	20	0	768	1170	1495	38.6838	3.98041e-09
Pp1s178_144V6	5	512	89	69	148	271	360	320	38.6716	4.00477e-09
Pp1s29_162V6	2	905	53	139	169	826	990	2209	38.671	4.00591e-09
Pp1s97_74V6	3	92	38	50	110	2895	3128	3198	38.6555	4.03706e-09
Pp1s33_125V6	1	215	70	74	32	635	987	1027	38.6554	4.03727e-09
Pp1s74_241V6	1	358	0	18	11	8	10	37	38.6505	4.04714e-09
Pp1s329_25V6	5	485	10	8	41	621	629	584	38.6435	4.06129e-09
Pp1s204_120V6	13	166	26	39	82	1600	1416	1463	38.6405	4.0675e-09
Pp1s51_52V6	3	279	2	42	15	1246	1580	1803	38.6372	4.07412e-09
Pp1s8_271V6	6	294	25	64	26	2049	1872	2463	38.6336	4.08145e-09
Pp1s79_86V6	3	256	32	12	14	444	861	742	38.6221	4.10506e-09
Pp1s29_44V6	6	253	45	154	71	3155	4255	3435	38.6028	4.14492e-09
Pp1s41_292V6	4	366	2	1	24	879	1181	1007	38.5876	4.17644e-09
Pp1s152_123V6	6	119	8	0	0	90	249	185	38.5778	4.19703e-09
Pp1s34_107V6	2	590	35	122	84	1796	2089	2343	38.5761	4.20058e-09
Pp1s147_86V6	3	669	17	151	31	1074	3013	1486	38.5759	4.20099e-09
Pp1s140_22V6	3	133	11	111	62	1275	2802	3034	38.5701	4.21307e-09
Pp1s33_113V6	3	317	24	4	17	414	826	954	38.548	4.25999e-09
Pp1s70_131V6	5	135	71	206	157	5257	6854	7705	38.5442	4.26802e-09
Pp1s191_87V6	1	199	4	27	18	770	655	1852	38.5228	4.31399e-09
Pp1s7_65V6	3	145	0	4	0	110	27	150	38.5185	4.32325e-09
Pp1s92_44V6	6	339	65	321	62	3608	9180	3274	38.5071	4.34791e-09
Pp1s112_67V6	23	224	23	1	18	1640	1030	421	38.449	4.47612e-09
Pp1s118_121V6	3	303	2	22	0	645	620	639	38.4232	4.53434e-09
Pp1s244_27V6	8	213	9	12	17	1285	2741	558	38.4191	4.54356e-09
Pp1s9_61V6	1	411	83	166	60	1166	1199	898	38.4158	4.55107e-09
Pp1s373_16V6	13	244	14	0	0	859	1292	1065	38.4144	4.55419e-09
Pp1s213_42V6	2	122	18	37	100	894	1180	1414	38.409	4.56669e-09
Pp1s62_87V6	2	444	24	111	26	790	1350	882	38.3811	4.63083e-09
Pp1s249_29V6	4	342	12	17	63	651	640	772	38.3716	4.65287e-09
Pp1s38_381V6	2	392	57	149	75	880	1146	1214	38.3659	4.66614e-09
Pp1s212_114V6	1	734	79	152	208	1503	1782	1789	38.3595	4.68098e-09
Pp1s10_408V6	3	2396	98	602	175	665	2669	553	38.3541	4.69363e-09
Pp1s244_70V6	1	601	144	577	186	243	715	375	38.3341	4.74095e-09
Pp1s237_84V6	5	228	894	284	189	16411	7919	3735	38.3075	4.80435e-09
Pp1s144_111V6	2	277	24	60	23	253	295	444	38.291	4.84408e-09
Pp1s39_347V6	2	168	26	105	50	1504	2303	2592	38.235	4.98172e-09
Pp1s95_19V6	3	125	17	1	2	688	1103	948	38.229	4.99671e-09
Pp1s18_236V6	1	696	214	468	382	2765	3711	3189	38.2233	5.0108e-09
Pp1s47_14V6	10	244	2	1	20	2244	2415	1876	38.2063	5.05366e-09
Pp1s263_50V6	2	51	713	345	282	9395	5719	5617	38.1556	5.18345e-09
Pp1s162_133V6	2	721	603	1081	685	1499	2227	1887	38.1546	5.18601e-09
Pp1s84_131V6	1	570	8	57	18	494	676	690	38.1316	5.24611e-09
Pp1s7_346V6	1	231	1	49	23	1334	1820	1939	38.1252	5.26288e-09
Pp1s57_231V6	1	432	27	114	67	2038	2470	1779	38.117	5.28443e-09
Pp1s152_124V6	2	522	81	70	152	3392	3427	3446	38.1051	5.31604e-09
Pp1s2_357V6	11	383	0	15	0	435	363	487	38.0992	5.33175e-09
Pp1s88_47V6	6	124	119	1	25	32443	10789	9845	38.048	5.46982e-09
Pp1s77_136V6	25	288	8	2	21	1525	2113	1075	38.0368	5.50077e-09
Pp1s66_10V6	10	497	41	246	112	917	2156	889	38.0318	5.5145e-09
Pp1s175_104V6	7	493	44	23	76	331	485	405	38.0273	5.52691e-09
Pp1s131_131V6	6	1622	1	1	10	309	221	107	38.0226	5.5399e-09
Pp1s50_56V6	2	185	21	62	74	1823	2596	1647	38.0193	5.54911e-09
Pp1s22_299V6	6	575	7	0	0	1362	4637	2760	38.0169	5.55569e-09
Pp1s47_88V6	1	605	137	299	29	10980	21284	6462	38.0142	5.56312e-09
Pp1s247_15V6	5	128	5	35	10	2740	2808	3778	38.0088	5.57808e-09
Pp1s92_100V6	3	199	0	0	21	812	1146	1082	38.0018	5.59762e-09
Pp1s6_439V6	7	177	19	4	3	552	754	1129	37.9822	5.65293e-09
Pp1s205_59V6	5	245	3	64	38	1770	2689	3027	37.9732	5.6785e-09
Pp1s67_129V6	2	360	23	10	1	909	1542	1327	37.9556	5.72847e-09
Pp1s215_62V6	5	572	121	298	251	945	1294	1043	37.9532	5.73531e-09
Pp1s53_180V6	1	743	28	93	38	2040	2637	2822	37.9488	5.74812e-09
Pp1s126_124V6	4	221	2	34	4	561	903	925	37.9175	5.83871e-09
Pp1s88_183V6	7	179	74	59	22	1545	2224	1788	37.8898	5.92003e-09
Pp1s356_45V6	1	226	50	156	55	1009	1394	989	37.8342	6.08712e-09
Pp1s252_14V6	1	1416	80	271	89	1485	2911	1797	37.7963	6.2034e-09
Pp1s169_60V6	3	841	49	19	25	727	1087	1068	37.7723	6.27829e-09
Pp1s52_60V6	2	367	10	75	33	2361	4132	4770	37.7714	6.28123e-09
Pp1s36_255V6	13	178	10	0	0	278	418	632	37.7698	6.28631e-09
Pp1s21_182V6	1	556	29	191	85	1647	3386	1800	37.7384	6.3856e-09
Pp1s35_68V6	5	215	24	4	9	630	768	1385	37.735	6.39646e-09
Pp1s33_40V6	3	135	3	2	13	493	330	173	37.7348	6.39724e-09
Pp1s74_135V6	1	292	8	33	47	621	689	3452	37.7347	6.39769e-09
Pp1s162_33V6	2	373	9	67	28	510	885	1079	37.7254	6.42726e-09
Pp1s55_204V6	6	398	4	10	23	3864	11587	4116	37.7216	6.43958e-09
Pp1s38_368V6	6	202	61	40	105	3704	3464	3321	37.7046	6.49452e-09
Pp1s22_36V6	7	193	2	21	5	1598	1001	1390	37.6829	6.56542e-09
Pp1s154_124V6	2	233	3	3	28	833	1582	1188	37.6813	6.5708e-09
Pp1s1_179V6	3	490	5	52	18	198	301	341	37.6697	6.60877e-09
Pp1s40_52V6	4	162	21	56	8	530	1033	1092	37.6454	6.68958e-09
Pp1s105_37V6	6	199	18	25	80	83	98	112	37.6117	6.80337e-09
Pp1s1_764V6	7	443	0	0	18	1054	1386	1168	37.6027	6.8339e-09
Pp1s116_56V6	2	974	548	693	605	4939	7946	7767	37.5982	6.84937e-09
Pp1s218_34V6	3	301	2	24	2	278	225	205	37.5886	6.88228e-09
Pp1s30_149V6	2	980	26	92	75	1716	1921	3078	37.5876	6.88567e-09
Pp1s138_83V6	1	161	15	4	60	843	959	1378	37.576	6.92597e-09
Pp1s224_125V6	3	231	12	93	66	525	753	618	37.5476	7.0248e-09
Pp1s22_323V6	8	157	0	7	22	2122	3480	2026	37.5411	7.04779e-09
Pp1s145_129V6	1	916	73	192	117	258	367	415	37.5051	7.17584e-09
Pp1s199_43V6	1	227	9	58	40	529	513	627	37.477	7.27722e-09
Pp1s458_5V6	3	186	5	46	28	6066	6269	9237	37.47	7.30274e-09
Pp1s389_45V6	9	334	8	23	70	281	361	433	37.4678	7.31104e-09
Pp1s54_32V6	5	713	21	52	111	1363	2572	2471	37.4635	7.32648e-09
Pp1s44_13V6	2	223	14	41	5	2502	3187	3860	37.4427	7.40338e-09
Pp1s171_112V6	7	291	58	170	80	4083	5156	4036	37.441	7.40935e-09
Pp1s217_49V6	3	618	28	11	7	123	107	269	37.387	7.61218e-09
Pp1s329_24V6	2	236	0	26	13	265	263	495	37.3776	7.64813e-09
Pp1s350_36V6	2	591	0	10	0	33	19	38	37.3684	7.68335e-09
Pp1s495_6V6	19	1073	2	11	40	1246	1810	1713	37.3496	7.75599e-09
Pp1s246_51V6	1	518	11	44	16	113	182	320	37.3453	7.7726e-09
Pp1s3_512V6	3	358	29	118	78	4660	5683	4845	37.3348	7.81347e-09
Pp1s150_58V6	20	466	36	10	19	1640	2461	2843	37.3285	7.83814e-09
Pp1s13_277V6	3	654	43	27	10	505	1272	244	37.3275	7.84208e-09
Pp1s287_65V6	5	444	5	54	8	1551	2560	1754	37.3155	7.8893e-09
Pp1s25_261V6	5	141	22	88	32	10833	17530	18679	37.3083	7.91793e-09
Pp1s222_130V6	5	146	2	58	20	7457	12718	10936	37.2962	7.96591e-09
Pp1s25_380V6	21	111	0	0	14	1429	2508	1478	37.2923	7.98147e-09
Pp1s30_122V6	6	263	3	0	14	77	186	75	37.2831	8.01811e-09
Pp1s13_432V6	6	234	2	16	0	685	748	1425	37.2682	8.07806e-09
Pp1s290_38V6	7	483	10	38	4	278	425	522	37.2368	8.20605e-09
Pp1s414_10V6	5	300	41	87	82	6051	6454	3940	37.2361	8.2088e-09
Pp1s14_180V6	5	304	37	26	41	1295	979	465	37.2349	8.21389e-09
Pp1s73_64V6	2	239	24	52	108	1628	2076	2253	37.2317	8.22711e-09
Pp1s391_72V6	2	265	10	67	22	1450	2229	2169	37.2181	8.28318e-09
Pp1s130_191V6	4	143	0	1	19	2952	3114	2808	37.1851	8.42083e-09
Pp1s137_152V6	7	2582	16	25	0	373	2491	556	37.1787	8.44778e-09
Pp1s77_55V6	1	448	15	16	55	4316	3479	3864	37.1764	8.4574e-09
Pp1s100_247V6	2	157	1	17	0	384	294	329	37.1387	8.61855e-09
Pp1s214_22V6	7	260	41	147	80	184	234	162	37.1237	8.68339e-09
Pp1s211_20V6	5	275	49	23	17	826	1010	1225	37.1015	8.78026e-09
Pp1s54_274V6	1	201	8	18	56	355	523	498	37.0907	8.828e-09
Pp1s14_29V6	1	703	100	217	150	1929	2063	2028	37.0842	8.85672e-09
Pp1s38_238V6	1	385	6	40	43	4271	3584	9326	37.0816	8.86816e-09
Pp1s351_49V6	3	272	221	508	179	3151	5049	2785	37.0597	8.96558e-09
Pp1s55_265V6	4	244	1	26	4	591	826	1111	37.0518	9.00147e-09
Pp1s310_6V6	3	180	1	26	3	1123	1362	1512	37.0393	9.05792e-09
Pp1s8_80V6	4	310	5	42	7	377	558	547	37.0382	9.06251e-09
Pp1s39_251V6	4	217	16	20	43	2755	4118	2278	37.0362	9.07161e-09
Pp1s131_178V6	12	139	0	0	14	8715	8421	6482	37.0108	9.18771e-09
Pp1s184_47V6	1	978	557	802	583	1909	2019	1870	37.0033	9.22211e-09
Pp1s43_101V6	3	565	39	0	29	4283	2015	1501	36.9904	9.28202e-09
Pp1s136_136V6	10	286	0	0	15	1637	2217	1563	36.9866	9.29971e-09
Pp1s36_183V6	5	803	14	2	0	256	401	436	36.9832	9.31547e-09
Pp1s411_23V6	7	151	0	24	0	250	320	243	36.975	9.35364e-09
Pp1s26_202V6	2	344	17	44	92	644	1062	999	36.9547	9.44883e-09
Pp1s98_191V6	5	234	2	18	0	377	472	785	36.949	9.47581e-09
Pp1s121_144V6	1	838	31	123	75	3747	4636	3611	36.9413	9.51248e-09
Pp1s188_95V6	1	132	3	6	33	2090	1950	2110	36.9076	9.674e-09
Pp1s21_77V6	1	170	45	154	161	4979	6295	8045	36.9058	9.68273e-09
Pp1s53_211V6	13	167	1	0	24	1762	2565	2576	36.8978	9.72162e-09
Pp1s34_313V6	2	349	34	49	92	998	1351	1070	36.8959	9.73087e-09
Pp1s156_136V6	2	207	5	8	20	618	1292	451	36.8932	9.74399e-09
Pp1s178_54V6	12	327	0	81	6	277	861	250	36.8704	9.85601e-09
Pp1s2_242V6	3	527	6	17	29	78	122	55	36.8641	9.88711e-09
Pp1s36_84V6	1	412	26	84	106	4213	5019	4875	36.8245	1.00848e-08
Pp1s12_101V6	1	689	84	258	156	933	1377	1125	36.8017	1.02003e-08
Pp1s98_182V6	1	460	51	149	116	3116	3728	4719	36.7952	1.02337e-08
Pp1s84_251V6	2	245	0	8	33	204	315	292	36.7893	1.02639e-08
Pp1s152_140V6	3	126	11	1	1	184	278	514	36.7874	1.02737e-08
Pp1s2_131V6	11	383	25	20	69	505	766	672	36.7468	1.04843e-08
Pp1s133_10V6	6	302	1163	1620	1192	22726	39940	26663	36.7072	1.0694e-08
Pp1s49_181V6	4	185	30	9	4	340	401	447	36.7023	1.072e-08
Pp1s132_180V6	5	207	12	4	39	650	876	782	36.6828	1.08249e-08
Pp1s134_165V6	1	141	3	10	34	795	1027	847	36.6765	1.08593e-08
Pp1s5_276V6	1	1425	217	684	161	1066	2247	759	36.6681	1.0905e-08
Pp1s28_193V6	2	522	100	102	55	1254	2272	1763	36.6636	1.09293e-08
Pp1s148_9V6	5	276	36	91	30	490	737	799	36.6623	1.09363e-08
Pp1s4_62V6	7	529	7	45	48	3154	3765	2621	36.6546	1.09788e-08
Pp1s47_261V6	27	959	12	0	32	443	536	490	36.6231	1.11529e-08
Pp1s91_181V6	6	298	0	0	16	124	267	171	36.5848	1.13687e-08
Pp1s60_106V6	5	301	8	66	27	1411	2808	3470	36.5438	1.16044e-08
Pp1s408_12V6	5	259	27	26	72	901	1191	1010	36.5364	1.16473e-08
Pp1s76_212V6	3	241	56	28	41	1170	1949	2060	36.5276	1.16987e-08
Pp1s14_116V6	4	253	21	82	30	684	898	881	36.5221	1.1731e-08
Pp1s266_44V6	5	572	7	2	12	144	637	152	36.4873	1.19369e-08
Pp1s162_16V6	4	326	60	164	154	933	1113	1051	36.482	1.19686e-08
Pp1s164_60V6	12	484	2	2	34	636	815	1019	36.4668	1.20598e-08
Pp1s11_360V6	2	470	12	94	30	466	771	484	36.4664	1.20618e-08
Pp1s43_170V6	5	542	6	32	5	3575	4221	5487	36.4579	1.21135e-08
Pp1s174_72V6	5	126	25	5	8	850	1291	1392	36.4381	1.22341e-08
Pp1s156_73V6	10	185	12	15	46	1958	2625	2011	36.4307	1.22791e-08
Pp1s78_210V6	3	411	2	16	37	1834	4339	2713	36.4108	1.24021e-08
Pp1s98_31V6	4	245	3	21	19	126	78	284	36.401	1.24629e-08
Pp1s249_29V6	12	235	3	16	47	651	640	772	36.3756	1.26226e-08
Pp1s279_1V6	1	377	24	50	37	745	707	1765	36.3693	1.26621e-08
Pp1s165_40V6	3	208	0	0	15	11165	14970	10782	36.3592	1.27262e-08
Pp1s47_222V6	4	352	0	2	18	582	1120	694	36.3575	1.27368e-08
Pp1s7_429V6	3	328	6	29	5	1340	1096	1319	36.3349	1.28815e-08
Pp1s19_106V6	7	402	4	26	1	2191	1905	1658	36.3332	1.28928e-08
Pp1s114_88V6	2	224	60	32	19	406	548	467	36.3312	1.29059e-08
Pp1s191_94V6	10	167	63	43	23	1178	1985	1393	36.3055	1.30724e-08
Pp1s509_20V6	13	181	5	4	29	1913	3010	2237	36.3008	1.31031e-08
Pp1s171_136V6	1	1147	39	95	46	21	24	30	36.2515	1.34304e-08
Pp1s224_42V6	3	1096	87	189	90	702	958	935	36.2407	1.35033e-08
Pp1s152_65V6	1	176	14	72	3	233	5812	121	36.2273	1.3594e-08
Pp1s30_104V6	6	91	26	81	23	5265	6257	5436	36.2269	1.35968e-08
Pp1s324_50V6	1	333	52	62	115	3481	4218	3576	36.2031	1.37592e-08
Pp1s101_170V6	2	238	0	25	5	2640	2784	3109	36.1416	1.41887e-08
Pp1s185_2V6	1	564	96	293	220	2097	3201	3000	36.1404	1.41975e-08
Pp1s14_305V6	6	31	4	30	0	460	558	429	36.1236	1.43175e-08
Pp1s18_20V6	7	705	2	28	0	1447	2355	2106	36.1052	1.44495e-08
Pp1s200_19V6	1	777	144	428	106	1501	3815	1794	36.0901	1.45593e-08
Pp1s55_207V6	13	277	46	73	23	768	1041	1237	36.0831	1.46098e-08
Pp1s56_233V6	4	182	18	2	0	483	681	493	36.063	1.47575e-08
Pp1s37_7V6	2	239	138	325	244	7090	9142	8079	36.0529	1.48322e-08
Pp1s124_156V6	21	507	0	22	0	830	1156	1064	36.045	1.48913e-08
Pp1s2_24V6	1	329	29	90	62	5094	5179	6926	36.0414	1.49181e-08
Pp1s75_40V6	6	837	200	330	168	2686	3018	2559	36.02	1.50781e-08
Pp1s29_135V6	9	408	55	123	135	2764	3526	2686	36.0118	1.51405e-08
Pp1s194_155V6	2	406	0	22	0	657	1290	1453	35.9845	1.53485e-08
Pp1s267_90V6	9	131	1	0	19	546	367	436	35.9709	1.54532e-08
Pp1s345_42V6	12	136	3	37	1	143	336	283	35.9597	1.55401e-08
Pp1s283_87V6	2	289	3	3	25	4819	4582	4201	35.9595	1.55412e-08
Pp1s18_322V6	6	340	19	183	248	201	1317	3175	35.9404	1.56908e-08
Pp1s174_37V6	3	484	19	360	45	4504	26520	5551	35.933	1.57485e-08
Pp1s49_243V6	2	141	17	0	2	533	562	812	35.9156	1.58866e-08
Pp1s203_79V6	5	164	0	25	3	1592	2353	2709	35.9118	1.59165e-08
Pp1s2_289V6	2	289	5	35	53	2662	3506	2929	35.9057	1.59649e-08
Pp1s242_100V6	3	242	4	2	29	1500	1952	1846	35.8866	1.61188e-08
Pp1s98_136V6	4	172	3	48	8	2726	5651	4815	35.8726	1.6232e-08
Pp1s112_25V6	1	1097	445	652	425	2752	2904	2518	35.8718	1.62384e-08
Pp1s39_422V6	1	200	31	109	48	8622	10855	9659	35.8686	1.62643e-08
Pp1s213_21V6	1	660	12	31	13	1811	916	1387	35.8661	1.62846e-08
Pp1s51_140V6	3	583	5	10	2	92	30	125	35.8445	1.64612e-08
Pp1s38_310V6	6	278	9	58	8	1076	1868	1380	35.8392	1.65048e-08
Pp1s9_402V6	1	134	9	1	2	508	1323	1699	35.8194	1.66689e-08
Pp1s51_215V6	4	309	13	29	53	2240	3526	2284	35.8185	1.66772e-08
Pp1s93_117V6	3	390	0	0	12	131	45	59	35.7966	1.68603e-08
Pp1s97_54V6	3	743	57	180	147	4766	6341	7382	35.7852	1.69567e-08
Pp1s286_14V6	2	403	5	23	4	665	645	1177	35.7197	1.75214e-08
Pp1s230_43V6	9	446	8	18	47	656	752	672	35.7189	1.75285e-08
Pp1s71_215V6	16	244	12	67	25	1665	2244	2229	35.7178	1.75378e-08
Pp1s135_48V6	10	204	2	0	10	1004	905	412	35.7164	1.75504e-08
Pp1s2_507V6	1	402	10	0	0	945	1764	1610	35.7037	1.7662e-08
Pp1s123_134V6	1	249	2	39	12	96	261	397	35.6586	1.80645e-08
Pp1s409_47V6	6	256	73	184	125	924	1187	1398	35.6474	1.81658e-08
Pp1s9_179V6	1	224	6	60	41	16398	25149	39836	35.641	1.82244e-08
Pp1s126_197V6	1	385	5	18	29	4271	5527	2840	35.64	1.82333e-08
Pp1s31_336V6	2	1395	109	198	250	1817	2796	2297	35.6183	1.84329e-08
Pp1s426_18V6	1	459	68	78	127	5879	6882	5463	35.6051	1.85543e-08
Pp1s356_36V6	2	417	39	125	65	441	590	616	35.6046	1.85597e-08
Pp1s335_60V6	3	237	9	15	28	389	714	284	35.5921	1.86752e-08
Pp1s14_168V6	9	461	3	33	11	1218	1819	2963	35.5838	1.87529e-08
Pp1s11_225V6	2	243	0	15	4	121	169	469	35.5472	1.90998e-08
Pp1s141_125V6	13	236	17	1	5	866	1452	1520	35.5469	1.91024e-08
Pp1s135_36V6	1	352	4	12	36	1389	1812	1465	35.5441	1.91291e-08
Pp1s9_402V6	5	166	8	2	0	508	1323	1699	35.5397	1.91712e-08
Pp1s180_53V6	5	234	84	71	128	3889	4770	3709	35.5317	1.92481e-08
Pp1s302_46V6	6	245	25	24	56	796	1095	724	35.53	1.92648e-08
Pp1s136_5V6	3	774	89	59	96	1464	2560	2481	35.5261	1.93017e-08
Pp1s38_22V6	2	471	15	77	80	541	650	649	35.5216	1.93454e-08
Pp1s131_16V6	7	210	1	23	1	3353	3604	3309	35.5209	1.93528e-08
Pp1s36_206V6	3	235	6	31	0	994	1405	1325	35.4875	1.96786e-08
Pp1s475_5V6	4	355	47	211	82	4575	8860	5587	35.4771	1.97807e-08
Pp1s9_26V6	4	300	10	24	18	2164	820	2018	35.4585	1.99657e-08
Pp1s36_261V6	5	662	114	312	151	5062	8623	6917	35.4405	2.01463e-08
Pp1s81_196V6	16	473	0	0	2	2915	4844	438	35.4292	2.02601e-08
Pp1s201_89V6	7	208	7	38	3	946	1790	1903	35.4276	2.02764e-08
Pp1s79_180V6	10	168	13	0	0	1268	1648	1807	35.4219	2.03342e-08
Pp1s169_42V6	4	251	4	0	24	841	1035	943	35.4115	2.044e-08
Pp1s30_39V6	8	211	8	0	1	171	295	597	35.4032	2.05258e-08
Pp1s203_55V6	11	280	5	37	0	1321	2152	1489	35.3927	2.06332e-08
Pp1s52_171V6	1	759	26	18	7	858	1392	1963	35.3747	2.08201e-08
Pp1s215_70V6	4	266	151	248	153	2963	4275	4779	35.3624	2.09487e-08
Pp1s62_85V6	5	330	20	36	9	344	666	1037	35.3612	2.09615e-08
Pp1s55_231V6	5	183	11	24	1	1006	514	547	35.3534	2.10434e-08
Pp1s283_87V6	4	1267	16	31	60	4819	4582	4201	35.3501	2.10778e-08
Pp1s70_166V6	9	216	169	66	103	8713	1844	2772	35.3473	2.11068e-08
Pp1s106_67V6	2	591	39	150	76	597	823	492	35.3397	2.11876e-08
Pp1s36_33V6	2	238	15	3	22	51	114	347	35.3347	2.12405e-08
Pp1s234_97V6	5	159	125	119	153	2422	2474	5596	35.3226	2.13695e-08
Pp1s18_144V6	7	242	0	11	30	2446	3456	2758	35.321	2.13866e-08
Pp1s433_23V6	1	105	22	72	117	6145	5906	18798	35.314	2.14619e-08
Pp1s74_139V6	1	709	69	139	67	549	690	768	35.3087	2.15184e-08
Pp1s336_44V6	2	218	0	22	18	173	187	604	35.3043	2.15661e-08
Pp1s53_232V6	3	213	0	17	0	195	249	322	35.2972	2.16428e-08
Pp1s92_62V6	1	350	20	53	21	475	541	836	35.2825	2.18025e-08
Pp1s122_27V6	2	151	20	0	5	772	1037	960	35.273	2.19064e-08
Pp1s60_236V6	2	1441	252	497	278	1813	2447	1959	35.2644	2.20008e-08
Pp1s134_58V6	12	262	26	99	20	1257	1898	1170	35.2638	2.20074e-08
Pp1s242_101V6	6	136	0	1	12	1704	1587	986	35.256	2.20932e-08
Pp1s133_69V6	3	1029	20	93	98	880	7525	3461	35.2524	2.21331e-08
Pp1s111_146V6	2	198	0	10	0	299	254	596	35.2362	2.23127e-08
Pp1s2_655V6	1	262	20	85	49	3152	3378	2804	35.2268	2.24176e-08
Pp1s188_107V6	3	921	119	124	62	1094	879	1079	35.217	2.25282e-08
Pp1s34_427V6	2	231	11	53	13	2188	2290	1802	35.2019	2.26989e-08
Pp1s144_15V6	1	578	9	52	10	751	1192	1114	35.1803	2.29449e-08
Pp1s99_108V6	10	206	13	1	0	640	817	1138	35.1727	2.30322e-08
Pp1s254_1V6	7	502	1	2	20	1357	2016	1459	35.1692	2.30733e-08
Pp1s12_44V6	1	923	216	431	347	4562	9077	10826	35.1623	2.31525e-08
Pp1s270_76V6	3	200	13	23	2	340	320	629	35.1522	2.32699e-08
Pp1s100_198V6	8	208	0	11	9	4410	5000	31831	35.1489	2.33086e-08
Pp1s2_151V6	11	403	43	65	121	477	721	624	35.1452	2.33517e-08
Pp1s131_22V6	3	305	38	241	75	785	1905	840	35.1439	2.33663e-08
Pp1s145_78V6	4	330	18	56	13	911	1284	1451	35.1407	2.34046e-08
Pp1s210_89V6	1	313	31	90	190	1232	1093	3360	35.1247	2.35926e-08
Pp1s108_24V6	4	136	0	18	0	1219	1226	1173	35.1191	2.36585e-08
Pp1s120_129V6	2	248	3	11	29	935	1205	821	35.1154	2.37023e-08
Pp1s235_102V6	10	123	18	56	10	1101	1310	1199	35.1117	2.37462e-08
Pp1s137_212V6	2	339	0	11	1	336	252	585	35.1026	2.38542e-08
Pp1s142_101V6	1	2866	34	21	50	17	18	11	35.0909	2.39942e-08
Pp1s7_423V6	2	215	26	107	12	188	443	238	35.063	2.43316e-08
Pp1s276_77V6	23	308	25	3	8	865	1179	1225	35.0482	2.45115e-08
Pp1s101_73V6	5	246	19	38	2	528	498	519	35.036	2.46624e-08
Pp1s309_41V6	3	213	0	15	2	1200	943	1524	35.0336	2.46913e-08
Pp1s87_187V6	1	423	12	55	25	741	740	847	35.0296	2.47417e-08
Pp1s92_53V6	2	429	6	61	19	1442	2165	1721	35.022	2.48348e-08
Pp1s218_88V6	3	202	4	0	16	573	1130	558	35.022	2.48359e-08
Pp1s27_97V6	1	304	129	260	511	9159	12388	37757	35.0017	2.50885e-08
Pp1s130_149V6	2	192	26	50	27	3185	1748	2342	34.9936	2.5191e-08
Pp1s67_54V6	7	204	4	1	24	544	561	518	34.9777	2.53911e-08
Pp1s165_46V6	1	424	52	124	67	146	147	146	34.9715	2.54706e-08
Pp1s330_22V6	5	304	14	70	65	803	821	973	34.9627	2.55826e-08
Pp1s29_125V6	10	278	44	147	99	2479	3098	2640	34.957	2.56557e-08
Pp1s11_171V6	3	137	4	43	6	649	1052	854	34.9504	2.57399e-08
Pp1s389_17V6	1	154	0	29	6	1164	3279	4833	34.9488	2.57606e-08
Pp1s341_30V6	2	299	14	0	2	522	789	832	34.9346	2.59442e-08
Pp1s62_186V6	5	417	7	65	18	2049	3072	2124	34.9185	2.6155e-08
Pp1s4_75V6	3	188	18	33	1	622	1659	1554	34.8748	2.67322e-08
Pp1s38_44V6	6	315	18	2	0	1749	2982	1149	34.8575	2.69645e-08
Pp1s18_195V6	1	688	37	31	22	6	12	15	34.8561	2.69831e-08
Pp1s211_132V6	12	227	46	22	10	1233	1345	1532	34.8282	2.73624e-08
Pp1s89_91V6	1	255	5	40	2	734	1086	722	34.8252	2.74037e-08
Pp1s120_131V6	6	404	14	64	15	7367	10892	9645	34.8151	2.75428e-08
Pp1s69_249V6	2	399	15	37	12	149	186	346	34.8138	2.75598e-08
Pp1s54_240V6	5	360	8	78	35	880	1396	1160	34.8106	2.76039e-08
Pp1s166_43V6	3	594	73	73	120	1067	1820	1273	34.8065	2.76611e-08
Pp1s89_183V6	8	647	4	54	2	752	1387	530	34.803	2.77091e-08
Pp1s400_36V6	13	603	20	87	42	1585	2492	2977	34.7935	2.78406e-08
Pp1s122_147V6	4	198	0	0	3	528	1443	170	34.7824	2.79968e-08
Pp1s48_203V6	3	148	2	19	1	7257	5221	5396	34.7746	2.81053e-08
Pp1s59_188V6	1	188	16	87	50	5871	7251	5235	34.7711	2.81544e-08
Pp1s18_130V6	2	232	12	134	97	688	1530	1296	34.7257	2.88005e-08
Pp1s279_58V6	7	141	10	1	0	132	82	439	34.6964	2.92262e-08
Pp1s21_269V6	4	145	29	80	101	6933	8285	7406	34.6819	2.94389e-08
Pp1s86_25V6	1	622	66	179	160	4348	5434	4877	34.6745	2.9548e-08
Pp1s88_103V6	7	162	0	6	12	1059	391	326	34.6672	2.96557e-08
Pp1s126_115V6	3	369	0	1	17	1613	2280	1714	34.6591	2.97766e-08
Pp1s192_88V6	1	159	0	5	9	419	2491	416	34.6422	3.00291e-08
Pp1s269_34V6	5	230	147	103	91	341	336	455	34.598	3.07008e-08
Pp1s153_106V6	6	334	5	58	82	822	971	2059	34.5974	3.07092e-08
Pp1s54_103V6	3	226	19	74	24	991	1367	1336	34.5888	3.08422e-08
Pp1s149_140V6	3	249	21	16	64	326	485	461	34.583	3.09318e-08
Pp1s122_50V6	4	363	133	120	109	614	975	999	34.5758	3.10435e-08
Pp1s76_96V6	2	823	10	61	16	1653	2544	2267	34.5587	3.13092e-08
Pp1s70_118V6	1	462	43	13	21	397	542	548	34.5054	3.21555e-08
Pp1s29_222V6	4	460	33	124	58	6189	8173	6414	34.4813	3.25454e-08
Pp1s207_121V6	3	432	109	413	144	1048	2376	1262	34.481	3.25502e-08
Pp1s31_172V6	3	1185	188	350	362	182	202	270	34.48	3.25666e-08
Pp1s201_135V6	7	101	1	0	9	799	997	403	34.4735	3.26722e-08
Pp1s379_40V6	1	64	137	45	107	6510	5682	6691	34.4675	3.27703e-08
Pp1s28_109V6	1	468	0	13	4	725	334	580	34.4428	3.31767e-08
Pp1s128_129V6	2	270	35	90	48	2864	3748	5234	34.4128	3.36782e-08
Pp1s33_94V6	4	110	3	7	14	5988	11219	3104	34.4068	3.37806e-08
Pp1s23_56V6	1	595	192	299	257	1366	1249	1245	34.4049	3.38116e-08
Pp1s10_400V6	3	338	7	36	54	1185	1977	1384	34.404	3.38269e-08
Pp1s266_44V6	3	166	5	5	14	144	637	152	34.4031	3.3842e-08
Pp1s36_214V6	2	251	26	77	6	13049	18180	9729	34.4028	3.38469e-08
Pp1s99_134V6	15	450	4	20	0	576	527	678	34.3865	3.41253e-08
Pp1s72_333V6	1	1760	49	117	111	309	546	290	34.3733	3.43506e-08
Pp1s389_19V6	1	234	8	45	10	1301	1607	1558	34.3652	3.44905e-08
Pp1s229_67V6	4	237	10	46	12	868	1091	1248	34.3456	3.48294e-08
Pp1s234_16V6	4	258	3	40	14	913	1093	1165	34.3448	3.48441e-08
Pp1s33_43V6	6	344	9	19	51	740	1044	905	34.3219	3.5245e-08
Pp1s180_68V6	8	429	10	33	0	988	1431	1437	34.3192	3.52931e-08
Pp1s20_273V6	2	216	6	1	24	1654	960	1104	34.3104	3.54477e-08
Pp1s425_12V6	12	108	11	0	0	1805	2921	2708	34.3042	3.55588e-08
Pp1s93_161V6	10	708	0	15	1	133	150	252	34.2889	3.58304e-08
Pp1s60_106V6	6	330	34	134	78	1411	2808	3470	34.279	3.6009e-08
Pp1s199_43V6	3	198	25	48	10	529	513	627	34.2763	3.60584e-08
Pp1s20_50V6	4	292	23	36	7	893	744	1147	34.2679	3.62092e-08
Pp1s191_136V6	1	369	0	18	0	895	1062	1126	34.2542	3.64575e-08
Pp1s46_277V6	6	271	13	2	0	477	746	831	34.2494	3.65459e-08
Pp1s326_16V6	1	622	36	136	100	2192	2884	2595	34.2229	3.70324e-08
Pp1s14_131V6	11	253	0	54	10	148	322	185	34.2136	3.72063e-08
Pp1s316_69V6	7	136	0	10	0	847	520	932	34.2115	3.72442e-08
Pp1s107_194V6	3	325	1	1	21	935	1438	1205	34.2076	3.73184e-08
Pp1s156_59V6	6	152	5	46	26	724	750	898	34.1651	3.81192e-08
Pp1s183_43V6	3	105	2	0	9	81	35	23	34.126	3.88718e-08
Pp1s77_205V6	10	142	1	29	2	569	980	899	34.1243	3.89045e-08
Pp1s29_55V6	2	267	13	26	0	700	966	1363	34.1015	3.935e-08
Pp1s143_131V6	1	183	0	2	24	2049	1242	1955	34.0969	3.9441e-08
Pp1s210_89V6	4	197	11	32	25	1232	1093	3360	34.0873	3.96308e-08
Pp1s6_180V6	2	395	14	41	33	408	1179	284	34.0548	4.02811e-08
Pp1s24_152V6	1	184	14	55	18	1078	1249	1383	34.024	4.09056e-08
Pp1s31_128V6	3	198	2	24	0	2822	3976	3870	34.0225	4.09355e-08
Pp1s85_84V6	1	302	18	50	8	901	1051	1034	34.0177	4.10343e-08
Pp1s87_131V6	3	180	8	2	0	232	593	732	34.002	4.13585e-08
Pp1s162_143V6	5	181	145	392	249	4111	6350	4588	33.9812	4.179e-08
Pp1s335_74V6	7	319	1	23	4	201	285	428	33.9724	4.19742e-08
Pp1s112_85V6	1	502	113	22	75	2350	1108	1001	33.9672	4.20841e-08
Pp1s44_277V6	4	228	43	126	51	16545	21466	18172	33.9666	4.20956e-08
Pp1s25_159V6	1	198	8	80	0	87	5433	88	33.9497	4.24539e-08
Pp1s410_8V6	9	487	9	16	48	286	514	404	33.9456	4.25415e-08
Pp1s88_192V6	7	1100	0	2	23	612	778	788	33.9333	4.28034e-08
Pp1s7_406V6	7	266	111	271	227	2770	3696	4406	33.9227	4.30318e-08
Pp1s136_220V6	1	233	3	38	12	3356	3773	3735	33.9028	4.34603e-08
Pp1s87_129V6	7	261	4	53	17	1220	1831	1556	33.8898	4.3744e-08
Pp1s504_13V6	1	172	62	102	204	797	1120	1315	33.888	4.37847e-08
Pp1s65_156V6	2	177	16	3	3	837	1386	1644	33.8645	4.43019e-08
Pp1s255_26V6	5	464	5	5	35	981	1195	1231	33.8554	4.45025e-08
Pp1s83_174V6	1	386	88	89	155	1342	1164	1178	33.8502	4.46198e-08
Pp1s10_139V6	2	250	15	15	43	1773	1774	1397	33.8233	4.52231e-08
Pp1s55_214V6	5	438	16	3	30	1138	1309	927	33.8149	4.54149e-08
Pp1s26_111V6	10	360	3	6	24	650	1087	660	33.8031	4.56828e-08
Pp1s257_40V6	1	210	4	35	9	1490	1813	2115	33.8018	4.57112e-08
Pp1s44_276V6	2	671	204	332	288	428	616	843	33.761	4.66551e-08
Pp1s409_56V6	3	867	31	33	19	286	466	828	33.7494	4.69248e-08
Pp1s114_17V6	2	126	31	15	73	829	976	1090	33.7478	4.69637e-08
Pp1s244_74V6	1	784	223	534	264	813	1476	1101	33.7344	4.72781e-08
Pp1s16_275V6	1	752	18	80	60	430	476	401	33.7189	4.76471e-08
Pp1s194_21V6	7	321	1	2	26	621	1071	1014	33.7057	4.79635e-08
Pp1s160_127V6	5	163	0	20	2	135	314	507	33.6989	4.81246e-08
Pp1s61_125V6	3	286	153	784	30	428	1484	119	33.6836	4.84944e-08
Pp1s310_4V6	2	321	179	384	259	6073	7856	6905	33.6812	4.85533e-08
Pp1s182_19V6	2	280	91	193	178	1715	2822	1690	33.68	4.85816e-08
Pp1s22_60V6	11	285	8	56	21	869	1158	1165	33.6788	4.86121e-08
Pp1s9_169V6	1	421	0	26	25	49	100	359	33.6761	4.86774e-08
Pp1s118_25V6	1	339	24	119	75	2913	6458	2538	33.664	4.89737e-08
Pp1s221_76V6	3	249	8	16	14	636	253	1258	33.6584	4.91112e-08
Pp1s172_9V6	2	250	2	16	41	504	781	692	33.648	4.93665e-08
Pp1s56_71V6	1	431	48	95	26	13851	16199	14403	33.6451	4.94384e-08
Pp1s21_269V6	3	499	15	76	37	6933	8285	7406	33.6321	4.9761e-08
Pp1s3_488V6	3	333	13	0	0	593	753	781	33.629	4.98373e-08
Pp1s167_20V6	6	357	0	19	4	2303	3635	6876	33.6263	4.99053e-08
Pp1s22_60V6	13	188	38	24	84	869	1158	1165	33.6209	5.00403e-08
Pp1s80_14V6	2	329	0	2	18	1145	1917	1343	33.5951	5.06896e-08
Pp1s58_230V6	8	246	8	53	29	176	213	285	33.5839	5.09729e-08
Pp1s59_348V6	8	688	2	2	24	652	772	730	33.5704	5.13205e-08
Pp1s68_294V6	2	277	6	50	12	557	901	835	33.5591	5.16112e-08
Pp1s180_110V6	13	483	204	298	288	2609	3360	2263	33.5432	5.20229e-08
Pp1s1_419V6	6	361	26	106	40	560	987	920	33.5393	5.21228e-08
Pp1s281_19V6	8	341	17	81	10	699	1345	776	33.5322	5.23099e-08
Pp1s26_112V6	8	915	58	32	91	147	241	502	33.531	5.2341e-08
Pp1s21_141V6	7	302	0	20	3	1498	1538	1870	33.5024	5.30949e-08
Pp1s3_241V6	3	410	0	23	5	171	224	310	33.4924	5.33596e-08
Pp1s329_19V6	8	168	0	13	4	546	1068	3664	33.4845	5.35704e-08
Pp1s13_396V6	1	416	6	37	57	254	310	1355	33.4789	5.37224e-08
Pp1s28_23V6	6	201	0	13	0	117	113	174	33.4779	5.37491e-08
Pp1s83_211V6	7	261	11	54	8	1012	1407	1029	33.475	5.38264e-08
Pp1s253_34V6	6	137	194	437	200	3073	4987	3581	33.4702	5.39554e-08
Pp1s143_123V6	4	137	0	2	21	531	597	588	33.4564	5.43291e-08
Pp1s209_115V6	5	108	785	1492	888	4056	5978	3918	33.4559	5.43429e-08
Pp1s80_110V6	1	82	1	26	1	3612	4676	3567	33.445	5.46406e-08
Pp1s31_74V6	5	410	9	29	2	108	149	201	33.4425	5.47072e-08
Pp1s270_77V6	2	153	3	44	19	3519	4077	3931	33.4205	5.53138e-08
Pp1s477_5V6	6	292	0	2	16	1418	1615	1179	33.3887	5.61992e-08
Pp1s379_40V6	3	543	128	41	105	6510	5682	6691	33.3881	5.62176e-08
Pp1s29_128V6	1	183	3	31	13	703	810	1337	33.3836	5.63432e-08
Pp1s233_90V6	10	613	81	164	69	539	666	597	33.3831	5.63565e-08
Pp1s259_126V6	8	731	42	59	20	380	195	181	33.3448	5.74476e-08
Pp1s124_132V6	5	180	2	21	2	490	587	831	33.3279	5.79347e-08
Pp1s238_57V6	6	348	2	24	0	639	862	786	33.3277	5.79403e-08
Pp1s7_424V6	15	256	145	256	247	389	406	588	33.3076	5.85269e-08
Pp1s206_35V6	14	249	9	0	0	180	249	417	33.3	5.87485e-08
Pp1s153_61V6	1	210	4	10	39	94	143	132	33.2781	5.93967e-08
Pp1s475_4V6	17	213	0	0	12	1611	3236	1748	33.2746	5.94994e-08
Pp1s231_10V6	7	225	9	51	12	1268	1608	1366	33.2743	5.9507e-08
Pp1s92_105V6	8	399	0	19	25	2795	4963	2380	33.2661	5.97514e-08
Pp1s122_6V6	1	1037	201	105	147	5054	4036	6699	33.2607	5.99158e-08
Pp1s24_253V6	9	205	32	77	31	447	383	354	33.2525	6.01612e-08
Pp1s102_133V6	1	376	13	64	46	585	638	895	33.236	6.06579e-08
Pp1s211_74V6	8	327	0	39	6	2626	5149	3769	33.2295	6.08556e-08
Pp1s34_146V6	7	174	12	0	0	974	1411	1286	33.2279	6.09042e-08
Pp1s89_116V6	8	249	1	4	12	318	1239	330	33.2188	6.11817e-08
Pp1s25_71V6	4	124	14	3	0	831	1207	1470	33.2092	6.14784e-08
Pp1s36_283V6	7	156	1	0	19	56	95	78	33.1974	6.18406e-08
Pp1s87_54V6	3	249	26	124	27	514	994	545	33.1901	6.20666e-08
Pp1s16_36V6	1	234	0	12	2	212	136	267	33.1707	6.26717e-08
Pp1s323_62V6	6	724	155	299	409	2272	2795	3526	33.167	6.27881e-08
Pp1s83_225V6	12	359	5	25	0	2925	5550	7159	33.1403	6.36314e-08
Pp1s155_55V6	3	793	6	33	52	308	333	326	33.1334	6.38523e-08
Pp1s480_11V6	4	153	0	3	16	716	695	509	33.1327	6.38739e-08
Pp1s374_5V6	4	124	4	2	30	1387	1871	1932	33.1297	6.39714e-08
Pp1s87_54V6	4	297	2	11	26	514	994	545	33.1119	6.45433e-08
Pp1s165_105V6	8	276	2	23	3	1060	1100	1321	33.1034	6.48153e-08
Pp1s77_5V6	11	437	9	1	28	981	1360	1127	33.09	6.52523e-08
Pp1s114_102V6	5	379	32	7	28	612	1077	908	33.0867	6.53618e-08
Pp1s28_237V6	3	320	6	42	9	758	1080	1087	33.0769	6.5683e-08
Pp1s223_96V6	3	556	75	135	184	1254	1855	1556	33.0582	6.62972e-08
Pp1s310_30V6	1	221	2	43	21	4915	6055	6516	33.0505	6.65552e-08
Pp1s215_24V6	5	328	8	34	26	3092	2631	6436	33.0466	6.66857e-08
Pp1s27_365V6	4	282	61	229	61	1167	2565	1392	33.0297	6.725e-08
Pp1s11_3V6	9	341	12	39	12	848	962	1461	33.0249	6.74122e-08
Pp1s58_150V6	12	460	10	0	25	842	889	740	33.0132	6.78078e-08
Pp1s57_164V6	3	331	5	38	5	950	1336	1158	32.9873	6.86903e-08
Pp1s3_567V6	3	134	13	1	1	510	777	869	32.9797	6.89535e-08
Pp1s1_555V6	3	511	8	41	30	728	531	632	32.9685	6.93413e-08
Pp1s30_191V6	7	560	19	10	35	6410	9187	5347	32.9654	6.94484e-08
Pp1s17_279V6	4	193	10	39	5	221	364	416	32.9601	6.96301e-08
Pp1s376_33V6	9	326	31	68	36	1610	1465	2120	32.9535	6.98599e-08
Pp1s5_239V6	1	897	69	31	74	610	881	1127	32.952	6.99133e-08
Pp1s414_12V6	2	392	22	85	59	1126	1882	3128	32.9281	7.07539e-08
Pp1s214_75V6	1	622	185	409	70	6418	9530	2867	32.916	7.1183e-08
Pp1s164_25V6	2	342	10	23	0	58	71	108	32.892	7.20415e-08
Pp1s233_3V6	4	545	111	295	90	1788	3206	1824	32.8919	7.20483e-08
Pp1s123_164V6	2	260	16	78	19	1622	2654	1988	32.8907	7.20908e-08
Pp1s53_204V6	3	111	28	0	8	826	676	935	32.886	7.22602e-08
Pp1s51_249V6	9	165	80	181	175	1758	2183	3563	32.8815	7.24225e-08
Pp1s90_40V6	4	214	5	41	22	1380	1622	2491	32.8765	7.26021e-08
Pp1s224_19V6	1	595	4	23	38	94	87	526	32.8479	7.36484e-08
Pp1s17_355V6	2	571	67	28	15	31124	38067	20070	32.8465	7.37025e-08
Pp1s6_424V6	4	498	2	33	9	306	439	533	32.845	7.37574e-08
Pp1s144_37V6	1	798	20	84	65	3559	3906	3970	32.8429	7.38323e-08
Pp1s74_122V6	1	878	0	23	0	2223	3713	3076	32.8244	7.45198e-08
Pp1s221_49V6	2	496	22	73	71	8852	10290	7641	32.8216	7.46234e-08
Pp1s60_261V6	3	1039	7	37	1	1242	1815	1350	32.8044	7.52677e-08
Pp1s316_6V6	3	233	46	83	107	22350	28007	20770	32.799	7.54704e-08
Pp1s222_87V6	2	437	23	67	97	1714	2213	2098	32.7949	7.56268e-08
Pp1s244_58V6	9	1018	8	22	63	2355	4697	4497	32.7735	7.6442e-08
Pp1s52_78V6	1	351	1	38	9	1966	2913	2444	32.7605	7.69402e-08
Pp1s237_18V6	2	613	27	84	52	310	330	414	32.7002	7.92942e-08
Pp1s201_93V6	15	405	0	26	0	1479	2381	1515	32.6938	7.95474e-08
Pp1s4_409V6	2	215	11	186	7	1799	6829	640	32.6913	7.96491e-08
Pp1s460_21V6	2	252	8	29	1	333	688	876	32.6741	8.03356e-08
Pp1s68_249V6	3	285	6	32	2	1805	2411	2295	32.664	8.0743e-08
Pp1s34_444V6	1	160	1	36	10	9784	13198	12168	32.6613	8.08535e-08
Pp1s172_31V6	3	443	81	98	12	534	845	400	32.6529	8.1193e-08
Pp1s51_210V6	2	343	21	6	0	823	1151	866	32.6528	8.11963e-08
Pp1s123_163V6	2	582	25	75	25	224	303	318	32.6428	8.16022e-08
Pp1s24_24V6	14	322	31	110	59	6513	8310	7997	32.6403	8.1703e-08
Pp1s230_74V6	7	210	7	28	2	2484	1867	1473	32.6309	8.20889e-08
Pp1s237_6V6	1	729	16	13	31	327	222	150	32.6268	8.22564e-08
Pp1s159_135V6	23	775	596	1288	805	1367	2248	1627	32.6089	8.2996e-08
Pp1s14_29V6	4	528	15	29	63	1929	2063	2028	32.6077	8.3046e-08
Pp1s115_63V6	4	367	20	64	75	6521	8468	6395	32.6002	8.33578e-08
Pp1s663_3V6	3	215	0	23	2	1112	1693	1770	32.5943	8.36059e-08
Pp1s17_107V6	3	335	0	17	0	383	413	408	32.5593	8.50811e-08
Pp1s381_52V6	2	151	7	0	0	242	332	793	32.5413	8.58503e-08
Pp1s512_5V6	6	354	20	7	9	276	552	657	32.5299	8.63415e-08
Pp1s173_12V6	4	241	0	18	0	1007	1731	2121	32.5269	8.64732e-08
Pp1s158_112V6	4	232	0	18	1	337	380	428	32.5231	8.66372e-08
Pp1s251_8V6	2	339	8	27	3	553	652	950	32.5084	8.72736e-08
Pp1s257_71V6	8	368	17	1	1	691	945	690	32.5077	8.73071e-08
Pp1s10_408V6	7	637	149	971	207	665	2669	553	32.5006	8.76178e-08
Pp1s7_49V6	10	203	28	110	115	1877	2331	2958	32.4934	8.79313e-08
Pp1s339_2V6	2	534	272	282	278	1253	2066	1809	32.4822	8.84244e-08
Pp1s232_52V6	11	436	20	80	15	371	637	451	32.4751	8.87387e-08
Pp1s154_52V6	3	295	0	0	8	261	628	219	32.4749	8.875e-08
Pp1s8_199V6	6	321	1	62	70	391	866	753	32.4647	8.92021e-08
Pp1s68_56V6	8	144	17	9	1	95	158	198	32.4621	8.93201e-08
Pp1s41_160V6	3	141	25	44	8	327	486	591	32.4599	8.94155e-08
Pp1s176_28V6	2	361	115	165	77	231	250	252	32.4527	8.97411e-08
Pp1s131_128V6	16	138	12	1	0	732	1152	1106	32.4456	9.00611e-08
Pp1s55_7V6	6	327	9	34	11	303	357	599	32.4379	9.04049e-08
Pp1s395_35V6	1	763	15	80	103	515	810	821	32.4259	9.09493e-08
Pp1s116_71V6	2	100	16	58	18	1775	1871	1729	32.4187	9.12766e-08
Pp1s257_38V6	1	772	1	27	1	669	1116	931	32.4186	9.12847e-08
Pp1s383_20V6	10	228	8	53	15	802	1316	1341	32.4162	9.13939e-08
Pp1s28_10V6	1	616	13	72	43	3089	3655	3565	32.4092	9.17113e-08
Pp1s28_346V6	8	337	0	20	0	1654	2371	2188	32.4083	9.1756e-08
Pp1s414_10V6	7	1295	775	916	678	6051	6454	3940	32.408	9.17681e-08
Pp1s208_172V6	1	415	106	58	124	733	988	1101	32.4061	9.18573e-08
Pp1s42_257V6	5	130	12	29	6	403	342	550	32.4039	9.19583e-08
Pp1s8_240V6	3	1613	18	21	88	194	43	508	32.3831	9.29161e-08
Pp1s372_19V6	1	675	91	175	89	693	1216	1257	32.3761	9.32456e-08
Pp1s27_191V6	5	333	26	18	73	590	745	813	32.3576	9.41122e-08
Pp1s159_62V6	8	177	0	11	6	1239	12119	726	32.3529	9.43314e-08
Pp1s37_240V6	1	352	17	76	49	734	1183	1848	32.3428	9.48107e-08
Pp1s47_245V6	11	247	55	147	73	1019	1625	1721	32.342	9.48468e-08
Pp1s23_306V6	3	240	109	84	171	3547	4260	4132	32.3042	9.66567e-08
Pp1s104_216V6	2	346	28	42	25	191	656	106	32.3004	9.68423e-08
Pp1s10_195V6	2	178	4	29	1	207	400	426	32.2986	9.69272e-08
Pp1s42_41V6	1	182	8	19	11	1242	3765	344	32.2892	9.73843e-08
Pp1s159_111V6	3	734	12	56	51	829	1371	3368	32.2883	9.74272e-08
Pp1s30_365V6	1	718	6	62	34	2583	3518	3301	32.2827	9.77001e-08
Pp1s1_57V6	3	305	14	8	45	5746	4338	5268	32.2748	9.80868e-08
Pp1s154_80V6	1	369	32	120	76	2736	3491	3093	32.2489	9.93662e-08
Pp1s65_244V6	3	427	0	5	25	640	809	772	32.2241	1.00606e-07
Pp1s224_125V6	2	605	47	57	9	525	753	618	32.1938	1.02142e-07
Pp1s240_100V6	2	111	0	22	3	264	493	680	32.1914	1.02263e-07
Pp1s59_296V6	1	274	88	204	116	574	716	666	32.1882	1.02428e-07
Pp1s99_118V6	2	43	0	2	19	127	210	163	32.185	1.02591e-07
Pp1s47_119V6	4	570	74	76	43	347	157	198	32.1826	1.02716e-07
Pp1s257_71V6	1	295	2	4	22	691	945	690	32.1578	1.03999e-07
Pp1s161_63V6	1	898	140	358	301	426	638	705	32.1543	1.04181e-07
Pp1s19_315V6	7	215	12	25	64	959	1739	1536	32.1499	1.04411e-07
Pp1s297_67V6	8	119	10	0	0	163	229	295	32.1472	1.04548e-07
Pp1s33_21V6	3	154	0	8	0	891	330	435	32.1455	1.04641e-07
Pp1s64_223V6	1	475	93	340	237	1921	4345	4582	32.145	1.04665e-07
Pp1s517_11V6	1	203	17	246	5	5492	34191	4312	32.1443	1.04703e-07
Pp1s6_214V6	9	296	204	198	282	3006	4103	3477	32.1137	1.06317e-07
Pp1s314_28V6	3	416	5	10	37	1174	1396	1332	32.096	1.07259e-07
Pp1s243_40V6	4	58	7	13	36	5997	7838	5879	32.0716	1.08578e-07
Pp1s35_210V6	1	422	37	23	7	912	1226	1226	32.0396	1.10329e-07
Pp1s21_27V6	1	589	54	5	56	474	125	219	32.0375	1.10444e-07
Pp1s118_115V6	3	416	40	127	69	1014	1395	1434	32.033	1.10695e-07
Pp1s43_153V6	11	195	2	12	26	1620	2629	1533	32.016	1.11638e-07
Pp1s55_48V6	9	170	26	76	18	343	563	512	31.9976	1.12671e-07
Pp1s48_58V6	14	122	1	26	9	1563	1322	1415	31.9914	1.13022e-07
Pp1s197_59V6	1	186	9	45	11	212	196	135	31.9882	1.13202e-07
Pp1s99_142V6	3	235	0	20	2	297	423	526	31.9875	1.13238e-07
Pp1s25_296V6	1	165	22	6	0	1921	2438	1937	31.9735	1.14035e-07
Pp1s189_2V6	12	317	5	22	2	443	524	828	31.9637	1.14598e-07
Pp1s36_263V6	8	282	57	36	47	1069	2071	1735	31.9577	1.1494e-07
Pp1s168_81V6	21	356	2	4	33	134	221	239	31.9561	1.15032e-07
Pp1s3_96V6	4	212	8	23	22	172	168	738	31.9531	1.15206e-07
Pp1s1_286V6	1	176	0	0	9	1449	432	530	31.9415	1.15875e-07
Pp1s397_39V6	1	281	21	115	58	585	1094	1055	31.9233	1.16932e-07
Pp1s13_418V6	3	259	0	13	0	226	301	513	31.9169	1.17307e-07
Pp1s8_105V6	2	278	7	35	10	1495	1634	2132	31.9103	1.17695e-07
Pp1s58_75V6	27	488	8	10	41	1982	2326	2273	31.8885	1.18985e-07
Pp1s184_88V6	2	176	20	0	5	568	407	973	31.8753	1.19775e-07
Pp1s8_52V6	5	251	2	29	22	6465	5232	3703	31.8642	1.20441e-07
Pp1s249_54V6	2	191	0	0	14	599	887	653	31.8591	1.20749e-07
Pp1s104_9V6	1	206	15	5	9	642	2051	1565	31.8474	1.2146e-07
Pp1s10_252V6	10	307	11	47	9	2933	3710	3382	31.8469	1.21487e-07
Pp1s172_78V6	9	190	0	2	19	1899	3309	2543	31.8423	1.21767e-07
Pp1s129_53V6	1	111	9	10	47	999	1386	1439	31.8205	1.23101e-07
Pp1s79_254V6	10	229	10	31	68	2651	3761	3843	31.7913	1.24912e-07
Pp1s152_24V6	12	262	16	40	7	916	864	956	31.7865	1.25215e-07
Pp1s338_11V6	6	261	5	34	6	1914	2308	2302	31.7754	1.25909e-07
Pp1s19_295V6	8	326	7	4	36	765	816	933	31.7753	1.25918e-07
Pp1s140_127V6	11	549	43	21	44	283	512	677	31.766	1.26502e-07
Pp1s7_190V6	8	297	55	110	213	607	792	1065	31.7626	1.2672e-07
Pp1s4_321V6	2	316	2	49	66	2057	2663	5794	31.7571	1.2707e-07
Pp1s110_50V6	1	181	39	61	67	3753	1978	2793	31.742	1.28032e-07
Pp1s21_344V6	2	622	29	104	37	920	2109	2092	31.738	1.28284e-07
Pp1s61_286V6	2	605	6	14	36	796	789	697	31.7364	1.28392e-07
Pp1s11_357V6	4	188	4	37	14	1326	2275	3524	31.7233	1.29231e-07
Pp1s455_2V6	4	207	0	2	20	739	2017	1425	31.723	1.29254e-07
Pp1s70_200V6	14	192	3	26	2	731	808	736	31.7005	1.30715e-07
Pp1s6_61V6	19	286	1	22	2	999	1174	1230	31.6965	1.30974e-07
Pp1s51_3V6	5	447	11	39	68	263	403	353	31.6844	1.31774e-07
Pp1s77_164V6	4	622	395	515	380	1987	2880	2818	31.6826	1.31893e-07
Pp1s9_318V6	8	235	14	68	29	2673	4648	5707	31.6654	1.33027e-07
Pp1s209_113V6	3	288	0	1	10	315	349	181	31.6611	1.33316e-07
Pp1s478_14V6	2	200	3	8	43	236	273	371	31.6598	1.33403e-07
Pp1s441_13V6	2	2414	132	186	99	778	978	1021	31.6455	1.34356e-07
Pp1s150_114V6	4	213	8	28	12	12544	9402	17600	31.6443	1.34439e-07
Pp1s23_198V6	2	738	133	241	138	1329	1602	1594	31.6418	1.3461e-07
Pp1s7_235V6	2	253	15	71	29	1675	2138	1959	31.6309	1.35344e-07
Pp1s163_42V6	1	152	2	22	0	107	166	179	31.6157	1.36376e-07
Pp1s311_33V6	2	489	56	148	128	4005	4716	6367	31.6073	1.36948e-07
Pp1s9_137V6	17	109	0	6	0	27	15	52	31.6	1.37451e-07
Pp1s32_129V6	14	112	10	1	4	346	505	32	31.5634	1.3999e-07
Pp1s205_25V6	5	218	29	5	39	4180	4432	3668	31.549	1.41004e-07
Pp1s30_297V6	19	209	43	60	110	1503	1798	1670	31.5345	1.4203e-07
Pp1s334_88V6	10	135	2	19	0	752	810	884	31.5305	1.42308e-07
Pp1s1_662V6	1	189	73	144	118	10104	9106	10647	31.5175	1.4324e-07
Pp1s287_33V6	2	233	16	131	47	170	406	262	31.5069	1.44001e-07
Pp1s136_114V6	2	248	9	24	66	1096	1518	1727	31.4775	1.46132e-07
Pp1s479_13V6	9	149	13	0	1	2025	2943	2625	31.47	1.46682e-07
Pp1s270_16V6	2	695	46	122	82	2005	2610	3484	31.4567	1.47657e-07
Pp1s149_275V6	6	230	6	0	0	346	932	882	31.4566	1.47664e-07
Pp1s9_430V6	6	359	24	28	5	1383	550	756	31.4544	1.47832e-07
Pp1s6_25V6	6	212	7	2	33	360	653	626	31.4371	1.49116e-07
Pp1s152_140V6	2	417	1	40	31	184	278	514	31.4354	1.49242e-07
Pp1s1_465V6	9	392	0	0	11	351	449	280	31.4286	1.49752e-07
Pp1s27_218V6	6	103	0	0	10	282	1172	463	31.4039	1.51612e-07
Pp1s1_158V6	1	429	42	134	77	1147	1596	1648	31.3953	1.52266e-07
Pp1s13_117V6	6	454	0	27	4	115	297	362	31.388	1.5282e-07
Pp1s73_26V6	2	238	0	22	2	485	647	630	31.3868	1.52913e-07
Pp1s96_94V6	4	281	0	24	4	1947	3040	3587	31.3854	1.53017e-07
Pp1s144_100V6	2	468	32	12	8	1945	2690	2528	31.3837	1.53151e-07
Pp1s44_268V6	1	413	6	23	9	4370	4603	11252	31.3833	1.53178e-07
Pp1s349_6V6	3	268	19	71	63	711	754	638	31.3825	1.53245e-07
Pp1s26_192V6	8	390	0	2	21	794	1381	1199	31.3805	1.53394e-07
Pp1s68_78V6	2	372	22	19	0	674	1179	1044	31.375	1.53816e-07
Pp1s51_220V6	24	455	13	11	42	872	1559	1163	31.375	1.53819e-07
Pp1s192_12V6	1	531	9	57	27	839	1092	1222	31.37	1.54206e-07
Pp1s368_19V6	1	259	2	3	27	418	861	741	31.3666	1.54461e-07
Pp1s109_205V6	16	253	5	27	50	2735	3943	3458	31.3485	1.5587e-07
Pp1s32_130V6	4	364	0	0	5	1327	1581	464	31.3362	1.5683e-07
Pp1s74_259V6	1	860	21	45	70	419	719	481	31.3287	1.57416e-07
Pp1s75_5V6	2	180	2	24	2	435	624	712	31.3216	1.57983e-07
Pp1s29_135V6	4	297	4	10	30	2764	3526	2686	31.3209	1.58033e-07
Pp1s46_114V6	14	324	27	22	51	731	1597	970	31.319	1.58188e-07
Pp1s19_200V6	1	312	127	167	93	3087	2318	2294	31.3039	1.59383e-07
Pp1s199_4V6	9	361	48	49	103	2687	3839	3280	31.291	1.60415e-07
Pp1s243_85V6	1	452	56	125	219	60	221	210	31.2867	1.60759e-07
Pp1s75_103V6	1	318	21	31	2	36	172	49	31.2804	1.61267e-07
Pp1s7_418V6	1	218	6	22	44	803	1052	871	31.2715	1.61987e-07
Pp1s249_35V6	5	406	2	9	31	75	60	71	31.27	1.62108e-07
Pp1s240_23V6	3	235	26	93	37	1520	2467	2511	31.268	1.6227e-07
Pp1s21_68V6	15	348	67	75	65	1807	4722	2014	31.2662	1.6242e-07
Pp1s142_149V6	4	145	3	56	26	620	968	855	31.2531	1.63481e-07
Pp1s255_55V6	4	244	3	17	10	223	344	1359	31.2506	1.63692e-07
Pp1s262_27V6	3	358	2	36	9	227	338	333	31.2442	1.64217e-07
Pp1s13_345V6	9	850	95	172	156	1793	2301	1453	31.2413	1.64451e-07
Pp1s316_11V6	4	135	10	0	0	551	748	972	31.216	1.66547e-07
Pp1s196_97V6	1	520	154	67	77	401	335	161	31.2057	1.67404e-07
Pp1s543_3V6	5	249	36	37	15	2262	983	1767	31.2033	1.6761e-07
Pp1s1_632V6	1	589	29	122	104	665	988	822	31.2031	1.67625e-07
Pp1s57_67V6	4	237	10	29	2	566	508	535	31.1957	1.68243e-07
Pp1s19_64V6	17	353	2	26	8	821	1087	1737	31.1908	1.68661e-07
Pp1s212_76V6	5	1553	11	17	4	40	41	117	31.1777	1.69768e-07
Pp1s29_334V6	5	378	29	119	81	1032	1398	1182	31.1768	1.69837e-07
Pp1s412_23V6	2	202	2	56	20	1489	3265	3017	31.1684	1.70552e-07
Pp1s424_27V6	6	224	96	188	145	1471	1519	1183	31.1552	1.71684e-07
Pp1s274_79V6	1	570	93	188	279	1334	1843	2099	31.1545	1.71746e-07
Pp1s148_51V6	1	354	7	4	33	799	759	840	31.1465	1.72431e-07
Pp1s233_90V6	8	191	3	34	7	539	666	597	31.1315	1.73729e-07
Pp1s18_93V6	1	240	1	18	0	119	209	283	31.1227	1.74502e-07
Pp1s7_423V6	5	245	24	14	36	188	443	238	31.1214	1.74616e-07
Pp1s70_239V6	2	350	97	4	23	2106	855	730	31.1137	1.75281e-07
Pp1s124_28V6	2	222	13	2	0	324	476	505	31.1107	1.75547e-07
Pp1s152_133V6	1	313	3	37	17	649	754	951	31.106	1.75961e-07
Pp1s209_106V6	3	321	0	33	13	1559	1825	1719	31.1025	1.76272e-07
Pp1s97_272V6	2	237	52	153	119	3886	4779	4561	31.0992	1.76558e-07
Pp1s60_42V6	11	168	14	2	0	1533	2345	1938	31.0949	1.76938e-07
Pp1s63_200V6	24	418	2	0	12	782	829	487	31.0775	1.78489e-07
Pp1s97_277V6	2	1255	98	425	83	1789	5265	1836	31.0768	1.78548e-07
Pp1s300_41V6	3	353	0	21	3	915	1123	1268	31.0719	1.78989e-07
Pp1s402_38V6	2	245	2	18	5	713	540	966	31.0511	1.80863e-07
Pp1s90_96V6	15	306	0	0	8	328	223	142	31.0423	1.8166e-07
Pp1s1_770V6	14	582	10	0	0	538	778	892	31.0409	1.81784e-07
Pp1s60_109V6	4	97	0	2	0	192	25	196	31.04	1.81865e-07
Pp1s162_71V6	2	178	49	132	48	1380	1880	1479	31.0397	1.81894e-07
Pp1s288_38V6	5	815	19	72	50	513	516	587	31.0199	1.83705e-07
Pp1s6_214V6	8	185	99	54	81	3006	4103	3477	31.0187	1.83812e-07
Pp1s109_205V6	2	868	30	7	43	2735	3943	3458	31.0141	1.84232e-07
Pp1s8_131V6	7	415	22	37	96	760	987	1175	31.0141	1.84236e-07
Pp1s83_249V6	2	342	55	77	76	1510	1083	810	31.0081	1.84788e-07
Pp1s15_277V6	5	1221	94	125	110	325	510	780	31.0015	1.854e-07
Pp1s466_13V6	2	261	0	4	0	15	8	47	31	1.85539e-07
Pp1s160_80V6	4	250	9	42	68	469	574	615	30.9804	1.87364e-07
Pp1s36_334V6	17	485	2	17	41	936	1721	1456	30.9475	1.90475e-07
Pp1s70_135V6	3	231	13	49	8	720	1016	911	30.8947	1.95569e-07
Pp1s43_137V6	4	269	10	2	33	877	1051	1064	30.8856	1.96463e-07
Pp1s283_80V6	8	203	0	0	11	431	526	341	30.871	1.97904e-07
Pp1s170_73V6	1	139	0	0	17	753	1141	1043	30.8706	1.97944e-07
Pp1s39_63V6	6	379	45	139	69	980	1473	1423	30.8648	1.98514e-07
Pp1s157_63V6	4	154	1	0	8	4851	6080	2396	30.8586	1.99133e-07
Pp1s355_60V6	1	453	4	20	40	639	942	738	30.8503	1.99956e-07
Pp1s14_169V6	1	831	50	118	72	683	784	953	30.8403	2.00967e-07
Pp1s29_189V6	1	191	0	17	0	728	939	975	30.8317	2.01824e-07
Pp1s90_133V6	5	256	38	95	26	4137	6575	5687	30.8299	2.02009e-07
Pp1s5_110V6	4	322	10	29	59	1483	1961	1838	30.8269	2.02312e-07
Pp1s411_2V6	8	331	3	22	42	719	1113	907	30.7967	2.05395e-07
Pp1s281_115V6	9	230	0	8	0	3366	1509	2442	30.7913	2.05951e-07
Pp1s26_48V6	4	134	2	39	15	141	181	180	30.7894	2.06144e-07
Pp1s75_227V6	4	204	2	2	25	985	953	1118	30.7809	2.07024e-07
Pp1s172_76V6	11	155	12	0	0	1488	1869	1946	30.7661	2.08555e-07
Pp1s80_181V6	2	258	0	2	14	1309	2165	1253	30.7595	2.09244e-07
Pp1s81_61V6	2	373	3	31	11	481	490	589	30.7594	2.09253e-07
Pp1s246_34V6	6	980	204	260	293	1071	2004	1451	30.7457	2.10696e-07
Pp1s300_24V6	3	215	22	84	14	1051	1970	1292	30.7373	2.11585e-07
Pp1s183_12V6	1	1310	182	272	300	1108	1544	1167	30.7347	2.11853e-07
Pp1s435_5V6	1	993	6	32	6	148	149	150	30.7275	2.12623e-07
Pp1s114_66V6	3	226	8	0	1	613	905	1889	30.7233	2.13066e-07
Pp1s58_13V6	9	201	245	186	269	18629	19061	16325	30.7202	2.13398e-07
Pp1s274_86V6	19	219	6	24	0	623	771	869	30.7138	2.14086e-07
Pp1s274_75V6	2	138	3	35	5	1605	2661	2386	30.7039	2.15143e-07
Pp1s149_266V6	5	215	28	10	35	7207	9025	5279	30.6992	2.1565e-07
Pp1s15_334V6	4	249	77	43	28	4308	6155	3406	30.6913	2.16508e-07
Pp1s1_549V6	2	142	0	0	14	5382	7108	5698	30.688	2.16867e-07
Pp1s7_177V6	3	993	182	339	416	258	290	421	30.6828	2.17429e-07
Pp1s60_238V6	5	145	0	8	0	233	176	442	30.6818	2.17534e-07
Pp1s21_315V6	10	275	0	20	0	959	1239	941	30.6699	2.18835e-07
Pp1s34_308V6	3	251	4	31	17	3297	3603	6782	30.6677	2.19079e-07
Pp1s199_43V6	2	353	7	25	2	529	513	627	30.6654	2.19323e-07
Pp1s18_322V6	4	160	5	32	18	201	1317	3175	30.6643	2.19446e-07
Pp1s149_292V6	6	635	16	32	9	184	150	251	30.6543	2.20543e-07
Pp1s91_234V6	6	384	8	28	6	375	392	601	30.6527	2.20719e-07
Pp1s21_294V6	7	261	1	4	18	851	1314	806	30.6507	2.20948e-07
Pp1s343_50V6	5	373	24	110	44	563	1285	1250	30.6491	2.21119e-07
Pp1s65_278V6	4	463	7	14	64	190	252	370	30.6474	2.21315e-07
Pp1s29_47V6	1	590	34	123	49	524	684	397	30.6392	2.22216e-07
Pp1s11_231V6	7	521	30	51	11	371	485	553	30.6377	2.22391e-07
Pp1s143_149V6	7	394	2	23	0	752	1046	923	30.6233	2.23998e-07
Pp1s68_227V6	5	848	18	28	40	981	954	557	30.6201	2.24354e-07
Pp1s63_200V6	4	206	4	3	17	782	829	487	30.6132	2.25126e-07
Pp1s18_326V6	1	286	10	0	0	525	891	716	30.6095	2.25541e-07
Pp1s186_46V6	10	207	19	3	6	326	503	549	30.6058	2.25965e-07
Pp1s25_261V6	2	154	26	54	11	10833	17530	18679	30.5975	2.26905e-07
Pp1s241_102V6	4	150	26	85	50	2070	3094	4378	30.597	2.26964e-07
Pp1s96_180V6	2	312	12	54	21	640	808	925	30.5772	2.29219e-07
Pp1s149_30V6	3	161	9	35	4	1714	2019	1963	30.5745	2.29526e-07
Pp1s158_15V6	2	362	4	27	2	1645	2408	2628	30.5686	2.30207e-07
Pp1s392_8V6	6	174	35	11	22	523	906	658	30.5608	2.31103e-07
Pp1s155_107V6	1	374	57	168	120	2048	3749	1828	30.5543	2.3185e-07
Pp1s41_313V6	2	407	24	24	71	1944	3227	2925	30.5521	2.3211e-07
Pp1s121_149V6	1	376	1	6	25	1091	1760	1386	30.5367	2.33908e-07
Pp1s218_133V6	1	511	41	159	125	3135	4771	4336	30.532	2.34459e-07
Pp1s392_8V6	1	255	2	55	47	523	906	658	30.5241	2.35387e-07
Pp1s303_78V6	3	158	35	36	39	358	1248	929	30.5195	2.35924e-07
Pp1s30_351V6	1	528	93	144	161	1606	1770	1384	30.5164	2.36295e-07
Pp1s54_267V6	3	258	7	37	6	540	953	1087	30.5154	2.36411e-07
Pp1s165_106V6	2	395	2	1	23	1705	2116	2189	30.5128	2.36713e-07
Pp1s291_53V6	6	412	0	8	19	2845	6816	3258	30.5105	2.36986e-07
Pp1s2_667V6	1	298	20	59	40	805	661	882	30.5068	2.37433e-07
Pp1s139_74V6	11	304	0	17	0	805	1208	1362	30.4959	2.38731e-07
Pp1s142_149V6	6	223	0	4	23	620	968	855	30.4777	2.40912e-07
Pp1s440_16V6	4	226	18	44	7	1336	1009	736	30.4771	2.40978e-07
Pp1s215_6V6	6	384	29	62	33	2258	1982	2881	30.4742	2.41336e-07
Pp1s83_243V6	1	461	172	101	166	4366	4762	4240	30.4702	2.41819e-07
Pp1s183_113V6	9	304	36	91	104	573	822	606	30.4655	2.42381e-07
Pp1s27_369V6	1	60	1	4	14	15	83	27	30.4651	2.42429e-07
Pp1s15_422V6	5	125	0	8	0	74	57	143	30.4561	2.43519e-07
Pp1s60_154V6	3	366	6	66	42	368	546	530	30.4526	2.43955e-07
Pp1s74_172V6	2	172	9	40	10	314	384	436	30.4512	2.44122e-07
Pp1s157_53V6	2	381	55	139	47	845	1651	1378	30.4297	2.46759e-07
Pp1s410_1V6	3	220	20	20	49	339	638	410	30.4222	2.47684e-07
Pp1s304_15V6	1	423	16	7	51	704	1037	1150	30.413	2.48824e-07
Pp1s291_35V6	1	817	6	38	18	2845	3487	5450	30.3961	2.50937e-07
Pp1s424_22V6	1	1005	47	347	120	2036	7859	2054	30.3732	2.53826e-07
Pp1s257_47V6	3	379	0	1	7	326	431	145	30.3633	2.55087e-07
Pp1s47_287V6	3	272	0	2	11	390	524	255	30.3558	2.56046e-07
Pp1s31_246V6	2	290	8	14	0	181	152	368	30.354	2.56276e-07
Pp1s199_37V6	2	341	17	71	34	406	498	519	30.3505	2.56728e-07
Pp1s28_354V6	2	323	36	130	22	1928	6274	3514	30.3408	2.5798e-07
Pp1s164_9V6	20	186	2	41	4	926	1482	723	30.3242	2.60123e-07
Pp1s87_19V6	4	198	6	20	2	3324	2668	4105	30.3209	2.60553e-07
Pp1s198_140V6	5	291	9	66	21	1162	1950	1584	30.301	2.6316e-07
Pp1s46_63V6	14	128	22	17	17	4463	5774	1076	30.2791	2.66057e-07
Pp1s392_44V6	1	308	5	0	0	200	387	824	30.275	2.66604e-07
Pp1s441_23V6	12	268	17	4	44	1497	1911	2096	30.2691	2.6739e-07
Pp1s69_246V6	4	204	2	52	16	316	550	391	30.2683	2.67505e-07
Pp1s53_164V6	3	161	63	32	63	637	920	642	30.2519	2.69705e-07
Pp1s72_62V6	2	323	0	18	8	300	270	539	30.2493	2.70057e-07
Pp1s39_296V6	1	383	33	101	55	1831	2221	2345	30.2483	2.70192e-07
Pp1s127_22V6	1	95	10	0	1	77	190	79	30.2482	2.70199e-07
Pp1s58_234V6	1	299	24	97	48	1625	2109	1771	30.2477	2.70269e-07
Pp1s411_3V6	2	712	9	2	8	49	144	301	30.2301	2.72664e-07
Pp1s58_234V6	2	327	59	106	30	1625	2109	1771	30.2246	2.73402e-07
Pp1s209_127V6	4	245	15	6	1	68	105	141	30.2207	2.73946e-07
Pp1s37_54V6	1	198	22	6	9	319	446	684	30.2171	2.74429e-07
Pp1s359_15V6	2	252	1	16	0	515	683	932	30.2057	2.76011e-07
Pp1s150_114V6	8	241	3	13	0	12544	9402	17600	30.2005	2.76717e-07
Pp1s41_175V6	2	183	1	26	2	1735	2620	2238	30.1958	2.77373e-07
Pp1s126_44V6	2	1613	475	531	270	298	412	141	30.194	2.77628e-07
Pp1s195_9V6	3	163	7	17	40	1775	1395	1525	30.1901	2.78166e-07
Pp1s364_3V6	3	250	98	220	172	11964	13911	13517	30.1878	2.78492e-07
Pp1s162_16V6	7	367	0	2	19	933	1113	1051	30.1855	2.78807e-07
Pp1s373_13V6	8	888	14	2	2	606	819	1190	30.1854	2.7882e-07
Pp1s2_201V6	1	1756	259	567	356	28	42	26	30.1593	2.8248e-07
Pp1s36_344V6	1	336	9	59	49	841	1148	1973	30.1518	2.83542e-07
Pp1s39_76V6	1	466	8	48	23	1179	1650	2302	30.144	2.84655e-07
Pp1s68_166V6	14	165	0	14	0	602	682	866	30.1349	2.8595e-07
Pp1s137_96V6	43	336	68	65	185	1934	1688	2731	30.1344	2.86016e-07
Pp1s144_158V6	15	177	28	42	84	3509	5787	4720	30.134	2.86078e-07
Pp1s89_83V6	10	296	10	54	19	1092	1602	1735	30.1193	2.88193e-07
Pp1s230_19V6	7	224	6	0	0	380	849	1058	30.1105	2.89456e-07
Pp1s9_32V6	1	242	10	70	38	1884	2670	2592	30.0908	2.92331e-07
Pp1s118_232V6	1	260	73	418	56	19375	61743	13444	30.082	2.93609e-07
Pp1s91_37V6	2	129	2	11	0	300	203	416	30.0794	2.94002e-07
Pp1s35_195V6	2	183	0	18	0	1344	1732	1550	30.0762	2.94465e-07
Pp1s81_196V6	7	251	6	0	4	2915	4844	438	30.0666	2.95883e-07
Pp1s37_284V6	1	332	419	341	247	978	989	888	30.0663	2.95923e-07
Pp1s225_48V6	1	352	34	10	3	410	337	407	30.0568	2.9734e-07
Pp1s302_37V6	3	216	26	8	5	714	996	881	30.0543	2.97708e-07
Pp1s71_57V6	1	997	44	95	28	3635	4551	3935	30.051	2.98197e-07
Pp1s78_8V6	8	208	0	16	0	419	550	614	30.0509	2.98214e-07
Pp1s244_15V6	1	331	3	0	22	154	153	172	30.0351	3.00582e-07
Pp1s54_271V6	2	290	7	1	0	198	521	501	30.0326	3.00956e-07
Pp1s101_99V6	14	221	17	31	6	156	123	181	30.0306	3.01251e-07
Pp1s29_192V6	3	317	0	0	15	93	61	77	30	3.05902e-07
Pp1s8_166V6	2	253	0	2	0	8	1	7	30	3.05902e-07
Pp1s136_114V6	3	191	12	59	25	1096	1518	1727	29.9991	3.06039e-07
Pp1s17_201V6	1	524	26	204	201	2287	10230	16900	29.9945	3.0675e-07
Pp1s120_80V6	8	248	5	3	21	858	898	659	29.9889	3.07602e-07
Pp1s80_58V6	2	1806	112	393	317	157	354	245	29.9751	3.09734e-07
Pp1s58_121V6	1	145	0	17	0	317	408	402	29.9583	3.12342e-07
Pp1s298_4V6	2	139	41	134	22	12351	19653	8361	29.9542	3.12994e-07
Pp1s332_22V6	9	483	17	67	44	286	359	535	29.9482	3.13935e-07
Pp1s2_283V6	2	132	44	106	46	1219	1268	1084	29.9462	3.14244e-07
Pp1s271_8V6	4	102	0	2	4	452	1586	168	29.9432	3.14722e-07
Pp1s196_63V6	3	315	3	30	15	1537	1520	2329	29.9364	3.15785e-07
Pp1s1_808V6	2	750	5	31	41	211	241	195	29.9361	3.1584e-07
Pp1s321_14V6	2	863	77	232	86	1835	7045	1327	29.9359	3.15867e-07
Pp1s341_67V6	8	117	0	0	12	512	1037	621	29.9324	3.16424e-07
Pp1s225_55V6	61	260	2	0	4	7190	25538	2914	29.9216	3.18137e-07
Pp1s126_109V6	4	321	12	21	58	570	1335	1087	29.9204	3.18329e-07
Pp1s8_95V6	5	196	0	10	0	108	125	266	29.92	3.18386e-07
Pp1s74_120V6	35	341	10	0	0	1846	2714	2808	29.9133	3.19451e-07
Pp1s60_154V6	2	462	2	11	36	368	546	530	29.9121	3.19651e-07
Pp1s135_121V6	1	431	9	60	33	1734	2008	1437	29.8802	3.24785e-07
Pp1s13_179V6	4	189	3	41	12	488	742	702	29.8729	3.25974e-07
Pp1s21_105V6	8	673	40	4	51	2733	2921	4550	29.8715	3.26198e-07
Pp1s96_93V6	7	163	1	2	22	662	1004	924	29.8359	3.32058e-07
Pp1s130_291V6	5	192	0	0	12	1571	2292	1554	29.8301	3.33022e-07
Pp1s274_80V6	3	477	26	75	29	897	1194	1312	29.828	3.33368e-07
Pp1s15_107V6	2	389	10	31	12	1754	1277	1935	29.8269	3.33558e-07
Pp1s64_201V6	6	219	20	74	100	1977	3327	2907	29.8228	3.34238e-07
Pp1s4_12V6	5	196	7	72	13	3311	6487	3109	29.816	3.35378e-07
Pp1s36_227V6	3	745	36	125	50	608	822	545	29.8119	3.36061e-07
Pp1s475_4V6	24	420	20	5	24	1611	3236	1748	29.8086	3.36617e-07
Pp1s63_16V6	4	234	0	10	0	132	96	154	29.7917	3.39486e-07
Pp1s94_69V6	2	247	2	38	12	552	800	777	29.7853	3.40566e-07
Pp1s32_341V6	1	330	1	3	3	56	353	16	29.7839	3.40802e-07
Pp1s123_151V6	5	294	60	140	73	739	929	949	29.7743	3.42444e-07
Pp1s19_106V6	5	367	35	84	41	2191	1905	1658	29.771	3.43005e-07
Pp1s84_112V6	1	184	5	8	1	276	97	441	29.7607	3.44783e-07
Pp1s10_194V6	8	166	11	3	38	1389	2144	2237	29.7585	3.45167e-07
Pp1s14_350V6	10	865	0	18	11	202	327	1004	29.7479	3.46993e-07
Pp1s9_388V6	1	473	132	169	80	2125	3085	2673	29.7408	3.48226e-07
Pp1s279_16V6	14	218	17	3	2	820	1177	1133	29.7326	3.49654e-07
Pp1s159_11V6	1	369	8	0	0	704	1305	1310	29.7159	3.52592e-07
Pp1s2_131V6	4	269	1	2	21	505	766	672	29.712	3.53285e-07
Pp1s307_19V6	14	218	8	0	1	233	455	572	29.6997	3.55463e-07
Pp1s12_176V6	3	113	14	3	5	92	197	206	29.6933	3.56603e-07
Pp1s533_4V6	2	195	1	1	17	301	438	339	29.6866	3.57796e-07
Pp1s321_10V6	3	444	23	11	40	704	1155	780	29.6865	3.57821e-07
Pp1s97_166V6	2	149	0	2	10	583	1061	419	29.6784	3.59274e-07
Pp1s57_185V6	7	801	103	124	195	213	341	291	29.6716	3.60496e-07
Pp1s235_147V6	7	341	0	8	28	437	599	577	29.6669	3.61342e-07
Pp1s425_18V6	2	226	1	0	21	501	806	834	29.6539	3.63702e-07
Pp1s30_56V6	1	185	66	130	100	875	959	1415	29.6458	3.65169e-07
Pp1s73_179V6	3	323	0	0	20	72	94	112	29.6429	3.65709e-07
Pp1s164_9V6	19	368	35	57	65	926	1482	723	29.6417	3.65925e-07
Pp1s425_6V6	7	266	20	7	3	838	1296	1293	29.6408	3.66088e-07
Pp1s439_15V6	7	1077	183	326	72	2075	3507	1541	29.6322	3.67657e-07
Pp1s4_62V6	4	233	0	29	6	3154	3765	2621	29.629	3.68256e-07
Pp1s353_23V6	1	298	2	14	8	473	266	825	29.624	3.69175e-07
Pp1s220_79V6	1	241	9	75	10	1281	4853	3131	29.6234	3.69279e-07
Pp1s422_18V6	6	587	21	47	98	910	1238	1390	29.6194	3.70028e-07
Pp1s347_25V6	3	223	13	11	0	229	775	435	29.61	3.71773e-07
Pp1s118_150V6	1	368	3	29	4	690	976	985	29.6099	3.71794e-07
Pp1s232_73V6	5	500	2	33	10	524	721	798	29.608	3.72129e-07
Pp1s2_109V6	11	240	0	4	20	822	925	831	29.5628	3.80646e-07
Pp1s45_4V6	2	299	4	16	0	387	403	675	29.5594	3.81284e-07
Pp1s259_46V6	7	317	9	60	15	1263	2144	1673	29.5577	3.81608e-07
Pp1s115_131V6	5	323	2	17	0	63	51	47	29.5556	3.82026e-07
Pp1s257_67V6	1	550	12	0	0	694	848	861	29.5504	3.83006e-07
Pp1s135_36V6	2	680	7	32	48	1389	1812	1465	29.5478	3.83506e-07
Pp1s3_264V6	2	451	75	146	101	768	831	1056	29.5424	3.84538e-07
Pp1s448_23V6	1	319	1	2	11	682	619	331	29.5379	3.85406e-07
Pp1s387_18V6	5	294	4	45	10	2079	2871	1863	29.5346	3.86051e-07
Pp1s24_274V6	16	192	21	8	6	944	1605	1730	29.5329	3.86378e-07
Pp1s29_244V6	5	452	6	5	36	1062	1483	1577	29.5262	3.87672e-07
Pp1s10_300V6	2	673	151	90	61	2116	1843	1878	29.5086	3.91107e-07
Pp1s180_67V6	2	229	21	4	6	934	1276	1474	29.5038	3.92043e-07
Pp1s130_202V6	8	193	18	16	0	50	80	93	29.4894	3.94871e-07
Pp1s67_186V6	5	416	30	55	42	129	84	150	29.4863	3.95487e-07
Pp1s201_93V6	23	101	30	15	43	1479	2381	1515	29.4852	3.95694e-07
Pp1s371_34V6	1	157	1	23	6	306	425	637	29.4847	3.95805e-07
Pp1s348_24V6	2	311	58	33	90	787	1060	1006	29.4838	3.9599e-07
Pp1s42_209V6	1	489	12	30	76	816	1090	1310	29.4814	3.96462e-07
Pp1s28_133V6	4	406	14	19	86	49	106	142	29.4755	3.97636e-07
Pp1s98_189V6	17	561	25	64	15	627	841	788	29.467	3.99314e-07
Pp1s79_115V6	10	236	4	26	13	2713	5151	12872	29.4619	4.00334e-07
Pp1s36_35V6	6	609	132	163	46	602	1096	503	29.4397	4.04805e-07
Pp1s36_329V6	1	253	62	42	107	336	500	494	29.4375	4.05263e-07
Pp1s74_182V6	2	310	11	79	54	528	869	1061	29.4142	4.10001e-07
Pp1s377_41V6	3	366	18	100	67	467	715	692	29.4139	4.10056e-07
Pp1s136_13V6	1	713	8	15	37	891	1154	870	29.4111	4.1063e-07
Pp1s230_57V6	2	277	18	9	15	87	286	227	29.4078	4.11323e-07
Pp1s156_73V6	8	289	2	34	38	1958	2625	2011	29.4077	4.1134e-07
Pp1s50_213V6	4	359	12	7	49	162	243	280	29.3661	4.19994e-07
Pp1s224_18V6	1	110	17	58	40	303	349	600	29.3548	4.22354e-07
Pp1s66_154V6	3	925	5	17	7	293	271	834	29.3543	4.22459e-07
Pp1s21_137V6	6	218	0	35	16	627	2004	3321	29.336	4.26358e-07
Pp1s95_21V6	1	344	14	14	49	1270	1749	1590	29.3337	4.26847e-07
Pp1s36_94V6	4	337	0	18	0	1169	1695	1593	29.331	4.27425e-07
Pp1s152_105V6	2	257	0	4	18	415	1097	633	29.3273	4.28217e-07
Pp1s28_268V6	10	229	3	25	2	480	583	558	29.3264	4.284e-07
Pp1s85_154V6	1	559	26	43	77	446	587	487	29.3221	4.29328e-07
Pp1s114_96V6	4	275	8	25	3	429	495	727	29.3149	4.30866e-07
Pp1s51_165V6	2	458	3	49	6	1047	1859	868	29.2982	4.34494e-07
Pp1s104_99V6	3	308	0	18	2	498	586	679	29.2575	4.43415e-07
Pp1s98_66V6	2	528	6	43	32	2090	4094	1466	29.2507	4.44921e-07
Pp1s3_535V6	7	676	41	21	18	1683	2423	2585	29.2436	4.46508e-07
Pp1s91_24V6	2	390	7	66	85	440	621	1086	29.2335	4.48773e-07
Pp1s73_32V6	7	284	0	1	23	910	1413	1648	29.2284	4.49914e-07
Pp1s20_290V6	3	125	18	0	5	409	317	727	29.2173	4.52427e-07
Pp1s189_55V6	7	239	5	21	28	363	581	274	29.2124	4.53528e-07
Pp1s54_243V6	2	164	0	0	16	651	1076	946	29.2093	4.54235e-07
Pp1s154_52V6	4	141	9	0	0	261	628	219	29.2069	4.54782e-07
Pp1s355_45V6	2	104	55	29	43	2628	3688	1678	29.1668	4.63982e-07
Pp1s407_41V6	8	424	44	15	14	2144	2411	2353	29.1632	4.64829e-07
Pp1s227_70V6	1	548	26	89	90	576	789	631	29.1616	4.65188e-07
Pp1s12_368V6	2	569	2	5	29	221	266	289	29.1435	4.69439e-07
Pp1s21_318V6	1	700	461	696	290	31802	50586	29238	29.141	4.70018e-07
Pp1s253_21V6	5	230	16	65	26	1206	1906	2216	29.1384	4.70631e-07
Pp1s90_29V6	1	215	6	7	30	1437	880	1082	29.1321	4.72118e-07
Pp1s158_49V6	1	767	174	363	291	156	212	161	29.1319	4.72159e-07
Pp1s35_126V6	10	179	25	79	54	2648	3297	4916	29.1203	4.74912e-07
Pp1s316_34V6	9	276	40	109	36	2942	4552	3856	29.1168	4.75747e-07
Pp1s128_51V6	1	326	0	4	24	524	768	759	29.115	4.76172e-07
Pp1s29_144V6	10	449	10	19	53	484	582	609	29.109	4.77596e-07
Pp1s123_60V6	5	247	9	45	13	567	699	695	29.0895	4.82267e-07
Pp1s380_28V6	1	264	5	51	12	1969	3027	1997	29.0867	4.82963e-07
Pp1s37_124V6	2	202	76	18	69	23134	16050	16009	29.0777	4.85127e-07
Pp1s120_70V6	1	446	109	120	47	1033	1800	1072	29.0723	4.86448e-07
Pp1s32_129V6	3	156	34	21	9	346	505	32	29.0676	4.87581e-07
Pp1s312_46V6	1	168	59	35	9	8709	12964	4973	29.0612	4.89158e-07
Pp1s36_37V6	8	308	6	49	27	1103	1301	1380	29.0467	4.92714e-07
Pp1s135_111V6	3	303	7	30	6	764	850	1064	29.0441	4.93356e-07
Pp1s134_119V6	4	191	1	14	0	309	445	735	29.0432	4.93571e-07
Pp1s49_176V6	1	490	2	3	29	960	773	1160	29.0342	4.95801e-07
Pp1s31_245V6	7	147	3	21	5	775	604	798	29.0338	4.95886e-07
Pp1s156_89V6	1	443	5	56	48	1587	2743	1753	29.0308	4.96638e-07
Pp1s21_77V6	2	181	24	96	82	4979	6295	8045	29.0154	5.00476e-07
Pp1s322_41V6	4	646	10	0	0	325	456	487	29.0154	5.00483e-07
Pp1s70_238V6	4	107	5	1	20	1708	2309	1703	28.9889	5.07145e-07
Pp1s68_88V6	1	517	28	49	85	524	832	658	28.9849	5.08162e-07
Pp1s56_221V6	2	243	3	24	3	565	804	1018	28.9739	5.10984e-07
Pp1s47_18V6	12	933	49	13	30	1752	2078	2067	28.9639	5.13545e-07
Pp1s383_6V6	2	204	55	651	36	1980	15337	419	28.953	5.16353e-07
Pp1s117_152V6	4	489	31	40	70	1620	2166	1552	28.9496	5.17213e-07
Pp1s51_52V6	2	236	0	15	0	1246	1580	1803	28.9462	5.18098e-07
Pp1s285_12V6	4	260	0	14	2	449	417	644	28.9447	5.18489e-07
Pp1s235_69V6	11	310	4	22	0	657	1414	1825	28.9403	5.19638e-07
Pp1s132_67V6	2	408	0	13	0	222	257	350	28.9339	5.21307e-07
Pp1s47_154V6	1	629	760	1559	349	11052	23692	7073	28.9326	5.21643e-07
Pp1s16_352V6	1	312	28	207	137	252	1089	471	28.9171	5.25703e-07
Pp1s9_56V6	1	224	17	21	60	495	158	464	28.9003	5.30127e-07
Pp1s54_307V6	4	399	3	7	34	1547	1871	2108	28.8922	5.32275e-07
Pp1s5_398V6	1	927	5	22	11	10	299	241	28.8801	5.3552e-07
Pp1s207_6V6	1	126	6	0	0	230	419	688	28.8783	5.36001e-07
Pp1s517_5V6	8	299	20	8	33	922	1284	820	28.8738	5.37194e-07
Pp1s114_190V6	5	242	1	19	0	1169	1629	1595	28.8642	5.39791e-07
Pp1s372_10V6	2	344	54	91	112	4406	5291	3998	28.8634	5.40008e-07
Pp1s177_12V6	5	261	44	35	26	501	1011	900	28.8558	5.42065e-07
Pp1s538_1V6	11	233	12	2	0	604	873	992	28.8535	5.42688e-07
Pp1s213_35V6	2	160	32	8	8	696	624	925	28.8453	5.44906e-07
Pp1s58_52V6	4	236	13	63	50	7426	8201	10810	28.8433	5.45449e-07
Pp1s229_67V6	2	300	107	189	117	868	1091	1248	28.8389	5.46653e-07
Pp1s99_115V6	8	201	1	20	4	281	284	359	28.8351	5.47691e-07
Pp1s99_32V6	1	96	17	1	3	2896	3712	3593	28.8232	5.50967e-07
Pp1s52_50V6	6	336	15	4	2	619	867	1230	28.8187	5.52209e-07
Pp1s213_64V6	1	320	71	127	89	419	892	1131	28.8127	5.53855e-07
Pp1s156_74V6	8	352	2	18	0	131	145	155	28.8111	5.543e-07
Pp1s469_4V6	2	387	64	138	124	4126	4598	7160	28.8084	5.55053e-07
Pp1s324_21V6	3	120	32	15	13	182	230	338	28.8079	5.55184e-07
Pp1s17_376V6	48	154	29	7	6	3668	5312	2865	28.8077	5.55235e-07
Pp1s24_274V6	17	294	8	31	2	944	1605	1730	28.8064	5.55604e-07
Pp1s219_67V6	2	719	12	8	4	18	50	65	28.7908	5.59969e-07
Pp1s5_239V6	4	376	18	8	2	610	881	1127	28.7864	5.61185e-07
Pp1s86_22V6	5	225	6	48	18	607	1320	1712	28.7808	5.62756e-07
Pp1s315_9V6	6	230	10	19	0	885	1207	1974	28.7769	5.63872e-07
Pp1s41_1V6	4	120	30	47	18	451	637	936	28.7737	5.64763e-07
Pp1s152_112V6	13	329	60	97	75	1667	2038	874	28.7716	5.65361e-07
Pp1s360_36V6	7	239	47	23	17	1025	1644	951	28.7064	5.84101e-07
Pp1s106_39V6	2	765	63	104	156	1967	2030	2238	28.7055	5.84364e-07
Pp1s13_423V6	5	256	39	34	15	518	746	905	28.6949	5.87461e-07
Pp1s14_264V6	8	203	0	0	16	661	841	838	28.6778	5.92508e-07
Pp1s101_162V6	3	403	26	11	13	567	967	1153	28.6723	5.94137e-07
Pp1s403_43V6	1	117	2	7	18	101	236	102	28.6669	5.95761e-07
Pp1s40_302V6	18	266	2	1	27	1421	1850	2356	28.6668	5.95787e-07
Pp1s223_42V6	1	336	3	34	14	270	313	372	28.649	6.01108e-07
Pp1s218_68V6	8	178	10	2	0	392	680	797	28.6483	6.01307e-07
Pp1s189_104V6	7	119	27	65	45	1691	1492	2288	28.6446	6.02421e-07
Pp1s23_273V6	3	236	23	4	27	5586	7284	4596	28.6445	6.02449e-07
Pp1s46_20V6	9	138	0	7	0	3208	1673	3638	28.6444	6.02501e-07
Pp1s4_8V6	8	447	8	38	6	586	825	790	28.6365	6.04872e-07
Pp1s119_132V6	1	314	0	18	0	1661	2335	2053	28.6304	6.06717e-07
Pp1s198_100V6	4	259	25	95	51	1903	4519	1212	28.6265	6.07905e-07
Pp1s50_89V6	1	672	98	216	209	3394	3974	4311	28.6254	6.08246e-07
Pp1s11_325V6	2	281	0	14	2	151	246	490	28.6223	6.09191e-07
Pp1s51_281V6	6	385	18	34	4	1506	1362	1543	28.6172	6.10733e-07
Pp1s220_95V6	5	236	4	2	20	335	422	316	28.6018	6.15464e-07
Pp1s302_29V6	1	261	18	43	7	281	474	521	28.5992	6.16264e-07
Pp1s99_129V6	3	376	11	32	3	1790	2282	2526	28.5703	6.25229e-07
Pp1s126_82V6	2	278	296	222	275	4869	4902	3767	28.5701	6.25306e-07
Pp1s47_321V6	5	307	11	20	4	325	318	703	28.5669	6.26284e-07
Pp1s36_119V6	8	238	54	36	18	2548	4312	2510	28.5649	6.26915e-07
Pp1s136_149V6	8	333	4	14	0	619	391	580	28.5629	6.27552e-07
Pp1s99_235V6	11	242	2	9	28	2311	3730	2885	28.5623	6.27736e-07
Pp1s138_150V6	3	249	65	108	61	1736	1882	2425	28.5309	6.37659e-07
Pp1s113_72V6	2	123	1	0	6	652	2990	636	28.5303	6.37849e-07
Pp1s235_83V6	4	703	6	40	6	307	599	562	28.5266	6.39053e-07
Pp1s281_105V6	4	396	97	142	73	564	884	887	28.5244	6.39757e-07
Pp1s296_67V6	4	174	54	38	67	756	1230	782	28.5196	6.4129e-07
Pp1s15_288V6	9	265	66	85	46	1206	1587	2033	28.5085	6.44853e-07
Pp1s1_489V6	2	278	0	24	6	6830	8248	8640	28.5058	6.45718e-07
Pp1s198_42V6	6	171	1	18	4	199	293	547	28.5018	6.47023e-07
Pp1s15_472V6	9	240	0	22	0	232	420	312	28.4952	6.49139e-07
Pp1s102_66V6	8	331	6	27	33	539	607	390	28.4893	6.51074e-07
Pp1s33_209V6	2	208	13	74	44	13555	18264	17800	28.484	6.52793e-07
Pp1s141_44V6	2	405	73	113	193	313	318	406	28.4834	6.52989e-07
Pp1s157_62V6	6	200	5	42	6	857	1688	1379	28.4638	6.59423e-07
Pp1s58_35V6	11	241	2	9	8	458	3331	346	28.4484	6.64515e-07
Pp1s264_34V6	1	189	0	14	40	2741	3457	4406	28.4437	6.66087e-07
Pp1s99_12V6	11	309	1	22	0	948	1289	904	28.4222	6.73273e-07
Pp1s127_125V6	1	362	10	0	0	772	1121	1073	28.4197	6.74129e-07
Pp1s183_4V6	1	1157	216	283	176	1185	1129	1139	28.4193	6.74275e-07
Pp1s86_182V6	1	254	2	24	3	164	238	270	28.4187	6.74452e-07
Pp1s31_349V6	8	804	460	618	699	1769	2548	2174	28.4066	6.78543e-07
Pp1s89_292V6	2	149	8	0	0	20	24	47	28.4	6.80798e-07
Pp1s93_136V6	1	193	7	49	14	2658	4533	4439	28.3998	6.8086e-07
Pp1s379_12V6	5	157	1	20	0	1421	2039	1809	28.3977	6.81578e-07
Pp1s185_3V6	1	216	4	21	0	52	94	121	28.3913	6.8378e-07
Pp1s54_228V6	1	352	26	89	44	1520	2001	2051	28.387	6.85248e-07
Pp1s333_43V6	1	1025	10	95	47	28	66	24	28.3813	6.87208e-07
Pp1s126_198V6	3	1466	105	186	69	3292	3698	2653	28.3699	6.91129e-07
Pp1s70_212V6	1	803	72	60	162	334	473	1574	28.3695	6.91245e-07
Pp1s5_439V6	3	169	10	18	38	1613	2912	1769	28.3662	6.92411e-07
Pp1s154_124V6	3	288	8	57	12	833	1582	1188	28.3654	6.92679e-07
Pp1s26_103V6	3	193	6	51	42	3895	5018	3799	28.3652	6.92759e-07
Pp1s448_20V6	14	617	18	45	13	534	593	739	28.3553	6.96191e-07
Pp1s174_123V6	7	1111	186	261	139	2976	4539	3867	28.3427	7.00589e-07
Pp1s258_36V6	3	531	38	89	28	468	748	706	28.3405	7.01358e-07
Pp1s64_180V6	10	190	4	19	1	1399	1151	1305	28.3386	7.02028e-07
Pp1s154_11V6	2	205	0	29	5	684	1247	1110	28.3352	7.03205e-07
Pp1s8_239V6	2	127	11	0	19	2839	1276	1282	28.3257	7.06558e-07
Pp1s77_119V6	1	128	24	40	2	2389	1518	883	28.3233	7.074e-07
Pp1s68_209V6	2	100	16	0	3	145	160	191	28.3194	7.08801e-07
Pp1s144_64V6	8	428	0	35	12	469	711	636	28.3192	7.08865e-07
Pp1s373_43V6	1	198	182	190	359	1120	1222	1530	28.3182	7.09228e-07
Pp1s43_118V6	1	177	52	12	16	29028	29700	8070	28.3149	7.10383e-07
Pp1s230_64V6	4	494	2	20	0	433	621	640	28.3087	7.12583e-07
Pp1s17_59V6	3	231	35	24	12	7322	9119	12718	28.3013	7.15227e-07
Pp1s38_353V6	2	192	8	42	5	1770	2641	1981	28.2944	7.1772e-07
Pp1s192_13V6	2	252	0	3	23	229	304	329	28.2897	7.19403e-07
Pp1s43_27V6	1	218	7	33	54	1491	2128	1892	28.2878	7.20079e-07
Pp1s155_27V6	2	152	0	9	2	1009	1248	4307	28.2841	7.2142e-07
Pp1s230_38V6	1	827	1	16	34	1067	1264	1248	28.2819	7.22199e-07
Pp1s14_251V6	5	192	7	33	13	1388	1856	3127	28.2716	7.25952e-07
Pp1s33_287V6	6	204	7	0	0	287	429	730	28.2683	7.2714e-07
Pp1s38_335V6	6	216	0	9	30	1251	1890	1874	28.267	7.2761e-07
Pp1s38_60V6	5	382	2	2	22	325	450	416	28.2665	7.27809e-07
Pp1s21_32V6	1	268	0	4	15	656	983	579	28.2641	7.28648e-07
Pp1s152_29V6	2	608	176	264	22	742	1837	99	28.2458	7.35362e-07
Pp1s177_132V6	6	163	10	28	43	2768	4303	2685	28.239	7.37853e-07
Pp1s283_9V6	1	236	4	23	1	764	896	911	28.2353	7.39239e-07
Pp1s76_74V6	2	305	12	17	51	1410	1631	1668	28.2288	7.41628e-07
Pp1s7_222V6	5	332	7	60	29	1658	2307	1906	28.2242	7.43332e-07
Pp1s6_198V6	2	167	8	24	1	2237	2650	3317	28.2241	7.4337e-07
Pp1s119_22V6	8	362	23	95	37	661	1108	975	28.2233	7.43688e-07
Pp1s37_241V6	9	513	0	37	27	259	358	501	28.2195	7.45102e-07
Pp1s7_268V6	5	316	3	48	37	549	708	703	28.2191	7.45258e-07
Pp1s79_209V6	2	221	159	110	75	3236	2828	3171	28.2176	7.45818e-07
Pp1s9_126V6	2	708	34	50	29	11	13	24	28.2136	7.47312e-07
Pp1s221_89V6	1	276	158	229	194	181	441	263	28.2016	7.51787e-07
Pp1s122_133V6	1	551	2	6	44	440	605	965	28.1995	7.5259e-07
Pp1s245_59V6	11	219	2	24	9	805	746	1035	28.198	7.53158e-07
Pp1s42_262V6	1	107	8	29	6	2230	2636	3696	28.1808	7.59638e-07
Pp1s105_151V6	9	135	42	19	19	1942	3041	2345	28.1794	7.60202e-07
Pp1s192_39V6	2	231	113	399	330	5909	12755	14076	28.1752	7.61774e-07
Pp1s2_734V6	7	186	0	0	8	7347	11357	5311	28.174	7.62252e-07
Pp1s24_247V6	5	238	20	97	3	2028	5029	1515	28.1619	7.66885e-07
Pp1s197_46V6	9	289	10	0	2	260	390	581	28.1614	7.67068e-07
Pp1s37_250V6	2	413	25	107	54	821	1277	1151	28.1591	7.67958e-07
Pp1s144_139V6	1	263	17	2	42	804	772	1019	28.155	7.69531e-07
Pp1s131_107V6	5	133	0	1	6	1199	6795	1379	28.1528	7.70358e-07
Pp1s133_60V6	2	186	0	13	1	385	302	362	28.1372	7.76394e-07
Pp1s251_75V6	3	363	6	56	21	608	983	861	28.127	7.80371e-07
Pp1s79_223V6	1	272	3	16	3	45	34	61	28.1261	7.80734e-07
Pp1s341_42V6	2	336	10	26	5	287	330	543	28.1178	7.83958e-07
Pp1s19_24V6	5	217	23	5	44	889	1129	1186	28.1059	7.88626e-07
Pp1s26_92V6	3	202	0	20	1	962	1334	1133	28.1054	7.88861e-07
Pp1s425_13V6	21	774	96	123	179	1941	2533	2157	28.1043	7.89271e-07
Pp1s89_51V6	5	116	8	1	0	152	307	328	28.1035	7.89572e-07
Pp1s138_38V6	1	340	11	3	0	191	442	268	28.0812	7.98447e-07
Pp1s304_37V6	9	256	10	33	0	2426	3438	2674	28.0787	7.9946e-07
Pp1s120_129V6	1	156	20	1	4	935	1205	821	28.076	8.00516e-07
Pp1s62_220V6	11	201	0	0	8	1820	3896	1629	28.0712	8.02443e-07
Pp1s138_94V6	1	1054	100	59	138	650	738	779	28.0365	8.16508e-07
Pp1s312_11V6	2	235	3	26	0	202	341	273	28.0344	8.17334e-07
Pp1s4_355V6	1	210	9	2	26	592	794	650	28.0344	8.17366e-07
Pp1s173_123V6	4	371	27	8	15	481	757	856	28.0219	8.22471e-07
Pp1s65_286V6	3	241	59	163	109	1395	1994	2231	28.0217	8.22553e-07
Pp1s131_194V6	4	95	15	56	20	268	331	345	28.0197	8.23398e-07
Pp1s275_67V6	2	229	7	51	19	537	798	788	28.0132	8.26069e-07
Pp1s165_48V6	3	499	2	37	15	745	1119	1292	27.9936	8.34214e-07
Pp1s28_152V6	6	150	2	30	28	658	610	553	27.991	8.35264e-07
Pp1s118_209V6	1	640	348	751	601	1701	2640	2518	27.9842	8.38129e-07
Pp1s185_111V6	1	157	9	0	2	483	625	1406	27.9777	8.40853e-07
Pp1s184_99V6	2	1048	50	106	5	1343	2217	811	27.9695	8.4432e-07
Pp1s5_296V6	1	654	56	127	55	2933	6967	6562	27.969	8.44531e-07
Pp1s220_81V6	1	185	4	33	19	73	76	118	27.9498	8.52667e-07
Pp1s197_53V6	1	479	149	151	221	828	1160	977	27.9497	8.52713e-07
Pp1s232_65V6	3	854	51	44	33	153	124	267	27.9391	8.57235e-07
Pp1s121_162V6	7	529	8	70	40	591	989	1012	27.9388	8.57373e-07
Pp1s195_15V6	4	395	37	73	12	2448	4006	2986	27.9344	8.59249e-07
Pp1s307_10V6	2	176	1	28	14	213	267	413	27.9333	8.59733e-07
Pp1s291_6V6	13	394	2	4	23	1111	1444	1268	27.9328	8.59947e-07
Pp1s39_274V6	1	372	3	25	5	288	492	725	27.9323	8.6014e-07
Pp1s12_390V6	1	381	19	6	58	226	199	2545	27.9298	8.61253e-07
Pp1s210_68V6	6	245	27	31	19	657	2123	356	27.9255	8.63095e-07
Pp1s66_210V6	2	141	10	29	54	656	873	774	27.9255	8.631e-07
Pp1s316_5V6	7	271	5	20	2	279	314	488	27.9183	8.66193e-07
Pp1s1_89V6	2	379	12	64	23	980	1437	1260	27.9183	8.66218e-07
Pp1s13_321V6	4	147	36	59	9	1660	5846	2204	27.9182	8.66241e-07
Pp1s192_51V6	1	933	75	58	43	2241	3074	3304	27.9179	8.66363e-07
Pp1s245_98V6	7	234	0	4	16	2218	6928	3479	27.908	8.7068e-07
Pp1s13_304V6	2	214	117	198	133	1230	2047	2373	27.905	8.71984e-07
Pp1s84_99V6	1	307	43	123	59	425	897	973	27.9029	8.72886e-07
Pp1s338_70V6	3	164	0	16	0	883	1142	1108	27.8949	8.76385e-07
Pp1s61_123V6	2	511	24	96	70	1807	2309	1939	27.89	8.78564e-07
Pp1s6_11V6	5	213	14	56	21	16680	19765	19652	27.8858	8.80391e-07
Pp1s456_14V6	4	329	16	19	50	1038	1485	1196	27.8838	8.81289e-07
Pp1s72_111V6	6	322	30	17	5	464	560	641	27.8793	8.83267e-07
Pp1s209_83V6	7	282	28	51	19	822	1173	1643	27.8779	8.8389e-07
Pp1s36_353V6	1	428	485	425	504	3509	3209	4971	27.8749	8.85184e-07
Pp1s270_44V6	1	1669	43	106	131	850	1349	1096	27.8739	8.85646e-07
Pp1s83_116V6	2	578	31	93	76	2657	2845	3608	27.8704	8.87194e-07
Pp1s111_5V6	8	879	12	41	11	631	738	851	27.8585	8.92496e-07
Pp1s381_18V6	1	297	27	83	35	2287	2661	2372	27.8568	8.9324e-07
Pp1s113_137V6	1	751	48	146	123	408	611	865	27.8511	8.95817e-07
Pp1s61_126V6	3	177	0	0	12	314	593	391	27.8363	9.02445e-07
Pp1s125_105V6	3	271	102	269	288	1014	1667	1573	27.8247	9.07706e-07
Pp1s230_61V6	6	371	26	16	7	582	912	1033	27.8233	9.08338e-07
Pp1s3_180V6	3	440	44	180	109	1217	2414	2367	27.8155	9.11886e-07
Pp1s196_109V6	11	856	3	27	2	2230	2785	2136	27.8154	9.11921e-07
Pp1s61_255V6	4	196	0	10	0	326	375	717	27.8133	9.12875e-07
Pp1s206_100V6	3	308	12	2	0	248	399	344	27.811	9.13935e-07
Pp1s364_59V6	1	928	37	64	26	376	302	349	27.7845	9.26112e-07
Pp1s63_215V6	7	278	40	24	80	1053	1382	1438	27.7805	9.27987e-07
Pp1s96_115V6	5	274	2	22	0	280	504	491	27.7758	9.30172e-07
Pp1s267_88V6	6	301	0	20	2	1704	2131	1934	27.7638	9.35766e-07
Pp1s38_72V6	3	234	96	238	122	3625	5009	3730	27.7452	9.44488e-07
Pp1s14_151V6	2	264	1	0	10	216	419	197	27.7443	9.44953e-07
Pp1s102_66V6	10	216	7	49	17	539	607	390	27.7333	9.5016e-07
Pp1s149_266V6	7	189	23	61	6	7207	9025	5279	27.7176	9.57618e-07
Pp1s113_72V6	6	99	2	3	9	652	2990	636	27.7116	9.60527e-07
Pp1s164_126V6	2	259	36	8	24	991	1356	1198	27.703	9.64673e-07
Pp1s1_40V6	3	359	3	27	6	693	791	865	27.6986	9.66776e-07
Pp1s149_4V6	1	298	305	485	235	36503	39729	23494	27.6939	9.69039e-07
Pp1s36_334V6	7	322	8	36	2	936	1721	1456	27.6919	9.70022e-07
Pp1s364_50V6	23	168	23	4	14	1514	2689	2027	27.6896	9.71135e-07
Pp1s194_6V6	1	185	0	10	0	156	263	572	27.6806	9.75511e-07
Pp1s197_48V6	7	567	6	19	40	906	1192	998	27.6797	9.75975e-07
Pp1s75_99V6	2	127	0	28	6	4732	23975	947	27.6764	9.77563e-07
Pp1s189_19V6	4	111	0	13	0	496	667	924	27.6762	9.77682e-07
Pp1s43_101V6	2	184	36	3	27	4283	2015	1501	27.6748	9.7836e-07
Pp1s163_86V6	2	580	36	54	28	302	285	476	27.6673	9.82029e-07
Pp1s251_8V6	5	202	0	12	0	553	652	950	27.6626	9.84346e-07
Pp1s215_81V6	1	347	10	52	51	9099	12583	8801	27.6583	9.86476e-07
Pp1s12_355V6	2	612	12	61	51	494	542	590	27.6545	9.8834e-07
Pp1s10_296V6	17	282	263	447	330	2031	2434	1712	27.6543	9.8845e-07
Pp1s93_66V6	7	213	0	15	0	405	625	747	27.648	9.91546e-07
Pp1s104_58V6	1	334	340	253	179	7937	7472	6715	27.6384	9.96318e-07
Pp1s38_137V6	3	433	91	83	60	729	1051	1116	27.629	1.00101e-06
Pp1s85_94V6	2	720	101	99	43	1179	1610	1272	27.6237	1.00365e-06
Pp1s180_21V6	1	1727	42	106	18	104	153	84	27.6235	1.00378e-06
Pp1s106_128V6	2	401	3	74	11	1212	3869	1736	27.6162	1.00742e-06
Pp1s280_14V6	4	355	0	18	0	110	264	295	27.6136	1.00873e-06
Pp1s194_100V6	1	465	9	34	16	24	20	29	27.6134	1.00886e-06
Pp1s182_61V6	16	208	8	0	0	377	863	438	27.6074	1.01187e-06
Pp1s31_245V6	10	571	5	0	24	775	604	798	27.6067	1.01224e-06
Pp1s6_375V6	9	476	128	73	104	1457	1651	1172	27.5972	1.01707e-06
Pp1s321_9V6	4	314	2	30	18	2687	2295	2074	27.597	1.01716e-06
Pp1s138_112V6	7	242	4	34	9	1711	2076	1990	27.5964	1.01745e-06
Pp1s51_46V6	1	314	9	4	14	2695	1887	840	27.5951	1.01811e-06
Pp1s144_25V6	2	246	3	16	3	200	258	578	27.5782	1.02676e-06
Pp1s7_364V6	1	323	18	67	53	2109	2445	3847	27.5727	1.02961e-06
Pp1s55_97V6	1	250	10	5	40	322	286	382	27.5562	1.03814e-06
Pp1s16_67V6	5	125	0	17	2	519	686	872	27.5543	1.0391e-06
Pp1s15_126V6	4	153	23	104	80	4883	6975	7160	27.5435	1.04475e-06
Pp1s68_296V6	6	187	36	24	68	665	705	654	27.5354	1.04898e-06
Pp1s302_51V6	8	129	0	8	0	778	376	516	27.5319	1.0508e-06
Pp1s122_4V6	13	283	2	2	25	1022	1430	1552	27.5278	1.05295e-06
Pp1s58_129V6	1	219	10	1	0	271	423	447	27.521	1.05657e-06
Pp1s22_207V6	1	124	0	6	11	417	797	258	27.5203	1.0569e-06
Pp1s121_122V6	1	185	42	51	17	4789	5534	519	27.5148	1.05984e-06
Pp1s76_97V6	3	141	0	29	5	1164	2524	2398	27.5092	1.06282e-06
Pp1s48_107V6	1	217	5	35	17	386	514	820	27.5055	1.06475e-06
Pp1s101_166V6	2	318	0	0	15	1327	1352	1461	27.5051	1.06497e-06
Pp1s358_17V6	4	337	22	25	73	632	928	949	27.502	1.06664e-06
Pp1s360_26V6	3	904	0	0	11	8	7	6	27.5	1.0677e-06
Pp1s186_77V6	4	289	2	0	16	606	810	660	27.4966	1.0695e-06
Pp1s6_359V6	1	157	3	28	3	667	831	656	27.4938	1.07101e-06
Pp1s38_350V6	1	952	2	28	43	818	1302	1112	27.4935	1.07117e-06
Pp1s64_14V6	4	406	12	43	20	48	116	17	27.492	1.07198e-06
Pp1s112_229V6	13	257	172	212	166	3589	6978	3467	27.4828	1.07694e-06
Pp1s136_127V6	2	1412	17	17	48	3094	3438	3024	27.4712	1.0832e-06
Pp1s217_34V6	2	234	1	15	0	536	641	794	27.4704	1.08364e-06
Pp1s342_16V6	5	136	49	316	61	6063	27131	10355	27.4683	1.08478e-06
Pp1s15_137V6	4	168	9	28	2	3342	4366	4960	27.4624	1.08794e-06
Pp1s260_38V6	4	141	11	59	17	176	244	182	27.4617	1.08835e-06
[truncated: 68,777 more rows]

## Sheet: IR significant
GeneID	intronNo	intronLength	D_intron	R1_intron	R4_intron	uniq_D	uniq_R1	uniq_R4	uniChiSquared	P-value		Notes
Pp1s523_16V6	1	556	14	979	36	453	1098	519	732.867	7.24192e-160		Column A: gene ID from Physcomitrella genome annotation version 1.6
Pp1s109_232V6	2	236	195	945	484	58026	83078	64229	279.091	2.48961e-61		Column B: retained intron of the gene counted from 5' of the genome
Pp1s118_26V6	1	166	28	167	39	1	76	5	275.928	1.21056e-60		Column C: length of retained intron (bp)
Pp1s426_30V6	1	491	504	1496	559	2025	2660	1229	262.932	8.0369e-58		Column D: number of reads supporting the IR event in dark-grown (D) sample
Pp1s109_249V6	1	1457	442	107	107	14716	16893	6400	256.115	2.42819e-56		Column E: number of reads supporting the IR event in 1h red light (R1) sample
Pp1s319_5V6	1	287	790	1588	526	76781	100907	68809	248.514	1.08584e-54		Column F: number of reads supporting the IR event in 4h red light (R4) sample
Pp1s310_47V6	1	1082	43	93	54	14	4	14	231.492	5.39771e-51		Column G: number of reads belonging to the gene in D
Pp1s86_207V6	1	576	244	891	230	6920	12281	8089	230.14	1.0609e-50		Column H: number of reads belonging to the gene in R1
Pp1s26_236V6	1	87	929	586	302	26241	34974	14498	224.727	1.58885e-49		Column I: number of reads belonging to the gene in R4
Pp1s317_69V6	12	159	10	32	18	163	1621	42	212.667	6.60551e-47		Column J: chi-squared value (goodness-of-fit) comparing D, E, F taking G, H, I as the background
Pp1s15_231V6	3	578	6	30	9	668	11986	108	204.279	4.37975e-45		Column K: corresponding P-values
Pp1s118_232V6	3	212	284	1331	60	19375	61743	13444	194.966	4.60982e-43		*Details can ne found in http://rackj.sourceforge.net/Scripts/index.html#SSIRcompare
Pp1s10_195V6	1	795	23	172	9	207	400	426	184.417	9.00422e-41
Pp1s345_10V6	2	715	378	1009	1009	4852	7685	13501	183.16	1.68743e-40
Pp1s81_131V6	2	852	110	389	268	1545	2460	4488	178.058	2.16359e-39
Pp1s166_98V6	3	465	11	25	113	248	402	256	166.711	6.29805e-37
Pp1s249_62V6	1	241	153	532	648	24763	31523	67587	166.527	6.90265e-37
Pp1s266_43V6	2	160	1	3	8	1482	4076	173	166.055	8.74204e-37
Pp1s101_226V6	1	414	34	388	16	2231	6570	2322	159.855	1.94056e-35
Pp1s15_70V6	1	254	155	42	48	4733	8759	2473	159.606	2.19751e-35
Pp1s13_380V6	2	1340	1196	1806	1649	2104	2641	3667	153.46	4.74946e-34
Pp1s55_66V6	1	2197	567	3454	263	623	6412	364	148.924	4.58724e-33
Pp1s79_115V6	13	182	21	175	129	2713	5151	12872	147.194	1.08946e-32
Pp1s141_27V6	1	590	2676	2204	1107	45614	53086	21546	146.236	1.7592e-32
Pp1s62_115V6	9	1322	505	793	776	995	1247	811	138.625	7.90628e-31
Pp1s237_29V6	11	267	427	165	230	4741	4059	1809	138.333	9.14993e-31
Pp1s254_32V6	2	790	429	1133	333	14935	26534	15008	134.312	6.83179e-30
Pp1s497_2V6	1	1690	42	41	41	5	8	1	129.346	8.18074e-29
Pp1s87_162V6	2	1435	2416	5408	4154	3256	5844	5472	127.652	1.90885e-28
Pp1s61_279V6	2	289	299	1158	207	6300	16830	6469	123.527	1.50145e-27
Pp1s157_51V6	3	366	47	48	113	4070	5947	2945	120.163	8.07202e-27
Pp1s46_127V6	1	873	424	1028	384	6312	9589	6209	120.161	8.07995e-27
Pp1s2_609V6	1	274	945	2073	1206	6863	10402	5697	116.957	4.00986e-26
Pp1s28_396V6	2	721	78	185	283	784	1072	860	114.661	1.26393e-25
Pp1s17_201V6	2	264	83	420	324	2287	10230	16900	114.459	1.39788e-25
Pp1s67_30V6	1	183	1337	2087	1524	438961	571671	596260	113.816	1.92839e-25
Pp1s26_236V6	2	653	302	154	84	26241	34974	14498	110.63	9.48405e-25
Pp1s157_51V6	1	159	23	39	88	4070	5947	2945	110.56	9.82168e-25
Pp1s1_529V6	1	343	6	64	4	138	125	146	109.157	1.98073e-24
Pp1s383_6V6	1	178	13	204	30	1980	15337	419	108.206	3.18748e-24
Pp1s138_29V6	1	926	18	8	3	3	14	18	107.466	4.61487e-24
Pp1s227_44V6	1	156	76	208	52	13259	16130	15680	105.339	1.3365e-23
Pp1s317_16V6	1	1392	20	18	18	10	48	125	105.243	1.40236e-23
Pp1s20_19V6	7	627	666	289	1081	10185	6134	12265	104.179	2.38698e-23
Pp1s75_223V6	2	735	198	471	379	1926	2299	3307	103.973	2.64577e-23
Pp1s65_188V6	2	349	518	1276	431	18304	27087	12090	103.517	3.32247e-23
Pp1s135_21V6	3	492	9	1	28	5	14	256	101.917	7.39765e-23
Pp1s156_153V6	1	507	1694	2563	1077	53821	68952	41375	101.33	9.91842e-23
Pp1s6_256V6	8	297	100	1537	302	1003	6099	1576	98.1493	4.8657e-22
Pp1s43_118V6	2	166	212	57	60	29028	29700	8070	98.1395	4.88975e-22
Pp1s379_26V6	2	236	1	26	7	3858	29678	450	97.8716	5.59057e-22
Pp1s7_212V6	1	284	68	418	249	3794	7056	6009	97.6112	6.36787e-22
Pp1s170_47V6	1	547	321	766	1117	1385	2433	5596	96.2124	1.28157e-21
Pp1s387_21V6	1	377	147	191	229	2946	1430	3443	95.9935	1.42983e-21
Pp1s1_201V6	1	159	15	90	12	947	1226	1399	95.1028	2.23203e-21
Pp1s55_31V6	2	1872	513	209	1000	5314	3012	7441	94.7446	2.66982e-21
Pp1s246_45V6	3	519	60	193	125	2396	2414	3568	94.3621	3.23236e-21
Pp1s244_65V6	1	618	25	176	73	101	177	210	93.9056	4.06119e-21
Pp1s244_27V6	13	229	21	25	39	1285	2741	558	92.8061	7.03725e-21
Pp1s12_126V6	3	206	53	337	23	5260	16924	6216	91.0252	1.71443e-20
Pp1s77_224V6	1	1593	194	340	330	633	544	969	90.6234	2.09594e-20
Pp1s145_58V6	2	418	329	159	190	679	149	207	90.5862	2.1353e-20
Pp1s35_208V6	2	240	52	20	101	950	1231	869	89.8648	3.06275e-20
Pp1s131_104V6	1	977	165	181	172	686	1230	1946	89.8103	3.14729e-20
Pp1s130_124V6	1	130	3	0	8	321	33	22	89.3964	3.87099e-20
Pp1s18_8V6	4	196	167	359	304	2551	3781	6588	89.1411	4.39801e-20
Pp1s175_26V6	1	1338	3	12	26	1224	6077	1128	88.5886	5.79735e-20
Pp1s317_48V6	3	895	380	376	629	896	1048	991	88.4242	6.29398e-20
Pp1s253_35V6	3	278	4	50	14	300	3765	107	88.396	6.38344e-20
Pp1s63_161V6	1	454	56	240	211	11330	14347	11904	88.334	6.58445e-20
Pp1s155_101V6	4	141	0	0	8	137	216	32	88.25	6.86683e-20
Pp1s10_4V6	1	497	16	102	27	357	407	447	88.1017	7.39521e-20
Pp1s41_162V6	1	973	2	41	17	233	326	1069	87.7127	8.98338e-20
Pp1s18_259V6	3	186	55	196	131	8441	8771	11665	87.3957	1.05259e-19
Pp1s294_68V6	1	721	300	394	597	529	643	604	86.9312	1.32782e-19
Pp1s156_156V6	2	404	12	2	8	8	20	1	86.3545	1.77153e-19
Pp1s47_78V6	3	198	24	0	0	295	477	584	86.3186	1.80362e-19
Pp1s246_64V6	2	300	215	605	158	1753	2413	835	85.3765	2.88884e-19
Pp1s104_128V6	1	1231	85	265	243	4372	5334	4168	85.1492	3.2366e-19
Pp1s171_5V6	6	218	0	0	11	9791	11162	2733	84.3333	4.86687e-19
Pp1s102_155V6	6	689	1378	1812	1988	2157	2753	2358	84.2615	5.04473e-19
Pp1s126_117V6	2	134	1	2	9	1	12	1	84.0556	5.59201e-19
Pp1s168_58V6	3	148	0	47	2	3512	4033	4334	84.0094	5.72244e-19
Pp1s37_41V6	1	1014	29	119	133	1804	2339	7293	83.0783	9.11558e-19
Pp1s82_104V6	1	1159	229	553	186	3706	4519	2194	82.4094	1.27357e-18
Pp1s309_28V6	3	216	3	28	1	576	272	405	81.5706	1.93715e-18
Pp1s65_188V6	1	163	434	1063	384	18304	27087	12090	80.9704	2.61514e-18
Pp1s79_49V6	1	941	44	204	108	661	838	841	80.8385	2.79341e-18
Pp1s131_18V6	6	460	142	197	289	2390	3466	2469	80.7086	2.9809e-18
Pp1s21_68V6	7	318	48	19	57	1807	4722	2014	80.2535	3.74267e-18
Pp1s44_23V6	1	871	20	42	26	7	7	1	79.9221	4.41714e-18
Pp1s334_49V6	1	277	8	61	4	1676	2000	2170	79.6414	5.0826e-18
Pp1s99_229V6	6	225	177	165	258	2093	2927	1943	79.2193	6.27687e-18
Pp1s15_235V6	1	723	61	71	64	40	61	14	78.7302	8.01605e-18
Pp1s266_20V6	1	328	27	29	118	3039	4345	4121	78.0672	1.11666e-17
Pp1s72_43V6	1	244	4536	4035	6028	42178	44941	64023	77.8815	1.22532e-17
Pp1s201_135V6	11	227	2	0	20	799	997	403	77.7109	1.33444e-17
Pp1s47_72V6	3	137	203	80	124	12815	11886	5574	77.4487	1.52133e-17
Pp1s35_108V6	2	317	0	35	4	48	79	164	77.429	1.53639e-17
Pp1s45_25V6	1	274	1942	3347	1033	33441	51461	21602	77.3658	1.58572e-17
Pp1s79_115V6	1	595	20	104	78	2713	5151	12872	77.205	1.71853e-17
Pp1s246_146V6	1	920	86	236	132	432	636	863	77.1642	1.75389e-17
Pp1s360_13V6	1	287	1846	2007	3067	41820	35275	66711	76.594	2.3325e-17
Pp1s246_64V6	1	875	265	625	254	1753	2413	835	76.5593	2.37339e-17
Pp1s175_7V6	2	1283	55	132	146	138	166	102	76.4925	2.45395e-17
Pp1s309_73V6	10	89	8	127	52	8293	12806	11787	76.1953	2.84703e-17
Pp1s15_328V6	4	220	2	54	17	375	587	1117	76.1477	2.9157e-17
Pp1s141_102V6	1	145	118	917	247	2718	11464	5040	76.1085	2.97343e-17
Pp1s126_52V6	2	357	48	239	166	2219	3279	3842	75.4597	4.11275e-17
Pp1s215_7V6	1	1747	1438	1239	1077	1109	1332	935	74.9464	5.31615e-17
Pp1s245_29V6	4	278	40	166	72	6505	9510	11181	74.8818	5.49071e-17
Pp1s145_172V6	5	121	22	147	98	7252	10561	15678	74.863	5.54248e-17
Pp1s23_72V6	3	275	101	283	138	1262	1960	2174	74.5043	6.63131e-17
Pp1s14_438V6	1	266	2	1	49	947	1327	1318	74.1812	7.79384e-17
Pp1s118_25V6	3	354	47	244	22	2913	6458	2538	73.8705	9.10385e-17
Pp1s217_1V6	5	310	29	130	66	1580	2338	3566	73.7684	9.58042e-17
Pp1s121_71V6	1	442	230	942	506	2410	5667	4178	73.4615	1.11696e-16
Pp1s189_109V6	2	491	105	191	242	289	523	322	72.7958	1.55808e-16
Pp1s464_13V6	1	492	4	2	18	847	2372	547	72.174	2.1263e-16
Pp1s297_16V6	3	618	535	641	976	1485	1566	1777	71.704	2.68952e-16
Pp1s101_10V6	1	780	97	325	381	1932	2574	3274	71.3339	3.23627e-16
Pp1s130_298V6	1	615	84	291	161	2665	3727	3598	71.0955	3.64598e-16
Pp1s241_102V6	3	229	58	239	184	2070	3094	4378	70.8925	4.03543e-16
Pp1s141_102V6	2	208	91	584	116	2718	11464	5040	70.8732	4.07456e-16
Pp1s47_221V6	3	255	136	135	239	8664	5454	6350	70.8027	4.22076e-16
Pp1s7_364V6	2	957	56	155	93	2109	2445	3847	70.767	4.29675e-16
Pp1s7_212V6	3	246	14	99	13	3794	7056	6009	70.5299	4.83766e-16
Pp1s79_115V6	11	286	9	116	124	2713	5151	12872	70.5089	4.88865e-16
Pp1s9_386V6	9	976	5	89	16	2038	3503	2861	70.4865	4.94374e-16
Pp1s372_51V6	8	392	5	22	67	265	296	265	70.0497	6.15028e-16
Pp1s70_238V6	5	282	10	6	51	1708	2309	1703	69.7203	7.25157e-16
Pp1s38_133V6	3	352	8	0	0	3	24	2	69.3333	8.7995e-16
Pp1s25_66V6	1	219	4	24	21	232	323	2275	69.1723	9.53715e-16
Pp1s122_140V6	15	305	28	44	86	2825	2782	1964	69.0921	9.92767e-16
Pp1s7_58V6	1	745	19	96	42	1994	2119	2748	69.0278	1.02518e-15
Pp1s3_351V6	7	391	0	0	27	198	222	165	68.7273	1.19141e-15
Pp1s539_3V6	4	1566	51	235	44	862	1828	1062	68.5191	1.32209e-15
Pp1s42_209V6	2	710	28	171	132	816	1090	1310	68.213	1.54077e-15
Pp1s45_110V6	10	289	13	95	64	523	524	745	68.0905	1.63805e-15
Pp1s235_61V6	4	119	1	23	0	45	67	166	67.7139	1.97751e-15
Pp1s18_90V6	1	248	29	11	11	205	512	613	67.2959	2.43719e-15
Pp1s44_107V6	2	227	79	94	195	847	1432	1145	66.963	2.87856e-15
Pp1s81_131V6	1	335	108	260	230	1545	2460	4488	66.8993	2.97165e-15
Pp1s158_109V6	2	133	2	20	39	310	303	3910	66.6849	3.308e-15
Pp1s215_36V6	1	206	216	340	327	63096	71002	47575	66.5461	3.54567e-15
Pp1s260_5V6	10	243	625	1349	792	8361	12688	9689	66.5038	3.6215e-15
Pp1s48_58V6	10	421	4	36	0	1563	1322	1415	66.4862	3.65342e-15
Pp1s20_72V6	1	146	1	58	10	786	9648	189	66.3349	3.94062e-15
Pp1s23_58V6	2	1430	56	193	102	1609	2335	2851	66.2003	4.21486e-15
Pp1s376_32V6	1	701	39	119	55	1016	1605	2544	66.0839	4.46743e-15
Pp1s238_9V6	2	295	6	5	47	4770	4937	4466	65.9495	4.77804e-15
Pp1s81_144V6	7	311	749	1862	1500	6148	12824	13630	65.8172	5.10465e-15
Pp1s115_101V6	1	419	27	98	129	4039	5316	4126	65.5271	5.90169e-15
Pp1s27_318V6	2	319	16	73	31	695	1005	1903	65.4291	6.19786e-15
Pp1s195_86V6	7	262	0	2	26	1157	998	756	65.3795	6.35374e-15
Pp1s94_157V6	4	427	2	8	75	349	523	710	64.9432	7.90242e-15
Pp1s31_349V6	6	618	44	34	116	1769	2548	2174	64.8907	8.11267e-15
Pp1s201_41V6	2	887	296	602	322	6802	9841	8911	64.871	8.19312e-15
Pp1s101_66V6	1	162	16	66	5	1664	2145	2199	64.6491	9.15426e-15
Pp1s21_182V6	3	254	27	141	11	1647	3386	1800	64.5974	9.39403e-15
Pp1s307_4V6	2	109	0	46	0	1940	2685	1830	64.5885	9.43616e-15
Pp1s61_125V6	5	237	0	0	4	428	1484	119	64.2689	1.10709e-14
Pp1s219_68V6	8	513	9	7	7	432	2092	88	64.1886	1.15243e-14
Pp1s15_398V6	2	179	1	18	1	444	361	1060	63.9905	1.27244e-14
Pp1s260_29V6	14	358	0	24	0	463	431	685	63.9258	1.31431e-14
Pp1s4_134V6	1	285	701	1073	1032	30387	47880	33367	63.8627	1.35641e-14
Pp1s223_73V6	1	711	63	226	134	4096	4994	4341	63.8449	1.36854e-14
Pp1s141_27V6	2	117	1253	1052	474	45614	53086	21546	63.5726	1.56813e-14
Pp1s43_118V6	3	128	173	59	50	29028	29700	8070	63.3679	1.73718e-14
Pp1s77_215V6	3	953	102	214	311	1595	2360	2152	63.3021	1.79526e-14
Pp1s62_86V6	2	250	4	69	6	1824	2852	1945	63.1953	1.89376e-14
Pp1s219_68V6	3	146	0	1	3	432	2092	88	63.0962	1.98988e-14
Pp1s44_13V6	3	403	65	241	225	2502	3187	3860	62.9493	2.14158e-14
Pp1s431_23V6	10	489	148	231	80	1075	1060	960	62.7876	2.32186e-14
Pp1s90_40V6	2	248	34	95	38	1380	1622	2491	62.6366	2.50406e-14
Pp1s122_100V6	1	699	52	81	130	6650	9059	6014	62.5128	2.66386e-14
Pp1s134_116V6	5	347	96	14	15	991	1005	270	62.227	3.07313e-14
Pp1s67_214V6	1	199	18	25	36	1080	1700	469	62.1042	3.26771e-14
Pp1s109_232V6	1	216	54	224	100	58026	83078	64229	61.9497	3.53009e-14
Pp1s35_286V6	5	394	103	377	199	1889	2986	2132	61.8353	3.73794e-14
Pp1s145_167V6	2	1388	109	171	261	1268	1910	1526	61.734	3.93219e-14
Pp1s33_206V6	1	244	20	107	46	1595	2119	2544	61.605	4.19414e-14
Pp1s6_214V6	6	400	569	659	397	3006	4103	3477	61.4553	4.52019e-14
Pp1s12_231V6	1	219	3	25	5	95	160	514	61.3685	4.72055e-14
Pp1s33_385V6	1	387	29	105	22	6417	6971	5429	61.3317	4.80838e-14
Pp1s264_6V6	4	621	140	39	105	288	238	481	61.2425	5.0275e-14
Pp1s277_79V6	4	198	15	62	5	3916	6425	7462	61.0959	5.40991e-14
Pp1s71_91V6	3	1041	50	229	94	226	359	264	60.8478	6.12456e-14
Pp1s130_37V6	2	125	2	10	0	6	9	59	60.6296	6.83035e-14
Pp1s186_70V6	5	570	38	30	56	285	232	115	60.5824	6.99343e-14
Pp1s326_66V6	1	612	8	25	76	724	1034	940	60.2445	8.28088e-14
Pp1s221_49V6	3	248	6	59	70	8852	10290	7641	60.1457	8.70034e-14
Pp1s444_27V6	2	499	216	307	163	11247	10404	11197	60.0276	9.2295e-14
Pp1s25_371V6	2	272	4	12	12	1999	5659	539	60.004	9.33871e-14
Pp1s64_155V6	1	254	42	152	340	4939	5288	12658	59.9326	9.67845e-14
Pp1s297_16V6	1	68	4	43	5	1485	1566	1777	59.9314	9.68392e-14
Pp1s41_70V6	5	331	69	263	143	1731	2666	2483	59.9149	9.76447e-14
Pp1s9_179V6	4	281	294	759	987	16398	25149	39836	59.6948	1.09005e-13
Pp1s352_43V6	4	116	0	21	0	304	262	440	59.6336	1.12391e-13
Pp1s172_42V6	14	332	3	2	33	1576	1926	1477	59.6268	1.12775e-13
Pp1s218_100V6	1	303	14	31	29	1256	4583	741	59.4399	1.23821e-13
Pp1s225_55V6	25	316	3	22	17	7190	25538	2914	59.3084	1.32236e-13
Pp1s17_12V6	1	273	0	33	0	472	660	710	59.1	1.46757e-13
Pp1s66_184V6	1	256	13	76	26	3041	6607	10477	59.0061	1.53813e-13
Pp1s38_196V6	1	702	24	135	95	22023	26072	26364	58.9339	1.59464e-13
Pp1s51_131V6	1	419	901	912	3104	1756	1685	4712	58.4658	2.01513e-13
Pp1s365_36V6	1	872	0	15	2	130	96	318	58.4025	2.07996e-13
Pp1s21_256V6	1	226	0	28	12	703	589	1460	58.3633	2.1211e-13
Pp1s29_327V6	1	948	235	366	480	339	479	413	58.2529	2.24153e-13
Pp1s400_12V6	3	246	65	241	91	7094	11222	8455	58.217	2.28212e-13
Pp1s459_9V6	1	435	75	235	244	6085	7234	8684	58.2045	2.29645e-13
Pp1s84_83V6	3	58	3	42	2	189	202	170	58.0839	2.43915e-13
Pp1s28_347V6	2	887	1	16	0	83	54	131	57.9263	2.63912e-13
Pp1s41_98V6	5	1016	1	7	37	1737	1945	1617	57.7297	2.91173e-13
Pp1s9_199V6	13	885	26	88	11	1402	1649	1276	57.5362	3.20748e-13
Pp1s79_115V6	12	172	7	58	36	2713	5151	12872	57.4604	3.33146e-13
Pp1s21_363V6	3	400	10	103	34	3520	5050	3750	57.283	3.64041e-13
Pp1s201_115V6	8	193	34	99	16	4738	7675	7326	57.1245	3.94078e-13
Pp1s69_223V6	6	412	0	16	0	141	180	501	57.0667	4.05631e-13
Pp1s45_24V6	7	163	23	44	3	562	839	1331	57.0595	4.07079e-13
Pp1s122_142V6	4	204	60	276	167	3379	5604	3655	57.0147	4.16312e-13
Pp1s479_14V6	3	482	21	152	102	390	690	894	57.0082	4.1766e-13
Pp1s205_22V6	1	616	332	520	458	3661	4766	3006	56.9382	4.32542e-13
Pp1s8_227V6	4	190	3	13	24	417	387	162	56.934	4.33447e-13
Pp1s197_75V6	4	634	54	69	175	478	582	638	56.8843	4.44363e-13
Pp1s490_11V6	3	316	43	71	157	1105	1510	1475	56.8475	4.52617e-13
Pp1s121_83V6	5	252	12	0	0	19	30	60	56.8421	4.5383e-13
Pp1s63_162V6	2	922	39	100	150	4156	5295	4671	56.5495	5.25319e-13
Pp1s21_32V6	4	311	3	52	0	656	983	579	56.484	5.42809e-13
Pp1s21_393V6	1	670	8	79	46	1158	1460	2106	56.4812	5.43583e-13
Pp1s545_14V6	2	369	8	96	23	199	1847	95	56.4136	5.62265e-13
Pp1s69_166V6	2	101	0	6	0	53	17	106	56.1176	6.5194e-13
Pp1s121_168V6	3	223	173	2412	201	6891	65683	8493	56.0948	6.59446e-13
Pp1s55_99V6	2	181	3	8	57	3206	3658	4498	56.0838	6.6308e-13
Pp1s10_385V6	1	533	5	23	62	8108	10694	9238	56.0129	6.86986e-13
Pp1s234_85V6	1	406	56	14	5	220	233	192	55.9432	7.11352e-13
Pp1s109_97V6	1	341	43	135	93	737	1198	2134	55.9408	7.12215e-13
Pp1s104_135V6	4	205	17	101	60	740	889	1141	55.7438	7.85946e-13
Pp1s387_49V6	1	426	10	1	1	78	154	397	55.6733	8.14154e-13
Pp1s180_8V6	1	620	455	566	145	19612	36691	10733	55.4888	8.9279e-13
Pp1s273_14V6	14	379	152	161	373	1764	1409	2207	55.39	9.38029e-13
Pp1s184_111V6	3	522	37	34	90	4814	6061	4538	55.3596	9.52377e-13
Pp1s86_207V6	3	229	206	596	256	6920	12281	8089	55.2222	1.02013e-12
Pp1s183_39V6	6	1432	532	924	900	1021	1763	2355	55.1994	1.0318e-12
Pp1s3_459V6	2	214	49	165	79	2432	3383	3700	55.1776	1.04313e-12
Pp1s209_27V6	1	1314	642	1025	833	5327	12112	7786	55.1432	1.06122e-12
Pp1s1_780V6	1	786	19	99	49	2652	3368	4254	55.1257	1.07056e-12
Pp1s246_29V6	1	1077	0	1	6	4	7	1	54.9592	1.1635e-12
Pp1s38_269V6	1	180	6	19	50	5989	7702	5495	54.9125	1.19097e-12
Pp1s283_20V6	1	770	46	85	137	3238	4335	3355	54.7223	1.30978e-12
Pp1s407_55V6	1	420	29	93	49	1892	1638	2079	54.6591	1.35185e-12
Pp1s6_229V6	1	362	3	44	9	620	693	818	54.6289	1.3724e-12
Pp1s5_75V6	6	233	3	19	46	2720	4103	2697	54.6216	1.37742e-12
Pp1s126_83V6	3	399	76	138	145	1365	1451	955	54.57	1.41344e-12
Pp1s34_24V6	1	988	69	132	37	1015	1605	1629	54.5581	1.42188e-12
Pp1s61_117V6	1	249	39	117	64	1166	1311	1845	54.3716	1.56084e-12
Pp1s46_285V6	1	377	187	299	184	714	1989	1415	54.3402	1.5855e-12
Pp1s31_241V6	4	181	0	1	21	352	420	276	54.228	1.67699e-12
Pp1s235_33V6	3	557	51	51	149	135	124	152	54.0597	1.82423e-12
Pp1s171_52V6	3	408	1	26	4	1200	1174	2134	53.9453	1.93165e-12
Pp1s112_193V6	7	87	2	1	27	3011	4287	3002	53.9106	1.96544e-12
Pp1s107_102V6	1	1201	399	558	309	700	790	732	53.8613	2.01452e-12
Pp1s168_58V6	4	303	3	46	9	3512	4033	4334	53.8108	2.06603e-12
Pp1s279_27V6	1	564	20	77	115	2513	3126	2922	53.789	2.08869e-12
Pp1s40_48V6	2	96	155	306	534	21328	23505	65200	53.761	2.11811e-12
Pp1s291_22V6	1	320	46	30	120	8840	12691	13031	53.5764	2.32285e-12
Pp1s35_126V6	14	272	17	87	48	2648	3297	4916	53.3255	2.63339e-12
Pp1s220_81V6	2	320	9	47	13	73	76	118	53.3076	2.65706e-12
Pp1s72_166V6	4	576	14	15	64	2460	4229	3352	53.2786	2.69591e-12
Pp1s146_96V6	1	706	15	80	29	1598	2118	2585	53.2338	2.75691e-12
Pp1s9_100V6	2	335	33	94	113	1126	1052	1001	53.0326	3.04874e-12
Pp1s34_262V6	1	520	30	146	64	227	301	234	53.009	3.08487e-12
Pp1s178_121V6	1	694	27	81	24	2085	2059	2302	52.9004	3.25709e-12
Pp1s402_20V6	2	251	16	85	15	717	1448	1390	52.8182	3.39369e-12
Pp1s52_116V6	1	273	37	154	112	8559	10780	7741	52.741	3.52721e-12
Pp1s212_8V6	2	225	106	125	12	1286	3526	536	52.7288	3.54876e-12
Pp1s93_98V6	4	238	0	0	4	414	3132	269	52.7286	3.54915e-12
Pp1s21_141V6	14	797	188	87	124	1498	1538	1870	52.7198	3.56487e-12
Pp1s344_39V6	1	955	242	306	424	1081	864	1075	52.6383	3.71309e-12
Pp1s190_33V6	2	154	3	0	19	501	597	316	52.5801	3.82278e-12
Pp1s70_162V6	2	339	5	11	0	14	3	9	52.4435	4.09307e-12
Pp1s209_59V6	2	231	84	177	245	9612	8298	12784	52.3695	4.2472e-12
Pp1s182_56V6	1	250	0	0	15	199	188	111	52.2973	4.40338e-12
Pp1s109_192V6	3	187	1	11	0	2236	804	2071	52.2899	4.41974e-12
Pp1s37_124V6	1	240	294	88	188	23134	16050	16009	52.2836	4.43371e-12
Pp1s65_251V6	9	423	159	316	196	1345	1605	1781	52.2702	4.46338e-12
Pp1s215_89V6	8	205	0	5	15	300	1240	293	52.2275	4.55982e-12
Pp1s80_121V6	1	418	112	200	267	1265	2095	1591	52.2051	4.61121e-12
Pp1s7_147V6	11	208	0	37	5	1905	2488	2670	52.1068	4.84338e-12
Pp1s277_20V6	1	143	2	0	26	1178	852	884	51.9374	5.27149e-12
Pp1s39_288V6	1	478	26	24	79	4545	5464	4673	51.9297	5.29194e-12
Pp1s48_101V6	3	628	780	1105	941	3167	3719	4340	51.8235	5.58054e-12
Pp1s319_5V6	3	312	170	315	97	76781	100907	68809	51.8053	5.63149e-12
Pp1s395_50V6	4	251	9	0	2	185	860	19	51.7145	5.89305e-12
Pp1s165_67V6	1	688	140	250	147	1801	1839	2080	51.5917	6.26622e-12
Pp1s34_132V6	3	205	4	30	0	1111	1205	1500	51.4435	6.74803e-12
Pp1s12_401V6	3	507	51	117	123	7571	6860	15785	51.393	6.92071e-12
Pp1s211_92V6	1	161	298	378	358	3858	6502	8080	51.2746	7.34294e-12
Pp1s57_215V6	5	292	41	141	40	4287	6242	5045	51.1973	7.63216e-12
Pp1s119_47V6	6	379	2	22	2	2276	2226	4610	51.121	7.92897e-12
Pp1s145_99V6	5	444	41	153	86	625	874	1030	51.0636	8.15989e-12
Pp1s54_110V6	1	461	81	145	17	1178	5337	675	51.0277	8.30758e-12
Pp1s20_347V6	9	212	4	14	55	323	1028	740	50.9715	8.54427e-12
Pp1s379_22V6	6	278	0	13	0	100	74	190	50.9459	8.65423e-12
Pp1s311_33V6	4	200	5	67	40	4005	4716	6367	50.924	8.74977e-12
Pp1s126_52V6	1	472	24	152	146	2219	3279	3842	50.8394	9.12764e-12
Pp1s205_59V6	1	1067	142	337	212	1770	2689	3027	50.8231	9.20245e-12
Pp1s90_23V6	6	241	3	38	7	2126	2227	2719	50.8107	9.2599e-12
Pp1s244_27V6	21	155	2	0	9	1285	2741	558	50.7899	9.35662e-12
Pp1s257_105V6	3	527	59	206	139	12164	15506	12140	50.7046	9.76418e-12
Pp1s34_425V6	1	1299	186	417	309	1017	1523	1859	50.5441	1.058e-11
Pp1s291_22V6	3	97	24	19	88	8840	12691	13031	50.4845	1.09e-11
Pp1s68_134V6	2	184	14	36	23	846	2806	338	50.4514	1.1082e-11
Pp1s27_86V6	1	425	329	378	286	3562	2586	3103	50.4243	1.12332e-11
Pp1s32_198V6	5	228	0	0	21	1471	2073	1476	50.4228	1.12418e-11
Pp1s19_13V6	1	331	106	264	542	11542	13774	42392	50.4009	1.13653e-11
Pp1s34_427V6	4	348	18	19	59	2188	2290	1802	50.3675	1.15568e-11
Pp1s142_144V6	13	330	0	0	8	3087	4684	1238	50.2165	1.24632e-11
Pp1s3_353V6	4	356	82	18	20	14377	16626	5044	50.1662	1.27804e-11
Pp1s222_39V6	4	306	25	62	21	1737	1580	2424	50.1251	1.30459e-11
Pp1s34_402V6	14	160	0	1	19	743	1438	759	50.0192	1.37551e-11
Pp1s201_52V6	1	130	35	43	0	142	658	73	50.0041	1.38596e-11
Pp1s32_328V6	17	283	2	2	28	1017	1599	1134	49.7726	1.55604e-11
Pp1s223_38V6	1	447	1	2	0	267	18	415	49.7258	1.5929e-11
Pp1s23_323V6	1	610	30	54	25	348	197	358	49.5142	1.77066e-11
Pp1s156_120V6	2	1012	65	220	155	2324	3009	2791	49.4911	1.79118e-11
Pp1s300_26V6	3	210	23	6	2	371	766	547	49.4075	1.86764e-11
Pp1s355_65V6	12	217	98	90	43	897	1232	1341	49.3084	1.96257e-11
Pp1s12_367V6	2	226	138	362	120	999	1416	768	49.2425	2.02829e-11
Pp1s125_97V6	1	490	26	113	37	1095	1682	1595	49.2379	2.03295e-11
Pp1s203_51V6	1	550	100	258	155	828	1312	1536	49.1724	2.10065e-11
Pp1s22_146V6	3	212	17	90	24	5353	7755	6850	49.1649	2.10853e-11
Pp1s68_115V6	1	506	13	105	83	4531	5880	5776	49.0523	2.23063e-11
Pp1s450_8V6	2	259	22	0	0	205	311	146	49.0439	2.24002e-11
Pp1s260_4V6	1	561	44	80	45	1569	1215	2173	49.0285	2.25739e-11
Pp1s7_452V6	1	1050	85	263	132	1211	2732	772	49.0051	2.28395e-11
Pp1s51_42V6	2	750	35	15	58	42	48	32	48.995	2.29548e-11
Pp1s95_65V6	2	348	25	97	33	4807	5233	4545	48.9675	2.32726e-11
Pp1s46_235V6	3	215	17	3	0	751	1884	905	48.9587	2.33748e-11
Pp1s66_90V6	2	1032	44	180	90	141	190	138	48.8812	2.42983e-11
Pp1s102_88V6	3	376	0	28	10	565	5668	271	48.8325	2.48973e-11
Pp1s164_60V6	7	342	14	28	98	636	815	1019	48.6915	2.6716e-11
Pp1s323_62V6	1	643	333	442	347	2272	2795	3526	48.6496	2.72824e-11
Pp1s66_106V6	3	150	0	0	14	429	325	217	48.6452	2.73425e-11
Pp1s342_16V6	10	831	56	81	38	6063	27131	10355	48.596	2.80232e-11
Pp1s26_202V6	5	313	41	44	125	644	1062	999	48.5705	2.83825e-11
Pp1s97_204V6	2	529	252	521	536	1961	2387	2923	48.4825	2.96596e-11
Pp1s210_35V6	1	286	47	171	38	2934	4315	2305	48.3828	3.11756e-11
Pp1s12_163V6	2	213	4	4	18	1013	2969	856	48.3728	3.13317e-11
Pp1s318_58V6	6	569	78	163	66	959	2080	2112	48.3715	3.13525e-11
Pp1s33_169V6	16	826	100	86	82	2933	6672	3185	48.3682	3.14041e-11
Pp1s427_37V6	1	686	20	77	94	3286	4057	3219	48.3374	3.18907e-11
Pp1s21_68V6	2	229	5	4	25	1807	4722	2014	48.3021	3.24596e-11
Pp1s33_251V6	2	381	4	9	0	402	114	546	48.296	3.25584e-11
Pp1s1_549V6	3	318	8	47	71	5382	7108	5698	48.2821	3.2785e-11
Pp1s37_276V6	3	255	2	6	14	1141	1735	444	48.2778	3.28552e-11
Pp1s84_242V6	1	644	59	37	118	1475	1577	1555	48.2641	3.30809e-11
Pp1s65_64V6	2	312	7	61	11	834	1404	1354	48.2388	3.35031e-11
Pp1s19_109V6	2	309	62	93	65	1936	1157	2010	48.2066	3.40464e-11
Pp1s57_72V6	3	342	44	151	112	790	985	1350	48.1579	3.48862e-11
Pp1s219_50V6	5	291	8	54	65	15025	19393	13798	47.9546	3.86188e-11
Pp1s427_2V6	20	579	0	0	26	3630	4923	4641	47.916	3.93713e-11
Pp1s22_146V6	6	205	29	3	6	5353	7755	6850	47.8846	3.99933e-11
Pp1s248_61V6	1	275	8	0	0	97	135	445	47.8351	4.09969e-11
Pp1s180_66V6	9	1605	3	0	24	357	299	266	47.8057	4.16021e-11
Pp1s134_153V6	1	465	16	103	86	1301	1617	2213	47.7895	4.19409e-11
Pp1s364_56V6	1	416	265	419	480	5391	6595	5828	47.7797	4.21475e-11
Pp1s2_290V6	1	797	104	197	233	1005	1106	1013	47.766	4.24364e-11
Pp1s162_162V6	17	201	53	74	158	848	1035	1054	47.7397	4.29978e-11
Pp1s225_55V6	7	555	0	2	6	7190	25538	2914	47.7387	4.30211e-11
Pp1s79_115V6	14	175	3	38	19	2713	5151	12872	47.7224	4.33732e-11
Pp1s132_188V6	5	314	11	61	21	4652	7738	11631	47.7165	4.34998e-11
Pp1s341_72V6	1	382	42	138	39	1448	2650	2354	47.6468	4.5044e-11
Pp1s165_39V6	1	377	33	86	116	9199	12546	9493	47.5189	4.80169e-11
Pp1s159_68V6	3	229	9	59	28	9674	14024	23898	47.4803	4.8953e-11
Pp1s192_80V6	1	218	7	13	46	170	237	180	47.4588	4.94817e-11
Pp1s51_46V6	2	310	109	13	21	2695	1887	840	47.4561	4.95502e-11
Pp1s102_101V6	1	197	1	0	36	1957	3187	3662	47.351	5.2223e-11
Pp1s40_127V6	1	238	111	323	280	3598	5292	4458	47.3452	5.23741e-11
Pp1s60_308V6	5	397	15	65	15	424	544	590	47.3284	5.28166e-11
Pp1s30_154V6	1	884	57	154	84	674	834	994	47.2695	5.43948e-11
Pp1s96_156V6	15	283	20	90	25	1195	1755	1671	47.2433	5.51109e-11
Pp1s375_35V6	2	122	6	43	4	1762	2295	2307	47.0266	6.14186e-11
Pp1s1_309V6	15	251	4	77	12	2447	5352	3465	47.0015	6.2195e-11
Pp1s115_81V6	1	775	255	268	172	83	147	97	46.9946	6.24111e-11
Pp1s1_788V6	1	437	0	18	13	469	544	2640	46.7268	7.13513e-11
Pp1s78_21V6	1	227	11	80	22	1134	1444	1023	46.7172	7.16951e-11
Pp1s41_288V6	4	1043	4280	6061	4854	3952	5269	4813	46.709	7.19892e-11
Pp1s24_153V6	2	368	29	14	89	306	405	476	46.7071	7.20579e-11
Pp1s139_14V6	1	370	0	14	0	8	6	12	46.6667	7.35296e-11
Pp1s39_130V6	1	276	25	129	86	9477	12171	9852	46.6403	7.45053e-11
Pp1s35_49V6	7	433	5	12	39	463	1138	637	46.6398	7.45233e-11
Pp1s400_15V6	1	420	28	123	112	9544	11679	10689	46.5453	7.81306e-11
Pp1s95_81V6	4	209	0	2	24	1609	1607	1427	46.526	7.88873e-11
Pp1s2_161V6	5	149	0	0	2	893	3711	198	46.5051	7.9718e-11
Pp1s25_89V6	2	304	26	111	62	878	966	902	46.4321	8.2679e-11
Pp1s2_172V6	3	176	24	39	31	2503	4626	883	46.402	8.39324e-11
Pp1s2_108V6	11	287	4	28	4	1045	1040	1722	46.3209	8.74045e-11
Pp1s84_48V6	2	183	22	0	2	1047	1319	1257	46.2644	8.99128e-11
Pp1s19_96V6	1	271	6	0	0	105	320	489	46.2286	9.15363e-11
Pp1s12_19V6	6	254	15	1	24	706	127	189	46.2106	9.23647e-11
Pp1s162_9V6	9	141	4	46	8	2480	3548	3717	46.1811	9.37336e-11
Pp1s102_20V6	3	148	1	7	17	321	380	147	46.1658	9.44537e-11
Pp1s46_149V6	1	236	0	1	28	97	100	111	46.1208	9.66037e-11
Pp1s55_185V6	1	193	4	6	14	14	21	5	46.0952	9.78467e-11
Pp1s283_53V6	3	146	90	172	235	7445	9378	8752	46.0227	1.0146e-10
Pp1s15_126V6	1	772	40	129	51	4883	6975	7160	45.9704	1.04151e-10
Pp1s38_379V6	2	318	32	25	73	1073	1311	1000	45.9698	1.0418e-10
Pp1s85_83V6	1	569	4	24	4	356	273	512	45.9476	1.05345e-10
Pp1s131_197V6	4	299	21	15	77	324	556	549	45.9026	1.07742e-10
Pp1s14_434V6	7	313	6	48	7	1055	1425	1387	45.8999	1.07883e-10
Pp1s33_127V6	2	322	34	69	21	814	1511	2074	45.7047	1.18948e-10
Pp1s101_24V6	1	115	54	37	120	5992	4253	5451	45.6598	1.21645e-10
Pp1s73_15V6	2	453	68	148	94	375	441	637	45.6141	1.24457e-10
Pp1s40_297V6	1	354	56	150	164	6432	8805	6879	45.5895	1.26e-10
Pp1s76_74V6	1	125	0	0	25	1410	1631	1668	45.5785	1.26691e-10
Pp1s149_10V6	4	98	0	6	2	45	20	170	45.5662	1.27477e-10
Pp1s475_5V6	3	427	207	669	415	4575	8860	5587	45.5012	1.31685e-10
Pp1s441_23V6	8	282	1	28	1	1497	1911	2096	45.4785	1.33192e-10
Pp1s58_258V6	1	323	47	94	137	1683	1978	1714	45.4684	1.33867e-10
Pp1s316_69V6	3	215	7	5	53	847	520	932	45.3476	1.42195e-10
Pp1s142_79V6	11	166	0	6	12	16912	36222	8190	45.2874	1.46547e-10
Pp1s100_253V6	2	563	6	25	2	599	402	592	45.2782	1.47215e-10
Pp1s76_57V6	1	979	42	8	14	1995	2817	2211	45.2491	1.49379e-10
Pp1s115_101V6	2	352	30	43	89	4039	5316	4126	45.2431	1.49825e-10
Pp1s44_242V6	10	156	0	12	4	955	1367	6769	45.196	1.53396e-10
Pp1s40_296V6	10	228	8	55	8	1067	1557	1402	45.1569	1.56428e-10
Pp1s240_56V6	2	747	10	4	50	31	45	47	45.1103	1.6011e-10
Pp1s319_5V6	2	234	535	813	364	76781	100907	68809	45.1048	1.60552e-10
Pp1s76_74V6	3	459	83	222	193	1410	1631	1668	45.0895	1.61786e-10
Pp1s295_6V6	1	143	1	48	10	892	1395	1256	45.0292	1.66738e-10
Pp1s136_129V6	1	192	0	0	18	47	53	40	45	1.6919e-10
Pp1s150_11V6	3	172	5	59	17	749	1036	981	44.9388	1.74443e-10
Pp1s1_100V6	6	692	138	219	134	1851	2551	3169	44.9142	1.76608e-10
Pp1s33_219V6	16	305	3	0	16	300	363	182	44.8906	1.78702e-10
Pp1s136_114V6	1	666	117	291	200	1096	1518	1727	44.8357	1.83675e-10
Pp1s239_61V6	1	299	16	85	4	1500	2435	1053	44.7829	1.88594e-10
Pp1s148_65V6	4	1315	37	8	8	1963	2608	2346	44.7806	1.88808e-10
Pp1s181_114V6	6	226	10	26	74	699	564	786	44.7659	1.902e-10
Pp1s192_39V6	9	312	5	11	64	5909	12755	14076	44.7022	1.96356e-10
Pp1s15_126V6	2	181	97	290	210	4883	6975	7160	44.6888	1.97673e-10
Pp1s66_199V6	2	196	23	138	6	13527	27971	7263	44.6612	2.00424e-10
Pp1s1_784V6	3	689	31	118	57	1030	1272	1278	44.6314	2.03435e-10
Pp1s405_38V6	7	283	3	26	45	1167	1458	1060	44.6041	2.06223e-10
Pp1s47_277V6	4	197	14	100	58	1533	2406	2908	44.5936	2.07307e-10
Pp1s244_57V6	3	169	20	1	32	890	1360	835	44.5862	2.08083e-10
Pp1s184_89V6	1	967	48	10	34	7	8	15	44.5357	2.13399e-10
Pp1s80_110V6	2	813	7	35	58	3612	4676	3567	44.4687	2.20665e-10
Pp1s83_116V6	3	641	23	87	47	2657	2845	3608	44.4531	2.22399e-10
Pp1s34_139V6	2	344	4	34	3	487	573	637	44.4475	2.23026e-10
Pp1s336_66V6	2	343	2	6	22	124	84	62	44.4055	2.27752e-10
Pp1s33_381V6	1	298	29	201	45	1793	4906	2546	44.3536	2.33747e-10
Pp1s1_95V6	3	143	43	197	75	2152	3618	2293	44.3529	2.33825e-10
Pp1s120_127V6	2	397	23	102	28	4220	6819	5883	44.3523	2.33895e-10
Pp1s115_168V6	12	345	16	176	35	3101	7670	2685	44.336	2.35803e-10
Pp1s126_82V6	3	194	237	130	100	4869	4902	3767	44.3204	2.37658e-10
Pp1s263_21V6	10	231	3	49	12	282	500	581	44.2257	2.49181e-10
Pp1s234_65V6	5	239	17	50	4	872	1051	1077	44.1394	2.6017e-10
Pp1s99_59V6	3	304	35	94	28	2360	3396	3722	44.1263	2.61878e-10
Pp1s44_194V6	1	116	19	0	4	359	514	624	44.1185	2.62905e-10
Pp1s34_313V6	1	158	30	45	92	998	1351	1070	44.0971	2.65725e-10
Pp1s61_279V6	3	259	12	106	5	6300	16830	6469	44.0873	2.67028e-10
Pp1s55_202V6	2	281	0	26	2	810	983	1127	44.0865	2.67145e-10
Pp1s91_124V6	2	400	30	122	97	5051	5810	7035	44.0508	2.71948e-10
Pp1s41_63V6	1	233	6	53	8	2425	3712	3259	43.9595	2.84654e-10
Pp1s109_97V6	2	944	20	115	105	737	1198	2134	43.9539	2.85447e-10
Pp1s303_45V6	4	146	2	0	13	2366	4455	1645	43.9381	2.8771e-10
Pp1s133_10V6	12	243	313	798	390	22726	39940	26663	43.9232	2.89866e-10
Pp1s317_69V6	10	292	14	20	0	163	1621	42	43.8314	3.03484e-10
Pp1s7_414V6	1	1673	57	131	68	29	34	11	43.7964	3.08843e-10
Pp1s20_332V6	1	372	21	84	10	466	857	632	43.7452	3.1685e-10
Pp1s199_104V6	10	206	6	9	35	647	670	514	43.7401	3.17661e-10
Pp1s94_158V6	4	363	268	237	103	1571	2342	1055	43.7062	3.2309e-10
Pp1s457_16V6	3	197	67	195	106	2116	2960	3041	43.6417	3.33681e-10
Pp1s200_19V6	2	151	27	14	3	1501	3815	1794	43.5934	3.41826e-10
Pp1s336_10V6	6	308	4	27	18	868	5515	656	43.5874	3.42868e-10
Pp1s125_61V6	2	352	7	50	11	141	221	264	43.5575	3.48022e-10
Pp1s12_239V6	5	319	2	2	26	1087	1598	1205	43.5442	3.50348e-10
Pp1s237_62V6	1	1226	13	9	28	12	9	5	43.5393	3.512e-10
Pp1s134_165V6	3	391	29	32	82	795	1027	847	43.5229	3.54093e-10
Pp1s6_204V6	1	617	370	550	357	487	526	293	43.5055	3.5719e-10
Pp1s11_117V6	1	921	1	38	2	803	1276	968	43.5014	3.57922e-10
Pp1s67_50V6	3	310	196	173	124	4283	2033	2655	43.483	3.61234e-10
Pp1s154_54V6	4	409	4	11	44	557	959	782	43.4597	3.65464e-10
Pp1s18_144V6	5	190	31	90	15	2446	3456	2758	43.4541	3.66485e-10
Pp1s117_83V6	3	242	7	43	0	902	1371	1057	43.4381	3.69435e-10
Pp1s209_44V6	3	886	253	404	445	1830	2399	1966	43.3298	3.89998e-10
Pp1s42_259V6	12	472	50	39	9	1390	2649	1682	43.326	3.90724e-10
Pp1s33_287V6	4	117	0	20	1	287	429	730	43.2968	3.9648e-10
Pp1s222_97V6	12	612	2	13	3	919	580	2178	43.2556	4.04736e-10
Pp1s389_1V6	2	524	13	38	18	581	720	1830	43.2388	4.08154e-10
Pp1s112_142V6	1	488	8	54	17	500	699	889	43.2341	4.09102e-10
Pp1s227_85V6	4	513	54	168	118	6067	6989	6165	43.15	4.26671e-10
Pp1s210_15V6	2	421	245	99	320	8288	6529	10264	43.1091	4.35487e-10
Pp1s13_360V6	17	259	8	5	23	647	2608	923	43.1075	4.3583e-10
Pp1s432_26V6	5	217	4	29	2	315	391	531	43.0802	4.41826e-10
Pp1s39_255V6	3	439	15	53	10	379	431	480	43.0517	4.4818e-10
Pp1s87_15V6	2	145	3	31	3	396	636	886	43.032	4.52605e-10
Pp1s196_114V6	8	185	0	0	4	30	56	8	43	4.59906e-10
Pp1s12_340V6	1	1247	216	323	400	406	462	438	42.9804	4.64427e-10
Pp1s283_9V6	2	1012	57	169	107	764	896	911	42.9701	4.66836e-10
Pp1s21_194V6	1	562	41	74	217	865	1071	1783	42.8832	4.87563e-10
Pp1s427_2V6	6	215	2	5	35	3630	4923	4641	42.86	4.93253e-10
Pp1s422_9V6	8	296	0	17	0	705	730	1135	42.8493	4.95895e-10
Pp1s64_180V6	9	917	36	97	63	1399	1151	1305	42.8209	5.02988e-10
Pp1s78_56V6	5	275	1	38	8	2594	3787	4255	42.7794	5.13536e-10
Pp1s3_513V6	2	393	27	5	10	951	1643	1628	42.7619	5.18039e-10
Pp1s45_191V6	1	312	60	142	179	2946	3157	3448	42.696	5.35393e-10
Pp1s131_18V6	29	258	0	0	18	2390	3466	2469	42.6926	5.36318e-10
Pp1s88_64V6	1	780	60	296	192	757	1520	1148	42.6826	5.39e-10
Pp1s351_44V6	3	305	70	220	13	4178	8191	2265	42.6304	5.53268e-10
Pp1s365_30V6	1	406	15	47	87	3400	4246	4107	42.6277	5.54007e-10
Pp1s304_66V6	5	154	41	99	20	1352	2108	1844	42.5363	5.79896e-10
Pp1s431_3V6	3	632	46	26	11	1586	1971	2478	42.4972	5.91348e-10
Pp1s96_143V6	10	202	0	39	5	148	384	413	42.3702	6.30123e-10
Pp1s138_144V6	4	546	6	44	19	187	274	502	42.3358	6.41064e-10
Pp1s242_6V6	2	864	0	19	0	626	682	893	42.3182	6.46731e-10
Pp1s26_111V6	11	141	0	7	25	650	1087	660	42.3106	6.49191e-10
Pp1s149_4V6	2	261	479	745	335	36503	39729	23494	42.2812	6.58797e-10
Pp1s35_250V6	1	1369	14	28	12	19	9	22	42.2707	6.62269e-10
Pp1s11_404V6	2	138	26	41	36	354	728	167	42.2617	6.65247e-10
Pp1s79_93V6	2	188	4	2	16	1004	1348	546	42.2524	6.6837e-10
Pp1s38_335V6	1	762	12	58	10	1251	1890	1874	42.1381	7.07679e-10
Pp1s242_42V6	1	828	0	15	11	25	32	172	42.1252	7.12246e-10
Pp1s152_109V6	1	253	41	163	101	1176	1741	1853	42.1202	7.14019e-10
Pp1s15_226V6	4	651	66	191	137	1494	2361	3274	42.0616	7.35275e-10
Pp1s81_129V6	2	251	47	136	133	655	792	649	42.0567	7.37057e-10
Pp1s355_46V6	19	102	43	14	62	12234	13541	10677	42.0128	7.53434e-10
Pp1s59_294V6	4	191	15	1	4	158	330	354	41.9829	7.64755e-10
Pp1s137_159V6	6	310	17	1	1	307	569	348	41.9423	7.80467e-10
Pp1s18_283V6	5	236	0	0	14	2285	3483	1931	41.8187	8.30184e-10
Pp1s136_71V6	1	132	3	18	13	2190	803	2397	41.7931	8.4089e-10
Pp1s46_72V6	1	852	48	160	139	4571	5585	5346	41.7498	8.59283e-10
Pp1s98_191V6	3	496	28	102	79	377	472	785	41.7468	8.60586e-10
Pp1s505_13V6	3	206	1	28	1	983	1392	1435	41.7464	8.6075e-10
Pp1s3_213V6	1	365	27	99	31	365	636	651	41.7012	8.80452e-10
Pp1s104_75V6	1	180	16	99	68	4495	6056	7163	41.6568	9.00221e-10
Pp1s224_127V6	3	1190	158	158	178	519	1057	886	41.653	9.01934e-10
Pp1s32_130V6	6	362	128	296	62	1327	1581	464	41.6501	9.03207e-10
Pp1s24_124V6	1	1157	0	20	6	9	6	10	41.5641	9.42909e-10
Pp1s51_262V6	1	977	137	174	119	1515	1198	1692	41.5428	9.53007e-10
Pp1s65_136V6	2	472	36	97	33	2240	3391	3841	41.5161	9.65833e-10
Pp1s102_20V6	1	215	2	2	13	321	380	147	41.4944	9.76348e-10
Pp1s21_218V6	1	246	45	143	63	924	1390	1408	41.4508	9.9789e-10
Pp1s137_152V6	9	891	12	307	30	373	2491	556	41.4148	1.016e-09
Pp1s54_175V6	2	566	26	85	43	541	961	1509	41.3838	1.03184e-09
Pp1s8_144V6	2	224	6	7	26	1822	1526	1014	41.3654	1.0414e-09
Pp1s12_416V6	3	213	27	15	28	5653	10483	3069	41.3559	1.04638e-09
Pp1s311_23V6	2	399	18	75	21	1607	2141	2074	41.3313	1.05929e-09
Pp1s84_221V6	1	275	7	52	15	1926	2629	3005	41.3252	1.06255e-09
Pp1s34_111V6	3	430	26	114	120	2898	3523	4034	41.2578	1.09898e-09
Pp1s267_15V6	1	1048	37	42	39	30	9	12	41.2165	1.12188e-09
Pp1s158_40V6	20	150	0	0	6	6939	8909	2310	41.1636	1.15194e-09
Pp1s54_136V6	5	319	12	47	74	1370	1703	1491	41.1504	1.15959e-09
Pp1s5_157V6	2	553	6	36	8	350	454	690	41.1411	1.16502e-09
Pp1s48_57V6	2	152	3	59	12	968	1519	997	41.1307	1.17109e-09
Pp1s409_52V6	1	351	159	129	157	2020	2104	1237	41.1162	1.17957e-09
Pp1s126_61V6	3	277	2	34	8	489	655	885	41.0973	1.19081e-09
Pp1s2_589V6	2	328	11	4	49	1203	1802	1905	41.0915	1.19424e-09
Pp1s25_261V6	6	275	177	403	265	10833	17530	18679	41.0708	1.20669e-09
Pp1s39_81V6	1	459	23	44	127	1210	1957	2367	41.0686	1.20798e-09
Pp1s17_19V6	7	246	18	2	2	717	1172	1135	41.0669	1.20903e-09
Pp1s114_90V6	8	259	0	27	0	504	979	985	41.0654	1.20995e-09
Pp1s450_4V6	5	207	107	22	67	2142	1784	1707	40.9902	1.25628e-09
Pp1s144_89V6	2	189	137	84	120	2806	4005	3982	40.9314	1.29377e-09
Pp1s6_228V6	2	435	25	77	57	501	388	393	40.9243	1.29835e-09
Pp1s18_84V6	4	254	61	151	66	3616	5229	5495	40.8972	1.31606e-09
Pp1s165_128V6	2	251	19	49	65	1757	1720	1307	40.8782	1.32867e-09
Pp1s159_31V6	1	263	138	175	127	2054	1294	1473	40.8767	1.32966e-09
Pp1s163_93V6	3	262	7	72	62	753	929	884	40.8709	1.33354e-09
Pp1s74_175V6	6	307	2	27	50	769	2291	1383	40.8523	1.34595e-09
Pp1s62_161V6	2	263	2	31	0	192	421	445	40.8514	1.34658e-09
Pp1s131_6V6	1	255	1	70	30	1032	2654	2979	40.8361	1.35695e-09
Pp1s243_25V6	3	299	0	22	2	1095	1148	1422	40.8118	1.37349e-09
Pp1s158_158V6	18	460	11	61	12	545	795	714	40.8099	1.37481e-09
Pp1s90_26V6	4	300	38	114	40	739	1175	1200	40.7026	1.4506e-09
Pp1s185_81V6	1	354	18	75	14	1257	2445	2274	40.7	1.45246e-09
Pp1s371_33V6	4	136	0	0	24	1597	2213	2249	40.6581	1.48324e-09
Pp1s403_3V6	11	237	690	831	895	3853	5582	4432	40.6564	1.48446e-09
Pp1s10_178V6	1	368	8	30	1	43	67	98	40.6342	1.50105e-09
Pp1s31_147V6	5	161	29	6	45	425	621	466	40.6252	1.50779e-09
Pp1s1_516V6	2	384	19	64	19	803	1053	1293	40.5879	1.5362e-09
Pp1s281_20V6	14	393	0	28	2	2039	2841	2752	40.5738	1.54709e-09
Pp1s68_292V6	7	228	0	0	18	447	426	388	40.5	1.60523e-09
Pp1s505_19V6	2	364	19	66	91	4110	5160	4525	40.4934	1.61054e-09
Pp1s197_56V6	1	162	9	37	16	394	409	845	40.4878	1.61504e-09
Pp1s1_87V6	2	373	0	51	26	171	246	279	40.4713	1.6284e-09
Pp1s3_192V6	3	519	20	95	43	1041	1453	1520	40.4639	1.6345e-09
Pp1s6_217V6	10	240	2	9	39	1177	1931	1698	40.459	1.63844e-09
Pp1s68_119V6	4	334	0	24	0	1807	2306	2077	40.4232	1.66803e-09
Pp1s400_33V6	1	101	1	42	13	2905	4159	4653	40.4153	1.67468e-09
Pp1s55_128V6	4	382	189	391	298	3274	4006	3122	40.3864	1.69903e-09
Pp1s39_350V6	6	302	0	39	5	662	1043	786	40.36	1.72164e-09
Pp1s89_150V6	2	452	18	85	107	2768	3489	3707	40.3492	1.73097e-09
Pp1s88_148V6	2	238	0	2	13	205	254	119	40.3306	1.74709e-09
Pp1s137_194V6	3	138	2	43	17	3959	6435	9511	40.3281	1.74929e-09
Pp1s75_41V6	9	416	20	8	1	406	529	878	40.2281	1.83902e-09
Pp1s88_88V6	15	170	43	72	13	5929	6839	6909	40.2266	1.84039e-09
Pp1s126_38V6	2	160	23	142	40	5804	13975	9852	40.2016	1.86355e-09
Pp1s29_313V6	1	310	70	233	40	1139	1824	626	40.1926	1.87195e-09
Pp1s54_108V6	1	297	26	69	33	831	772	1097	40.1865	1.87769e-09
Pp1s49_175V6	1	630	83	234	135	636	1246	1399	40.1816	1.88228e-09
Pp1s59_51V6	1	146	27	37	130	1096	1500	2073	40.178	1.88564e-09
Pp1s389_18V6	5	128	112	54	111	6890	6305	4683	40.1638	1.89906e-09
Pp1s73_28V6	17	329	4	20	7	100	91	275	40.1595	1.90316e-09
Pp1s242_94V6	2	232	26	4	5	4247	5507	6072	40.1481	1.91404e-09
Pp1s68_245V6	1	218	47	87	172	843	1078	1239	40.1445	1.91745e-09
Pp1s7_418V6	12	451	61	193	109	803	1052	871	40.1349	1.92669e-09
Pp1s300_12V6	7	1172	0	2	46	1705	1787	3522	40.1183	1.94282e-09
Pp1s53_57V6	7	198	2	29	6	502	505	643	40.1175	1.94352e-09
Pp1s5_405V6	5	414	3	0	21	675	882	643	40.0916	1.9689e-09
Pp1s143_36V6	4	262	7	35	6	272	379	565	40.06	2.00021e-09
Pp1s78_98V6	10	142	4	8	12	2294	7860	1197	40.0471	2.01323e-09
Pp1s32_160V6	1	447	156	243	192	12304	10792	13633	40.01	2.05085e-09
Pp1s59_31V6	1	519	8	0	0	1	4	1	40	2.06115e-09
Pp1s259_112V6	2	142	9	52	8	7678	12642	12430	39.9714	2.09081e-09
Pp1s234_46V6	4	250	0	26	0	1705	2234	1729	39.966	2.09651e-09
Pp1s91_124V6	1	154	11	13	63	5051	5810	7035	39.9634	2.09924e-09
Pp1s83_176V6	1	561	0	5	9	12	19	4	39.9145	2.15121e-09
Pp1s259_112V6	1	230	16	80	24	7678	12642	12430	39.9102	2.1558e-09
Pp1s74_221V6	1	265	22	5	10	459	951	1000	39.9086	2.15754e-09
Pp1s99_250V6	11	794	24	84	133	628	1009	991	39.9006	2.16623e-09
Pp1s137_113V6	8	367	21	46	0	474	541	464	39.8777	2.19109e-09
Pp1s18_84V6	1	164	40	148	84	3616	5229	5495	39.8687	2.20104e-09
Pp1s364_8V6	3	280	0	0	16	1410	1808	1292	39.8514	2.22014e-09
Pp1s156_59V6	7	361	8	63	46	724	750	898	39.8509	2.22064e-09
Pp1s15_417V6	2	186	9	34	5	784	681	838	39.8332	2.24042e-09
Pp1s309_28V6	2	119	14	32	11	576	272	405	39.8052	2.27199e-09
Pp1s59_63V6	4	275	10	0	0	101	167	235	39.802	2.27567e-09
Pp1s80_63V6	2	1512	1291	2280	1693	1757	2825	2567	39.7754	2.30614e-09
Pp1s141_34V6	7	151	5	50	9	965	1533	1373	39.7725	2.30947e-09
Pp1s259_116V6	3	313	18	3	0	586	1025	660	39.7418	2.34514e-09
Pp1s13_21V6	3	232	21	53	22	432	662	1206	39.7326	2.35595e-09
Pp1s41_175V6	27	1010	58	80	147	1735	2620	2238	39.726	2.36373e-09
Pp1s7_423V6	1	472	4	18	38	188	443	238	39.6991	2.39583e-09
Pp1s242_101V6	16	492	98	31	22	1704	1587	986	39.6966	2.39876e-09
Pp1s1_66V6	1	184	20	72	17	2597	3052	2605	39.6873	2.40997e-09
Pp1s118_25V6	2	537	0	47	0	2913	6458	2538	39.6713	2.42938e-09
Pp1s32_210V6	8	327	84	75	158	2055	2949	2644	39.6515	2.45348e-09
Pp1s6_256V6	7	214	31	548	111	1003	6099	1576	39.6344	2.47463e-09
Pp1s121_168V6	2	339	261	2403	197	6891	65683	8493	39.6267	2.48406e-09
Pp1s245_59V6	8	524	0	26	8	805	746	1035	39.6251	2.48611e-09
Pp1s235_57V6	6	847	147	325	197	265	364	359	39.6205	2.49179e-09
Pp1s230_76V6	1	222	11	0	0	918	1416	1886	39.5664	2.56009e-09
Pp1s117_164V6	1	223	19	4	20	1091	671	291	39.5642	2.56292e-09
Pp1s275_103V6	5	263	78	50	135	3162	2803	3015	39.5467	2.58554e-09
Pp1s301_49V6	1	211	36	5	4	79	91	54	39.5032	2.64237e-09
Pp1s21_416V6	2	187	24	63	86	1645	2182	1611	39.4926	2.65638e-09
Pp1s33_22V6	3	194	0	0	16	1156	1311	1000	39.472	2.68389e-09
Pp1s89_116V6	9	155	8	0	0	318	1239	330	39.4717	2.68429e-09
Pp1s132_19V6	4	129	12	0	0	558	1040	794	39.4409	2.726e-09
Pp1s168_58V6	2	210	6	54	23	3512	4033	4334	39.4172	2.75844e-09
Pp1s15_282V6	3	127	2	0	15	175	166	106	39.414	2.76287e-09
Pp1s47_277V6	3	386	8	70	34	1533	2406	2908	39.3583	2.84091e-09
Pp1s249_98V6	1	1643	49	83	46	150	477	90	39.3562	2.84382e-09
Pp1s152_82V6	2	354	66	197	108	5283	9722	10823	39.3318	2.87882e-09
Pp1s10_102V6	2	239	38	96	26	10476	13651	12679	39.2748	2.96206e-09
Pp1s84_218V6	3	277	96	252	123	1756	2573	2202	39.2747	2.9622e-09
Pp1s106_134V6	1	188	0	23	4	495	920	1645	39.269	2.97061e-09
Pp1s159_143V6	1	468	46	157	180	1336	1979	3967	39.2133	3.05453e-09
Pp1s35_49V6	11	197	43	31	17	463	1138	637	39.1403	3.16808e-09
Pp1s47_161V6	3	270	132	193	211	7504	10872	6909	39.1402	3.16828e-09
Pp1s83_247V6	2	669	42	107	117	6984	8557	6593	39.1196	3.20097e-09
Pp1s34_438V6	8	159	10	31	2	68	89	130	39.0894	3.24969e-09
Pp1s41_70V6	6	442	50	126	41	1731	2666	2483	39.0579	3.30133e-09
Pp1s1_727V6	11	79	7	58	19	547	825	888	39.054	3.30782e-09
Pp1s143_167V6	2	128	15	1	0	90	70	190	39	3.39827e-09
Pp1s73_63V6	1	200	0	8	0	10	8	29	39	3.39827e-09
Pp1s39_217V6	2	431	55	91	51	1576	1210	1750	38.9987	3.40044e-09
Pp1s101_119V6	4	306	3	19	6	87	70	187	38.9953	3.40629e-09
Pp1s97_279V6	1	490	3	54	26	7985	10394	11241	38.9811	3.43057e-09
Pp1s42_187V6	10	92	25	10	66	1472	1653	1847	38.9794	3.43345e-09
Pp1s270_82V6	4	241	0	10	6	412	5101	272	38.9419	3.49838e-09
Pp1s40_297V6	3	138	12	69	74	6432	8805	6879	38.9287	3.52158e-09
Pp1s292_18V6	6	144	6	0	0	62	347	55	38.9032	3.56674e-09
Pp1s196_67V6	6	247	2	17	0	705	403	414	38.8997	3.57302e-09
Pp1s15_424V6	1	386	109	327	139	539	858	346	38.8682	3.62978e-09
Pp1s12_214V6	2	739	57	75	52	707	789	1548	38.8658	3.63408e-09
Pp1s304_37V6	11	244	43	83	122	2426	3438	2674	38.8539	3.65584e-09
Pp1s169_125V6	5	255	37	134	90	1410	1683	1441	38.8531	3.6573e-09
Pp1s200_12V6	2	155	250	99	220	20588	16594	19863	38.8526	3.65814e-09
Pp1s59_238V6	7	1134	257	162	247	1057	1222	1414	38.8301	3.69963e-09
Pp1s9_386V6	4	397	49	155	52	2038	3503	2861	38.7805	3.79254e-09
Pp1s188_9V6	1	349	19	54	14	285	494	689	38.775	3.80281e-09
Pp1s234_38V6	16	1497	1	0	25	629	902	907	38.764	3.82381e-09
Pp1s90_40V6	1	228	25	59	22	1380	1622	2491	38.7516	3.84759e-09
Pp1s10_315V6	1	338	7	14	46	1023	1076	1047	38.6993	3.94951e-09
Pp1s106_68V6	2	667	8	81	37	339	631	675	38.6922	3.9637e-09
Pp1s71_353V6	3	175	0	20	0	768	1170	1495	38.6838	3.98041e-09
Pp1s178_144V6	5	512	89	69	148	271	360	320	38.6716	4.00477e-09
Pp1s29_162V6	2	905	53	139	169	826	990	2209	38.671	4.00591e-09
Pp1s97_74V6	3	92	38	50	110	2895	3128	3198	38.6555	4.03706e-09
Pp1s33_125V6	1	215	70	74	32	635	987	1027	38.6554	4.03727e-09
Pp1s74_241V6	1	358	0	18	11	8	10	37	38.6505	4.04714e-09
Pp1s329_25V6	5	485	10	8	41	621	629	584	38.6435	4.06129e-09
Pp1s204_120V6	13	166	26	39	82	1600	1416	1463	38.6405	4.0675e-09
Pp1s51_52V6	3	279	2	42	15	1246	1580	1803	38.6372	4.07412e-09
Pp1s8_271V6	6	294	25	64	26	2049	1872	2463	38.6336	4.08145e-09
Pp1s79_86V6	3	256	32	12	14	444	861	742	38.6221	4.10506e-09
Pp1s29_44V6	6	253	45	154	71	3155	4255	3435	38.6028	4.14492e-09
Pp1s41_292V6	4	366	2	1	24	879	1181	1007	38.5876	4.17644e-09
Pp1s152_123V6	6	119	8	0	0	90	249	185	38.5778	4.19703e-09
Pp1s34_107V6	2	590	35	122	84	1796	2089	2343	38.5761	4.20058e-09
Pp1s147_86V6	3	669	17	151	31	1074	3013	1486	38.5759	4.20099e-09
Pp1s140_22V6	3	133	11	111	62	1275	2802	3034	38.5701	4.21307e-09
Pp1s33_113V6	3	317	24	4	17	414	826	954	38.548	4.25999e-09
Pp1s70_131V6	5	135	71	206	157	5257	6854	7705	38.5442	4.26802e-09
Pp1s191_87V6	1	199	4	27	18	770	655	1852	38.5228	4.31399e-09
Pp1s7_65V6	3	145	0	4	0	110	27	150	38.5185	4.32325e-09
Pp1s92_44V6	6	339	65	321	62	3608	9180	3274	38.5071	4.34791e-09
Pp1s112_67V6	23	224	23	1	18	1640	1030	421	38.449	4.47612e-09
Pp1s118_121V6	3	303	2	22	0	645	620	639	38.4232	4.53434e-09
Pp1s244_27V6	8	213	9	12	17	1285	2741	558	38.4191	4.54356e-09
Pp1s9_61V6	1	411	83	166	60	1166	1199	898	38.4158	4.55107e-09
Pp1s373_16V6	13	244	14	0	0	859	1292	1065	38.4144	4.55419e-09
Pp1s213_42V6	2	122	18	37	100	894	1180	1414	38.409	4.56669e-09
Pp1s62_87V6	2	444	24	111	26	790	1350	882	38.3811	4.63083e-09
Pp1s249_29V6	4	342	12	17	63	651	640	772	38.3716	4.65287e-09
Pp1s38_381V6	2	392	57	149	75	880	1146	1214	38.3659	4.66614e-09
Pp1s212_114V6	1	734	79	152	208	1503	1782	1789	38.3595	4.68098e-09
Pp1s10_408V6	3	2396	98	602	175	665	2669	553	38.3541	4.69363e-09
Pp1s244_70V6	1	601	144	577	186	243	715	375	38.3341	4.74095e-09
Pp1s237_84V6	5	228	894	284	189	16411	7919	3735	38.3075	4.80435e-09
Pp1s144_111V6	2	277	24	60	23	253	295	444	38.291	4.84408e-09
Pp1s39_347V6	2	168	26	105	50	1504	2303	2592	38.235	4.98172e-09
Pp1s95_19V6	3	125	17	1	2	688	1103	948	38.229	4.99671e-09
Pp1s18_236V6	1	696	214	468	382	2765	3711	3189	38.2233	5.0108e-09
Pp1s47_14V6	10	244	2	1	20	2244	2415	1876	38.2063	5.05366e-09
Pp1s263_50V6	2	51	713	345	282	9395	5719	5617	38.1556	5.18345e-09
Pp1s162_133V6	2	721	603	1081	685	1499	2227	1887	38.1546	5.18601e-09
Pp1s84_131V6	1	570	8	57	18	494	676	690	38.1316	5.24611e-09
Pp1s7_346V6	1	231	1	49	23	1334	1820	1939	38.1252	5.26288e-09
Pp1s57_231V6	1	432	27	114	67	2038	2470	1779	38.117	5.28443e-09
Pp1s152_124V6	2	522	81	70	152	3392	3427	3446	38.1051	5.31604e-09
Pp1s2_357V6	11	383	0	15	0	435	363	487	38.0992	5.33175e-09
Pp1s88_47V6	6	124	119	1	25	32443	10789	9845	38.048	5.46982e-09
Pp1s77_136V6	25	288	8	2	21	1525	2113	1075	38.0368	5.50077e-09
Pp1s66_10V6	10	497	41	246	112	917	2156	889	38.0318	5.5145e-09
Pp1s175_104V6	7	493	44	23	76	331	485	405	38.0273	5.52691e-09
Pp1s131_131V6	6	1622	1	1	10	309	221	107	38.0226	5.5399e-09
Pp1s50_56V6	2	185	21	62	74	1823	2596	1647	38.0193	5.54911e-09
Pp1s22_299V6	6	575	7	0	0	1362	4637	2760	38.0169	5.55569e-09
Pp1s47_88V6	1	605	137	299	29	10980	21284	6462	38.0142	5.56312e-09
Pp1s247_15V6	5	128	5	35	10	2740	2808	3778	38.0088	5.57808e-09
Pp1s92_100V6	3	199	0	0	21	812	1146	1082	38.0018	5.59762e-09
Pp1s6_439V6	7	177	19	4	3	552	754	1129	37.9822	5.65293e-09
Pp1s205_59V6	5	245	3	64	38	1770	2689	3027	37.9732	5.6785e-09
Pp1s67_129V6	2	360	23	10	1	909	1542	1327	37.9556	5.72847e-09
Pp1s215_62V6	5	572	121	298	251	945	1294	1043	37.9532	5.73531e-09
Pp1s53_180V6	1	743	28	93	38	2040	2637	2822	37.9488	5.74812e-09
Pp1s126_124V6	4	221	2	34	4	561	903	925	37.9175	5.83871e-09
Pp1s88_183V6	7	179	74	59	22	1545	2224	1788	37.8898	5.92003e-09
Pp1s356_45V6	1	226	50	156	55	1009	1394	989	37.8342	6.08712e-09
Pp1s252_14V6	1	1416	80	271	89	1485	2911	1797	37.7963	6.2034e-09
Pp1s169_60V6	3	841	49	19	25	727	1087	1068	37.7723	6.27829e-09
Pp1s52_60V6	2	367	10	75	33	2361	4132	4770	37.7714	6.28123e-09
Pp1s36_255V6	13	178	10	0	0	278	418	632	37.7698	6.28631e-09
Pp1s21_182V6	1	556	29	191	85	1647	3386	1800	37.7384	6.3856e-09
Pp1s35_68V6	5	215	24	4	9	630	768	1385	37.735	6.39646e-09
Pp1s33_40V6	3	135	3	2	13	493	330	173	37.7348	6.39724e-09
Pp1s74_135V6	1	292	8	33	47	621	689	3452	37.7347	6.39769e-09
Pp1s162_33V6	2	373	9	67	28	510	885	1079	37.7254	6.42726e-09
Pp1s55_204V6	6	398	4	10	23	3864	11587	4116	37.7216	6.43958e-09
Pp1s38_368V6	6	202	61	40	105	3704	3464	3321	37.7046	6.49452e-09
Pp1s22_36V6	7	193	2	21	5	1598	1001	1390	37.6829	6.56542e-09
Pp1s154_124V6	2	233	3	3	28	833	1582	1188	37.6813	6.5708e-09
Pp1s1_179V6	3	490	5	52	18	198	301	341	37.6697	6.60877e-09
Pp1s40_52V6	4	162	21	56	8	530	1033	1092	37.6454	6.68958e-09
Pp1s105_37V6	6	199	18	25	80	83	98	112	37.6117	6.80337e-09
Pp1s1_764V6	7	443	0	0	18	1054	1386	1168	37.6027	6.8339e-09
Pp1s116_56V6	2	974	548	693	605	4939	7946	7767	37.5982	6.84937e-09
Pp1s218_34V6	3	301	2	24	2	278	225	205	37.5886	6.88228e-09
Pp1s30_149V6	2	980	26	92	75	1716	1921	3078	37.5876	6.88567e-09
Pp1s138_83V6	1	161	15	4	60	843	959	1378	37.576	6.92597e-09
Pp1s224_125V6	3	231	12	93	66	525	753	618	37.5476	7.0248e-09
Pp1s22_323V6	8	157	0	7	22	2122	3480	2026	37.5411	7.04779e-09
Pp1s145_129V6	1	916	73	192	117	258	367	415	37.5051	7.17584e-09
Pp1s199_43V6	1	227	9	58	40	529	513	627	37.477	7.27722e-09
Pp1s458_5V6	3	186	5	46	28	6066	6269	9237	37.47	7.30274e-09
Pp1s389_45V6	9	334	8	23	70	281	361	433	37.4678	7.31104e-09
Pp1s54_32V6	5	713	21	52	111	1363	2572	2471	37.4635	7.32648e-09
Pp1s44_13V6	2	223	14	41	5	2502	3187	3860	37.4427	7.40338e-09
Pp1s171_112V6	7	291	58	170	80	4083	5156	4036	37.441	7.40935e-09
Pp1s217_49V6	3	618	28	11	7	123	107	269	37.387	7.61218e-09
Pp1s329_24V6	2	236	0	26	13	265	263	495	37.3776	7.64813e-09
Pp1s350_36V6	2	591	0	10	0	33	19	38	37.3684	7.68335e-09
Pp1s495_6V6	19	1073	2	11	40	1246	1810	1713	37.3496	7.75599e-09
Pp1s246_51V6	1	518	11	44	16	113	182	320	37.3453	7.7726e-09
Pp1s3_512V6	3	358	29	118	78	4660	5683	4845	37.3348	7.81347e-09
Pp1s150_58V6	20	466	36	10	19	1640	2461	2843	37.3285	7.83814e-09
Pp1s13_277V6	3	654	43	27	10	505	1272	244	37.3275	7.84208e-09
Pp1s287_65V6	5	444	5	54	8	1551	2560	1754	37.3155	7.8893e-09
Pp1s25_261V6	5	141	22	88	32	10833	17530	18679	37.3083	7.91793e-09
Pp1s222_130V6	5	146	2	58	20	7457	12718	10936	37.2962	7.96591e-09
Pp1s25_380V6	21	111	0	0	14	1429	2508	1478	37.2923	7.98147e-09
Pp1s30_122V6	6	263	3	0	14	77	186	75	37.2831	8.01811e-09
Pp1s13_432V6	6	234	2	16	0	685	748	1425	37.2682	8.07806e-09
Pp1s290_38V6	7	483	10	38	4	278	425	522	37.2368	8.20605e-09
Pp1s414_10V6	5	300	41	87	82	6051	6454	3940	37.2361	8.2088e-09
Pp1s14_180V6	5	304	37	26	41	1295	979	465	37.2349	8.21389e-09
Pp1s73_64V6	2	239	24	52	108	1628	2076	2253	37.2317	8.22711e-09
Pp1s391_72V6	2	265	10	67	22	1450	2229	2169	37.2181	8.28318e-09
Pp1s130_191V6	4	143	0	1	19	2952	3114	2808	37.1851	8.42083e-09
Pp1s137_152V6	7	2582	16	25	0	373	2491	556	37.1787	8.44778e-09
Pp1s77_55V6	1	448	15	16	55	4316	3479	3864	37.1764	8.4574e-09
Pp1s100_247V6	2	157	1	17	0	384	294	329	37.1387	8.61855e-09
Pp1s214_22V6	7	260	41	147	80	184	234	162	37.1237	8.68339e-09
Pp1s211_20V6	5	275	49	23	17	826	1010	1225	37.1015	8.78026e-09
Pp1s54_274V6	1	201	8	18	56	355	523	498	37.0907	8.828e-09
Pp1s14_29V6	1	703	100	217	150	1929	2063	2028	37.0842	8.85672e-09
Pp1s38_238V6	1	385	6	40	43	4271	3584	9326	37.0816	8.86816e-09
Pp1s351_49V6	3	272	221	508	179	3151	5049	2785	37.0597	8.96558e-09
Pp1s55_265V6	4	244	1	26	4	591	826	1111	37.0518	9.00147e-09
Pp1s310_6V6	3	180	1	26	3	1123	1362	1512	37.0393	9.05792e-09
Pp1s8_80V6	4	310	5	42	7	377	558	547	37.0382	9.06251e-09
Pp1s39_251V6	4	217	16	20	43	2755	4118	2278	37.0362	9.07161e-09
Pp1s131_178V6	12	139	0	0	14	8715	8421	6482	37.0108	9.18771e-09
Pp1s184_47V6	1	978	557	802	583	1909	2019	1870	37.0033	9.22211e-09
Pp1s43_101V6	3	565	39	0	29	4283	2015	1501	36.9904	9.28202e-09
Pp1s136_136V6	10	286	0	0	15	1637	2217	1563	36.9866	9.29971e-09
Pp1s36_183V6	5	803	14	2	0	256	401	436	36.9832	9.31547e-09
Pp1s411_23V6	7	151	0	24	0	250	320	243	36.975	9.35364e-09
Pp1s26_202V6	2	344	17	44	92	644	1062	999	36.9547	9.44883e-09
Pp1s98_191V6	5	234	2	18	0	377	472	785	36.949	9.47581e-09
Pp1s121_144V6	1	838	31	123	75	3747	4636	3611	36.9413	9.51248e-09
Pp1s188_95V6	1	132	3	6	33	2090	1950	2110	36.9076	9.674e-09
Pp1s21_77V6	1	170	45	154	161	4979	6295	8045	36.9058	9.68273e-09
Pp1s53_211V6	13	167	1	0	24	1762	2565	2576	36.8978	9.72162e-09
Pp1s34_313V6	2	349	34	49	92	998	1351	1070	36.8959	9.73087e-09
Pp1s156_136V6	2	207	5	8	20	618	1292	451	36.8932	9.74399e-09
Pp1s178_54V6	12	327	0	81	6	277	861	250	36.8704	9.85601e-09
Pp1s2_242V6	3	527	6	17	29	78	122	55	36.8641	9.88711e-09
Pp1s36_84V6	1	412	26	84	106	4213	5019	4875	36.8245	1.00848e-08
Pp1s12_101V6	1	689	84	258	156	933	1377	1125	36.8017	1.02003e-08
Pp1s98_182V6	1	460	51	149	116	3116	3728	4719	36.7952	1.02337e-08
Pp1s84_251V6	2	245	0	8	33	204	315	292	36.7893	1.02639e-08
Pp1s152_140V6	3	126	11	1	1	184	278	514	36.7874	1.02737e-08
Pp1s2_131V6	11	383	25	20	69	505	766	672	36.7468	1.04843e-08
Pp1s133_10V6	6	302	1163	1620	1192	22726	39940	26663	36.7072	1.0694e-08
Pp1s49_181V6	4	185	30	9	4	340	401	447	36.7023	1.072e-08
Pp1s132_180V6	5	207	12	4	39	650	876	782	36.6828	1.08249e-08
Pp1s134_165V6	1	141	3	10	34	795	1027	847	36.6765	1.08593e-08
Pp1s5_276V6	1	1425	217	684	161	1066	2247	759	36.6681	1.0905e-08
Pp1s28_193V6	2	522	100	102	55	1254	2272	1763	36.6636	1.09293e-08
Pp1s148_9V6	5	276	36	91	30	490	737	799	36.6623	1.09363e-08
Pp1s4_62V6	7	529	7	45	48	3154	3765	2621	36.6546	1.09788e-08
Pp1s47_261V6	27	959	12	0	32	443	536	490	36.6231	1.11529e-08
Pp1s91_181V6	6	298	0	0	16	124	267	171	36.5848	1.13687e-08
Pp1s60_106V6	5	301	8	66	27	1411	2808	3470	36.5438	1.16044e-08
Pp1s408_12V6	5	259	27	26	72	901	1191	1010	36.5364	1.16473e-08
Pp1s76_212V6	3	241	56	28	41	1170	1949	2060	36.5276	1.16987e-08
Pp1s14_116V6	4	253	21	82	30	684	898	881	36.5221	1.1731e-08
Pp1s266_44V6	5	572	7	2	12	144	637	152	36.4873	1.19369e-08
Pp1s162_16V6	4	326	60	164	154	933	1113	1051	36.482	1.19686e-08
Pp1s164_60V6	12	484	2	2	34	636	815	1019	36.4668	1.20598e-08
Pp1s11_360V6	2	470	12	94	30	466	771	484	36.4664	1.20618e-08
Pp1s43_170V6	5	542	6	32	5	3575	4221	5487	36.4579	1.21135e-08
Pp1s174_72V6	5	126	25	5	8	850	1291	1392	36.4381	1.22341e-08
Pp1s156_73V6	10	185	12	15	46	1958	2625	2011	36.4307	1.22791e-08
Pp1s78_210V6	3	411	2	16	37	1834	4339	2713	36.4108	1.24021e-08
Pp1s98_31V6	4	245	3	21	19	126	78	284	36.401	1.24629e-08
Pp1s249_29V6	12	235	3	16	47	651	640	772	36.3756	1.26226e-08
Pp1s279_1V6	1	377	24	50	37	745	707	1765	36.3693	1.26621e-08
Pp1s165_40V6	3	208	0	0	15	11165	14970	10782	36.3592	1.27262e-08
Pp1s47_222V6	4	352	0	2	18	582	1120	694	36.3575	1.27368e-08
Pp1s7_429V6	3	328	6	29	5	1340	1096	1319	36.3349	1.28815e-08
Pp1s19_106V6	7	402	4	26	1	2191	1905	1658	36.3332	1.28928e-08
Pp1s114_88V6	2	224	60	32	19	406	548	467	36.3312	1.29059e-08
Pp1s191_94V6	10	167	63	43	23	1178	1985	1393	36.3055	1.30724e-08
Pp1s509_20V6	13	181	5	4	29	1913	3010	2237	36.3008	1.31031e-08
Pp1s171_136V6	1	1147	39	95	46	21	24	30	36.2515	1.34304e-08
Pp1s224_42V6	3	1096	87	189	90	702	958	935	36.2407	1.35033e-08
Pp1s152_65V6	1	176	14	72	3	233	5812	121	36.2273	1.3594e-08
Pp1s30_104V6	6	91	26	81	23	5265	6257	5436	36.2269	1.35968e-08
Pp1s324_50V6	1	333	52	62	115	3481	4218	3576	36.2031	1.37592e-08
Pp1s101_170V6	2	238	0	25	5	2640	2784	3109	36.1416	1.41887e-08
Pp1s185_2V6	1	564	96	293	220	2097	3201	3000	36.1404	1.41975e-08
Pp1s14_305V6	6	31	4	30	0	460	558	429	36.1236	1.43175e-08
Pp1s18_20V6	7	705	2	28	0	1447	2355	2106	36.1052	1.44495e-08
Pp1s200_19V6	1	777	144	428	106	1501	3815	1794	36.0901	1.45593e-08
Pp1s55_207V6	13	277	46	73	23	768	1041	1237	36.0831	1.46098e-08
Pp1s56_233V6	4	182	18	2	0	483	681	493	36.063	1.47575e-08
Pp1s37_7V6	2	239	138	325	244	7090	9142	8079	36.0529	1.48322e-08
Pp1s124_156V6	21	507	0	22	0	830	1156	1064	36.045	1.48913e-08
Pp1s2_24V6	1	329	29	90	62	5094	5179	6926	36.0414	1.49181e-08
Pp1s75_40V6	6	837	200	330	168	2686	3018	2559	36.02	1.50781e-08
Pp1s29_135V6	9	408	55	123	135	2764	3526	2686	36.0118	1.51405e-08
Pp1s194_155V6	2	406	0	22	0	657	1290	1453	35.9845	1.53485e-08
Pp1s267_90V6	9	131	1	0	19	546	367	436	35.9709	1.54532e-08
Pp1s345_42V6	12	136	3	37	1	143	336	283	35.9597	1.55401e-08
Pp1s283_87V6	2	289	3	3	25	4819	4582	4201	35.9595	1.55412e-08
Pp1s18_322V6	6	340	19	183	248	201	1317	3175	35.9404	1.56908e-08
Pp1s174_37V6	3	484	19	360	45	4504	26520	5551	35.933	1.57485e-08
Pp1s49_243V6	2	141	17	0	2	533	562	812	35.9156	1.58866e-08
Pp1s203_79V6	5	164	0	25	3	1592	2353	2709	35.9118	1.59165e-08
Pp1s2_289V6	2	289	5	35	53	2662	3506	2929	35.9057	1.59649e-08
Pp1s242_100V6	3	242	4	2	29	1500	1952	1846	35.8866	1.61188e-08
Pp1s98_136V6	4	172	3	48	8	2726	5651	4815	35.8726	1.6232e-08
Pp1s112_25V6	1	1097	445	652	425	2752	2904	2518	35.8718	1.62384e-08
Pp1s39_422V6	1	200	31	109	48	8622	10855	9659	35.8686	1.62643e-08
Pp1s213_21V6	1	660	12	31	13	1811	916	1387	35.8661	1.62846e-08
Pp1s51_140V6	3	583	5	10	2	92	30	125	35.8445	1.64612e-08
Pp1s38_310V6	6	278	9	58	8	1076	1868	1380	35.8392	1.65048e-08
Pp1s9_402V6	1	134	9	1	2	508	1323	1699	35.8194	1.66689e-08
Pp1s51_215V6	4	309	13	29	53	2240	3526	2284	35.8185	1.66772e-08
Pp1s93_117V6	3	390	0	0	12	131	45	59	35.7966	1.68603e-08
Pp1s97_54V6	3	743	57	180	147	4766	6341	7382	35.7852	1.69567e-08
Pp1s286_14V6	2	403	5	23	4	665	645	1177	35.7197	1.75214e-08
Pp1s230_43V6	9	446	8	18	47	656	752	672	35.7189	1.75285e-08
Pp1s71_215V6	16	244	12	67	25	1665	2244	2229	35.7178	1.75378e-08
Pp1s135_48V6	10	204	2	0	10	1004	905	412	35.7164	1.75504e-08
Pp1s2_507V6	1	402	10	0	0	945	1764	1610	35.7037	1.7662e-08
Pp1s123_134V6	1	249	2	39	12	96	261	397	35.6586	1.80645e-08
Pp1s409_47V6	6	256	73	184	125	924	1187	1398	35.6474	1.81658e-08
Pp1s9_179V6	1	224	6	60	41	16398	25149	39836	35.641	1.82244e-08
Pp1s126_197V6	1	385	5	18	29	4271	5527	2840	35.64	1.82333e-08
Pp1s31_336V6	2	1395	109	198	250	1817	2796	2297	35.6183	1.84329e-08
Pp1s426_18V6	1	459	68	78	127	5879	6882	5463	35.6051	1.85543e-08
Pp1s356_36V6	2	417	39	125	65	441	590	616	35.6046	1.85597e-08
Pp1s335_60V6	3	237	9	15	28	389	714	284	35.5921	1.86752e-08
Pp1s14_168V6	9	461	3	33	11	1218	1819	2963	35.5838	1.87529e-08
Pp1s11_225V6	2	243	0	15	4	121	169	469	35.5472	1.90998e-08
Pp1s141_125V6	13	236	17	1	5	866	1452	1520	35.5469	1.91024e-08
Pp1s135_36V6	1	352	4	12	36	1389	1812	1465	35.5441	1.91291e-08
Pp1s9_402V6	5	166	8	2	0	508	1323	1699	35.5397	1.91712e-08
Pp1s180_53V6	5	234	84	71	128	3889	4770	3709	35.5317	1.92481e-08
Pp1s302_46V6	6	245	25	24	56	796	1095	724	35.53	1.92648e-08
Pp1s136_5V6	3	774	89	59	96	1464	2560	2481	35.5261	1.93017e-08
Pp1s38_22V6	2	471	15	77	80	541	650	649	35.5216	1.93454e-08
Pp1s131_16V6	7	210	1	23	1	3353	3604	3309	35.5209	1.93528e-08
Pp1s36_206V6	3	235	6	31	0	994	1405	1325	35.4875	1.96786e-08
Pp1s475_5V6	4	355	47	211	82	4575	8860	5587	35.4771	1.97807e-08
Pp1s9_26V6	4	300	10	24	18	2164	820	2018	35.4585	1.99657e-08
Pp1s36_261V6	5	662	114	312	151	5062	8623	6917	35.4405	2.01463e-08
Pp1s81_196V6	16	473	0	0	2	2915	4844	438	35.4292	2.02601e-08
Pp1s201_89V6	7	208	7	38	3	946	1790	1903	35.4276	2.02764e-08
Pp1s79_180V6	10	168	13	0	0	1268	1648	1807	35.4219	2.03342e-08
Pp1s169_42V6	4	251	4	0	24	841	1035	943	35.4115	2.044e-08
Pp1s30_39V6	8	211	8	0	1	171	295	597	35.4032	2.05258e-08
Pp1s203_55V6	11	280	5	37	0	1321	2152	1489	35.3927	2.06332e-08
Pp1s52_171V6	1	759	26	18	7	858	1392	1963	35.3747	2.08201e-08
Pp1s215_70V6	4	266	151	248	153	2963	4275	4779	35.3624	2.09487e-08
Pp1s62_85V6	5	330	20	36	9	344	666	1037	35.3612	2.09615e-08
Pp1s55_231V6	5	183	11	24	1	1006	514	547	35.3534	2.10434e-08
Pp1s283_87V6	4	1267	16	31	60	4819	4582	4201	35.3501	2.10778e-08
Pp1s70_166V6	9	216	169	66	103	8713	1844	2772	35.3473	2.11068e-08
Pp1s106_67V6	2	591	39	150	76	597	823	492	35.3397	2.11876e-08
Pp1s36_33V6	2	238	15	3	22	51	114	347	35.3347	2.12405e-08
Pp1s234_97V6	5	159	125	119	153	2422	2474	5596	35.3226	2.13695e-08
Pp1s18_144V6	7	242	0	11	30	2446	3456	2758	35.321	2.13866e-08
Pp1s433_23V6	1	105	22	72	117	6145	5906	18798	35.314	2.14619e-08
Pp1s74_139V6	1	709	69	139	67	549	690	768	35.3087	2.15184e-08
Pp1s336_44V6	2	218	0	22	18	173	187	604	35.3043	2.15661e-08
Pp1s53_232V6	3	213	0	17	0	195	249	322	35.2972	2.16428e-08
Pp1s92_62V6	1	350	20	53	21	475	541	836	35.2825	2.18025e-08
Pp1s122_27V6	2	151	20	0	5	772	1037	960	35.273	2.19064e-08
Pp1s60_236V6	2	1441	252	497	278	1813	2447	1959	35.2644	2.20008e-08
Pp1s134_58V6	12	262	26	99	20	1257	1898	1170	35.2638	2.20074e-08
Pp1s242_101V6	6	136	0	1	12	1704	1587	986	35.256	2.20932e-08
Pp1s133_69V6	3	1029	20	93	98	880	7525	3461	35.2524	2.21331e-08
Pp1s111_146V6	2	198	0	10	0	299	254	596	35.2362	2.23127e-08
Pp1s2_655V6	1	262	20	85	49	3152	3378	2804	35.2268	2.24176e-08
Pp1s188_107V6	3	921	119	124	62	1094	879	1079	35.217	2.25282e-08
Pp1s34_427V6	2	231	11	53	13	2188	2290	1802	35.2019	2.26989e-08
Pp1s144_15V6	1	578	9	52	10	751	1192	1114	35.1803	2.29449e-08
Pp1s99_108V6	10	206	13	1	0	640	817	1138	35.1727	2.30322e-08
Pp1s254_1V6	7	502	1	2	20	1357	2016	1459	35.1692	2.30733e-08
Pp1s12_44V6	1	923	216	431	347	4562	9077	10826	35.1623	2.31525e-08
Pp1s270_76V6	3	200	13	23	2	340	320	629	35.1522	2.32699e-08
Pp1s100_198V6	8	208	0	11	9	4410	5000	31831	35.1489	2.33086e-08
Pp1s2_151V6	11	403	43	65	121	477	721	624	35.1452	2.33517e-08
Pp1s131_22V6	3	305	38	241	75	785	1905	840	35.1439	2.33663e-08
Pp1s145_78V6	4	330	18	56	13	911	1284	1451	35.1407	2.34046e-08
Pp1s210_89V6	1	313	31	90	190	1232	1093	3360	35.1247	2.35926e-08
Pp1s108_24V6	4	136	0	18	0	1219	1226	1173	35.1191	2.36585e-08
Pp1s120_129V6	2	248	3	11	29	935	1205	821	35.1154	2.37023e-08
Pp1s235_102V6	10	123	18	56	10	1101	1310	1199	35.1117	2.37462e-08
Pp1s137_212V6	2	339	0	11	1	336	252	585	35.1026	2.38542e-08
Pp1s142_101V6	1	2866	34	21	50	17	18	11	35.0909	2.39942e-08
Pp1s7_423V6	2	215	26	107	12	188	443	238	35.063	2.43316e-08
Pp1s276_77V6	23	308	25	3	8	865	1179	1225	35.0482	2.45115e-08
Pp1s101_73V6	5	246	19	38	2	528	498	519	35.036	2.46624e-08
Pp1s309_41V6	3	213	0	15	2	1200	943	1524	35.0336	2.46913e-08
Pp1s87_187V6	1	423	12	55	25	741	740	847	35.0296	2.47417e-08
Pp1s92_53V6	2	429	6	61	19	1442	2165	1721	35.022	2.48348e-08
Pp1s218_88V6	3	202	4	0	16	573	1130	558	35.022	2.48359e-08
Pp1s27_97V6	1	304	129	260	511	9159	12388	37757	35.0017	2.50885e-08
Pp1s130_149V6	2	192	26	50	27	3185	1748	2342	34.9936	2.5191e-08
Pp1s67_54V6	7	204	4	1	24	544	561	518	34.9777	2.53911e-08
Pp1s165_46V6	1	424	52	124	67	146	147	146	34.9715	2.54706e-08
Pp1s330_22V6	5	304	14	70	65	803	821	973	34.9627	2.55826e-08
Pp1s29_125V6	10	278	44	147	99	2479	3098	2640	34.957	2.56557e-08
Pp1s11_171V6	3	137	4	43	6	649	1052	854	34.9504	2.57399e-08
Pp1s389_17V6	1	154	0	29	6	1164	3279	4833	34.9488	2.57606e-08
Pp1s341_30V6	2	299	14	0	2	522	789	832	34.9346	2.59442e-08
Pp1s62_186V6	5	417	7	65	18	2049	3072	2124	34.9185	2.6155e-08
Pp1s4_75V6	3	188	18	33	1	622	1659	1554	34.8748	2.67322e-08
Pp1s38_44V6	6	315	18	2	0	1749	2982	1149	34.8575	2.69645e-08
Pp1s18_195V6	1	688	37	31	22	6	12	15	34.8561	2.69831e-08
Pp1s211_132V6	12	227	46	22	10	1233	1345	1532	34.8282	2.73624e-08
Pp1s89_91V6	1	255	5	40	2	734	1086	722	34.8252	2.74037e-08
Pp1s120_131V6	6	404	14	64	15	7367	10892	9645	34.8151	2.75428e-08
Pp1s69_249V6	2	399	15	37	12	149	186	346	34.8138	2.75598e-08
Pp1s54_240V6	5	360	8	78	35	880	1396	1160	34.8106	2.76039e-08
Pp1s166_43V6	3	594	73	73	120	1067	1820	1273	34.8065	2.76611e-08
Pp1s89_183V6	8	647	4	54	2	752	1387	530	34.803	2.77091e-08
Pp1s400_36V6	13	603	20	87	42	1585	2492	2977	34.7935	2.78406e-08
Pp1s122_147V6	4	198	0	0	3	528	1443	170	34.7824	2.79968e-08
Pp1s48_203V6	3	148	2	19	1	7257	5221	5396	34.7746	2.81053e-08
Pp1s59_188V6	1	188	16	87	50	5871	7251	5235	34.7711	2.81544e-08
Pp1s18_130V6	2	232	12	134	97	688	1530	1296	34.7257	2.88005e-08
Pp1s279_58V6	7	141	10	1	0	132	82	439	34.6964	2.92262e-08
Pp1s21_269V6	4	145	29	80	101	6933	8285	7406	34.6819	2.94389e-08
Pp1s86_25V6	1	622	66	179	160	4348	5434	4877	34.6745	2.9548e-08
Pp1s88_103V6	7	162	0	6	12	1059	391	326	34.6672	2.96557e-08
Pp1s126_115V6	3	369	0	1	17	1613	2280	1714	34.6591	2.97766e-08
Pp1s192_88V6	1	159	0	5	9	419	2491	416	34.6422	3.00291e-08
Pp1s269_34V6	5	230	147	103	91	341	336	455	34.598	3.07008e-08
Pp1s153_106V6	6	334	5	58	82	822	971	2059	34.5974	3.07092e-08
Pp1s54_103V6	3	226	19	74	24	991	1367	1336	34.5888	3.08422e-08
Pp1s149_140V6	3	249	21	16	64	326	485	461	34.583	3.09318e-08
Pp1s122_50V6	4	363	133	120	109	614	975	999	34.5758	3.10435e-08
Pp1s76_96V6	2	823	10	61	16	1653	2544	2267	34.5587	3.13092e-08
Pp1s70_118V6	1	462	43	13	21	397	542	548	34.5054	3.21555e-08
Pp1s29_222V6	4	460	33	124	58	6189	8173	6414	34.4813	3.25454e-08
Pp1s207_121V6	3	432	109	413	144	1048	2376	1262	34.481	3.25502e-08
Pp1s31_172V6	3	1185	188	350	362	182	202	270	34.48	3.25666e-08
Pp1s201_135V6	7	101	1	0	9	799	997	403	34.4735	3.26722e-08
Pp1s379_40V6	1	64	137	45	107	6510	5682	6691	34.4675	3.27703e-08
Pp1s28_109V6	1	468	0	13	4	725	334	580	34.4428	3.31767e-08
Pp1s128_129V6	2	270	35	90	48	2864	3748	5234	34.4128	3.36782e-08
Pp1s33_94V6	4	110	3	7	14	5988	11219	3104	34.4068	3.37806e-08
Pp1s23_56V6	1	595	192	299	257	1366	1249	1245	34.4049	3.38116e-08
Pp1s10_400V6	3	338	7	36	54	1185	1977	1384	34.404	3.38269e-08
Pp1s266_44V6	3	166	5	5	14	144	637	152	34.4031	3.3842e-08
Pp1s36_214V6	2	251	26	77	6	13049	18180	9729	34.4028	3.38469e-08
Pp1s99_134V6	15	450	4	20	0	576	527	678	34.3865	3.41253e-08
Pp1s72_333V6	1	1760	49	117	111	309	546	290	34.3733	3.43506e-08
Pp1s389_19V6	1	234	8	45	10	1301	1607	1558	34.3652	3.44905e-08
Pp1s229_67V6	4	237	10	46	12	868	1091	1248	34.3456	3.48294e-08
Pp1s234_16V6	4	258	3	40	14	913	1093	1165	34.3448	3.48441e-08
Pp1s33_43V6	6	344	9	19	51	740	1044	905	34.3219	3.5245e-08
Pp1s180_68V6	8	429	10	33	0	988	1431	1437	34.3192	3.52931e-08
Pp1s20_273V6	2	216	6	1	24	1654	960	1104	34.3104	3.54477e-08
Pp1s425_12V6	12	108	11	0	0	1805	2921	2708	34.3042	3.55588e-08
Pp1s93_161V6	10	708	0	15	1	133	150	252	34.2889	3.58304e-08
Pp1s60_106V6	6	330	34	134	78	1411	2808	3470	34.279	3.6009e-08
Pp1s199_43V6	3	198	25	48	10	529	513	627	34.2763	3.60584e-08
Pp1s20_50V6	4	292	23	36	7	893	744	1147	34.2679	3.62092e-08
Pp1s191_136V6	1	369	0	18	0	895	1062	1126	34.2542	3.64575e-08
Pp1s46_277V6	6	271	13	2	0	477	746	831	34.2494	3.65459e-08
Pp1s326_16V6	1	622	36	136	100	2192	2884	2595	34.2229	3.70324e-08
Pp1s14_131V6	11	253	0	54	10	148	322	185	34.2136	3.72063e-08
Pp1s316_69V6	7	136	0	10	0	847	520	932	34.2115	3.72442e-08
Pp1s107_194V6	3	325	1	1	21	935	1438	1205	34.2076	3.73184e-08
Pp1s156_59V6	6	152	5	46	26	724	750	898	34.1651	3.81192e-08
Pp1s183_43V6	3	105	2	0	9	81	35	23	34.126	3.88718e-08
Pp1s77_205V6	10	142	1	29	2	569	980	899	34.1243	3.89045e-08
Pp1s29_55V6	2	267	13	26	0	700	966	1363	34.1015	3.935e-08
Pp1s143_131V6	1	183	0	2	24	2049	1242	1955	34.0969	3.9441e-08
Pp1s210_89V6	4	197	11	32	25	1232	1093	3360	34.0873	3.96308e-08
Pp1s6_180V6	2	395	14	41	33	408	1179	284	34.0548	4.02811e-08
Pp1s24_152V6	1	184	14	55	18	1078	1249	1383	34.024	4.09056e-08
Pp1s31_128V6	3	198	2	24	0	2822	3976	3870	34.0225	4.09355e-08
Pp1s85_84V6	1	302	18	50	8	901	1051	1034	34.0177	4.10343e-08
Pp1s87_131V6	3	180	8	2	0	232	593	732	34.002	4.13585e-08
Pp1s162_143V6	5	181	145	392	249	4111	6350	4588	33.9812	4.179e-08
Pp1s335_74V6	7	319	1	23	4	201	285	428	33.9724	4.19742e-08
Pp1s112_85V6	1	502	113	22	75	2350	1108	1001	33.9672	4.20841e-08
Pp1s44_277V6	4	228	43	126	51	16545	21466	18172	33.9666	4.20956e-08
Pp1s25_159V6	1	198	8	80	0	87	5433	88	33.9497	4.24539e-08
Pp1s410_8V6	9	487	9	16	48	286	514	404	33.9456	4.25415e-08
Pp1s88_192V6	7	1100	0	2	23	612	778	788	33.9333	4.28034e-08
Pp1s7_406V6	7	266	111	271	227	2770	3696	4406	33.9227	4.30318e-08
Pp1s136_220V6	1	233	3	38	12	3356	3773	3735	33.9028	4.34603e-08
Pp1s87_129V6	7	261	4	53	17	1220	1831	1556	33.8898	4.3744e-08
Pp1s504_13V6	1	172	62	102	204	797	1120	1315	33.888	4.37847e-08
Pp1s65_156V6	2	177	16	3	3	837	1386	1644	33.8645	4.43019e-08
Pp1s255_26V6	5	464	5	5	35	981	1195	1231	33.8554	4.45025e-08
Pp1s83_174V6	1	386	88	89	155	1342	1164	1178	33.8502	4.46198e-08
Pp1s10_139V6	2	250	15	15	43	1773	1774	1397	33.8233	4.52231e-08
Pp1s55_214V6	5	438	16	3	30	1138	1309	927	33.8149	4.54149e-08
Pp1s26_111V6	10	360	3	6	24	650	1087	660	33.8031	4.56828e-08
Pp1s257_40V6	1	210	4	35	9	1490	1813	2115	33.8018	4.57112e-08
Pp1s44_276V6	2	671	204	332	288	428	616	843	33.761	4.66551e-08
Pp1s409_56V6	3	867	31	33	19	286	466	828	33.7494	4.69248e-08
Pp1s114_17V6	2	126	31	15	73	829	976	1090	33.7478	4.69637e-08
Pp1s244_74V6	1	784	223	534	264	813	1476	1101	33.7344	4.72781e-08
Pp1s16_275V6	1	752	18	80	60	430	476	401	33.7189	4.76471e-08
Pp1s194_21V6	7	321	1	2	26	621	1071	1014	33.7057	4.79635e-08
Pp1s160_127V6	5	163	0	20	2	135	314	507	33.6989	4.81246e-08
Pp1s61_125V6	3	286	153	784	30	428	1484	119	33.6836	4.84944e-08
Pp1s310_4V6	2	321	179	384	259	6073	7856	6905	33.6812	4.85533e-08
Pp1s182_19V6	2	280	91	193	178	1715	2822	1690	33.68	4.85816e-08
Pp1s22_60V6	11	285	8	56	21	869	1158	1165	33.6788	4.86121e-08
Pp1s9_169V6	1	421	0	26	25	49	100	359	33.6761	4.86774e-08
Pp1s118_25V6	1	339	24	119	75	2913	6458	2538	33.664	4.89737e-08
Pp1s221_76V6	3	249	8	16	14	636	253	1258	33.6584	4.91112e-08
Pp1s172_9V6	2	250	2	16	41	504	781	692	33.648	4.93665e-08
Pp1s56_71V6	1	431	48	95	26	13851	16199	14403	33.6451	4.94384e-08
Pp1s21_269V6	3	499	15	76	37	6933	8285	7406	33.6321	4.9761e-08
Pp1s3_488V6	3	333	13	0	0	593	753	781	33.629	4.98373e-08
Pp1s167_20V6	6	357	0	19	4	2303	3635	6876	33.6263	4.99053e-08
Pp1s22_60V6	13	188	38	24	84	869	1158	1165	33.6209	5.00403e-08
Pp1s80_14V6	2	329	0	2	18	1145	1917	1343	33.5951	5.06896e-08
Pp1s58_230V6	8	246	8	53	29	176	213	285	33.5839	5.09729e-08
Pp1s59_348V6	8	688	2	2	24	652	772	730	33.5704	5.13205e-08
Pp1s68_294V6	2	277	6	50	12	557	901	835	33.5591	5.16112e-08
Pp1s180_110V6	13	483	204	298	288	2609	3360	2263	33.5432	5.20229e-08
Pp1s1_419V6	6	361	26	106	40	560	987	920	33.5393	5.21228e-08
Pp1s281_19V6	8	341	17	81	10	699	1345	776	33.5322	5.23099e-08
Pp1s26_112V6	8	915	58	32	91	147	241	502	33.531	5.2341e-08
Pp1s21_141V6	7	302	0	20	3	1498	1538	1870	33.5024	5.30949e-08
Pp1s3_241V6	3	410	0	23	5	171	224	310	33.4924	5.33596e-08
Pp1s329_19V6	8	168	0	13	4	546	1068	3664	33.4845	5.35704e-08
Pp1s13_396V6	1	416	6	37	57	254	310	1355	33.4789	5.37224e-08
Pp1s28_23V6	6	201	0	13	0	117	113	174	33.4779	5.37491e-08
Pp1s83_211V6	7	261	11	54	8	1012	1407	1029	33.475	5.38264e-08
Pp1s253_34V6	6	137	194	437	200	3073	4987	3581	33.4702	5.39554e-08
Pp1s143_123V6	4	137	0	2	21	531	597	588	33.4564	5.43291e-08
Pp1s209_115V6	5	108	785	1492	888	4056	5978	3918	33.4559	5.43429e-08
Pp1s80_110V6	1	82	1	26	1	3612	4676	3567	33.445	5.46406e-08
Pp1s31_74V6	5	410	9	29	2	108	149	201	33.4425	5.47072e-08
Pp1s270_77V6	2	153	3	44	19	3519	4077	3931	33.4205	5.53138e-08
Pp1s477_5V6	6	292	0	2	16	1418	1615	1179	33.3887	5.61992e-08
Pp1s379_40V6	3	543	128	41	105	6510	5682	6691	33.3881	5.62176e-08
Pp1s29_128V6	1	183	3	31	13	703	810	1337	33.3836	5.63432e-08
Pp1s233_90V6	10	613	81	164	69	539	666	597	33.3831	5.63565e-08
Pp1s259_126V6	8	731	42	59	20	380	195	181	33.3448	5.74476e-08
Pp1s124_132V6	5	180	2	21	2	490	587	831	33.3279	5.79347e-08
Pp1s238_57V6	6	348	2	24	0	639	862	786	33.3277	5.79403e-08
Pp1s7_424V6	15	256	145	256	247	389	406	588	33.3076	5.85269e-08
Pp1s206_35V6	14	249	9	0	0	180	249	417	33.3	5.87485e-08
Pp1s153_61V6	1	210	4	10	39	94	143	132	33.2781	5.93967e-08
Pp1s475_4V6	17	213	0	0	12	1611	3236	1748	33.2746	5.94994e-08
Pp1s231_10V6	7	225	9	51	12	1268	1608	1366	33.2743	5.9507e-08
Pp1s92_105V6	8	399	0	19	25	2795	4963	2380	33.2661	5.97514e-08
Pp1s122_6V6	1	1037	201	105	147	5054	4036	6699	33.2607	5.99158e-08
Pp1s24_253V6	9	205	32	77	31	447	383	354	33.2525	6.01612e-08
Pp1s102_133V6	1	376	13	64	46	585	638	895	33.236	6.06579e-08
Pp1s211_74V6	8	327	0	39	6	2626	5149	3769	33.2295	6.08556e-08
Pp1s34_146V6	7	174	12	0	0	974	1411	1286	33.2279	6.09042e-08
Pp1s89_116V6	8	249	1	4	12	318	1239	330	33.2188	6.11817e-08
Pp1s25_71V6	4	124	14	3	0	831	1207	1470	33.2092	6.14784e-08
Pp1s36_283V6	7	156	1	0	19	56	95	78	33.1974	6.18406e-08
Pp1s87_54V6	3	249	26	124	27	514	994	545	33.1901	6.20666e-08
Pp1s16_36V6	1	234	0	12	2	212	136	267	33.1707	6.26717e-08
Pp1s323_62V6	6	724	155	299	409	2272	2795	3526	33.167	6.27881e-08
Pp1s83_225V6	12	359	5	25	0	2925	5550	7159	33.1403	6.36314e-08
Pp1s155_55V6	3	793	6	33	52	308	333	326	33.1334	6.38523e-08
Pp1s480_11V6	4	153	0	3	16	716	695	509	33.1327	6.38739e-08
Pp1s374_5V6	4	124	4	2	30	1387	1871	1932	33.1297	6.39714e-08
Pp1s87_54V6	4	297	2	11	26	514	994	545	33.1119	6.45433e-08
Pp1s165_105V6	8	276	2	23	3	1060	1100	1321	33.1034	6.48153e-08
Pp1s77_5V6	11	437	9	1	28	981	1360	1127	33.09	6.52523e-08
Pp1s114_102V6	5	379	32	7	28	612	1077	908	33.0867	6.53618e-08
Pp1s28_237V6	3	320	6	42	9	758	1080	1087	33.0769	6.5683e-08
Pp1s223_96V6	3	556	75	135	184	1254	1855	1556	33.0582	6.62972e-08
Pp1s310_30V6	1	221	2	43	21	4915	6055	6516	33.0505	6.65552e-08
Pp1s215_24V6	5	328	8	34	26	3092	2631	6436	33.0466	6.66857e-08
Pp1s27_365V6	4	282	61	229	61	1167	2565	1392	33.0297	6.725e-08
Pp1s11_3V6	9	341	12	39	12	848	962	1461	33.0249	6.74122e-08
Pp1s58_150V6	12	460	10	0	25	842	889	740	33.0132	6.78078e-08
Pp1s57_164V6	3	331	5	38	5	950	1336	1158	32.9873	6.86903e-08
Pp1s3_567V6	3	134	13	1	1	510	777	869	32.9797	6.89535e-08
Pp1s1_555V6	3	511	8	41	30	728	531	632	32.9685	6.93413e-08
Pp1s30_191V6	7	560	19	10	35	6410	9187	5347	32.9654	6.94484e-08
Pp1s17_279V6	4	193	10	39	5	221	364	416	32.9601	6.96301e-08
Pp1s376_33V6	9	326	31	68	36	1610	1465	2120	32.9535	6.98599e-08
Pp1s5_239V6	1	897	69	31	74	610	881	1127	32.952	6.99133e-08
Pp1s414_12V6	2	392	22	85	59	1126	1882	3128	32.9281	7.07539e-08
Pp1s214_75V6	1	622	185	409	70	6418	9530	2867	32.916	7.1183e-08
Pp1s164_25V6	2	342	10	23	0	58	71	108	32.892	7.20415e-08
Pp1s233_3V6	4	545	111	295	90	1788	3206	1824	32.8919	7.20483e-08
Pp1s123_164V6	2	260	16	78	19	1622	2654	1988	32.8907	7.20908e-08
Pp1s53_204V6	3	111	28	0	8	826	676	935	32.886	7.22602e-08
Pp1s51_249V6	9	165	80	181	175	1758	2183	3563	32.8815	7.24225e-08
Pp1s90_40V6	4	214	5	41	22	1380	1622	2491	32.8765	7.26021e-08
Pp1s224_19V6	1	595	4	23	38	94	87	526	32.8479	7.36484e-08
Pp1s17_355V6	2	571	67	28	15	31124	38067	20070	32.8465	7.37025e-08
Pp1s6_424V6	4	498	2	33	9	306	439	533	32.845	7.37574e-08
Pp1s144_37V6	1	798	20	84	65	3559	3906	3970	32.8429	7.38323e-08
Pp1s74_122V6	1	878	0	23	0	2223	3713	3076	32.8244	7.45198e-08
Pp1s221_49V6	2	496	22	73	71	8852	10290	7641	32.8216	7.46234e-08
Pp1s60_261V6	3	1039	7	37	1	1242	1815	1350	32.8044	7.52677e-08
Pp1s316_6V6	3	233	46	83	107	22350	28007	20770	32.799	7.54704e-08
Pp1s222_87V6	2	437	23	67	97	1714	2213	2098	32.7949	7.56268e-08
Pp1s244_58V6	9	1018	8	22	63	2355	4697	4497	32.7735	7.6442e-08
Pp1s52_78V6	1	351	1	38	9	1966	2913	2444	32.7605	7.69402e-08
Pp1s237_18V6	2	613	27	84	52	310	330	414	32.7002	7.92942e-08
Pp1s201_93V6	15	405	0	26	0	1479	2381	1515	32.6938	7.95474e-08
Pp1s4_409V6	2	215	11	186	7	1799	6829	640	32.6913	7.96491e-08
Pp1s460_21V6	2	252	8	29	1	333	688	876	32.6741	8.03356e-08
Pp1s68_249V6	3	285	6	32	2	1805	2411	2295	32.664	8.0743e-08
Pp1s34_444V6	1	160	1	36	10	9784	13198	12168	32.6613	8.08535e-08
Pp1s172_31V6	3	443	81	98	12	534	845	400	32.6529	8.1193e-08
Pp1s51_210V6	2	343	21	6	0	823	1151	866	32.6528	8.11963e-08
Pp1s123_163V6	2	582	25	75	25	224	303	318	32.6428	8.16022e-08
Pp1s24_24V6	14	322	31	110	59	6513	8310	7997	32.6403	8.1703e-08
Pp1s230_74V6	7	210	7	28	2	2484	1867	1473	32.6309	8.20889e-08
Pp1s237_6V6	1	729	16	13	31	327	222	150	32.6268	8.22564e-08
Pp1s159_135V6	23	775	596	1288	805	1367	2248	1627	32.6089	8.2996e-08
Pp1s14_29V6	4	528	15	29	63	1929	2063	2028	32.6077	8.3046e-08
Pp1s115_63V6	4	367	20	64	75	6521	8468	6395	32.6002	8.33578e-08
Pp1s663_3V6	3	215	0	23	2	1112	1693	1770	32.5943	8.36059e-08
Pp1s17_107V6	3	335	0	17	0	383	413	408	32.5593	8.50811e-08
Pp1s381_52V6	2	151	7	0	0	242	332	793	32.5413	8.58503e-08
Pp1s512_5V6	6	354	20	7	9	276	552	657	32.5299	8.63415e-08
Pp1s173_12V6	4	241	0	18	0	1007	1731	2121	32.5269	8.64732e-08
Pp1s158_112V6	4	232	0	18	1	337	380	428	32.5231	8.66372e-08
Pp1s251_8V6	2	339	8	27	3	553	652	950	32.5084	8.72736e-08
Pp1s257_71V6	8	368	17	1	1	691	945	690	32.5077	8.73071e-08
Pp1s10_408V6	7	637	149	971	207	665	2669	553	32.5006	8.76178e-08
Pp1s7_49V6	10	203	28	110	115	1877	2331	2958	32.4934	8.79313e-08
Pp1s339_2V6	2	534	272	282	278	1253	2066	1809	32.4822	8.84244e-08
Pp1s232_52V6	11	436	20	80	15	371	637	451	32.4751	8.87387e-08
Pp1s154_52V6	3	295	0	0	8	261	628	219	32.4749	8.875e-08
Pp1s8_199V6	6	321	1	62	70	391	866	753	32.4647	8.92021e-08
Pp1s68_56V6	8	144	17	9	1	95	158	198	32.4621	8.93201e-08
Pp1s41_160V6	3	141	25	44	8	327	486	591	32.4599	8.94155e-08
Pp1s176_28V6	2	361	115	165	77	231	250	252	32.4527	8.97411e-08
Pp1s131_128V6	16	138	12	1	0	732	1152	1106	32.4456	9.00611e-08
Pp1s55_7V6	6	327	9	34	11	303	357	599	32.4379	9.04049e-08
Pp1s395_35V6	1	763	15	80	103	515	810	821	32.4259	9.09493e-08
Pp1s116_71V6	2	100	16	58	18	1775	1871	1729	32.4187	9.12766e-08
Pp1s257_38V6	1	772	1	27	1	669	1116	931	32.4186	9.12847e-08
Pp1s383_20V6	10	228	8	53	15	802	1316	1341	32.4162	9.13939e-08
Pp1s28_10V6	1	616	13	72	43	3089	3655	3565	32.4092	9.17113e-08
Pp1s28_346V6	8	337	0	20	0	1654	2371	2188	32.4083	9.1756e-08
Pp1s414_10V6	7	1295	775	916	678	6051	6454	3940	32.408	9.17681e-08
Pp1s208_172V6	1	415	106	58	124	733	988	1101	32.4061	9.18573e-08
Pp1s42_257V6	5	130	12	29	6	403	342	550	32.4039	9.19583e-08
Pp1s8_240V6	3	1613	18	21	88	194	43	508	32.3831	9.29161e-08
Pp1s372_19V6	1	675	91	175	89	693	1216	1257	32.3761	9.32456e-08
Pp1s27_191V6	5	333	26	18	73	590	745	813	32.3576	9.41122e-08
Pp1s159_62V6	8	177	0	11	6	1239	12119	726	32.3529	9.43314e-08
Pp1s37_240V6	1	352	17	76	49	734	1183	1848	32.3428	9.48107e-08
Pp1s47_245V6	11	247	55	147	73	1019	1625	1721	32.342	9.48468e-08
Pp1s23_306V6	3	240	109	84	171	3547	4260	4132	32.3042	9.66567e-08
Pp1s104_216V6	2	346	28	42	25	191	656	106	32.3004	9.68423e-08
Pp1s10_195V6	2	178	4	29	1	207	400	426	32.2986	9.69272e-08
Pp1s42_41V6	1	182	8	19	11	1242	3765	344	32.2892	9.73843e-08
Pp1s159_111V6	3	734	12	56	51	829	1371	3368	32.2883	9.74272e-08
Pp1s30_365V6	1	718	6	62	34	2583	3518	3301	32.2827	9.77001e-08
Pp1s1_57V6	3	305	14	8	45	5746	4338	5268	32.2748	9.80868e-08
Pp1s154_80V6	1	369	32	120	76	2736	3491	3093	32.2489	9.93662e-08
Pp1s65_244V6	3	427	0	5	25	640	809	772	32.2241	1.00606e-07
Pp1s224_125V6	2	605	47	57	9	525	753	618	32.1938	1.02142e-07
Pp1s240_100V6	2	111	0	22	3	264	493	680	32.1914	1.02263e-07
Pp1s59_296V6	1	274	88	204	116	574	716	666	32.1882	1.02428e-07
Pp1s99_118V6	2	43	0	2	19	127	210	163	32.185	1.02591e-07
Pp1s47_119V6	4	570	74	76	43	347	157	198	32.1826	1.02716e-07
Pp1s257_71V6	1	295	2	4	22	691	945	690	32.1578	1.03999e-07
Pp1s161_63V6	1	898	140	358	301	426	638	705	32.1543	1.04181e-07
Pp1s19_315V6	7	215	12	25	64	959	1739	1536	32.1499	1.04411e-07
Pp1s297_67V6	8	119	10	0	0	163	229	295	32.1472	1.04548e-07
Pp1s33_21V6	3	154	0	8	0	891	330	435	32.1455	1.04641e-07
Pp1s64_223V6	1	475	93	340	237	1921	4345	4582	32.145	1.04665e-07
Pp1s517_11V6	1	203	17	246	5	5492	34191	4312	32.1443	1.04703e-07
Pp1s6_214V6	9	296	204	198	282	3006	4103	3477	32.1137	1.06317e-07
Pp1s314_28V6	3	416	5	10	37	1174	1396	1332	32.096	1.07259e-07
Pp1s243_40V6	4	58	7	13	36	5997	7838	5879	32.0716	1.08578e-07
Pp1s35_210V6	1	422	37	23	7	912	1226	1226	32.0396	1.10329e-07
Pp1s21_27V6	1	589	54	5	56	474	125	219	32.0375	1.10444e-07
Pp1s118_115V6	3	416	40	127	69	1014	1395	1434	32.033	1.10695e-07
Pp1s43_153V6	11	195	2	12	26	1620	2629	1533	32.016	1.11638e-07
Pp1s55_48V6	9	170	26	76	18	343	563	512	31.9976	1.12671e-07
Pp1s48_58V6	14	122	1	26	9	1563	1322	1415	31.9914	1.13022e-07
Pp1s197_59V6	1	186	9	45	11	212	196	135	31.9882	1.13202e-07
Pp1s99_142V6	3	235	0	20	2	297	423	526	31.9875	1.13238e-07
Pp1s25_296V6	1	165	22	6	0	1921	2438	1937	31.9735	1.14035e-07
Pp1s189_2V6	12	317	5	22	2	443	524	828	31.9637	1.14598e-07
Pp1s36_263V6	8	282	57	36	47	1069	2071	1735	31.9577	1.1494e-07
Pp1s168_81V6	21	356	2	4	33	134	221	239	31.9561	1.15032e-07
Pp1s3_96V6	4	212	8	23	22	172	168	738	31.9531	1.15206e-07
Pp1s1_286V6	1	176	0	0	9	1449	432	530	31.9415	1.15875e-07
Pp1s397_39V6	1	281	21	115	58	585	1094	1055	31.9233	1.16932e-07
Pp1s13_418V6	3	259	0	13	0	226	301	513	31.9169	1.17307e-07
Pp1s8_105V6	2	278	7	35	10	1495	1634	2132	31.9103	1.17695e-07
Pp1s58_75V6	27	488	8	10	41	1982	2326	2273	31.8885	1.18985e-07
Pp1s184_88V6	2	176	20	0	5	568	407	973	31.8753	1.19775e-07
Pp1s8_52V6	5	251	2	29	22	6465	5232	3703	31.8642	1.20441e-07
Pp1s249_54V6	2	191	0	0	14	599	887	653	31.8591	1.20749e-07
Pp1s104_9V6	1	206	15	5	9	642	2051	1565	31.8474	1.2146e-07
Pp1s10_252V6	10	307	11	47	9	2933	3710	3382	31.8469	1.21487e-07
Pp1s172_78V6	9	190	0	2	19	1899	3309	2543	31.8423	1.21767e-07
Pp1s129_53V6	1	111	9	10	47	999	1386	1439	31.8205	1.23101e-07
Pp1s79_254V6	10	229	10	31	68	2651	3761	3843	31.7913	1.24912e-07
Pp1s152_24V6	12	262	16	40	7	916	864	956	31.7865	1.25215e-07
Pp1s338_11V6	6	261	5	34	6	1914	2308	2302	31.7754	1.25909e-07
Pp1s19_295V6	8	326	7	4	36	765	816	933	31.7753	1.25918e-07
Pp1s140_127V6	11	549	43	21	44	283	512	677	31.766	1.26502e-07
Pp1s7_190V6	8	297	55	110	213	607	792	1065	31.7626	1.2672e-07
Pp1s4_321V6	2	316	2	49	66	2057	2663	5794	31.7571	1.2707e-07
Pp1s110_50V6	1	181	39	61	67	3753	1978	2793	31.742	1.28032e-07
Pp1s21_344V6	2	622	29	104	37	920	2109	2092	31.738	1.28284e-07
Pp1s61_286V6	2	605	6	14	36	796	789	697	31.7364	1.28392e-07
Pp1s11_357V6	4	188	4	37	14	1326	2275	3524	31.7233	1.29231e-07
Pp1s455_2V6	4	207	0	2	20	739	2017	1425	31.723	1.29254e-07
Pp1s70_200V6	14	192	3	26	2	731	808	736	31.7005	1.30715e-07
Pp1s6_61V6	19	286	1	22	2	999	1174	1230	31.6965	1.30974e-07
Pp1s51_3V6	5	447	11	39	68	263	403	353	31.6844	1.31774e-07
Pp1s77_164V6	4	622	395	515	380	1987	2880	2818	31.6826	1.31893e-07
Pp1s9_318V6	8	235	14	68	29	2673	4648	5707	31.6654	1.33027e-07
Pp1s209_113V6	3	288	0	1	10	315	349	181	31.6611	1.33316e-07
Pp1s478_14V6	2	200	3	8	43	236	273	371	31.6598	1.33403e-07
Pp1s441_13V6	2	2414	132	186	99	778	978	1021	31.6455	1.34356e-07
Pp1s150_114V6	4	213	8	28	12	12544	9402	17600	31.6443	1.34439e-07
Pp1s23_198V6	2	738	133	241	138	1329	1602	1594	31.6418	1.3461e-07
Pp1s7_235V6	2	253	15	71	29	1675	2138	1959	31.6309	1.35344e-07
Pp1s163_42V6	1	152	2	22	0	107	166	179	31.6157	1.36376e-07
Pp1s311_33V6	2	489	56	148	128	4005	4716	6367	31.6073	1.36948e-07
Pp1s9_137V6	17	109	0	6	0	27	15	52	31.6	1.37451e-07
Pp1s32_129V6	14	112	10	1	4	346	505	32	31.5634	1.3999e-07
Pp1s205_25V6	5	218	29	5	39	4180	4432	3668	31.549	1.41004e-07
Pp1s30_297V6	19	209	43	60	110	1503	1798	1670	31.5345	1.4203e-07
Pp1s334_88V6	10	135	2	19	0	752	810	884	31.5305	1.42308e-07
Pp1s1_662V6	1	189	73	144	118	10104	9106	10647	31.5175	1.4324e-07
Pp1s287_33V6	2	233	16	131	47	170	406	262	31.5069	1.44001e-07
Pp1s136_114V6	2	248	9	24	66	1096	1518	1727	31.4775	1.46132e-07
Pp1s479_13V6	9	149	13	0	1	2025	2943	2625	31.47	1.46682e-07
Pp1s270_16V6	2	695	46	122	82	2005	2610	3484	31.4567	1.47657e-07
Pp1s149_275V6	6	230	6	0	0	346	932	882	31.4566	1.47664e-07
Pp1s9_430V6	6	359	24	28	5	1383	550	756	31.4544	1.47832e-07
Pp1s6_25V6	6	212	7	2	33	360	653	626	31.4371	1.49116e-07
Pp1s152_140V6	2	417	1	40	31	184	278	514	31.4354	1.49242e-07
Pp1s1_465V6	9	392	0	0	11	351	449	280	31.4286	1.49752e-07
Pp1s27_218V6	6	103	0	0	10	282	1172	463	31.4039	1.51612e-07
Pp1s1_158V6	1	429	42	134	77	1147	1596	1648	31.3953	1.52266e-07
Pp1s13_117V6	6	454	0	27	4	115	297	362	31.388	1.5282e-07
Pp1s73_26V6	2	238	0	22	2	485	647	630	31.3868	1.52913e-07
Pp1s96_94V6	4	281	0	24	4	1947	3040	3587	31.3854	1.53017e-07
Pp1s144_100V6	2	468	32	12	8	1945	2690	2528	31.3837	1.53151e-07
Pp1s44_268V6	1	413	6	23	9	4370	4603	11252	31.3833	1.53178e-07
Pp1s349_6V6	3	268	19	71	63	711	754	638	31.3825	1.53245e-07
Pp1s26_192V6	8	390	0	2	21	794	1381	1199	31.3805	1.53394e-07
Pp1s68_78V6	2	372	22	19	0	674	1179	1044	31.375	1.53816e-07
Pp1s51_220V6	24	455	13	11	42	872	1559	1163	31.375	1.53819e-07
Pp1s192_12V6	1	531	9	57	27	839	1092	1222	31.37	1.54206e-07
Pp1s368_19V6	1	259	2	3	27	418	861	741	31.3666	1.54461e-07
Pp1s109_205V6	16	253	5	27	50	2735	3943	3458	31.3485	1.5587e-07
Pp1s32_130V6	4	364	0	0	5	1327	1581	464	31.3362	1.5683e-07
Pp1s74_259V6	1	860	21	45	70	419	719	481	31.3287	1.57416e-07
Pp1s75_5V6	2	180	2	24	2	435	624	712	31.3216	1.57983e-07
Pp1s29_135V6	4	297	4	10	30	2764	3526	2686	31.3209	1.58033e-07
Pp1s46_114V6	14	324	27	22	51	731	1597	970	31.319	1.58188e-07
Pp1s19_200V6	1	312	127	167	93	3087	2318	2294	31.3039	1.59383e-07
Pp1s199_4V6	9	361	48	49	103	2687	3839	3280	31.291	1.60415e-07
Pp1s243_85V6	1	452	56	125	219	60	221	210	31.2867	1.60759e-07
Pp1s75_103V6	1	318	21	31	2	36	172	49	31.2804	1.61267e-07
Pp1s7_418V6	1	218	6	22	44	803	1052	871	31.2715	1.61987e-07
Pp1s249_35V6	5	406	2	9	31	75	60	71	31.27	1.62108e-07
Pp1s240_23V6	3	235	26	93	37	1520	2467	2511	31.268	1.6227e-07
Pp1s21_68V6	15	348	67	75	65	1807	4722	2014	31.2662	1.6242e-07
Pp1s142_149V6	4	145	3	56	26	620	968	855	31.2531	1.63481e-07
Pp1s255_55V6	4	244	3	17	10	223	344	1359	31.2506	1.63692e-07
Pp1s262_27V6	3	358	2	36	9	227	338	333	31.2442	1.64217e-07
Pp1s13_345V6	9	850	95	172	156	1793	2301	1453	31.2413	1.64451e-07
Pp1s316_11V6	4	135	10	0	0	551	748	972	31.216	1.66547e-07
Pp1s196_97V6	1	520	154	67	77	401	335	161	31.2057	1.67404e-07
Pp1s543_3V6	5	249	36	37	15	2262	983	1767	31.2033	1.6761e-07
Pp1s1_632V6	1	589	29	122	104	665	988	822	31.2031	1.67625e-07
Pp1s57_67V6	4	237	10	29	2	566	508	535	31.1957	1.68243e-07
Pp1s19_64V6	17	353	2	26	8	821	1087	1737	31.1908	1.68661e-07
Pp1s212_76V6	5	1553	11	17	4	40	41	117	31.1777	1.69768e-07
Pp1s29_334V6	5	378	29	119	81	1032	1398	1182	31.1768	1.69837e-07
Pp1s412_23V6	2	202	2	56	20	1489	3265	3017	31.1684	1.70552e-07
Pp1s424_27V6	6	224	96	188	145	1471	1519	1183	31.1552	1.71684e-07
Pp1s274_79V6	1	570	93	188	279	1334	1843	2099	31.1545	1.71746e-07
Pp1s148_51V6	1	354	7	4	33	799	759	840	31.1465	1.72431e-07
Pp1s233_90V6	8	191	3	34	7	539	666	597	31.1315	1.73729e-07
Pp1s18_93V6	1	240	1	18	0	119	209	283	31.1227	1.74502e-07
Pp1s7_423V6	5	245	24	14	36	188	443	238	31.1214	1.74616e-07
Pp1s70_239V6	2	350	97	4	23	2106	855	730	31.1137	1.75281e-07
Pp1s124_28V6	2	222	13	2	0	324	476	505	31.1107	1.75547e-07
Pp1s152_133V6	1	313	3	37	17	649	754	951	31.106	1.75961e-07
Pp1s209_106V6	3	321	0	33	13	1559	1825	1719	31.1025	1.76272e-07
Pp1s97_272V6	2	237	52	153	119	3886	4779	4561	31.0992	1.76558e-07
Pp1s60_42V6	11	168	14	2	0	1533	2345	1938	31.0949	1.76938e-07
Pp1s63_200V6	24	418	2	0	12	782	829	487	31.0775	1.78489e-07
Pp1s97_277V6	2	1255	98	425	83	1789	5265	1836	31.0768	1.78548e-07
Pp1s300_41V6	3	353	0	21	3	915	1123	1268	31.0719	1.78989e-07
Pp1s402_38V6	2	245	2	18	5	713	540	966	31.0511	1.80863e-07
Pp1s90_96V6	15	306	0	0	8	328	223	142	31.0423	1.8166e-07
Pp1s1_770V6	14	582	10	0	0	538	778	892	31.0409	1.81784e-07
Pp1s60_109V6	4	97	0	2	0	192	25	196	31.04	1.81865e-07
Pp1s162_71V6	2	178	49	132	48	1380	1880	1479	31.0397	1.81894e-07
Pp1s288_38V6	5	815	19	72	50	513	516	587	31.0199	1.83705e-07
Pp1s6_214V6	8	185	99	54	81	3006	4103	3477	31.0187	1.83812e-07
Pp1s109_205V6	2	868	30	7	43	2735	3943	3458	31.0141	1.84232e-07
Pp1s8_131V6	7	415	22	37	96	760	987	1175	31.0141	1.84236e-07
Pp1s83_249V6	2	342	55	77	76	1510	1083	810	31.0081	1.84788e-07
Pp1s15_277V6	5	1221	94	125	110	325	510	780	31.0015	1.854e-07
Pp1s466_13V6	2	261	0	4	0	15	8	47	31	1.85539e-07
Pp1s160_80V6	4	250	9	42	68	469	574	615	30.9804	1.87364e-07
Pp1s36_334V6	17	485	2	17	41	936	1721	1456	30.9475	1.90475e-07
Pp1s70_135V6	3	231	13	49	8	720	1016	911	30.8947	1.95569e-07
Pp1s43_137V6	4	269	10	2	33	877	1051	1064	30.8856	1.96463e-07
Pp1s283_80V6	8	203	0	0	11	431	526	341	30.871	1.97904e-07
Pp1s170_73V6	1	139	0	0	17	753	1141	1043	30.8706	1.97944e-07
Pp1s39_63V6	6	379	45	139	69	980	1473	1423	30.8648	1.98514e-07
Pp1s157_63V6	4	154	1	0	8	4851	6080	2396	30.8586	1.99133e-07
Pp1s355_60V6	1	453	4	20	40	639	942	738	30.8503	1.99956e-07
Pp1s14_169V6	1	831	50	118	72	683	784	953	30.8403	2.00967e-07
Pp1s29_189V6	1	191	0	17	0	728	939	975	30.8317	2.01824e-07
Pp1s90_133V6	5	256	38	95	26	4137	6575	5687	30.8299	2.02009e-07
Pp1s5_110V6	4	322	10	29	59	1483	1961	1838	30.8269	2.02312e-07
Pp1s411_2V6	8	331	3	22	42	719	1113	907	30.7967	2.05395e-07
Pp1s281_115V6	9	230	0	8	0	3366	1509	2442	30.7913	2.05951e-07
Pp1s26_48V6	4	134	2	39	15	141	181	180	30.7894	2.06144e-07
Pp1s75_227V6	4	204	2	2	25	985	953	1118	30.7809	2.07024e-07
Pp1s172_76V6	11	155	12	0	0	1488	1869	1946	30.7661	2.08555e-07
Pp1s80_181V6	2	258	0	2	14	1309	2165	1253	30.7595	2.09244e-07
Pp1s81_61V6	2	373	3	31	11	481	490	589	30.7594	2.09253e-07
Pp1s246_34V6	6	980	204	260	293	1071	2004	1451	30.7457	2.10696e-07
Pp1s300_24V6	3	215	22	84	14	1051	1970	1292	30.7373	2.11585e-07
Pp1s183_12V6	1	1310	182	272	300	1108	1544	1167	30.7347	2.11853e-07
Pp1s435_5V6	1	993	6	32	6	148	149	150	30.7275	2.12623e-07
Pp1s114_66V6	3	226	8	0	1	613	905	1889	30.7233	2.13066e-07
Pp1s58_13V6	9	201	245	186	269	18629	19061	16325	30.7202	2.13398e-07
Pp1s274_86V6	19	219	6	24	0	623	771	869	30.7138	2.14086e-07
Pp1s274_75V6	2	138	3	35	5	1605	2661	2386	30.7039	2.15143e-07
Pp1s149_266V6	5	215	28	10	35	7207	9025	5279	30.6992	2.1565e-07
Pp1s15_334V6	4	249	77	43	28	4308	6155	3406	30.6913	2.16508e-07
Pp1s1_549V6	2	142	0	0	14	5382	7108	5698	30.688	2.16867e-07
Pp1s7_177V6	3	993	182	339	416	258	290	421	30.6828	2.17429e-07
Pp1s60_238V6	5	145	0	8	0	233	176	442	30.6818	2.17534e-07
Pp1s21_315V6	10	275	0	20	0	959	1239	941	30.6699	2.18835e-07
Pp1s34_308V6	3	251	4	31	17	3297	3603	6782	30.6677	2.19079e-07
Pp1s199_43V6	2	353	7	25	2	529	513	627	30.6654	2.19323e-07
Pp1s18_322V6	4	160	5	32	18	201	1317	3175	30.6643	2.19446e-07
Pp1s149_292V6	6	635	16	32	9	184	150	251	30.6543	2.20543e-07
Pp1s91_234V6	6	384	8	28	6	375	392	601	30.6527	2.20719e-07
Pp1s21_294V6	7	261	1	4	18	851	1314	806	30.6507	2.20948e-07
Pp1s343_50V6	5	373	24	110	44	563	1285	1250	30.6491	2.21119e-07
Pp1s65_278V6	4	463	7	14	64	190	252	370	30.6474	2.21315e-07
Pp1s29_47V6	1	590	34	123	49	524	684	397	30.6392	2.22216e-07
Pp1s11_231V6	7	521	30	51	11	371	485	553	30.6377	2.22391e-07
Pp1s143_149V6	7	394	2	23	0	752	1046	923	30.6233	2.23998e-07
Pp1s68_227V6	5	848	18	28	40	981	954	557	30.6201	2.24354e-07
Pp1s63_200V6	4	206	4	3	17	782	829	487	30.6132	2.25126e-07
Pp1s18_326V6	1	286	10	0	0	525	891	716	30.6095	2.25541e-07
Pp1s186_46V6	10	207	19	3	6	326	503	549	30.6058	2.25965e-07
Pp1s25_261V6	2	154	26	54	11	10833	17530	18679	30.5975	2.26905e-07
Pp1s241_102V6	4	150	26	85	50	2070	3094	4378	30.597	2.26964e-07
Pp1s96_180V6	2	312	12	54	21	640	808	925	30.5772	2.29219e-07
Pp1s149_30V6	3	161	9	35	4	1714	2019	1963	30.5745	2.29526e-07
Pp1s158_15V6	2	362	4	27	2	1645	2408	2628	30.5686	2.30207e-07
Pp1s392_8V6	6	174	35	11	22	523	906	658	30.5608	2.31103e-07
Pp1s155_107V6	1	374	57	168	120	2048	3749	1828	30.5543	2.3185e-07
Pp1s41_313V6	2	407	24	24	71	1944	3227	2925	30.5521	2.3211e-07
Pp1s121_149V6	1	376	1	6	25	1091	1760	1386	30.5367	2.33908e-07
Pp1s218_133V6	1	511	41	159	125	3135	4771	4336	30.532	2.34459e-07
Pp1s392_8V6	1	255	2	55	47	523	906	658	30.5241	2.35387e-07
Pp1s303_78V6	3	158	35	36	39	358	1248	929	30.5195	2.35924e-07
Pp1s30_351V6	1	528	93	144	161	1606	1770	1384	30.5164	2.36295e-07
Pp1s54_267V6	3	258	7	37	6	540	953	1087	30.5154	2.36411e-07
Pp1s165_106V6	2	395	2	1	23	1705	2116	2189	30.5128	2.36713e-07
Pp1s291_53V6	6	412	0	8	19	2845	6816	3258	30.5105	2.36986e-07
Pp1s2_667V6	1	298	20	59	40	805	661	882	30.5068	2.37433e-07
Pp1s139_74V6	11	304	0	17	0	805	1208	1362	30.4959	2.38731e-07
Pp1s142_149V6	6	223	0	4	23	620	968	855	30.4777	2.40912e-07
Pp1s440_16V6	4	226	18	44	7	1336	1009	736	30.4771	2.40978e-07
Pp1s215_6V6	6	384	29	62	33	2258	1982	2881	30.4742	2.41336e-07
Pp1s83_243V6	1	461	172	101	166	4366	4762	4240	30.4702	2.41819e-07
Pp1s183_113V6	9	304	36	91	104	573	822	606	30.4655	2.42381e-07
Pp1s27_369V6	1	60	1	4	14	15	83	27	30.4651	2.42429e-07
Pp1s15_422V6	5	125	0	8	0	74	57	143	30.4561	2.43519e-07
Pp1s60_154V6	3	366	6	66	42	368	546	530	30.4526	2.43955e-07
Pp1s74_172V6	2	172	9	40	10	314	384	436	30.4512	2.44122e-07
Pp1s157_53V6	2	381	55	139	47	845	1651	1378	30.4297	2.46759e-07
Pp1s410_1V6	3	220	20	20	49	339	638	410	30.4222	2.47684e-07
Pp1s304_15V6	1	423	16	7	51	704	1037	1150	30.413	2.48824e-07
Pp1s291_35V6	1	817	6	38	18	2845	3487	5450	30.3961	2.50937e-07
Pp1s424_22V6	1	1005	47	347	120	2036	7859	2054	30.3732	2.53826e-07
Pp1s257_47V6	3	379	0	1	7	326	431	145	30.3633	2.55087e-07
Pp1s47_287V6	3	272	0	2	11	390	524	255	30.3558	2.56046e-07
Pp1s31_246V6	2	290	8	14	0	181	152	368	30.354	2.56276e-07
Pp1s199_37V6	2	341	17	71	34	406	498	519	30.3505	2.56728e-07
Pp1s28_354V6	2	323	36	130	22	1928	6274	3514	30.3408	2.5798e-07
Pp1s164_9V6	20	186	2	41	4	926	1482	723	30.3242	2.60123e-07
Pp1s87_19V6	4	198	6	20	2	3324	2668	4105	30.3209	2.60553e-07
Pp1s198_140V6	5	291	9	66	21	1162	1950	1584	30.301	2.6316e-07
Pp1s46_63V6	14	128	22	17	17	4463	5774	1076	30.2791	2.66057e-07
Pp1s392_44V6	1	308	5	0	0	200	387	824	30.275	2.66604e-07
Pp1s441_23V6	12	268	17	4	44	1497	1911	2096	30.2691	2.6739e-07
Pp1s69_246V6	4	204	2	52	16	316	550	391	30.2683	2.67505e-07
Pp1s53_164V6	3	161	63	32	63	637	920	642	30.2519	2.69705e-07
Pp1s72_62V6	2	323	0	18	8	300	270	539	30.2493	2.70057e-07
Pp1s39_296V6	1	383	33	101	55	1831	2221	2345	30.2483	2.70192e-07
Pp1s127_22V6	1	95	10	0	1	77	190	79	30.2482	2.70199e-07
Pp1s58_234V6	1	299	24	97	48	1625	2109	1771	30.2477	2.70269e-07
Pp1s411_3V6	2	712	9	2	8	49	144	301	30.2301	2.72664e-07
Pp1s58_234V6	2	327	59	106	30	1625	2109	1771	30.2246	2.73402e-07
Pp1s209_127V6	4	245	15	6	1	68	105	141	30.2207	2.73946e-07
Pp1s37_54V6	1	198	22	6	9	319	446	684	30.2171	2.74429e-07
Pp1s359_15V6	2	252	1	16	0	515	683	932	30.2057	2.76011e-07
Pp1s150_114V6	8	241	3	13	0	12544	9402	17600	30.2005	2.76717e-07
Pp1s41_175V6	2	183	1	26	2	1735	2620	2238	30.1958	2.77373e-07
Pp1s126_44V6	2	1613	475	531	270	298	412	141	30.194	2.77628e-07
Pp1s195_9V6	3	163	7	17	40	1775	1395	1525	30.1901	2.78166e-07
Pp1s364_3V6	3	250	98	220	172	11964	13911	13517	30.1878	2.78492e-07
Pp1s162_16V6	7	367	0	2	19	933	1113	1051	30.1855	2.78807e-07
Pp1s373_13V6	8	888	14	2	2	606	819	1190	30.1854	2.7882e-07
Pp1s2_201V6	1	1756	259	567	356	28	42	26	30.1593	2.8248e-07
Pp1s36_344V6	1	336	9	59	49	841	1148	1973	30.1518	2.83542e-07
Pp1s39_76V6	1	466	8	48	23	1179	1650	2302	30.144	2.84655e-07
Pp1s68_166V6	14	165	0	14	0	602	682	866	30.1349	2.8595e-07
Pp1s137_96V6	43	336	68	65	185	1934	1688	2731	30.1344	2.86016e-07
Pp1s144_158V6	15	177	28	42	84	3509	5787	4720	30.134	2.86078e-07
Pp1s89_83V6	10	296	10	54	19	1092	1602	1735	30.1193	2.88193e-07
Pp1s230_19V6	7	224	6	0	0	380	849	1058	30.1105	2.89456e-07
Pp1s9_32V6	1	242	10	70	38	1884	2670	2592	30.0908	2.92331e-07
Pp1s118_232V6	1	260	73	418	56	19375	61743	13444	30.082	2.93609e-07
Pp1s91_37V6	2	129	2	11	0	300	203	416	30.0794	2.94002e-07
Pp1s35_195V6	2	183	0	18	0	1344	1732	1550	30.0762	2.94465e-07
Pp1s81_196V6	7	251	6	0	4	2915	4844	438	30.0666	2.95883e-07
Pp1s37_284V6	1	332	419	341	247	978	989	888	30.0663	2.95923e-07
Pp1s225_48V6	1	352	34	10	3	410	337	407	30.0568	2.9734e-07
Pp1s302_37V6	3	216	26	8	5	714	996	881	30.0543	2.97708e-07
Pp1s71_57V6	1	997	44	95	28	3635	4551	3935	30.051	2.98197e-07
Pp1s78_8V6	8	208	0	16	0	419	550	614	30.0509	2.98214e-07
Pp1s244_15V6	1	331	3	0	22	154	153	172	30.0351	3.00582e-07
Pp1s54_271V6	2	290	7	1	0	198	521	501	30.0326	3.00956e-07
Pp1s101_99V6	14	221	17	31	6	156	123	181	30.0306	3.01251e-07
Pp1s29_192V6	3	317	0	0	15	93	61	77	30	3.05902e-07
Pp1s8_166V6	2	253	0	2	0	8	1	7	30	3.05902e-07
Pp1s136_114V6	3	191	12	59	25	1096	1518	1727	29.9991	3.06039e-07
Pp1s17_201V6	1	524	26	204	201	2287	10230	16900	29.9945	3.0675e-07
Pp1s120_80V6	8	248	5	3	21	858	898	659	29.9889	3.07602e-07
Pp1s80_58V6	2	1806	112	393	317	157	354	245	29.9751	3.09734e-07
Pp1s58_121V6	1	145	0	17	0	317	408	402	29.9583	3.12342e-07
Pp1s298_4V6	2	139	41	134	22	12351	19653	8361	29.9542	3.12994e-07
Pp1s332_22V6	9	483	17	67	44	286	359	535	29.9482	3.13935e-07
Pp1s2_283V6	2	132	44	106	46	1219	1268	1084	29.9462	3.14244e-07
Pp1s271_8V6	4	102	0	2	4	452	1586	168	29.9432	3.14722e-07
Pp1s196_63V6	3	315	3	30	15	1537	1520	2329	29.9364	3.15785e-07
Pp1s1_808V6	2	750	5	31	41	211	241	195	29.9361	3.1584e-07
Pp1s321_14V6	2	863	77	232	86	1835	7045	1327	29.9359	3.15867e-07
Pp1s341_67V6	8	117	0	0	12	512	1037	621	29.9324	3.16424e-07
Pp1s225_55V6	61	260	2	0	4	7190	25538	2914	29.9216	3.18137e-07
Pp1s126_109V6	4	321	12	21	58	570	1335	1087	29.9204	3.18329e-07
Pp1s8_95V6	5	196	0	10	0	108	125	266	29.92	3.18386e-07
Pp1s74_120V6	35	341	10	0	0	1846	2714	2808	29.9133	3.19451e-07
Pp1s60_154V6	2	462	2	11	36	368	546	530	29.9121	3.19651e-07
Pp1s135_121V6	1	431	9	60	33	1734	2008	1437	29.8802	3.24785e-07
Pp1s13_179V6	4	189	3	41	12	488	742	702	29.8729	3.25974e-07
Pp1s21_105V6	8	673	40	4	51	2733	2921	4550	29.8715	3.26198e-07
Pp1s96_93V6	7	163	1	2	22	662	1004	924	29.8359	3.32058e-07
Pp1s130_291V6	5	192	0	0	12	1571	2292	1554	29.8301	3.33022e-07
Pp1s274_80V6	3	477	26	75	29	897	1194	1312	29.828	3.33368e-07
Pp1s15_107V6	2	389	10	31	12	1754	1277	1935	29.8269	3.33558e-07
Pp1s64_201V6	6	219	20	74	100	1977	3327	2907	29.8228	3.34238e-07
Pp1s4_12V6	5	196	7	72	13	3311	6487	3109	29.816	3.35378e-07
Pp1s36_227V6	3	745	36	125	50	608	822	545	29.8119	3.36061e-07
Pp1s475_4V6	24	420	20	5	24	1611	3236	1748	29.8086	3.36617e-07
Pp1s63_16V6	4	234	0	10	0	132	96	154	29.7917	3.39486e-07
Pp1s94_69V6	2	247	2	38	12	552	800	777	29.7853	3.40566e-07
Pp1s32_341V6	1	330	1	3	3	56	353	16	29.7839	3.40802e-07
Pp1s123_151V6	5	294	60	140	73	739	929	949	29.7743	3.42444e-07
Pp1s19_106V6	5	367	35	84	41	2191	1905	1658	29.771	3.43005e-07
Pp1s84_112V6	1	184	5	8	1	276	97	441	29.7607	3.44783e-07
Pp1s10_194V6	8	166	11	3	38	1389	2144	2237	29.7585	3.45167e-07
Pp1s14_350V6	10	865	0	18	11	202	327	1004	29.7479	3.46993e-07
Pp1s9_388V6	1	473	132	169	80	2125	3085	2673	29.7408	3.48226e-07
Pp1s279_16V6	14	218	17	3	2	820	1177	1133	29.7326	3.49654e-07
Pp1s159_11V6	1	369	8	0	0	704	1305	1310	29.7159	3.52592e-07
Pp1s2_131V6	4	269	1	2	21	505	766	672	29.712	3.53285e-07
Pp1s307_19V6	14	218	8	0	1	233	455	572	29.6997	3.55463e-07
Pp1s12_176V6	3	113	14	3	5	92	197	206	29.6933	3.56603e-07
Pp1s533_4V6	2	195	1	1	17	301	438	339	29.6866	3.57796e-07
Pp1s321_10V6	3	444	23	11	40	704	1155	780	29.6865	3.57821e-07
Pp1s97_166V6	2	149	0	2	10	583	1061	419	29.6784	3.59274e-07
Pp1s57_185V6	7	801	103	124	195	213	341	291	29.6716	3.60496e-07
Pp1s235_147V6	7	341	0	8	28	437	599	577	29.6669	3.61342e-07
Pp1s425_18V6	2	226	1	0	21	501	806	834	29.6539	3.63702e-07
Pp1s30_56V6	1	185	66	130	100	875	959	1415	29.6458	3.65169e-07
Pp1s73_179V6	3	323	0	0	20	72	94	112	29.6429	3.65709e-07
Pp1s164_9V6	19	368	35	57	65	926	1482	723	29.6417	3.65925e-07
Pp1s425_6V6	7	266	20	7	3	838	1296	1293	29.6408	3.66088e-07
Pp1s439_15V6	7	1077	183	326	72	2075	3507	1541	29.6322	3.67657e-07
Pp1s4_62V6	4	233	0	29	6	3154	3765	2621	29.629	3.68256e-07
Pp1s353_23V6	1	298	2	14	8	473	266	825	29.624	3.69175e-07
Pp1s220_79V6	1	241	9	75	10	1281	4853	3131	29.6234	3.69279e-07
Pp1s422_18V6	6	587	21	47	98	910	1238	1390	29.6194	3.70028e-07
Pp1s347_25V6	3	223	13	11	0	229	775	435	29.61	3.71773e-07
Pp1s118_150V6	1	368	3	29	4	690	976	985	29.6099	3.71794e-07
Pp1s232_73V6	5	500	2	33	10	524	721	798	29.608	3.72129e-07
Pp1s2_109V6	11	240	0	4	20	822	925	831	29.5628	3.80646e-07
Pp1s45_4V6	2	299	4	16	0	387	403	675	29.5594	3.81284e-07
Pp1s259_46V6	7	317	9	60	15	1263	2144	1673	29.5577	3.81608e-07
Pp1s115_131V6	5	323	2	17	0	63	51	47	29.5556	3.82026e-07
Pp1s257_67V6	1	550	12	0	0	694	848	861	29.5504	3.83006e-07
Pp1s135_36V6	2	680	7	32	48	1389	1812	1465	29.5478	3.83506e-07
Pp1s3_264V6	2	451	75	146	101	768	831	1056	29.5424	3.84538e-07
Pp1s448_23V6	1	319	1	2	11	682	619	331	29.5379	3.85406e-07
Pp1s387_18V6	5	294	4	45	10	2079	2871	1863	29.5346	3.86051e-07
Pp1s24_274V6	16	192	21	8	6	944	1605	1730	29.5329	3.86378e-07
Pp1s29_244V6	5	452	6	5	36	1062	1483	1577	29.5262	3.87672e-07
Pp1s10_300V6	2	673	151	90	61	2116	1843	1878	29.5086	3.91107e-07
Pp1s180_67V6	2	229	21	4	6	934	1276	1474	29.5038	3.92043e-07
Pp1s130_202V6	8	193	18	16	0	50	80	93	29.4894	3.94871e-07
Pp1s67_186V6	5	416	30	55	42	129	84	150	29.4863	3.95487e-07
Pp1s201_93V6	23	101	30	15	43	1479	2381	1515	29.4852	3.95694e-07
Pp1s371_34V6	1	157	1	23	6	306	425	637	29.4847	3.95805e-07
Pp1s348_24V6	2	311	58	33	90	787	1060	1006	29.4838	3.9599e-07
Pp1s42_209V6	1	489	12	30	76	816	1090	1310	29.4814	3.96462e-07
Pp1s28_133V6	4	406	14	19	86	49	106	142	29.4755	3.97636e-07
Pp1s98_189V6	17	561	25	64	15	627	841	788	29.467	3.99314e-07
Pp1s79_115V6	10	236	4	26	13	2713	5151	12872	29.4619	4.00334e-07
Pp1s36_35V6	6	609	132	163	46	602	1096	503	29.4397	4.04805e-07
Pp1s36_329V6	1	253	62	42	107	336	500	494	29.4375	4.05263e-07
Pp1s74_182V6	2	310	11	79	54	528	869	1061	29.4142	4.10001e-07
Pp1s377_41V6	3	366	18	100	67	467	715	692	29.4139	4.10056e-07
Pp1s136_13V6	1	713	8	15	37	891	1154	870	29.4111	4.1063e-07
Pp1s230_57V6	2	277	18	9	15	87	286	227	29.4078	4.11323e-07
Pp1s156_73V6	8	289	2	34	38	1958	2625	2011	29.4077	4.1134e-07
Pp1s50_213V6	4	359	12	7	49	162	243	280	29.3661	4.19994e-07
Pp1s224_18V6	1	110	17	58	40	303	349	600	29.3548	4.22354e-07
Pp1s66_154V6	3	925	5	17	7	293	271	834	29.3543	4.22459e-07
Pp1s21_137V6	6	218	0	35	16	627	2004	3321	29.336	4.26358e-07
Pp1s95_21V6	1	344	14	14	49	1270	1749	1590	29.3337	4.26847e-07
Pp1s36_94V6	4	337	0	18	0	1169	1695	1593	29.331	4.27425e-07
Pp1s152_105V6	2	257	0	4	18	415	1097	633	29.3273	4.28217e-07
Pp1s28_268V6	10	229	3	25	2	480	583	558	29.3264	4.284e-07
Pp1s85_154V6	1	559	26	43	77	446	587	487	29.3221	4.29328e-07
Pp1s114_96V6	4	275	8	25	3	429	495	727	29.3149	4.30866e-07
Pp1s51_165V6	2	458	3	49	6	1047	1859	868	29.2982	4.34494e-07
Pp1s104_99V6	3	308	0	18	2	498	586	679	29.2575	4.43415e-07
Pp1s98_66V6	2	528	6	43	32	2090	4094	1466	29.2507	4.44921e-07
Pp1s3_535V6	7	676	41	21	18	1683	2423	2585	29.2436	4.46508e-07
Pp1s91_24V6	2	390	7	66	85	440	621	1086	29.2335	4.48773e-07
Pp1s73_32V6	7	284	0	1	23	910	1413	1648	29.2284	4.49914e-07
Pp1s20_290V6	3	125	18	0	5	409	317	727	29.2173	4.52427e-07
Pp1s189_55V6	7	239	5	21	28	363	581	274	29.2124	4.53528e-07
Pp1s54_243V6	2	164	0	0	16	651	1076	946	29.2093	4.54235e-07
Pp1s154_52V6	4	141	9	0	0	261	628	219	29.2069	4.54782e-07
Pp1s355_45V6	2	104	55	29	43	2628	3688	1678	29.1668	4.63982e-07
Pp1s407_41V6	8	424	44	15	14	2144	2411	2353	29.1632	4.64829e-07
Pp1s227_70V6	1	548	26	89	90	576	789	631	29.1616	4.65188e-07
Pp1s12_368V6	2	569	2	5	29	221	266	289	29.1435	4.69439e-07
Pp1s21_318V6	1	700	461	696	290	31802	50586	29238	29.141	4.70018e-07
Pp1s253_21V6	5	230	16	65	26	1206	1906	2216	29.1384	4.70631e-07
Pp1s90_29V6	1	215	6	7	30	1437	880	1082	29.1321	4.72118e-07
Pp1s158_49V6	1	767	174	363	291	156	212	161	29.1319	4.72159e-07
Pp1s35_126V6	10	179	25	79	54	2648	3297	4916	29.1203	4.74912e-07
Pp1s316_34V6	9	276	40	109	36	2942	4552	3856	29.1168	4.75747e-07
Pp1s128_51V6	1	326	0	4	24	524	768	759	29.115	4.76172e-07
Pp1s29_144V6	10	449	10	19	53	484	582	609	29.109	4.77596e-07
Pp1s123_60V6	5	247	9	45	13	567	699	695	29.0895	4.82267e-07
Pp1s380_28V6	1	264	5	51	12	1969	3027	1997	29.0867	4.82963e-07
Pp1s37_124V6	2	202	76	18	69	23134	16050	16009	29.0777	4.85127e-07
Pp1s120_70V6	1	446	109	120	47	1033	1800	1072	29.0723	4.86448e-07
Pp1s32_129V6	3	156	34	21	9	346	505	32	29.0676	4.87581e-07
Pp1s312_46V6	1	168	59	35	9	8709	12964	4973	29.0612	4.89158e-07
Pp1s36_37V6	8	308	6	49	27	1103	1301	1380	29.0467	4.92714e-07
Pp1s135_111V6	3	303	7	30	6	764	850	1064	29.0441	4.93356e-07
Pp1s134_119V6	4	191	1	14	0	309	445	735	29.0432	4.93571e-07
Pp1s49_176V6	1	490	2	3	29	960	773	1160	29.0342	4.95801e-07
Pp1s31_245V6	7	147	3	21	5	775	604	798	29.0338	4.95886e-07
Pp1s156_89V6	1	443	5	56	48	1587	2743	1753	29.0308	4.96638e-07
Pp1s21_77V6	2	181	24	96	82	4979	6295	8045	29.0154	5.00476e-07
Pp1s322_41V6	4	646	10	0	0	325	456	487	29.0154	5.00483e-07
Pp1s70_238V6	4	107	5	1	20	1708	2309	1703	28.9889	5.07145e-07
Pp1s68_88V6	1	517	28	49	85	524	832	658	28.9849	5.08162e-07
Pp1s56_221V6	2	243	3	24	3	565	804	1018	28.9739	5.10984e-07
Pp1s47_18V6	12	933	49	13	30	1752	2078	2067	28.9639	5.13545e-07
Pp1s383_6V6	2	204	55	651	36	1980	15337	419	28.953	5.16353e-07
Pp1s117_152V6	4	489	31	40	70	1620	2166	1552	28.9496	5.17213e-07
Pp1s51_52V6	2	236	0	15	0	1246	1580	1803	28.9462	5.18098e-07
Pp1s285_12V6	4	260	0	14	2	449	417	644	28.9447	5.18489e-07
Pp1s235_69V6	11	310	4	22	0	657	1414	1825	28.9403	5.19638e-07
Pp1s132_67V6	2	408	0	13	0	222	257	350	28.9339	5.21307e-07
Pp1s47_154V6	1	629	760	1559	349	11052	23692	7073	28.9326	5.21643e-07
Pp1s16_352V6	1	312	28	207	137	252	1089	471	28.9171	5.25703e-07
Pp1s9_56V6	1	224	17	21	60	495	158	464	28.9003	5.30127e-07
Pp1s54_307V6	4	399	3	7	34	1547	1871	2108	28.8922	5.32275e-07
Pp1s5_398V6	1	927	5	22	11	10	299	241	28.8801	5.3552e-07
Pp1s207_6V6	1	126	6	0	0	230	419	688	28.8783	5.36001e-07
Pp1s517_5V6	8	299	20	8	33	922	1284	820	28.8738	5.37194e-07
Pp1s114_190V6	5	242	1	19	0	1169	1629	1595	28.8642	5.39791e-07
Pp1s372_10V6	2	344	54	91	112	4406	5291	3998	28.8634	5.40008e-07
Pp1s177_12V6	5	261	44	35	26	501	1011	900	28.8558	5.42065e-07
Pp1s538_1V6	11	233	12	2	0	604	873	992	28.8535	5.42688e-07
Pp1s213_35V6	2	160	32	8	8	696	624	925	28.8453	5.44906e-07
Pp1s58_52V6	4	236	13	63	50	7426	8201	10810	28.8433	5.45449e-07
Pp1s229_67V6	2	300	107	189	117	868	1091	1248	28.8389	5.46653e-07
Pp1s99_115V6	8	201	1	20	4	281	284	359	28.8351	5.47691e-07
Pp1s99_32V6	1	96	17	1	3	2896	3712	3593	28.8232	5.50967e-07
Pp1s52_50V6	6	336	15	4	2	619	867	1230	28.8187	5.52209e-07
Pp1s213_64V6	1	320	71	127	89	419	892	1131	28.8127	5.53855e-07
Pp1s156_74V6	8	352	2	18	0	131	145	155	28.8111	5.543e-07
Pp1s469_4V6	2	387	64	138	124	4126	4598	7160	28.8084	5.55053e-07
Pp1s324_21V6	3	120	32	15	13	182	230	338	28.8079	5.55184e-07
Pp1s17_376V6	48	154	29	7	6	3668	5312	2865	28.8077	5.55235e-07
Pp1s24_274V6	17	294	8	31	2	944	1605	1730	28.8064	5.55604e-07
Pp1s219_67V6	2	719	12	8	4	18	50	65	28.7908	5.59969e-07
Pp1s5_239V6	4	376	18	8	2	610	881	1127	28.7864	5.61185e-07
Pp1s86_22V6	5	225	6	48	18	607	1320	1712	28.7808	5.62756e-07
Pp1s315_9V6	6	230	10	19	0	885	1207	1974	28.7769	5.63872e-07
Pp1s41_1V6	4	120	30	47	18	451	637	936	28.7737	5.64763e-07
Pp1s152_112V6	13	329	60	97	75	1667	2038	874	28.7716	5.65361e-07
Pp1s360_36V6	7	239	47	23	17	1025	1644	951	28.7064	5.84101e-07
Pp1s106_39V6	2	765	63	104	156	1967	2030	2238	28.7055	5.84364e-07
Pp1s13_423V6	5	256	39	34	15	518	746	905	28.6949	5.87461e-07
Pp1s14_264V6	8	203	0	0	16	661	841	838	28.6778	5.92508e-07
Pp1s101_162V6	3	403	26	11	13	567	967	1153	28.6723	5.94137e-07
Pp1s403_43V6	1	117	2	7	18	101	236	102	28.6669	5.95761e-07
Pp1s40_302V6	18	266	2	1	27	1421	1850	2356	28.6668	5.95787e-07
Pp1s223_42V6	1	336	3	34	14	270	313	372	28.649	6.01108e-07
Pp1s218_68V6	8	178	10	2	0	392	680	797	28.6483	6.01307e-07
Pp1s189_104V6	7	119	27	65	45	1691	1492	2288	28.6446	6.02421e-07
Pp1s23_273V6	3	236	23	4	27	5586	7284	4596	28.6445	6.02449e-07
Pp1s46_20V6	9	138	0	7	0	3208	1673	3638	28.6444	6.02501e-07
Pp1s4_8V6	8	447	8	38	6	586	825	790	28.6365	6.04872e-07
Pp1s119_132V6	1	314	0	18	0	1661	2335	2053	28.6304	6.06717e-07
Pp1s198_100V6	4	259	25	95	51	1903	4519	1212	28.6265	6.07905e-07
Pp1s50_89V6	1	672	98	216	209	3394	3974	4311	28.6254	6.08246e-07
Pp1s11_325V6	2	281	0	14	2	151	246	490	28.6223	6.09191e-07
Pp1s51_281V6	6	385	18	34	4	1506	1362	1543	28.6172	6.10733e-07
Pp1s220_95V6	5	236	4	2	20	335	422	316	28.6018	6.15464e-07
Pp1s302_29V6	1	261	18	43	7	281	474	521	28.5992	6.16264e-07
Pp1s99_129V6	3	376	11	32	3	1790	2282	2526	28.5703	6.25229e-07
Pp1s126_82V6	2	278	296	222	275	4869	4902	3767	28.5701	6.25306e-07
Pp1s47_321V6	5	307	11	20	4	325	318	703	28.5669	6.26284e-07
Pp1s36_119V6	8	238	54	36	18	2548	4312	2510	28.5649	6.26915e-07
Pp1s136_149V6	8	333	4	14	0	619	391	580	28.5629	6.27552e-07
Pp1s99_235V6	11	242	2	9	28	2311	3730	2885	28.5623	6.27736e-07
Pp1s138_150V6	3	249	65	108	61	1736	1882	2425	28.5309	6.37659e-07
Pp1s113_72V6	2	123	1	0	6	652	2990	636	28.5303	6.37849e-07
Pp1s235_83V6	4	703	6	40	6	307	599	562	28.5266	6.39053e-07
Pp1s281_105V6	4	396	97	142	73	564	884	887	28.5244	6.39757e-07
Pp1s296_67V6	4	174	54	38	67	756	1230	782	28.5196	6.4129e-07
Pp1s15_288V6	9	265	66	85	46	1206	1587	2033	28.5085	6.44853e-07
Pp1s1_489V6	2	278	0	24	6	6830	8248	8640	28.5058	6.45718e-07
Pp1s198_42V6	6	171	1	18	4	199	293	547	28.5018	6.47023e-07
Pp1s15_472V6	9	240	0	22	0	232	420	312	28.4952	6.49139e-07
Pp1s102_66V6	8	331	6	27	33	539	607	390	28.4893	6.51074e-07
Pp1s33_209V6	2	208	13	74	44	13555	18264	17800	28.484	6.52793e-07
Pp1s141_44V6	2	405	73	113	193	313	318	406	28.4834	6.52989e-07
Pp1s157_62V6	6	200	5	42	6	857	1688	1379	28.4638	6.59423e-07
Pp1s58_35V6	11	241	2	9	8	458	3331	346	28.4484	6.64515e-07
Pp1s264_34V6	1	189	0	14	40	2741	3457	4406	28.4437	6.66087e-07
Pp1s99_12V6	11	309	1	22	0	948	1289	904	28.4222	6.73273e-07
Pp1s127_125V6	1	362	10	0	0	772	1121	1073	28.4197	6.74129e-07
Pp1s183_4V6	1	1157	216	283	176	1185	1129	1139	28.4193	6.74275e-07
Pp1s86_182V6	1	254	2	24	3	164	238	270	28.4187	6.74452e-07
Pp1s31_349V6	8	804	460	618	699	1769	2548	2174	28.4066	6.78543e-07
Pp1s89_292V6	2	149	8	0	0	20	24	47	28.4	6.80798e-07
Pp1s93_136V6	1	193	7	49	14	2658	4533	4439	28.3998	6.8086e-07
Pp1s379_12V6	5	157	1	20	0	1421	2039	1809	28.3977	6.81578e-07
Pp1s185_3V6	1	216	4	21	0	52	94	121	28.3913	6.8378e-07
Pp1s54_228V6	1	352	26	89	44	1520	2001	2051	28.387	6.85248e-07
Pp1s333_43V6	1	1025	10	95	47	28	66	24	28.3813	6.87208e-07
Pp1s126_198V6	3	1466	105	186	69	3292	3698	2653	28.3699	6.91129e-07
Pp1s70_212V6	1	803	72	60	162	334	473	1574	28.3695	6.91245e-07
Pp1s5_439V6	3	169	10	18	38	1613	2912	1769	28.3662	6.92411e-07
Pp1s154_124V6	3	288	8	57	12	833	1582	1188	28.3654	6.92679e-07
Pp1s26_103V6	3	193	6	51	42	3895	5018	3799	28.3652	6.92759e-07
Pp1s448_20V6	14	617	18	45	13	534	593	739	28.3553	6.96191e-07
Pp1s174_123V6	7	1111	186	261	139	2976	4539	3867	28.3427	7.00589e-07
Pp1s258_36V6	3	531	38	89	28	468	748	706	28.3405	7.01358e-07
Pp1s64_180V6	10	190	4	19	1	1399	1151	1305	28.3386	7.02028e-07
Pp1s154_11V6	2	205	0	29	5	684	1247	1110	28.3352	7.03205e-07
Pp1s8_239V6	2	127	11	0	19	2839	1276	1282	28.3257	7.06558e-07
Pp1s77_119V6	1	128	24	40	2	2389	1518	883	28.3233	7.074e-07
Pp1s68_209V6	2	100	16	0	3	145	160	191	28.3194	7.08801e-07
Pp1s144_64V6	8	428	0	35	12	469	711	636	28.3192	7.08865e-07
Pp1s373_43V6	1	198	182	190	359	1120	1222	1530	28.3182	7.09228e-07
Pp1s43_118V6	1	177	52	12	16	29028	29700	8070	28.3149	7.10383e-07
Pp1s230_64V6	4	494	2	20	0	433	621	640	28.3087	7.12583e-07
Pp1s17_59V6	3	231	35	24	12	7322	9119	12718	28.3013	7.15227e-07
Pp1s38_353V6	2	192	8	42	5	1770	2641	1981	28.2944	7.1772e-07
Pp1s192_13V6	2	252	0	3	23	229	304	329	28.2897	7.19403e-07
Pp1s43_27V6	1	218	7	33	54	1491	2128	1892	28.2878	7.20079e-07
Pp1s155_27V6	2	152	0	9	2	1009	1248	4307	28.2841	7.2142e-07
Pp1s230_38V6	1	827	1	16	34	1067	1264	1248	28.2819	7.22199e-07
Pp1s14_251V6	5	192	7	33	13	1388	1856	3127	28.2716	7.25952e-07
Pp1s33_287V6	6	204	7	0	0	287	429	730	28.2683	7.2714e-07
Pp1s38_335V6	6	216	0	9	30	1251	1890	1874	28.267	7.2761e-07
Pp1s38_60V6	5	382	2	2	22	325	450	416	28.2665	7.27809e-07
Pp1s21_32V6	1	268	0	4	15	656	983	579	28.2641	7.28648e-07
Pp1s152_29V6	2	608	176	264	22	742	1837	99	28.2458	7.35362e-07
Pp1s177_132V6	6	163	10	28	43	2768	4303	2685	28.239	7.37853e-07
Pp1s283_9V6	1	236	4	23	1	764	896	911	28.2353	7.39239e-07
Pp1s76_74V6	2	305	12	17	51	1410	1631	1668	28.2288	7.41628e-07
Pp1s7_222V6	5	332	7	60	29	1658	2307	1906	28.2242	7.43332e-07
Pp1s6_198V6	2	167	8	24	1	2237	2650	3317	28.2241	7.4337e-07
Pp1s119_22V6	8	362	23	95	37	661	1108	975	28.2233	7.43688e-07
Pp1s37_241V6	9	513	0	37	27	259	358	501	28.2195	7.45102e-07
Pp1s7_268V6	5	316	3	48	37	549	708	703	28.2191	7.45258e-07
Pp1s79_209V6	2	221	159	110	75	3236	2828	3171	28.2176	7.45818e-07
Pp1s9_126V6	2	708	34	50	29	11	13	24	28.2136	7.47312e-07
Pp1s221_89V6	1	276	158	229	194	181	441	263	28.2016	7.51787e-07
Pp1s122_133V6	1	551	2	6	44	440	605	965	28.1995	7.5259e-07
Pp1s245_59V6	11	219	2	24	9	805	746	1035	28.198	7.53158e-07
Pp1s42_262V6	1	107	8	29	6	2230	2636	3696	28.1808	7.59638e-07
Pp1s105_151V6	9	135	42	19	19	1942	3041	2345	28.1794	7.60202e-07
Pp1s192_39V6	2	231	113	399	330	5909	12755	14076	28.1752	7.61774e-07
Pp1s2_734V6	7	186	0	0	8	7347	11357	5311	28.174	7.62252e-07
Pp1s24_247V6	5	238	20	97	3	2028	5029	1515	28.1619	7.66885e-07
Pp1s197_46V6	9	289	10	0	2	260	390	581	28.1614	7.67068e-07
Pp1s37_250V6	2	413	25	107	54	821	1277	1151	28.1591	7.67958e-07
Pp1s144_139V6	1	263	17	2	42	804	772	1019	28.155	7.69531e-07
Pp1s131_107V6	5	133	0	1	6	1199	6795	1379	28.1528	7.70358e-07
Pp1s133_60V6	2	186	0	13	1	385	302	362	28.1372	7.76394e-07
Pp1s251_75V6	3	363	6	56	21	608	983	861	28.127	7.80371e-07
Pp1s79_223V6	1	272	3	16	3	45	34	61	28.1261	7.80734e-07
Pp1s341_42V6	2	336	10	26	5	287	330	543	28.1178	7.83958e-07
Pp1s19_24V6	5	217	23	5	44	889	1129	1186	28.1059	7.88626e-07
Pp1s26_92V6	3	202	0	20	1	962	1334	1133	28.1054	7.88861e-07
Pp1s425_13V6	21	774	96	123	179	1941	2533	2157	28.1043	7.89271e-07
Pp1s89_51V6	5	116	8	1	0	152	307	328	28.1035	7.89572e-07
Pp1s138_38V6	1	340	11	3	0	191	442	268	28.0812	7.98447e-07
Pp1s304_37V6	9	256	10	33	0	2426	3438	2674	28.0787	7.9946e-07
Pp1s120_129V6	1	156	20	1	4	935	1205	821	28.076	8.00516e-07
Pp1s62_220V6	11	201	0	0	8	1820	3896	1629	28.0712	8.02443e-07
Pp1s138_94V6	1	1054	100	59	138	650	738	779	28.0365	8.16508e-07
Pp1s312_11V6	2	235	3	26	0	202	341	273	28.0344	8.17334e-07
Pp1s4_355V6	1	210	9	2	26	592	794	650	28.0344	8.17366e-07
Pp1s173_123V6	4	371	27	8	15	481	757	856	28.0219	8.22471e-07
Pp1s65_286V6	3	241	59	163	109	1395	1994	2231	28.0217	8.22553e-07
Pp1s131_194V6	4	95	15	56	20	268	331	345	28.0197	8.23398e-07
Pp1s275_67V6	2	229	7	51	19	537	798	788	28.0132	8.26069e-07
Pp1s165_48V6	3	499	2	37	15	745	1119	1292	27.9936	8.34214e-07
Pp1s28_152V6	6	150	2	30	28	658	610	553	27.991	8.35264e-07
Pp1s118_209V6	1	640	348	751	601	1701	2640	2518	27.9842	8.38129e-07
Pp1s185_111V6	1	157	9	0	2	483	625	1406	27.9777	8.40853e-07
Pp1s184_99V6	2	1048	50	106	5	1343	2217	811	27.9695	8.4432e-07
Pp1s5_296V6	1	654	56	127	55	2933	6967	6562	27.969	8.44531e-07
Pp1s220_81V6	1	185	4	33	19	73	76	118	27.9498	8.52667e-07
Pp1s197_53V6	1	479	149	151	221	828	1160	977	27.9497	8.52713e-07
Pp1s232_65V6	3	854	51	44	33	153	124	267	27.9391	8.57235e-07
Pp1s121_162V6	7	529	8	70	40	591	989	1012	27.9388	8.57373e-07
Pp1s195_15V6	4	395	37	73	12	2448	4006	2986	27.9344	8.59249e-07
Pp1s307_10V6	2	176	1	28	14	213	267	413	27.9333	8.59733e-07
Pp1s291_6V6	13	394	2	4	23	1111	1444	1268	27.9328	8.59947e-07
Pp1s39_274V6	1	372	3	25	5	288	492	725	27.9323	8.6014e-07
Pp1s12_390V6	1	381	19	6	58	226	199	2545	27.9298	8.61253e-07
Pp1s210_68V6	6	245	27	31	19	657	2123	356	27.9255	8.63095e-07
Pp1s66_210V6	2	141	10	29	54	656	873	774	27.9255	8.631e-07
Pp1s316_5V6	7	271	5	20	2	279	314	488	27.9183	8.66193e-07
Pp1s1_89V6	2	379	12	64	23	980	1437	1260	27.9183	8.66218e-07
Pp1s13_321V6	4	147	36	59	9	1660	5846	2204	27.9182	8.66241e-07
Pp1s192_51V6	1	933	75	58	43	2241	3074	3304	27.9179	8.66363e-07
Pp1s245_98V6	7	234	0	4	16	2218	6928	3479	27.908	8.7068e-07
Pp1s13_304V6	2	214	117	198	133	1230	2047	2373	27.905	8.71984e-07
Pp1s84_99V6	1	307	43	123	59	425	897	973	27.9029	8.72886e-07
Pp1s338_70V6	3	164	0	16	0	883	1142	1108	27.8949	8.76385e-07
Pp1s61_123V6	2	511	24	96	70	1807	2309	1939	27.89	8.78564e-07
Pp1s6_11V6	5	213	14	56	21	16680	19765	19652	27.8858	8.80391e-07
Pp1s456_14V6	4	329	16	19	50	1038	1485	1196	27.8838	8.81289e-07
Pp1s72_111V6	6	322	30	17	5	464	560	641	27.8793	8.83267e-07
Pp1s209_83V6	7	282	28	51	19	822	1173	1643	27.8779	8.8389e-07
Pp1s36_353V6	1	428	485	425	504	3509	3209	4971	27.8749	8.85184e-07
Pp1s270_44V6	1	1669	43	106	131	850	1349	1096	27.8739	8.85646e-07
Pp1s83_116V6	2	578	31	93	76	2657	2845	3608	27.8704	8.87194e-07
Pp1s111_5V6	8	879	12	41	11	631	738	851	27.8585	8.92496e-07
Pp1s381_18V6	1	297	27	83	35	2287	2661	2372	27.8568	8.9324e-07
Pp1s113_137V6	1	751	48	146	123	408	611	865	27.8511	8.95817e-07
Pp1s61_126V6	3	177	0	0	12	314	593	391	27.8363	9.02445e-07
Pp1s125_105V6	3	271	102	269	288	1014	1667	1573	27.8247	9.07706e-07
Pp1s230_61V6	6	371	26	16	7	582	912	1033	27.8233	9.08338e-07
Pp1s3_180V6	3	440	44	180	109	1217	2414	2367	27.8155	9.11886e-07
Pp1s196_109V6	11	856	3	27	2	2230	2785	2136	27.8154	9.11921e-07
Pp1s61_255V6	4	196	0	10	0	326	375	717	27.8133	9.12875e-07
Pp1s206_100V6	3	308	12	2	0	248	399	344	27.811	9.13935e-07
Pp1s364_59V6	1	928	37	64	26	376	302	349	27.7845	9.26112e-07
Pp1s63_215V6	7	278	40	24	80	1053	1382	1438	27.7805	9.27987e-07
Pp1s96_115V6	5	274	2	22	0	280	504	491	27.7758	9.30172e-07
Pp1s267_88V6	6	301	0	20	2	1704	2131	1934	27.7638	9.35766e-07
Pp1s38_72V6	3	234	96	238	122	3625	5009	3730	27.7452	9.44488e-07
Pp1s14_151V6	2	264	1	0	10	216	419	197	27.7443	9.44953e-07
Pp1s102_66V6	10	216	7	49	17	539	607	390	27.7333	9.5016e-07
Pp1s149_266V6	7	189	23	61	6	7207	9025	5279	27.7176	9.57618e-07
Pp1s113_72V6	6	99	2	3	9	652	2990	636	27.7116	9.60527e-07
Pp1s164_126V6	2	259	36	8	24	991	1356	1198	27.703	9.64673e-07
Pp1s1_40V6	3	359	3	27	6	693	791	865	27.6986	9.66776e-07
Pp1s149_4V6	1	298	305	485	235	36503	39729	23494	27.6939	9.69039e-07
Pp1s36_334V6	7	322	8	36	2	936	1721	1456	27.6919	9.70022e-07
Pp1s364_50V6	23	168	23	4	14	1514	2689	2027	27.6896	9.71135e-07
Pp1s194_6V6	1	185	0	10	0	156	263	572	27.6806	9.75511e-07
Pp1s197_48V6	7	567	6	19	40	906	1192	998	27.6797	9.75975e-07
Pp1s75_99V6	2	127	0	28	6	4732	23975	947	27.6764	9.77563e-07
Pp1s189_19V6	4	111	0	13	0	496	667	924	27.6762	9.77682e-07
Pp1s43_101V6	2	184	36	3	27	4283	2015	1501	27.6748	9.7836e-07
Pp1s163_86V6	2	580	36	54	28	302	285	476	27.6673	9.82029e-07
Pp1s251_8V6	5	202	0	12	0	553	652	950	27.6626	9.84346e-07
Pp1s215_81V6	1	347	10	52	51	9099	12583	8801	27.6583	9.86476e-07
Pp1s12_355V6	2	612	12	61	51	494	542	590	27.6545	9.8834e-07
Pp1s10_296V6	17	282	263	447	330	2031	2434	1712	27.6543	9.8845e-07
Pp1s93_66V6	7	213	0	15	0	405	625	747	27.648	9.91546e-07
Pp1s104_58V6	1	334	340	253	179	7937	7472	6715	27.6384	9.96318e-07
Pp1s38_137V6	3	433	91	83	60	729	1051	1116	27.629	1.00101e-06
Pp1s85_94V6	2	720	101	99	43	1179	1610	1272	27.6237	1.00365e-06
Pp1s180_21V6	1	1727	42	106	18	104	153	84	27.6235	1.00378e-06
Pp1s106_128V6	2	401	3	74	11	1212	3869	1736	27.6162	1.00742e-06
Pp1s280_14V6	4	355	0	18	0	110	264	295	27.6136	1.00873e-06
Pp1s194_100V6	1	465	9	34	16	24	20	29	27.6134	1.00886e-06
Pp1s182_61V6	16	208	8	0	0	377	863	438	27.6074	1.01187e-06
Pp1s31_245V6	10	571	5	0	24	775	604	798	27.6067	1.01224e-06
Pp1s6_375V6	9	476	128	73	104	1457	1651	1172	27.5972	1.01707e-06
Pp1s321_9V6	4	314	2	30	18	2687	2295	2074	27.597	1.01716e-06
Pp1s138_112V6	7	242	4	34	9	1711	2076	1990	27.5964	1.01745e-06
Pp1s51_46V6	1	314	9	4	14	2695	1887	840	27.5951	1.01811e-06
Pp1s144_25V6	2	246	3	16	3	200	258	578	27.5782	1.02676e-06
Pp1s7_364V6	1	323	18	67	53	2109	2445	3847	27.5727	1.02961e-06
Pp1s55_97V6	1	250	10	5	40	322	286	382	27.5562	1.03814e-06
Pp1s16_67V6	5	125	0	17	2	519	686	872	27.5543	1.0391e-06
Pp1s15_126V6	4	153	23	104	80	4883	6975	7160	27.5435	1.04475e-06
Pp1s68_296V6	6	187	36	24	68	665	705	654	27.5354	1.04898e-06
Pp1s302_51V6	8	129	0	8	0	778	376	516	27.5319	1.0508e-06
Pp1s122_4V6	13	283	2	2	25	1022	1430	1552	27.5278	1.05295e-06
Pp1s58_129V6	1	219	10	1	0	271	423	447	27.521	1.05657e-06
Pp1s22_207V6	1	124	0	6	11	417	797	258	27.5203	1.0569e-06
Pp1s121_122V6	1	185	42	51	17	4789	5534	519	27.5148	1.05984e-06
Pp1s76_97V6	3	141	0	29	5	1164	2524	2398	27.5092	1.06282e-06
Pp1s48_107V6	1	217	5	35	17	386	514	820	27.5055	1.06475e-06
Pp1s101_166V6	2	318	0	0	15	1327	1352	1461	27.5051	1.06497e-06
Pp1s358_17V6	4	337	22	25	73	632	928	949	27.502	1.06664e-06
Pp1s360_26V6	3	904	0	0	11	8	7	6	27.5	1.0677e-06
Pp1s186_77V6	4	289	2	0	16	606	810	660	27.4966	1.0695e-06
Pp1s6_359V6	1	157	3	28	3	667	831	656	27.4938	1.07101e-06
Pp1s38_350V6	1	952	2	28	43	818	1302	1112	27.4935	1.07117e-06
Pp1s64_14V6	4	406	12	43	20	48	116	17	27.492	1.07198e-06
Pp1s112_229V6	13	257	172	212	166	3589	6978	3467	27.4828	1.07694e-06
Pp1s136_127V6	2	1412	17	17	48	3094	3438	3024	27.4712	1.0832e-06
Pp1s217_34V6	2	234	1	15	0	536	641	794	27.4704	1.08364e-06
Pp1s342_16V6	5	136	49	316	61	6063	27131	10355	27.4683	1.08478e-06
Pp1s15_137V6	4	168	9	28	2	3342	4366	4960	27.4624	1.08794e-06
Pp1s260_38V6	4	141	11	59	17	176	244	182	27.4617	1.08835e-06
Pp1s192_39V6	1	374	127	461	462	5909	12755	14076	27.4587	1.09e-06
Pp1s7_73V6	8	247	4	46	30	907	1343	1918	27.454	1.09256e-06
Pp1s36_214V6	5	157	64	185	71	13049	18180	9729	27.4517	1.09382e-06
Pp1s40_17V6	2	911	19	74	76	2761	5033	11494	27.4513	1.094e-06
Pp1s180_48V6	7	415	8	48	8	698	1083	760	27.4492	1.09517e-06
Pp1s74_70V6	3	246	110	145	259	10885	10220	14293	27.4474	1.09614e-06
Pp1s263_60V6	3	170	6	0	0	942	3075	1234	27.4459	1.097e-06
Pp1s455_5V6	3	574	22	68	16	267	391	322	27.445	1.09745e-06
Pp1s142_144V6	1	229	33	100	4	3087	4684	1238	27.4387	1.10096e-06
Pp1s8_187V6	5	222	3	13	25	537	1225	607	27.4336	1.10372e-06
Pp1s209_135V6	1	231	3	42	18	1913	2487	2230	27.4295	1.10604e-06
Pp1s22_40V6	18	297	0	20	3	1894	3091	3816	27.4207	1.11088e-06
Pp1s30_297V6	14	414	12	42	8	1503	1798	1670	27.4156	1.11372e-06
Pp1s215_91V6	6	117	0	17	3	308	515	835	27.4141	1.11455e-06
Pp1s10_103V6	1	108	0	0	13	2260	3246	2611	27.414	1.11461e-06
Pp1s28_15V6	1	663	26	92	102	2034	2364	3208	27.3977	1.12371e-06
Pp1s44_242V6	6	94	0	6	1	955	1367	6769	27.3936	1.12607e-06
Pp1s104_54V6	5	522	4	46	13	852	1490	1283	27.3739	1.13719e-06
Pp1s27_231V6	12	366	2	29	6	642	982	1029	27.3626	1.14363e-06
Pp1s123_30V6	4	121	104	58	77	4506	4100	7080	27.3517	1.14988e-06
Pp1s121_53V6	2	115	12	1	0	1808	2367	2376	27.3484	1.1518e-06
Pp1s153_104V6	4	198	8	0	0	522	1002	782	27.341	1.15605e-06
Pp1s452_21V6	3	375	2	0	17	818	1205	1014	27.3382	1.15767e-06
Pp1s47_97V6	1	206	22	5	15	1293	2377	2429	27.3357	1.15913e-06
Pp1s217_1V6	10	432	30	79	49	1580	2338	3566	27.3142	1.17163e-06
Pp1s178_54V6	7	231	0	0	6	277	861	250	27.312	1.17294e-06
Pp1s414_24V6	5	209	0	0	17	2405	1562	2470	27.3032	1.17809e-06
Pp1s38_54V6	1	122	10	0	4	347	767	755	27.3018	1.17896e-06
Pp1s102_12V6	2	207	1	17	0	243	314	325	27.3004	1.17978e-06
Pp1s137_81V6	4	238	2	38	21	386	524	657	27.2997	1.18017e-06
Pp1s88_58V6	1	138	0	13	0	417	513	660	27.2924	1.18449e-06
Pp1s7016_1V6	2	94	32	9	21	1361	2150	1914	27.2911	1.18525e-06
Pp1s21_67V6	6	131	20	5	5	1076	1204	1961	27.2902	1.18576e-06
Pp1s67_121V6	1	869	213	244	224	709	625	454	27.2884	1.18688e-06
Pp1s4_235V6	4	225	9	11	25	2882	3992	2039	27.2822	1.19052e-06
Pp1s57_164V6	5	495	2	28	4	950	1336	1158	27.2681	1.19895e-06
Pp1s58_144V6	1	598	38	5	44	321	251	267	27.2678	1.19918e-06
Pp1s37_43V6	6	320	1	17	4	193	172	255	27.2663	1.20005e-06
Pp1s11_299V6	6	1567	279	474	281	791	1757	1229	27.2541	1.2074e-06
Pp1s251_13V6	2	136	21	1	19	503	759	988	27.2377	1.21736e-06
Pp1s23_33V6	2	290	39	17	59	189	291	277	27.2339	1.21962e-06
Pp1s128_133V6	1	319	11	19	11	834	368	1052	27.2292	1.22252e-06
Pp1s113_85V6	5	244	8	47	16	1165	1541	1495	27.2003	1.2403e-06
Pp1s229_7V6	2	339	77	156	56	1794	2259	1677	27.1973	1.2422e-06
Pp1s30_197V6	1	518	4	25	4	578	766	965	27.1872	1.24849e-06
Pp1s1_243V6	2	202	4	22	21	1065	944	3245	27.1861	1.24914e-06
Pp1s78_164V6	7	257	0	0	12	1780	2073	1701	27.1817	1.25192e-06
Pp1s84_218V6	1	706	238	255	182	1756	2573	2202	27.1758	1.25557e-06
Pp1s110_37V6	1	1117	189	267	325	125	211	168	27.1752	1.256e-06
Pp1s40_41V6	10	431	14	0	2	967	1226	1158	27.1741	1.25669e-06
Pp1s128_31V6	8	1308	281	304	224	1341	2015	1647	27.1707	1.25883e-06
Pp1s217_64V6	7	237	5	0	0	79	193	236	27.1519	1.27069e-06
Pp1s70_239V6	4	159	1	0	8	2106	855	730	27.1497	1.2721e-06
Pp1s2_432V6	1	210	0	1	12	25	137	62	27.1456	1.27468e-06
Pp1s90_40V6	5	246	52	88	57	1380	1622	2491	27.1275	1.28631e-06
Pp1s52_261V6	1	187	263	470	125	123973	228797	98892	27.1214	1.29025e-06
Pp1s223_50V6	2	237	0	10	0	407	382	629	27.1204	1.29085e-06
Pp1s12_270V6	2	309	12	5	0	598	1754	588	27.1097	1.29782e-06
Pp1s142_106V6	5	210	10	2	10	2699	4826	1155	27.105	1.30084e-06
Pp1s533_5V6	1	220	0	16	6	249	206	347	27.0848	1.31407e-06
Pp1s269_37V6	3	1040	94	88	149	37	71	69	27.0827	1.31543e-06
Pp1s53_136V6	8	229	6	2	0	64	104	299	27.0811	1.31646e-06
Pp1s37_332V6	1	122	0	0	8	63	113	52	27.0769	1.31923e-06
Pp1s210_84V6	1	227	19	12	0	584	884	837	27.0746	1.32077e-06
Pp1s119_86V6	5	282	50	54	40	472	1036	1048	27.0745	1.32084e-06
Pp1s126_73V6	1	805	110	183	190	1967	2460	1857	27.0692	1.32435e-06
Pp1s80_57V6	8	225	161	240	477	480	430	961	27.066	1.32644e-06
Pp1s88_199V6	6	283	2	6	21	1244	1503	1122	27.0626	1.32874e-06
[truncated: 7,467 more rows]

## Sheet: AltDA
Gene	Splice1	Splice2	Donor/Acceptor Change	D Splice1	R1 Splice1	R4 Splice1	D Splice2	R1 Splice2	R4 Splice2	chiSquared	P-value		Notes
Pp1s7_432V6	4(-33)-5(+43)	4(0)-5(0)	D/A	0	5	0	2	0	12	531.716	3.46149e-116		Column A: gene ID from Physcomitrella genome annotation version 1.6
Pp1s162_83V6	2(+192)-3(+1)	2(0)-3(0)	D/A	0	9	0	0	0	6	528.144	2.06575e-115		Column B: exon pair of the alternative event counted from 5' of genome. Numbers inside the parentheses indicate the distance (base) between alternative splice sites and constitutuve splice sites. +, intron side; -, exon side.
Pp1s28_356V6	18(+1)-19(+334)	18(0)-19(0)	D/A	0	0	3	10	20	0	501.462	1.28514e-109		Column C: exon pair of the constitutuve event counted from 5' of genome. Numbers inside the parentheses indicate the distance (base) between alternative splice sites and constitutuve splice sites. +, intron side; -, exon side.
Pp1s7_432V6	4(-216)-5(+105)	4(0)-5(0)	D/A	0	3	0	2	0	12	321.787	1.33285e-70		Column D: type of alternative splicing events. D, AltD; A, AltA; D/A, AltDA.
Pp1s65_290V6	2(+145)-3(+246)	2(0)-3(0)	D/A	0	7	0	1	0	5	300.787	4.84114e-66		Column E: number of reads supporting the AS event in column B from dark-grown (D) sample
Pp1s193_48V6	18(+371)-19(+15)	18(0)-19(0)	D/A	0	0	3	11	4	0	275.232	1.71462e-60		Column F: number of reads supporting the AS event in column B from 1h red light (R1) sample
Pp1s51_131V6	1(+51)-2(-100)	1(0)-2(0)	D/A	2	0	0	0	11	15	265.548	2.1727e-58		Column G: number of reads supporting the AS event in column B from 4h red light (R4) sample
Pp1s51_131V6	1(+77)-2(+340)	1(0)-2(0)	D/A	2	0	0	0	11	15	265.548	2.1727e-58		Column H: number of reads supporting the AS event in column C from D sample
Pp1s51_131V6	1(+79)-2(+338)	1(0)-2(0)	D/A	2	0	0	0	11	15	265.548	2.1727e-58		Column I: number of reads supporting the AS event in column C from R1 sample
Pp1s480_2V6	8(+85)-9(+1029)	8(0)-9(0)	D/A	2	3	0	6	0	9	263.348	6.52779e-58		Column J: number of reads supporting the AS event in column C from R4 sample
Pp1s35_195V6	4(-2)-5(+1)	4(0)-5(0)	D/A	0	2	0	15	0	10	259.761	3.92298e-57		Column K: chi-squared value (goodness-of-fit) comparing E, F, G taking H, I, J as the background
Pp1s118_176V6	14(-31)-15(+165)	14(0)-15(0)	D/A	6	0	0	0	5	1	258.164	8.7177e-57		Column L: corresponding P-values
Pp1s147_88V6	1(+3)-2(+33)	1(0)-2(0)	D/A	0	5	1	6	0	0	258.164	8.7177e-57		*Details can ne found in http://rackj.sourceforge.net/Scripts/index.html#SSDAcompare
Pp1s256_13V6	1(-53)-2(+216)	1(0)-2(0)	D/A	0	0	4	1	7	0	251.161	2.89187e-55
Pp1s7_334V6	9(+84)-10(-55)	9(0)-10(0)	D/A	4	0	0	0	0	6	232.141	3.90228e-51
Pp1s6_474V6	3(+669)-4(+180)	3(0)-4(0)	D/A	4	0	0	0	6	0	232.141	3.90228e-51
Pp1s66_68V6	1(+909)-2(-72)	1(0)-2(0)	D/A	4	0	0	0	5	6	219.712	1.95073e-48
Pp1s232_52V6	5(-35)-6(+357)	5(0)-6(0)	D/A	0	0	2	5	13	0	217.702	5.32934e-48
Pp1s231_10V6	1(-51)-2(-105)	1(0)-2(0)	D/A	5	4	0	3	0	9	214.729	2.35571e-47
Pp1s101_210V6	11(-18)-12(+197)	11(0)-12(0)	D/A	0	4	0	5	0	0	194.022	7.39199e-43
Pp1s152_29V6	2(+1)-3(-2)	2(0)-3(0)	D/A	0	1	1	31	109	0	182.035	2.96204e-40
Pp1s2_309V6	12(-1)-13(-1)	12(0)-13(0)	D/A	0	0	2	9	9	0	178.807	1.48806e-39
Pp1s114_67V6	1(-126)-2(+1)	1(0)-2(0)	D/A	3	1	0	0	2	6	174.696	1.16212e-38
Pp1s181_96V6	2(+304)-3(-2)	2(0)-3(0)	D/A	3	0	0	0	0	6	171.372	6.12417e-38
Pp1s52_90V6	1(+426)-2(-10)	1(0)-2(0)	D/A	0	3	0	0	0	6	171.372	6.12417e-38
Pp1s36_201V6	3(+309)-4(-1)	3(0)-4(0)	D/A	0	0	3	0	6	0	171.372	6.12417e-38
Pp1s73_202V6	10(-140)-11(-26)	10(0)-11(0)	D/A	0	0	2	10	3	0	169.954	1.24422e-37
Pp1s6_412V6	2(+133)-3(+36)	2(0)-3(0)	D/A	2	0	0	0	10	6	169.739	1.38549e-37
Pp1s213_99V6	1(+53)-2(+189)	1(0)-2(0)	D/A	0	0	2	1	9	0	168.515	2.55531e-37
Pp1s65_78V6	1(+998)-2(+380)	1(0)-2(0)	D/A	0	0	2	9	1	0	168.515	2.55531e-37
Pp1s74_182V6	1(+1)-2(+420)	1(0)-2(0)	D/A	9	0	0	1	7	11	158.087	4.69623e-35
Pp1s379_42V6	2(-21)-3(-1)	2(0)-3(0)	D/A	0	1	1	25	68	0	152.178	9.01313e-34
Pp1s231_10V6	1(+206)-2(-122)	1(0)-2(0)	D/A	0	2	0	3	0	9	151.537	1.24194e-33
Pp1s79_266V6	2(+38)-3(+180)	2(0)-3(0)	D/A	0	3	0	3	0	6	149.143	4.11173e-33
Pp1s170_75V6	1(+69)-2(-323)	1(0)-2(0)	D/A	0	0	3	5	5	0	148.317	6.21434e-33
Pp1s379_26V6	2(-1)-3(+1)	2(0)-3(0)	D/A	0	1	1	75	544	2	146.34	1.6697e-32
Pp1s208_161V6	2(+21)-3(+156)	2(0)-3(0)	D/A	0	2	0	2	0	8	138.02	1.06994e-30
Pp1s83_247V6	1(-114)-2(+57)	1(0)-2(0)	D/A	4	5	0	2	0	3	135.495	3.78072e-30
Pp1s5_343V6	7(+2)-8(-113)	7(0)-8(0)	D/A	0	2	0	8	0	3	133.586	9.82289e-30
Pp1s158_18V6	4(+1)-5(+112)	4(0)-5(0)	D/A	2	1	0	0	4	7	130.217	5.2942e-29
Pp1s50_164V6	1(+1259)-2(+281)	1(0)-2(0)	D/A	0	2	0	7	0	0	129.041	9.53003e-29
Pp1s402_37V6	9(-98)-10(+458)	9(0)-10(0)	D/A	5	0	0	0	3	2	127.451	2.11035e-28
Pp1s43_56V6	19(-97)-20(-57)	19(0)-20(0)	D/A	3	0	0	0	5	2	123.606	1.4433e-27
Pp1s13_237V6	3(-46)-4(+25)	3(0)-4(0)	D/A	5	0	0	0	1	3	122.732	2.23423e-27
Pp1s36_334V6	14(-175)-15(+173)	14(0)-15(0)	D/A	0	2	0	5	0	7	122.446	2.57697e-27
Pp1s225_68V6	19(+2)-20(+38)	19(0)-20(0)	D/A	0	0	2	5	7	0	122.446	2.57697e-27
Pp1s61_17V6	1(+170)-2(-78)	1(0)-2(0)	D/A	0	0	2	7	3	0	116.238	5.74512e-26
Pp1s47_310V6	2(-129)-3(+1)	2(0)-3(0)	D/A	0	3	0	0	0	4	115.06	1.03548e-25
Pp1s54_150V6	1(-67)-2(-34)	1(0)-2(0)	D/A	0	3	0	0	0	4	115.06	1.03548e-25
Pp1s136_89V6	2(+725)-3(+1183)	2(0)-3(0)	D/A	0	0	3	4	0	0	115.06	1.03548e-25
Pp1s193_54V6	7(+251)-8(-464)	7(0)-8(0)	D/A	0	4	0	0	0	3	115.06	1.03548e-25
Pp1s300_84V6	1(+317)-2(+175)	1(0)-2(0)	D/A	0	0	3	0	4	0	115.06	1.03548e-25
Pp1s47_201V6	10(+73)-11(+538)	10(0)-11(0)	D/A	0	4	0	0	0	3	115.06	1.03548e-25
Pp1s65_100V6	7(+95)-8(+21)	7(0)-8(0)	D/A	0	4	0	0	0	3	115.06	1.03548e-25
Pp1s80_16V6	1(+187)-2(+47)	1(0)-2(0)	D/A	2	0	0	0	0	6	110.814	8.65151e-25
Pp1s491_21V6	1(+97)-2(+323)	1(0)-2(0)	D/A	0	6	0	0	0	2	110.814	8.65151e-25
Pp1s15_388V6	1(+184)-2(+577)	1(0)-2(0)	D/A	0	2	0	1	0	6	107.549	4.42524e-24
Pp1s74_26V6	1(+210)-2(+79)	1(0)-2(0)	D/A	2	0	0	0	1	6	107.549	4.42524e-24
Pp1s227_44V6	1(-857)-2(+1)	1(0)-2(0)	D/A	6	0	4	0	2	1	105.307	1.3576e-23
Pp1s75_111V6	6(-1)-7(-187)	6(0)-7(0)	D/A	0	0	2	6	4	0	103.168	3.95606e-23
Pp1s12_19V6	7(+363)-8(+501)	7(0)-8(0)	D/A	0	3	0	1	0	4	101.569	8.80287e-23
Pp1s74_22V6	12(-72)-13(+271)	12(0)-13(0)	D/A	0	2	0	5	0	5	98.812	3.49342e-22
Pp1s181_96V6	2(+359)-3(+1)	2(0)-3(0)	D/A	1	2	0	0	0	6	96.9033	9.07211e-22
Pp1s51_78V6	15(-156)-16(+212)	15(0)-16(0)	D/A	0	0	6	1	2	0	96.9033	9.07211e-22
Pp1s71_77V6	1(+1)-2(-2)	1(0)-2(0)	D/A	1	1	0	0	0	10	95.0477	2.2943e-21
Pp1s21_407V6	2(-54)-3(-232)	2(0)-3(0)	D/A	2	0	0	0	0	5	92.5865	7.85393e-21
Pp1s12_280V6	1(+40)-2(+230)	1(0)-2(0)	D/A	0	0	2	4	5	0	90.0221	2.83108e-20
Pp1s169_103V6	3(+237)-4(+287)	3(0)-4(0)	D/A	0	0	2	4	5	0	90.0221	2.83108e-20
Pp1s21_416V6	4(-1)-5(-6)	4(0)-5(0)	D/A	2	0	0	0	4	5	90.0221	2.83108e-20
Pp1s73_64V6	4(+3)-5(-99)	4(0)-5(0)	D/A	0	1	2	5	2	0	89.6626	3.38847e-20
Pp1s83_247V6	1(-226)-2(+5)	1(0)-2(0)	D/A	1	4	0	2	0	3	88.9025	4.95527e-20
Pp1s173_12V6	2(-20)-3(+306)	2(0)-3(0)	D/A	0	0	3	3	3	0	88.328	6.60425e-20
Pp1s118_176V6	14(+244)-15(+137)	14(0)-15(0)	D/A	2	0	0	0	5	1	87.6723	9.16649e-20
Pp1s118_176V6	14(+66)-15(+109)	14(0)-15(0)	D/A	2	0	0	0	5	1	87.6723	9.16649e-20
Pp1s318_8V6	19(+174)-20(+59)	19(0)-20(0)	D/A	0	0	2	1	5	0	87.6723	9.16649e-20
Pp1s32_130V6	1(-4)-2(-29)	1(0)-2(0)	D/A	2	0	0	0	1	5	87.6723	9.16649e-20
Pp1s42_169V6	1(+1384)-2(+118)	1(0)-2(0)	D/A	0	2	0	1	0	5	87.6723	9.16649e-20
Pp1s143_38V6	2(+69)-3(-63)	2(0)-3(0)	D/A	0	9	0	3	1	7	87.6535	9.25295e-20
Pp1s36_201V6	4(-110)-5(+120)	4(0)-5(0)	D/A	0	0	3	0	3	0	86.9033	1.34642e-19
Pp1s47_284V6	3(-169)-4(+529)	3(0)-4(0)	D/A	0	3	0	3	0	0	86.9033	1.34642e-19
Pp1s60_100V6	1(+72)-2(+343)	1(0)-2(0)	D/A	0	0	3	0	3	0	86.9033	1.34642e-19
Pp1s65_2V6	6(-104)-7(+237)	6(0)-7(0)	D/A	0	3	0	0	0	3	86.9033	1.34642e-19
Pp1s75_164V6	2(+172)-3(-37)	2(0)-3(0)	D/A	0	1	1	10	8	0	85.1765	3.19274e-19
Pp1s209_115V6	4(-58)-5(+83)	4(0)-5(0)	D/A	0	2	0	2	0	5	82.7607	1.06842e-18
Pp1s253_38V6	5(-41)-6(-128)	5(0)-6(0)	D/A	0	0	2	5	2	0	82.7607	1.06842e-18
Pp1s21_416V6	4(-1)-5(-5)	4(0)-5(0)	D/A	2	1	0	0	4	5	81.5171	1.98971e-18
Pp1s118_85V6	8(+38)-9(+245)	8(0)-9(0)	D/A	0	0	4	13	8	1	79.6201	5.13706e-18
Pp1s102_120V6	1(+77)-2(+20)	1(0)-2(0)	D/A	2	0	2	4	4	0	76.9049	1.99666e-17
Pp1s434_14V6	2(-4)-3(+659)	2(0)-3(0)	D/A	8	18	5	11	2	25	76.4938	2.45237e-17
Pp1s83_247V6	1(-61)-2(+165)	1(0)-2(0)	D/A	0	3	0	2	0	3	76.4707	2.48081e-17
Pp1s14_101V6	11(+93)-12(+29)	11(0)-12(0)	D/A	0	6	0	14	2	12	75.0973	4.92976e-17
Pp1s128_33V6	2(-96)-3(+206)	2(0)-3(0)	D/A	0	2	0	0	0	4	74.3593	7.12983e-17
Pp1s155_109V6	3(+2)-4(+269)	3(0)-4(0)	D/A	2	0	0	0	0	4	74.3593	7.12983e-17
Pp1s118_235V6	1(+81)-2(-192)	1(0)-2(0)	D/A	0	4	0	0	0	2	74.3593	7.12983e-17
Pp1s131_65V6	2(+119)-3(+39)	2(0)-3(0)	D/A	0	4	0	0	0	2	74.3593	7.12983e-17
Pp1s231_41V6	1(+83)-2(-68)	1(0)-2(0)	D/A	2	0	0	0	4	0	74.3593	7.12983e-17
Pp1s60_139V6	15(-3)-16(+844)	15(0)-16(0)	D/A	0	2	0	4	0	0	74.3593	7.12983e-17
Pp1s357_10V6	3(-72)-4(+576)	3(0)-4(0)	D/A	0	3	0	1	0	3	73.9514	8.74302e-17
Pp1s83_179V6	2(+808)-3(+5)	2(0)-3(0)	D/A	0	3	0	1	0	3	73.9514	8.74302e-17
Pp1s83_179V6	2(+881)-3(-82)	2(0)-3(0)	D/A	0	3	0	1	0	3	73.9514	8.74302e-17
Pp1s91_24V6	5(+4)-6(+347)	5(0)-6(0)	D/A	0	8	4	15	4	44	73.1026	1.33653e-16
Pp1s121_168V6	2(+25)-3(+281)	2(0)-3(0)	D/A	0	0	8	120	1248	147	72.2549	2.04196e-16
Pp1s99_189V6	7(+526)-8(+209)	7(0)-8(0)	D/A	0	0	8	7	2	1	69.8566	6.77373e-16
Pp1s7_432V6	4(+15)-5(-124)	4(0)-5(0)	D/A	1	1	0	2	0	12	68.4056	1.39931e-15
Pp1s259_118V6	4(+31)-5(-85)	4(0)-5(0)	D/A	0	0	2	1	4	0	68.2355	1.52353e-15
Pp1s28_23V6	2(-43)-3(-130)	2(0)-3(0)	D/A	0	2	0	1	0	4	68.2355	1.52353e-15
Pp1s30_351V6	12(-178)-13(+624)	12(0)-13(0)	D/A	0	0	2	4	1	0	68.2355	1.52353e-15
Pp1s360_13V6	1(+15)-2(+37)	1(0)-2(0)	D/A	0	3	0	14	1	10	67.1259	2.65337e-15
Pp1s88_148V6	1(+382)-2(+427)	1(0)-2(0)	D/A	0	7	0	1	0	1	66.4763	3.67155e-15
Pp1s259_76V6	1(-110)-2(+401)	1(0)-2(0)	D/A	0	2	0	2	1	34	65.1618	7.08439e-15
Pp1s157_44V6	2(+2)-3(-3)	2(0)-3(0)	D/A	0	1	10	969	2940	528	64.7465	8.7193e-15
Pp1s124_25V6	20(-160)-21(+43)	20(0)-21(0)	D/A	4	0	0	0	1	2	64.6453	9.17163e-15
Pp1s156_29V6	1(+61)-2(+130)	1(0)-2(0)	D/A	0	2	1	9	11	0	64.1037	1.20244e-14
Pp1s87_162V6	2(+723)-3(+345)	2(0)-3(0)	D/A	12	44	16	50	34	69	63.0041	2.08374e-14
Pp1s6_154V6	4(+16)-5(+89)	4(0)-5(0)	D/A	0	0	3	20	25	2	62.907	2.18739e-14
Pp1s159_62V6	6(+1)-7(-2)	6(0)-7(0)	D/A	0	0	2	26	347	11	61.3432	4.78063e-14
Pp1s383_6V6	1(+6)-2(+135)	1(0)-2(0)	D/A	0	0	2	158	1304	44	60.08	8.99079e-14
Pp1s109_232V6	1(+146)-2(-7)	1(0)-2(0)	D/A	0	0	2	3	3	0	58.8198	1.68824e-13
Pp1s109_232V6	1(-69)-2(+131)	1(0)-2(0)	D/A	0	0	2	3	3	0	58.8198	1.68824e-13
Pp1s42_181V6	30(+359)-31(+2)	30(0)-31(0)	D/A	0	2	0	3	0	3	58.8198	1.68824e-13
Pp1s90_121V6	11(-159)-12(+58)	11(0)-12(0)	D/A	2	0	0	0	3	3	58.8198	1.68824e-13
Pp1s20_373V6	3(-304)-4(+99)	3(0)-4(0)	D/A	3	0	0	1	5	16	58.693	1.79873e-13
Pp1s74_41V6	7(+404)-8(+479)	7(0)-8(0)	D/A	1	0	1	2	10	0	58.4058	2.07659e-13
Pp1s2_238V6	9(+2)-10(+228)	9(0)-10(0)	D/A	0	0	8	17	13	4	58.1471	2.3633e-13
Pp1s87_162V6	2(+399)-3(+795)	2(0)-3(0)	D/A	25	67	35	50	34	69	57.2409	3.71795e-13
Pp1s42_41V6	2(+3)-3(+209)	2(0)-3(0)	D/A	0	0	5	131	388	44	56.3277	5.86953e-13
Pp1s100_34V6	1(-197)-2(+1)	1(0)-2(0)	D/A	0	0	2	3	0	0	56.1321	6.47239e-13
Pp1s102_16V6	9(+27)-10(+64)	9(0)-10(0)	D/A	0	3	0	2	0	0	56.1321	6.47239e-13
Pp1s126_26V6	1(+229)-2(-674)	1(0)-2(0)	D/A	0	2	0	0	0	3	56.1321	6.47239e-13
Pp1s126_26V6	1(+230)-2(+50)	1(0)-2(0)	D/A	2	0	0	0	0	3	56.1321	6.47239e-13
Pp1s126_26V6	1(-268)-2(-674)	1(0)-2(0)	D/A	0	2	0	0	0	3	56.1321	6.47239e-13
Pp1s135_65V6	51(+1)-52(+332)	51(0)-52(0)	D/A	2	0	0	0	0	3	56.1321	6.47239e-13
Pp1s158_49V6	1(+274)-2(+129)	1(0)-2(0)	D/A	0	2	0	3	0	0	56.1321	6.47239e-13
Pp1s158_49V6	1(+590)-2(+81)	1(0)-2(0)	D/A	0	2	0	3	0	0	56.1321	6.47239e-13
Pp1s160_114V6	1(-170)-2(+154)	1(0)-2(0)	D/A	0	0	3	0	2	0	56.1321	6.47239e-13
Pp1s180_13V6	7(-35)-8(+614)	7(0)-8(0)	D/A	0	2	0	0	0	3	56.1321	6.47239e-13
Pp1s187_77V6	1(+1080)-2(-419)	1(0)-2(0)	D/A	0	2	0	0	0	3	56.1321	6.47239e-13
Pp1s191_16V6	8(+107)-9(+309)	8(0)-9(0)	D/A	0	0	3	2	0	0	56.1321	6.47239e-13
Pp1s1_189V6	1(+710)-2(-85)	1(0)-2(0)	D/A	0	0	3	0	2	0	56.1321	6.47239e-13
Pp1s207_100V6	1(+442)-2(+579)	1(0)-2(0)	D/A	2	0	0	0	3	0	56.1321	6.47239e-13
Pp1s255_66V6	1(+658)-2(+23)	1(0)-2(0)	D/A	0	3	0	2	0	0	56.1321	6.47239e-13
Pp1s294_68V6	1(-30)-2(+643)	1(0)-2(0)	D/A	0	0	3	0	2	0	56.1321	6.47239e-13
Pp1s376_2V6	3(+71)-4(+18)	3(0)-4(0)	D/A	0	0	2	3	0	0	56.1321	6.47239e-13
Pp1s61_190V6	1(+673)-2(-145)	1(0)-2(0)	D/A	0	3	0	0	0	2	56.1321	6.47239e-13
Pp1s77_27V6	1(+100)-2(+1344)	1(0)-2(0)	D/A	0	2	0	3	0	0	56.1321	6.47239e-13
Pp1s83_4V6	1(-5)-2(+604)	1(0)-2(0)	D/A	0	0	2	0	3	0	56.1321	6.47239e-13
Pp1s8_195V6	14(+285)-15(-5)	14(0)-15(0)	D/A	0	0	2	0	3	0	56.1321	6.47239e-13
Pp1s281_85V6	5(-128)-6(+2)	5(0)-6(0)	D/A	1	3	0	8	1	17	53.7696	2.10903e-12
Pp1s375_55V6	12(-17)-13(-295)	12(0)-13(0)	D/A	0	0	4	2	12	1	52.9637	3.15559e-12
Pp1s69_222V6	1(+2)-2(+764)	1(0)-2(0)	D/A	0	4	0	5	1	9	52.954	3.17097e-12
Pp1s171_5V6	2(-141)-3(+670)	2(0)-3(0)	D/A	0	0	4	10	18	2	52.954	3.17097e-12
Pp1s96_85V6	1(-33)-2(+144)	1(0)-2(0)	D/A	0	6	0	31	8	42	52.5976	3.78936e-12
Pp1s287_13V6	1(-2)-2(+1)	1(0)-2(0)	D/A	1	0	1	0	6	7	52.4665	4.04619e-12
Pp1s68_32V6	1(+586)-2(+246)	1(0)-2(0)	D/A	0	2	0	2	0	3	50.9806	8.50562e-12
Pp1s83_247V6	1(+99)-2(+76)	1(0)-2(0)	D/A	0	2	0	2	0	3	50.9806	8.50562e-12
Pp1s62_130V6	1(-13)-2(+408)	1(0)-2(0)	D/A	0	0	2	3	2	0	50.9806	8.50562e-12
Pp1s217_91V6	4(+33)-5(-86)	4(0)-5(0)	D/A	11	11	8	4	16	41	50.0594	1.34815e-11
Pp1s192_51V6	1(+131)-2(-58)	1(0)-2(0)	D/A	0	0	2	3	1	0	49.5612	1.72949e-11
Pp1s201_65V6	5(+646)-6(-31)	5(0)-6(0)	D/A	0	2	0	3	0	1	49.5612	1.72949e-11
Pp1s275_20V6	3(-101)-4(-39)	3(0)-4(0)	D/A	0	2	0	1	0	3	49.5612	1.72949e-11
Pp1s83_179V6	2(+47)-3(+478)	2(0)-3(0)	D/A	0	2	0	1	0	3	49.5612	1.72949e-11
Pp1s257_37V6	7(-5)-8(+2)	7(0)-8(0)	D/A	4	0	0	1	7	6	49.1437	2.13104e-11
Pp1s355_13V6	1(+111)-2(-304)	1(0)-2(0)	D/A	2	5	0	0	1	5	48.7468	2.59878e-11
Pp1s15_499V6	7(-172)-8(-26)	7(0)-8(0)	D/A	0	0	3	1	2	0	48.5163	2.91615e-11
Pp1s31_400V6	1(+946)-2(+132)	1(0)-2(0)	D/A	0	0	3	2	1	0	48.5163	2.91615e-11
Pp1s351_40V6	1(-33)-2(-57)	1(0)-2(0)	D/A	0	0	3	2	1	0	48.5163	2.91615e-11
Pp1s441_1V6	2(+134)-3(+3)	2(0)-3(0)	D/A	0	0	3	1	2	0	48.5163	2.91615e-11
Pp1s208_161V6	2(+126)-3(-1)	2(0)-3(0)	D/A	1	1	0	2	0	8	48.406	3.08154e-11
Pp1s112_190V6	1(+465)-2(+3)	1(0)-2(0)	D/A	0	5	0	4	2	15	45.2936	1.46093e-10
Pp1s130_149V6	3(+26)-4(+39)	3(0)-4(0)	D/A	6	2	9	20	13	0	44.539	2.13045e-10
Pp1s232_64V6	1(-94)-2(+135)	1(0)-2(0)	D/A	0	2	5	602	1949	195	43.2849	3.98849e-10
Pp1s68_115V6	2(+2)-3(+1)	2(0)-3(0)	D/A	45	83	27	605	564	672	42.7171	5.2979e-10
Pp1s43_118V6	4(-13)-5(-23)	4(0)-5(0)	D/A	0	0	6	737	833	213	42.4125	6.16929e-10
Pp1s70_67V6	22(+261)-23(-11)	22(0)-23(0)	D/A	0	0	3	4	11	1	41.817	8.30891e-10
Pp1s201_65V6	18(-67)-19(-98)	18(0)-19(0)	D/A	3	0	0	1	9	6	41.8139	8.32203e-10
Pp1s133_88V6	9(-151)-10(+203)	9(0)-10(0)	D/A	0	0	4	6	16	2	41.5274	9.60382e-10
Pp1s179_27V6	2(-267)-3(+11)	2(0)-3(0)	D/A	0	0	3	40	79	8	41.4634	9.9161e-10
Pp1s41_228V6	1(-32)-2(+103)	1(0)-2(0)	D/A	0	2	0	11	1	12	41.4554	9.9559e-10
Pp1s114_207V6	4(+1)-5(-2)	4(0)-5(0)	D/A	2	0	1	3	63	35	41.2769	1.08851e-09
Pp1s67_30V6	2(-29)-3(-25)	2(0)-3(0)	D/A	441	745	765	134337	159809	166077	40.9988	1.25091e-09
Pp1s309_28V6	1(-64)-2(-21)	1(0)-2(0)	D/A	0	5	0	31	7	29	40.8251	1.36441e-09
Pp1s109_232V6	2(-80)-3(-28)	2(0)-3(0)	D/A	215	383	211	7435	7998	6326	40.8034	1.37926e-09
Pp1s230_18V6	10(+1)-11(+59)	10(0)-11(0)	D/A	0	3	0	9	2	20	40.4094	1.67965e-09
Pp1s46_325V6	1(+1)-2(-26)	1(0)-2(0)	D/A	1	1	0	0	1	7	40.3341	1.74408e-09
Pp1s339_13V6	6(+2)-7(+167)	6(0)-7(0)	D/A	6	0	0	1	3	4	40.2591	1.81067e-09
Pp1s12_316V6	6(-42)-7(+153)	6(0)-7(0)	D/A	0	2	0	11	1	11	39.6372	2.47112e-09
Pp1s106_207V6	4(+2)-5(+121)	4(0)-5(0)	D/A	7	0	0	11	23	41	39.2086	3.06171e-09
Pp1s129_61V6	2(+256)-3(+216)	2(0)-3(0)	D/A	0	3	0	5	1	9	39.0021	3.39473e-09
Pp1s35_345V6	1(+947)-2(+100)	1(0)-2(0)	D/A	0	0	2	2	2	0	38.8295	3.70065e-09
Pp1s312_42V6	1(-76)-2(+248)	1(0)-2(0)	D/A	0	2	0	2	0	2	38.8295	3.70065e-09
Pp1s80_159V6	7(+266)-8(-11)	7(0)-8(0)	D/A	4	1	1	2	16	15	38.7104	3.92771e-09
Pp1s147_109V6	1(-2)-2(+1)	1(0)-2(0)	D/A	1	1	0	0	2	6	38.4064	4.57246e-09
Pp1s118_235V6	1(+81)-2(-163)	1(0)-2(0)	D/A	0	2	0	0	0	2	37.905	5.87535e-09
Pp1s118_235V6	1(+87)-2(+157)	1(0)-2(0)	D/A	0	2	0	0	0	2	37.905	5.87535e-09
Pp1s118_235V6	1(+99)-2(+100)	1(0)-2(0)	D/A	0	2	0	0	0	2	37.905	5.87535e-09
Pp1s129_105V6	1(-185)-2(+97)	1(0)-2(0)	D/A	2	0	0	0	0	2	37.905	5.87535e-09
Pp1s196_28V6	8(-15)-9(+90)	8(0)-9(0)	D/A	0	0	2	2	0	0	37.905	5.87535e-09
Pp1s1_189V6	1(+114)-2(+495)	1(0)-2(0)	D/A	0	0	2	0	2	0	37.905	5.87535e-09
Pp1s1_189V6	1(+437)-2(+605)	1(0)-2(0)	D/A	0	0	2	0	2	0	37.905	5.87535e-09
Pp1s1_189V6	1(-185)-2(+843)	1(0)-2(0)	D/A	0	0	2	0	2	0	37.905	5.87535e-09
Pp1s205_59V6	1(-144)-2(+795)	1(0)-2(0)	D/A	2	0	0	0	0	2	37.905	5.87535e-09
Pp1s211_9V6	1(+449)-2(-90)	1(0)-2(0)	D/A	2	0	0	0	2	0	37.905	5.87535e-09
Pp1s218_34V6	1(+295)-2(+266)	1(0)-2(0)	D/A	0	2	0	2	0	0	37.905	5.87535e-09
Pp1s248_26V6	10(-20)-11(+192)	10(0)-11(0)	D/A	2	0	0	0	2	0	37.905	5.87535e-09
Pp1s249_8V6	2(-186)-3(-172)	2(0)-3(0)	D/A	0	0	2	0	2	0	37.905	5.87535e-09
Pp1s252_11V6	2(-4)-3(+4)	2(0)-3(0)	D/A	0	0	2	2	0	0	37.905	5.87535e-09
Pp1s255_66V6	1(+67)-2(+854)	1(0)-2(0)	D/A	0	2	0	2	0	0	37.905	5.87535e-09
Pp1s264_71V6	3(-109)-4(-59)	3(0)-4(0)	D/A	0	2	0	0	0	2	37.905	5.87535e-09
Pp1s294_68V6	1(-57)-2(+720)	1(0)-2(0)	D/A	0	0	2	0	2	0	37.905	5.87535e-09
Pp1s2_106V6	3(+168)-4(+33)	3(0)-4(0)	D/A	1	1	0	0	0	4	37.905	5.87535e-09
Pp1s2_300V6	4(-134)-5(-12)	4(0)-5(0)	D/A	0	0	2	0	2	0	37.905	5.87535e-09
Pp1s419_8V6	7(-73)-8(+18)	7(0)-8(0)	D/A	0	0	2	0	2	0	37.905	5.87535e-09
Pp1s497_2V6	1(+422)-2(+828)	1(0)-2(0)	D/A	2	0	0	0	2	0	37.905	5.87535e-09
Pp1s497_2V6	1(+422)-2(+924)	1(0)-2(0)	D/A	0	0	2	0	2	0	37.905	5.87535e-09
Pp1s55_61V6	1(-208)-2(-1)	1(0)-2(0)	D/A	2	0	0	0	2	0	37.905	5.87535e-09
Pp1s61_190V6	1(+219)-2(+139)	1(0)-2(0)	D/A	2	0	0	0	0	2	37.905	5.87535e-09
Pp1s61_190V6	1(+368)-2(+362)	1(0)-2(0)	D/A	0	2	0	0	0	2	37.905	5.87535e-09
Pp1s6_204V6	1(+427)-2(-111)	1(0)-2(0)	D/A	0	0	2	2	0	0	37.905	5.87535e-09
Pp1s75_159V6	3(+73)-4(+18)	3(0)-4(0)	D/A	0	0	2	2	0	0	37.905	5.87535e-09
Pp1s91_146V6	1(+263)-2(+517)	1(0)-2(0)	D/A	0	2	0	0	0	2	37.905	5.87535e-09
Pp1s180_64V6	4(+2)-5(+135)	4(0)-5(0)	D/A	4	0	0	0	1	1	37.905	5.87535e-09
Pp1s186_70V6	5(+114)-6(+271)	5(0)-6(0)	D/A	0	4	0	1	0	1	37.905	5.87535e-09
Pp1s53_213V6	2(+34)-3(+5)	2(0)-3(0)	D/A	0	0	2	5	16	1	37.8263	6.11131e-09
Pp1s197_56V6	9(-105)-10(-33)	9(0)-10(0)	D/A	1	0	1	0	4	4	37.4454	7.3934e-09
Pp1s9_16V6	4(+289)-6(-16)	4(0)-6(0)	D/A	1	0	1	0	4	4	37.4454	7.3934e-09
Pp1s111_161V6	4(+2)-5(-145)	4(0)-5(0)	D/A	0	0	7	203	356	101	37.279	8.03452e-09
Pp1s70_150V6	2(-29)-3(+13)	2(0)-3(0)	D/A	3	1	3	0	9	3	36.497	1.18791e-08
Pp1s58_171V6	2(+1)-3(-2)	2(0)-3(0)	D/A	0	2	0	1	1	19	36.0823	1.4616e-08
Pp1s194_182V6	3(-10)-4(+67)	3(0)-4(0)	D/A	14	20	2	1	0	3	36.0438	1.49003e-08
Pp1s208_161V6	2(+220)-3(-111)	2(0)-3(0)	D/A	2	1	0	2	0	8	36.0008	1.52235e-08
Pp1s20_337V6	6(-79)-7(+909)	6(0)-7(0)	D/A	6	5	0	0	2	1	35.5769	1.88177e-08
Pp1s302_69V6	17(+2)-18(+29)	17(0)-18(0)	D/A	0	2	1	5	6	0	35.1007	2.38769e-08
Pp1s294_52V6	2(-12)-3(-175)	2(0)-3(0)	D/A	0	0	2	176	621	41	34.9896	2.52404e-08
Pp1s444_10V6	5(-99)-6(-22)	5(0)-6(0)	D/A	3	0	0	3	6	31	34.3249	3.51925e-08
Pp1s123_24V6	3(+52)-4(+169)	3(0)-4(0)	D/A	0	2	0	5	1	14	34.1883	3.76793e-08
Pp1s211_74V6	10(+2)-11(+668)	10(0)-11(0)	D/A	2	0	0	2	18	20	34.1828	3.77827e-08
Pp1s584_9V6	2(-111)-3(-27)	2(0)-3(0)	D/A	0	0	5	188	314	70	34.0951	3.94775e-08
Pp1s35_11V6	1(+13)-2(+116)	1(0)-2(0)	D/A	0	4	0	3	2	15	33.9143	4.32122e-08
Pp1s215_51V6	3(-48)-4(-62)	3(0)-4(0)	D/A	0	1	6	9	19	4	33.7056	4.79647e-08
Pp1s370_16V6	3(-3)-4(-203)	3(0)-4(0)	D/A	1	3	0	10	1	6	33.6386	4.95983e-08
Pp1s9_318V6	10(+136)-11(+32)	10(0)-11(0)	D/A	1	17	0	83	118	179	33.5728	5.12579e-08
Pp1s36_192V6	14(+1)-15(+314)	14(0)-15(0)	D/A	3	0	0	1	9	3	33.3806	5.64293e-08
Pp1s213_17V6	16(+160)-17(+92)	16(0)-17(0)	D/A	0	0	3	25	23	4	33.3761	5.65561e-08
Pp1s162_57V6	3(+454)-4(+79)	3(0)-4(0)	D/A	0	0	6	14	15	5	33.2914	5.90004e-08
Pp1s419_7V6	8(-146)-9(+27)	8(0)-9(0)	D/A	0	0	5	11	10	3	33.2703	5.9626e-08
Pp1s61_55V6	8(+96)-9(+19)	8(0)-9(0)	D/A	4	0	0	5	9	35	33.1496	6.33358e-08
Pp1s42_41V6	2(+142)-3(+110)	2(0)-3(0)	D/A	0	0	3	131	388	44	32.8052	7.52394e-08
Pp1s52_261V6	1(-217)-2(-68)	1(0)-2(0)	D/A	6	64	7	14201	24025	9172	32.795	7.56243e-08
Pp1s121_122V6	2(-75)-3(-30)	2(0)-3(0)	D/A	0	0	2	470	475	52	32.6793	8.01263e-08
Pp1s110_108V6	1(-34)-2(+39)	1(0)-2(0)	D/A	0	2	0	1	0	2	32.3874	9.27174e-08
Pp1s149_42V6	2(+3)-3(+134)	2(0)-3(0)	D/A	0	2	0	1	0	2	32.3874	9.27174e-08
Pp1s15_499V6	7(-155)-8(-109)	7(0)-8(0)	D/A	0	0	2	1	2	0	32.3874	9.27174e-08
Pp1s192_59V6	1(-295)-2(+872)	1(0)-2(0)	D/A	0	0	2	1	2	0	32.3874	9.27174e-08
Pp1s214_1V6	1(+18)-2(+16)	1(0)-2(0)	D/A	0	2	0	2	0	1	32.3874	9.27174e-08
Pp1s229_60V6	2(+460)-3(+640)	2(0)-3(0)	D/A	0	2	0	2	0	1	32.3874	9.27174e-08
Pp1s229_60V6	2(+564)-3(+59)	2(0)-3(0)	D/A	0	2	0	2	0	1	32.3874	9.27174e-08
Pp1s313_13V6	10(+1)-11(+145)	10(0)-11(0)	D/A	0	2	0	2	0	1	32.3874	9.27174e-08
Pp1s333_32V6	4(+428)-5(+330)	4(0)-5(0)	D/A	0	0	2	1	2	0	32.3874	9.27174e-08
Pp1s333_32V6	4(+720)-5(+25)	4(0)-5(0)	D/A	0	0	2	1	2	0	32.3874	9.27174e-08
Pp1s352_30V6	1(+4)-2(-139)	1(0)-2(0)	D/A	1	0	2	0	2	0	32.3874	9.27174e-08
Pp1s38_356V6	1(+250)-2(+1864)	1(0)-2(0)	D/A	2	0	0	0	2	1	32.3874	9.27174e-08
Pp1s475_29V6	1(+175)-2(+265)	1(0)-2(0)	D/A	0	2	0	1	0	2	32.3874	9.27174e-08
Pp1s491_21V6	1(+138)-2(+316)	1(0)-2(0)	D/A	1	2	0	0	0	2	32.3874	9.27174e-08
Pp1s51_250V6	1(+3)-2(+137)	1(0)-2(0)	D/A	0	2	0	1	0	2	32.3874	9.27174e-08
Pp1s55_173V6	5(+780)-6(+422)	5(0)-6(0)	D/A	0	2	0	1	0	2	32.3874	9.27174e-08
Pp1s73_243V6	8(-2)-9(+1)	8(0)-9(0)	D/A	2	0	0	0	2	1	32.3874	9.27174e-08
Pp1s8_201V6	2(-77)-3(+234)	2(0)-3(0)	D/A	0	2	0	2	0	1	32.3874	9.27174e-08
Pp1s18_77V6	1(+22)-2(+163)	1(0)-2(0)	D/A	6	0	0	60	205	133	32.3241	9.57004e-08
Pp1s81_196V6	5(-213)-6(+81)	5(0)-6(0)	D/A	0	0	2	93	119	12	31.7589	1.26953e-07
Pp1s21_398V6	7(+994)-8(+1)	7(0)-8(0)	D/A	0	4	0	22	7	37	31.7298	1.28816e-07
Pp1s414_18V6	1(-22)-2(-3)	1(0)-2(0)	D/A	0	3	1	6	1	9	31.4621	1.47265e-07
Pp1s362_33V6	2(+145)-3(+28)	2(0)-3(0)	D/A	0	2	0	18	2	17	31.4556	1.47742e-07
Pp1s8_79V6	1(+136)-2(+214)	1(0)-2(0)	D/A	3	4	10	19	6	4	31.0041	1.85157e-07
Pp1s11_175V6	7(-31)-8(-69)	7(0)-8(0)	D/A	0	6	0	10	6	22	30.5831	2.2854e-07
Pp1s22_272V6	3(-91)-4(+649)	3(0)-4(0)	D/A	0	0	3	5	6	1	30.5637	2.30763e-07
Pp1s68_173V6	1(+96)-2(+112)	1(0)-2(0)	D/A	0	0	2	10	7	1	30.5471	2.32687e-07
Pp1s314_55V6	2(+2)-3(-3)	2(0)-3(0)	D/A	2	0	0	17	133	156	30.5466	2.32745e-07
Pp1s11_289V6	1(-156)-2(+212)	1(0)-2(0)	D/A	2	0	0	17	270	15	30.1961	2.77337e-07
Pp1s283_53V6	2(-8)-3(+4)	2(0)-3(0)	D/A	3	0	7	5	2	1	30.1416	2.84996e-07
Pp1s242_37V6	6(+2)-7(-3)	6(0)-7(0)	D/A	0	4	0	17	3	7	30.0987	2.91175e-07
Pp1s4_432V6	2(-256)-3(-57)	2(0)-3(0)	D/A	0	4	0	30	9	42	30.0967	2.91459e-07
Pp1s51_188V6	11(-1)-12(+336)	11(0)-12(0)	D/A	0	1	10	31	22	15	30.0213	3.02665e-07
Pp1s360_13V6	1(-291)-2(+165)	1(0)-2(0)	D/A	0	2	1	14	1	10	29.9703	3.10483e-07
Pp1s355_13V6	1(+111)-2(-61)	1(0)-2(0)	D/A	1	1	0	0	1	5	29.8582	3.2838e-07
Pp1s118_176V6	14(+204)-15(-224)	14(0)-15(0)	D/A	1	0	1	0	5	1	29.8582	3.2838e-07
Pp1s118_176V6	14(-31)-15(+25)	14(0)-15(0)	D/A	1	0	1	0	5	1	29.8582	3.2838e-07
Pp1s118_176V6	14(-70)-15(+12)	14(0)-15(0)	D/A	1	0	1	0	5	1	29.8582	3.2838e-07
Pp1s30_191V6	10(+734)-11(+909)	10(0)-11(0)	D/A	1	0	1	1	5	0	29.8582	3.2838e-07
Pp1s32_317V6	2(-21)-3(-36)	2(0)-3(0)	D/A	1	0	1	0	5	1	29.8582	3.2838e-07
Pp1s15_198V6	1(+701)-2(-204)	1(0)-2(0)	D/A	3	1	0	6	72	13	29.518	3.89263e-07
Pp1s343_36V6	3(-85)-4(+216)	3(0)-4(0)	D/A	10	17	4	5	4	11	29.4545	4.01816e-07
Pp1s218_20V6	3(+178)-4(+55)	3(0)-4(0)	D/A	0	12	0	26	29	47	29.32	4.29782e-07
Pp1s49_280V6	5(-65)-6(+1)	5(0)-6(0)	D/A	2	1	0	0	2	2	29.1721	4.6277e-07
Pp1s67_107V6	3(-54)-4(+622)	3(0)-4(0)	D/A	0	12	0	6	4	4	29.1163	4.75867e-07
Pp1s379_42V6	1(-361)-2(+134)	1(0)-2(0)	D/A	0	5	1	294	581	5	28.9649	5.13286e-07
Pp1s156_111V6	1(-4)-2(-3)	1(0)-2(0)	D/A	0	1	6	4	2	1	28.8884	5.33296e-07
Pp1s246_40V6	6(-3)-7(+2)	6(0)-7(0)	D/A	4	0	0	9	36	33	28.8267	5.5001e-07
Pp1s169_153V6	7(-3)-8(+2)	7(0)-8(0)	D/A	0	0	13	70	126	86	28.7868	5.61088e-07
Pp1s201_93V6	4(+69)-5(-100)	4(0)-5(0)	D/A	0	0	2	5	11	1	28.7316	5.76791e-07
Pp1s8_122V6	3(-3)-4(+2)	3(0)-4(0)	D/A	0	0	2	5	11	1	28.7316	5.76791e-07
Pp1s215_26V6	1(-7)-2(+156)	1(0)-2(0)	D/A	0	2	0	8	1	8	28.7284	5.77704e-07
Pp1s223_98V6	5(+3)-6(+10)	5(0)-6(0)	D/A	1	2	16	49	58	43	28.7068	5.83978e-07
Pp1s54_175V6	1(+345)-2(+1)	1(0)-2(0)	D/A	4	0	0	15	31	83	28.5755	6.236e-07
Pp1s243_73V6	1(+128)-2(+31)	1(0)-2(0)	D/A	1	0	1	0	3	0	28.3813	6.87204e-07
Pp1s3_11V6	12(+68)-13(+565)	12(0)-13(0)	D/A	3	0	0	0	1	1	28.3813	6.87204e-07
Pp1s25_219V6	1(+3)-2(+10)	1(0)-2(0)	D/A	0	0	5	66	178	41	28.2307	7.40934e-07
Pp1s31_339V6	7(-14)-8(+295)	7(0)-8(0)	D/A	0	0	4	6	9	2	28.1922	7.5534e-07
Pp1s109_232V6	1(+215)-2(+1)	1(0)-2(0)	D/A	0	1	1	3	3	0	27.9256	8.63063e-07
Pp1s109_232V6	1(+96)-2(+119)	1(0)-2(0)	D/A	0	1	1	3	3	0	27.9256	8.63063e-07
Pp1s109_232V6	1(-3)-2(-1)	1(0)-2(0)	D/A	0	1	1	3	3	0	27.9256	8.63063e-07
Pp1s109_232V6	1(-39)-2(-3)	1(0)-2(0)	D/A	1	0	1	3	3	0	27.9256	8.63063e-07
Pp1s25_63V6	2(+247)-3(+654)	2(0)-3(0)	D/A	0	1	1	3	3	0	27.9256	8.63063e-07
Pp1s80_57V6	2(+117)-3(-31)	2(0)-3(0)	D/A	0	0	8	23	6	8	27.907	8.71089e-07
Pp1s89_67V6	4(-2)-5(+1)	4(0)-5(0)	D/A	0	2	0	4	2	27	27.8431	8.99409e-07
Pp1s208_65V6	1(+5)-2(+177)	1(0)-2(0)	D/A	2	9	10	16	12	4	27.7619	9.36654e-07
Pp1s176_90V6	1(-68)-2(+90)	1(0)-2(0)	D/A	0	3	0	4	1	6	27.7518	9.41387e-07
Pp1s3_156V6	9(+95)-10(+74)	9(0)-10(0)	D/A	0	1	3	7	6	1	27.2057	1.23697e-06
Pp1s208_65V6	1(-137)-2(+174)	1(0)-2(0)	D/A	0	1	5	16	12	4	27.1273	1.2864e-06
Pp1s39_248V6	8(+1)-9(-1)	8(0)-9(0)	D/A	0	0	8	29	34	18	26.9283	1.42103e-06
Pp1s43_252V6	1(-51)-2(+77)	1(0)-2(0)	D/A	1	0	5	6	1	1	26.9186	1.42792e-06
Pp1s414_18V6	1(+278)-2(+656)	1(0)-2(0)	D/A	0	2	0	6	1	9	26.9111	1.43326e-06
Pp1s39_82V6	14(+3)-15(+96)	14(0)-15(0)	D/A	0	8	1	43	34	94	26.476	1.78163e-06
Pp1s2_238V6	9(-121)-10(+200)	9(0)-10(0)	D/A	1	2	6	17	13	4	26.3846	1.86489e-06
Pp1s13_29V6	2(-77)-3(-226)	2(0)-3(0)	D/A	0	0	4	2	12	2	26.2984	1.94703e-06
Pp1s128_33V6	2(-106)-3(+231)	2(0)-3(0)	D/A	4	10	2	0	0	4	26.2895	1.9557e-06
Pp1s403_36V6	13(-62)-14(+2)	13(0)-14(0)	D/A	2	0	0	5	26	47	26.1848	2.06082e-06
Pp1s77_124V6	1(-2)-2(+1)	1(0)-2(0)	D/A	0	1	2	91	56	7	26.1797	2.06614e-06
Pp1s43_170V6	1(-136)-3(-190)	1(0)-3(0)	D/A	3	2	2	1	18	3	26.1746	2.07137e-06
Pp1s6_375V6	1(-2)-2(+2)	1(0)-2(0)	D/A	0	0	9	142	242	128	26.0236	2.2338e-06
Pp1s89_176V6	1(+234)-2(-16)	1(0)-2(0)	D/A	3	0	0	3	22	6	25.883	2.39644e-06
Pp1s412_23V6	7(+248)-8(-41)	7(0)-8(0)	D/A	0	0	8	10	10	6	25.6275	2.7231e-06
Pp1s217_91V6	4(-6)-5(-86)	4(0)-5(0)	D/A	2	0	0	4	16	41	25.5514	2.82873e-06
Pp1s133_33V6	13(+1)-14(+23)	13(0)-14(0)	D/A	0	0	6	22	71	21	25.3317	3.15715e-06
Pp1s110_30V6	1(-174)-2(-111)	1(0)-2(0)	D/A	0	0	2	6	8	1	25.0926	3.55802e-06
Pp1s110_30V6	1(-180)-2(-111)	1(0)-2(0)	D/A	0	0	2	6	8	1	25.0926	3.55802e-06
Pp1s212_41V6	15(+1)-16(+311)	15(0)-16(0)	D/A	0	2	0	6	1	8	25.0926	3.55802e-06
Pp1s218_84V6	2(+127)-3(-74)	2(0)-3(0)	D/A	0	3	0	4	2	14	24.9451	3.83039e-06
Pp1s42_136V6	1(-26)-2(+112)	1(0)-2(0)	D/A	3	1	6	0	3	0	24.9406	3.83895e-06
Pp1s49_90V6	1(+162)-2(-29)	1(0)-2(0)	D/A	0	3	0	4	1	5	24.9391	3.84195e-06
Pp1s237_29V6	3(+127)-4(-37)	3(0)-4(0)	D/A	0	0	4	90	129	33	24.9022	3.91336e-06
Pp1s11_8V6	2(+245)-3(+507)	2(0)-3(0)	D/A	0	0	5	25	38	12	24.8576	4.00158e-06
Pp1s162_151V6	1(+2)-2(+92)	1(0)-2(0)	D/A	4	1	0	5	22	20	24.8137	4.09048e-06
Pp1s2_33V6	3(+165)-4(+154)	3(0)-4(0)	D/A	0	0	4	29	50	12	24.7007	4.32825e-06
Pp1s311_33V6	4(+22)-5(+175)	4(0)-5(0)	D/A	0	17	4	435	445	543	24.6874	4.3572e-06
Pp1s58_52V6	1(-12)-2(+244)	1(0)-2(0)	D/A	1	0	2	3	2	0	24.6874	4.35722e-06
Pp1s83_247V6	1(-59)-2(-122)	1(0)-2(0)	D/A	0	2	1	2	0	3	24.6874	4.35722e-06
Pp1s15_500V6	4(-2)-5(+1)	4(0)-5(0)	D/A	1	1	0	0	1	4	24.6204	4.50565e-06
Pp1s20_334V6	2(-9)-3(-34)	2(0)-3(0)	D/A	1	0	1	0	4	1	24.6204	4.50565e-06
Pp1s306_52V6	1(+1)-2(+266)	1(0)-2(0)	D/A	1	1	0	1	0	4	24.6204	4.50565e-06
Pp1s282_55V6	2(+241)-3(+24)	2(0)-3(0)	D/A	0	12	0	163	198	256	24.586	4.58371e-06
Pp1s23_300V6	1(-64)-2(+1158)	1(0)-2(0)	D/A	0	5	0	11	6	20	24.4575	4.88798e-06
Pp1s86_197V6	9(-46)-10(+2402)	9(0)-10(0)	D/A	0	12	0	0	1	2	24.4168	4.98827e-06
Pp1s15_433V6	4(+99)-5(-354)	4(0)-5(0)	D/A	4	0	0	2	12	1	24.4101	5.00507e-06
Pp1s387_1V6	13(+2)-14(+185)	13(0)-14(0)	D/A	4	0	0	4	20	6	24.3869	5.0635e-06
Pp1s145_23V6	4(-4)-5(+61)	4(0)-5(0)	D/A	2	8	5	4	0	0	24.383	5.07331e-06
Pp1s387_31V6	10(-25)-11(+95)	10(0)-11(0)	D/A	0	0	6	7	27	8	24.2961	5.29881e-06
Pp1s286_35V6	2(+2)-3(+82)	2(0)-3(0)	D/A	16	8	3	101	175	192	24.0855	5.88696e-06
Pp1s298_59V6	3(+302)-4(+11)	3(0)-4(0)	D/A	4	0	0	5	17	15	24.0015	6.13951e-06
Pp1s8_195V6	15(-2)-16(+2)	15(0)-16(0)	D/A	0	7	0	10	7	15	23.9185	6.3997e-06
Pp1s229_29V6	3(+5)-4(+222)	3(0)-4(0)	D/A	0	6	0	6	6	19	23.811	6.75328e-06
Pp1s168_58V6	7(-80)-8(-60)	7(0)-8(0)	D/A	1	16	2	96	98	111	23.6791	7.21357e-06
Pp1s159_135V6	23(+679)-24(-105)	23(0)-24(0)	D/A	0	3	7	9	25	6	23.6734	7.23422e-06
Pp1s51_217V6	6(-5)-7(-31)	6(0)-7(0)	D/A	0	0	5	225	310	107	23.6556	7.29872e-06
Pp1s223_23V6	2(+1)-3(+833)	2(0)-3(0)	D/A	0	0	6	46	57	25	23.5371	7.74416e-06
Pp1s145_142V6	1(+4)-2(+199)	1(0)-2(0)	D/A	8	0	2	5	5	16	23.4992	7.89245e-06
Pp1s16_322V6	2(+32)-3(+134)	2(0)-3(0)	D/A	4	0	0	31	70	124	23.4617	8.04169e-06
Pp1s83_88V6	4(+5)-5(-8)	4(0)-5(0)	D/A	7	0	0	2	3	4	23.4323	8.16098e-06
Pp1s270_68V6	2(+617)-3(+649)	2(0)-3(0)	D/A	0	1	1	3	2	0	23.4081	8.26032e-06
Pp1s58_52V6	1(-16)-2(+75)	1(0)-2(0)	D/A	0	1	1	3	2	0	23.4081	8.26032e-06
Pp1s83_247V6	1(-112)-2(+83)	1(0)-2(0)	D/A	1	1	0	2	0	3	23.4081	8.26032e-06
Pp1s13_171V6	1(-53)-2(-142)	1(0)-2(0)	D/A	0	0	5	404	381	159	23.353	8.49086e-06
Pp1s43_207V6	7(-2)-8(+1)	7(0)-8(0)	D/A	0	2	3	8	6	1	23.335	8.56759e-06
Pp1s12_356V6	5(+328)-6(+30)	5(0)-6(0)	D/A	0	0	2	2	11	1	23.2921	8.75335e-06
Pp1s64_60V6	4(+89)-5(+117)	4(0)-5(0)	D/A	0	2	0	85	8	19	23.2873	8.77447e-06
Pp1s8_62V6	2(+21)-3(+61)	2(0)-3(0)	D/A	0	2	0	3	1	10	23.2821	8.79734e-06
Pp1s256_13V6	2(+399)-3(+101)	2(0)-3(0)	D/A	2	0	0	1	5	8	23.2752	8.82772e-06
Pp1s115_6V6	7(+150)-8(+936)	7(0)-8(0)	D/A	0	2	0	6	1	7	23.2742	8.83207e-06
Pp1s3_156V6	9(+75)-10(+88)	9(0)-10(0)	D/A	0	0	2	7	6	1	23.2742	8.83207e-06
Pp1s309_62V6	3(+1)-4(+2)	3(0)-4(0)	D/A	0	3	0	12	5	30	23.2546	8.91908e-06
Pp1s57_21V6	4(-22)-5(+225)	4(0)-5(0)	D/A	0	0	4	206	501	114	23.2486	8.94583e-06
Pp1s223_54V6	15(+1)-16(+30)	15(0)-16(0)	D/A	4	0	0	10	26	36	23.2399	8.98492e-06
Pp1s38_328V6	8(+183)-9(-259)	8(0)-9(0)	D/A	5	0	0	10	19	30	23.1751	9.28074e-06
Pp1s78_164V6	2(+5)-3(-5)	2(0)-3(0)	D/A	8	0	0	58	109	64	22.8919	1.06925e-05
Pp1s335_39V6	2(-2)-3(+2)	2(0)-3(0)	D/A	1	0	2	0	4	3	22.8627	1.08499e-05
Pp1s227_74V6	1(+1)-2(-203)	1(0)-2(0)	D/A	1	3	1	0	0	6	22.843	1.09573e-05
Pp1s218_68V6	2(-138)-3(+337)	2(0)-3(0)	D/A	0	3	0	6	5	35	22.7031	1.17515e-05
Pp1s232_73V6	5(+2)-6(+430)	5(0)-6(0)	D/A	2	13	0	17	29	48	22.6437	1.21053e-05
Pp1s350_5V6	1(-44)-2(+639)	1(0)-2(0)	D/A	14	61	48	14827	17235	16607	22.5534	1.26644e-05
Pp1s204_106V6	13(-64)-14(-82)	13(0)-14(0)	D/A	4	0	0	1	4	2	22.4792	1.31435e-05
Pp1s55_178V6	5(-2)-6(+1)	5(0)-6(0)	D/A	4	0	0	2	4	8	22.4792	1.31435e-05
Pp1s218_72V6	10(-75)-11(+106)	10(0)-11(0)	D/A	0	0	4	8	4	2	22.4792	1.31435e-05
Pp1s63_16V6	1(+26)-2(+12)	1(0)-2(0)	D/A	0	4	0	8	3	10	22.4779	1.31517e-05
Pp1s38_221V6	3(+1)-4(-2)	3(0)-4(0)	D/A	2	0	0	2	16	9	22.3668	1.39034e-05
Pp1s59_161V6	2(-20)-3(-3)	2(0)-3(0)	D/A	2	0	0	2	16	9	22.3668	1.39034e-05
Pp1s59_161V6	2(-20)-3(-4)	2(0)-3(0)	D/A	2	0	0	2	16	9	22.3668	1.39034e-05
Pp1s59_161V6	2(-22)-3(+155)	2(0)-3(0)	D/A	2	0	0	2	16	9	22.3668	1.39034e-05
Pp1s59_161V6	2(-77)-3(+80)	2(0)-3(0)	D/A	2	0	0	2	16	9	22.3668	1.39034e-05
Pp1s22_50V6	7(-20)-8(-135)	7(0)-8(0)	D/A	0	6	0	20	12	27	22.3567	1.39737e-05
Pp1s18_304V6	1(+48)-2(+400)	1(0)-2(0)	D/A	0	0	2	0	12	1	22.2186	1.49724e-05
Pp1s165_132V6	1(+2)-2(+166)	1(0)-2(0)	D/A	2	1	0	4	17	53	22.1796	1.52669e-05
Pp1s59_306V6	4(+79)-5(+109)	4(0)-5(0)	D/A	0	0	6	23	43	17	22.1581	1.54324e-05
Pp1s19_64V6	9(-3)-10(+2)	9(0)-10(0)	D/A	0	13	0	18	46	63	22.1544	1.54611e-05
Pp1s212_54V6	7(+218)-8(+311)	7(0)-8(0)	D/A	0	0	3	2	14	2	22.1446	1.55365e-05
Pp1s4_340V6	8(+20)-9(+107)	8(0)-9(0)	D/A	6	1	2	0	3	0	22.1313	1.56408e-05
Pp1s4_80V6	3(+115)-4(+278)	3(0)-4(0)	D/A	0	0	3	2	6	1	22.1313	1.56408e-05
Pp1s65_88V6	1(+1099)-2(+4)	1(0)-2(0)	D/A	3	0	0	3	7	17	22.1295	1.56544e-05
Pp1s342_22V6	1(-25)-2(+186)	1(0)-2(0)	D/A	0	3	0	127	52	288	22.075	1.60872e-05
Pp1s283_53V6	2(-4)-3(-1)	2(0)-3(0)	D/A	2	0	5	5	2	1	21.9761	1.69029e-05
Pp1s47_123V6	3(-5)-4(+2)	3(0)-4(0)	D/A	0	0	3	25	102	16	21.959	1.70478e-05
Pp1s34_445V6	2(-152)-3(+606)	2(0)-3(0)	D/A	0	0	8	74	106	63	21.9113	1.74588e-05
Pp1s53_153V6	1(+146)-2(+45)	1(0)-2(0)	D/A	0	7	0	11	4	2	21.7376	1.90436e-05
Pp1s279_54V6	8(+245)-9(+514)	8(0)-9(0)	D/A	1	0	1	5	3	0	21.7174	1.92364e-05
Pp1s75_39V6	8(+804)-9(-65)	8(0)-9(0)	D/A	4	0	0	15	47	40	21.716	1.925e-05
Pp1s379_42V6	1(-116)-2(-115)	1(0)-2(0)	D/A	4	3	1	294	581	5	21.6904	1.94984e-05
Pp1s126_141V6	2(+2)-3(+83)	2(0)-3(0)	D/A	0	4	0	24	32	161	21.6581	1.98157e-05
Pp1s110_49V6	2(+2)-3(-3)	2(0)-3(0)	D/A	3	0	0	32	120	129	21.5114	2.13236e-05
Pp1s345_24V6	2(-182)-3(+133)	2(0)-3(0)	D/A	0	7	0	11	14	34	21.4904	2.15484e-05
Pp1s410_8V6	4(-5)-5(+5)	4(0)-5(0)	D/A	2	0	0	1	9	3	21.4626	2.18499e-05
Pp1s52_71V6	1(-33)-2(+65)	1(0)-2(0)	D/A	0	0	2	13	11	2	21.4562	2.19203e-05
Pp1s39_330V6	13(+524)-14(+2)	13(0)-14(0)	D/A	2	0	6	7	9	3	21.3911	2.2645e-05
Pp1s15_70V6	1(-168)-2(+162)	1(0)-2(0)	D/A	0	0	4	604	1291	332	21.3665	2.29254e-05
Pp1s331_40V6	2(-6)-3(-183)	2(0)-3(0)	D/A	0	0	8	11	28	14	21.3552	2.30554e-05
Pp1s67_30V6	2(-83)-3(-4)	2(0)-3(0)	D/A	170	124	140	134337	159809	166077	21.3058	2.36318e-05
Pp1s99_168V6	5(+222)-6(+36)	5(0)-6(0)	D/A	0	6	0	19	11	22	21.2569	2.42171e-05
Pp1s99_154V6	8(+2)-9(+129)	8(0)-9(0)	D/A	0	0	6	43	91	36	21.2287	2.45605e-05
Pp1s101_73V6	1(+371)-2(+332)	1(0)-2(0)	D/A	0	0	11	2	2	2	21.2161	2.47166e-05
Pp1s201_26V6	2(-257)-3(+71)	2(0)-3(0)	D/A	0	4	0	22	12	46	21.2096	2.47964e-05
Pp1s31_91V6	11(+1259)-12(+85)	11(0)-12(0)	D/A	0	0	3	3	20	3	21.2061	2.48396e-05
Pp1s59_161V6	2(-111)-3(+189)	2(0)-3(0)	D/A	3	0	2	2	16	9	21.0798	2.64596e-05
Pp1s105_212V6	1(-272)-2(+68)	1(0)-2(0)	D/A	0	0	8	21	42	23	20.9909	2.76614e-05
Pp1s584_9V6	10(+1)-11(-2)	10(0)-11(0)	D/A	4	6	13	414	893	311	20.7823	3.07026e-05
Pp1s122_142V6	2(-24)-3(-71)	2(0)-3(0)	D/A	0	0	6	165	267	120	20.5184	3.50336e-05
Pp1s130_270V6	2(-21)-3(-304)	2(0)-3(0)	D/A	0	5	0	31	12	21	20.4509	3.62371e-05
Pp1s98_98V6	5(+2)-6(+100)	5(0)-6(0)	D/A	0	5	0	12	6	14	20.4505	3.62426e-05
Pp1s245_93V6	6(-95)-7(-36)	6(0)-7(0)	D/A	3	2	0	11	1	15	20.4116	3.69563e-05
Pp1s43_118V6	4(-118)-5(-23)	4(0)-5(0)	D/A	0	0	3	737	833	213	20.3574	3.79709e-05
Pp1s43_118V6	4(-17)-5(-25)	4(0)-5(0)	D/A	0	0	3	737	833	213	20.3574	3.79709e-05
Pp1s208_65V6	1(+5)-2(+174)	1(0)-2(0)	D/A	5	21	10	16	12	4	20.2778	3.95127e-05
Pp1s228_25V6	1(-8)-2(-175)	1(0)-2(0)	D/A	0	0	2	770	1167	172	20.1145	4.28731e-05
Pp1s205_22V6	1(+29)-2(+557)	1(0)-2(0)	D/A	0	0	7	138	166	101	20.0971	4.32491e-05
Pp1s67_222V6	17(-13)-18(+4)	17(0)-18(0)	D/A	5	0	0	8	16	18	20.0499	4.42808e-05
Pp1s87_162V6	2(+430)-3(+795)	2(0)-3(0)	D/A	2	11	3	50	34	69	20.0435	4.44224e-05
Pp1s35_384V6	8(+2)-9(-3)	8(0)-9(0)	D/A	6	0	0	70	171	75	20.0218	4.49087e-05
Pp1s134_152V6	1(+3)-2(+101)	1(0)-2(0)	D/A	0	4	0	16	9	32	19.9397	4.67894e-05
Pp1s379_12V6	1(+201)-2(+291)	1(0)-2(0)	D/A	0	1	4	1	2	0	19.9364	4.68675e-05
Pp1s14_150V6	12(+213)-13(-92)	12(0)-13(0)	D/A	0	0	2	16	73	8	19.8791	4.82302e-05
Pp1s194_80V6	2(-47)-3(+159)	2(0)-3(0)	D/A	0	0	5	302	463	182	19.8258	4.95313e-05
Pp1s243_71V6	1(-113)-2(-11)	1(0)-2(0)	D/A	0	3	0	17	6	26	19.7836	5.05866e-05
Pp1s159_36V6	1(-308)-2(+117)	1(0)-2(0)	D/A	0	0	5	25	25	12	19.6493	5.41019e-05
Pp1s223_107V6	3(-1)-4(+1)	3(0)-4(0)	D/A	2	0	0	3	10	23	19.6417	5.43085e-05
Pp1s260_38V6	2(-3)-3(+3)	2(0)-3(0)	D/A	0	0	2	10	23	3	19.6417	5.43085e-05
Pp1s114_188V6	8(+2)-9(+88)	8(0)-9(0)	D/A	0	0	2	7	4	1	19.6396	5.43642e-05
Pp1s103_13V6	4(+1)-5(+363)	4(0)-5(0)	D/A	0	2	0	9	2	13	19.6387	5.43891e-05
Pp1s2_417V6	2(+72)-3(+725)	2(0)-3(0)	D/A	0	2	0	6	1	5	19.6382	5.4403e-05
Pp1s237_36V6	1(+79)-2(+29)	1(0)-2(0)	D/A	0	1	4	1	3	0	19.5373	5.72188e-05
Pp1s89_74V6	1(+527)-2(-5)	1(0)-2(0)	D/A	1	0	4	3	1	0	19.5373	5.72188e-05
Pp1s199_72V6	1(+27)-2(+85)	1(0)-2(0)	D/A	0	0	6	7	17	7	19.5244	5.75887e-05
Pp1s21_351V6	1(+471)-2(-63)	1(0)-2(0)	D/A	0	0	2	375	489	79	19.5233	5.76194e-05
Pp1s58_35V6	3(-161)-4(+167)	3(0)-4(0)	D/A	0	0	2	8	90	9	19.4824	5.88111e-05
Pp1s143_157V6	2(-50)-3(+35)	2(0)-3(0)	D/A	4	0	0	75	370	20	19.4774	5.89572e-05
Pp1s237_36V6	1(-14)-2(-260)	1(0)-2(0)	D/A	1	0	1	1	3	0	19.3827	6.18159e-05
Pp1s105_164V6	2(+26)-3(-4)	2(0)-3(0)	D/A	0	3	0	6	1	1	19.3292	6.34928e-05
Pp1s7_222V6	12(+2)-13(+95)	12(0)-13(0)	D/A	0	0	3	3	11	2	19.3212	6.37459e-05
Pp1s123_14V6	8(+1)-9(+185)	8(0)-9(0)	D/A	0	0	3	4	10	2	19.3175	6.38643e-05
Pp1s298_65V6	1(+608)-2(+320)	1(0)-2(0)	D/A	3	0	0	4	9	19	19.3164	6.39003e-05
Pp1s98_65V6	3(-19)-4(+184)	3(0)-4(0)	D/A	3	0	0	2	5	9	19.3156	6.39264e-05
Pp1s162_145V6	2(+191)-3(+30)	2(0)-3(0)	D/A	0	3	0	8	2	6	19.3146	6.39575e-05
Pp1s208_65V6	1(+5)-2(+39)	1(0)-2(0)	D/A	0	0	3	16	12	4	19.3146	6.39575e-05
Pp1s7_91V6	1(-40)-2(+346)	1(0)-2(0)	D/A	0	0	3	16	19	5	19.3144	6.39636e-05
Pp1s98_156V6	3(+2)-4(+126)	3(0)-4(0)	D/A	4	0	0	22	33	80	19.1904	6.80552e-05
Pp1s43_118V6	4(-35)-5(-23)	4(0)-5(0)	D/A	0	6	6	737	833	213	19.1754	6.85658e-05
Pp1s38_335V6	11(-2)-12(+1)	11(0)-12(0)	D/A	0	15	0	90	174	140	19.1742	6.86088e-05
Pp1s380_28V6	1(+2)-2(-2)	1(0)-2(0)	D/A	0	1	10	268	420	295	19.134	7.00008e-05
Pp1s50_26V6	3(+1)-4(+15)	3(0)-4(0)	D/A	0	6	0	42	28	52	19.108	7.09167e-05
Pp1s116_90V6	6(-11)-7(+44)	6(0)-7(0)	D/A	0	0	5	74	96	42	19.0772	7.20192e-05
Pp1s80_159V6	7(+266)-8(+10)	7(0)-8(0)	D/A	2	0	1	2	16	15	18.9067	7.84282e-05
Pp1s102_41V6	3(-160)-4(-16)	3(0)-4(0)	D/A	0	2	0	1	0	1	18.8576	8.03748e-05
Pp1s114_170V6	1(-2)-2(+1)	1(0)-2(0)	D/A	1	1	0	0	0	2	18.8576	8.03748e-05
Pp1s196_12V6	8(+162)-9(-31)	8(0)-9(0)	D/A	0	0	2	1	1	0	18.8576	8.03748e-05
Pp1s205_59V6	1(+945)-2(-150)	1(0)-2(0)	D/A	1	1	0	0	0	2	18.8576	8.03748e-05
Pp1s29_327V6	1(+548)-2(-63)	1(0)-2(0)	D/A	0	1	1	2	0	0	18.8576	8.03748e-05
Pp1s340_19V6	2(-34)-3(+25)	2(0)-3(0)	D/A	1	1	0	0	0	2	18.8576	8.03748e-05
Pp1s387_1V6	12(+146)-13(+192)	12(0)-13(0)	D/A	2	0	0	0	1	1	18.8576	8.03748e-05
Pp1s40_77V6	3(+406)-4(-126)	3(0)-4(0)	D/A	2	0	0	0	1	1	18.8576	8.03748e-05
Pp1s438_26V6	3(-138)-4(-39)	3(0)-4(0)	D/A	0	2	0	1	0	1	18.8576	8.03748e-05
Pp1s74_193V6	3(-1)-4(-13)	3(0)-4(0)	D/A	2	0	0	0	1	1	18.8576	8.03748e-05
Pp1s78_226V6	16(-39)-17(-59)	16(0)-17(0)	D/A	0	2	0	1	0	1	18.8576	8.03748e-05
Pp1s259_76V6	1(-94)-2(+510)	1(0)-2(0)	D/A	3	0	4	2	1	34	18.8552	8.0473e-05
Pp1s18_151V6	3(-9)-4(-211)	3(0)-4(0)	D/A	0	5	0	3	1	1	18.8513	8.06299e-05
Pp1s183_4V6	1(+346)-2(+9)	1(0)-2(0)	D/A	0	1	5	6	9	3	18.823	8.17802e-05
Pp1s16_48V6	2(-2)-3(-2)	2(0)-3(0)	D/A	1	0	1	0	3	7	18.8031	8.25972e-05
Pp1s55_178V6	1(+3)-2(+22)	1(0)-2(0)	D/A	6	0	0	63	131	77	18.786	8.33063e-05
Pp1s114_32V6	2(+1)-3(-1)	2(0)-3(0)	D/A	0	0	5	185	313	125	18.7718	8.3897e-05
Pp1s218_100V6	3(+2)-4(-68)	3(0)-4(0)	D/A	0	0	2	71	181	24	18.7337	8.55127e-05
Pp1s382_16V6	2(+423)-3(+447)	2(0)-3(0)	D/A	0	0	2	6	15	2	18.7335	8.55215e-05
Pp1s39_429V6	4(+1474)-5(+102)	4(0)-5(0)	D/A	0	0	2	24	39	6	18.7302	8.56621e-05
Pp1s129_63V6	13(+2)-14(+173)	13(0)-14(0)	D/A	2	0	0	4	23	19	18.7292	8.57055e-05
Pp1s188_24V6	3(-99)-4(+327)	3(0)-4(0)	D/A	0	3	0	27	9	34	18.6895	8.74216e-05
Pp1s90_171V6	1(+254)-2(+2304)	1(0)-2(0)	D/A	0	0	4	3	7	2	18.6707	8.82467e-05
Pp1s126_44V6	2(+849)-3(+761)	2(0)-3(0)	D/A	4	0	0	3	10	5	18.67	8.82797e-05
Pp1s156_36V6	1(+115)-2(+49)	1(0)-2(0)	D/A	3	0	0	4	10	17	18.6123	9.08655e-05
Pp1s88_186V6	13(+3)-14(+198)	13(0)-14(0)	D/A	0	0	3	15	12	4	18.6114	9.09043e-05
Pp1s177_124V6	8(+1)-9(-2)	8(0)-9(0)	D/A	1	2	6	44	45	16	18.5522	9.36361e-05
Pp1s123_14V6	3(+2)-4(+178)	3(0)-4(0)	D/A	2	0	0	5	30	22	18.5477	9.38472e-05
Pp1s23_259V6	4(-171)-5(-14)	4(0)-5(0)	D/A	0	4	0	45	17	39	18.4446	9.8813e-05
Pp1s247_40V6	2(+535)-3(+496)	2(0)-3(0)	D/A	10	24	42	11	44	27	18.4242	9.98221e-05
Pp1s79_31V6	2(+2)-3(+242)	2(0)-3(0)	D/A	0	0	3	6	14	3	18.3796	0.000102075
Pp1s13_127V6	5(-99)-6(+154)	5(0)-6(0)	D/A	0	0	4	123	254	77	18.2744	0.000107589
Pp1s167_46V6	9(-2)-10(+1)	9(0)-10(0)	D/A	2	0	4	12	25	5	18.2306	0.000109969
Pp1s157_50V6	3(-346)-4(+190)	3(0)-4(0)	D/A	0	0	5	213	807	264	18.1975	0.000111804
Pp1s81_26V6	1(-1)-2(-83)	1(0)-2(0)	D/A	0	0	5	41	63	27	18.1364	0.000115276
Pp1s207_107V6	10(+2)-11(+403)	10(0)-11(0)	D/A	0	1	4	31	12	7	18.1291	0.000115694
Pp1s88_98V6	15(-2)-16(+1)	15(0)-16(0)	D/A	0	2	3	14	20	3	18.1209	0.000116173
Pp1s242_50V6	2(+454)-3(+2)	2(0)-3(0)	D/A	23	28	7	134	121	156	18.1144	0.00011655
Pp1s364_8V6	2(+37)-3(-31)	2(0)-3(0)	D/A	8	1	13	17	18	11	18.1118	0.000116701
Pp1s6_240V6	2(+652)-3(-31)	2(0)-3(0)	D/A	0	0	3	21	51	11	18.039	0.000121025
Pp1s25_350V6	1(+94)-2(-10)	1(0)-2(0)	D/A	0	1	1	3	14	0	18.024	0.000121936
Pp1s307_62V6	7(-93)-8(+304)	7(0)-8(0)	D/A	8	0	11	19	26	14	18.0041	0.000123158
Pp1s76_18V6	9(+2)-10(+381)	9(0)-10(0)	D/A	6	0	0	19	25	35	17.9514	0.000126448
Pp1s67_175V6	2(+1)-3(-2)	2(0)-3(0)	D/A	0	0	2	371	474	84	17.9285	0.000127901
Pp1s39_118V6	1(+2)-2(+68)	1(0)-2(0)	D/A	6	0	0	39	66	57	17.9276	0.000127956
Pp1s109_57V6	20(+2)-21(+219)	20(0)-21(0)	D/A	0	0	3	11	2	2	17.9214	0.000128353
Pp1s65_222V6	1(-73)-2(-99)	1(0)-2(0)	D/A	3	0	0	4	20	6	17.9141	0.000128828
Pp1s22_329V6	8(-14)-9(-31)	8(0)-9(0)	D/A	3	0	0	6	26	13	17.91	0.000129092
Pp1s24_7V6	30(+2)-31(+44)	30(0)-31(0)	D/A	3	0	0	4	9	17	17.9097	0.000129111
Pp1s59_81V6	9(+1868)-10(+202)	9(0)-10(0)	D/A	4	0	0	10	28	20	17.9071	0.000129279
Pp1s33_59V6	17(-39)-18(+43)	17(0)-18(0)	D/A	0	2	2	6	14	1	17.8598	0.000132374
Pp1s472_15V6	1(+248)-2(-278)	1(0)-2(0)	D/A	0	2	0	1	1	9	17.8556	0.000132652
Pp1s14_134V6	8(+1)-9(-72)	8(0)-9(0)	D/A	4	0	0	102	262	226	17.8471	0.000133217
Pp1s47_154V6	1(+26)-2(+600)	1(0)-2(0)	D/A	0	0	4	896	1744	552	17.8418	0.000133566
Pp1s150_88V6	1(+113)-2(-141)	1(0)-2(0)	D/A	0	0	2	8	2	1	17.8313	0.000134274
Pp1s244_86V6	1(-130)-3(+329)	1(0)-3(0)	D/A	2	0	0	2	5	15	17.8267	0.000134582
Pp1s123_151V6	1(+153)-2(-28)	1(0)-2(0)	D/A	2	0	0	1	7	3	17.8238	0.000134775
Pp1s401_7V6	1(+2)-2(+14)	1(0)-2(0)	D/A	2	0	0	1	4	6	17.8208	0.000134976
Pp1s42_259V6	12(+23)-13(+447)	12(0)-13(0)	D/A	2	0	0	1	6	4	17.8208	0.000134976
Pp1s56_242V6	1(-53)-2(-124)	1(0)-2(0)	D/A	0	2	0	6	1	4	17.8208	0.000134976
Pp1s441_14V6	4(-1)-5(+1)	4(0)-5(0)	D/A	2	0	0	2	11	9	17.8202	0.000135018
Pp1s149_260V6	1(+128)-2(-105)	1(0)-2(0)	D/A	0	0	2	5	5	1	17.82	0.000135032
Pp1s181_58V6	9(+1)-10(-6)	9(0)-10(0)	D/A	0	7	1	2	4	11	17.8112	0.00013563
Pp1s254_32V6	2(+367)-3(+421)	2(0)-3(0)	D/A	0	12	0	165	221	175	17.7676	0.000138618
Pp1s105_31V6	11(-5)-12(+4)	11(0)-12(0)	D/A	12	5	18	7	20	14	17.6724	0.000145371
Pp1s209_118V6	3(-13)-4(-112)	3(0)-4(0)	D/A	6	0	1	6	7	16	17.6682	0.000145683
Pp1s67_30V6	2(+122)-3(-101)	2(0)-3(0)	D/A	1	0	12	134337	159809	166077	17.6251	0.000148851
Pp1s223_3V6	10(+238)-11(-86)	10(0)-11(0)	D/A	0	3	0	57	43	218	17.6214	0.000149128
Pp1s67_50V6	3(+205)-4(+103)	3(0)-4(0)	D/A	0	4	0	229	64	73	17.6015	0.000150623
Pp1s167_51V6	4(+1)-5(-2)	4(0)-5(0)	D/A	14	18	4	24	77	51	17.5723	0.000152833
Pp1s36_207V6	3(-16)-4(-104)	3(0)-4(0)	D/A	0	0	5	223	378	161	17.5649	0.000153404
Pp1s456_28V6	7(+4)-8(+105)	7(0)-8(0)	D/A	2	0	0	6	41	18	17.5206	0.000156838
Pp1s23_50V6	6(-2)-7(+1)	6(0)-7(0)	D/A	2	0	8	331	269	187	17.5126	0.000157465
Pp1s185_126V6	1(-133)-2(+1120)	1(0)-2(0)	D/A	6	0	0	25	47	30	17.4993	0.000158516
Pp1s32_182V6	11(+308)-12(+279)	11(0)-12(0)	D/A	4	0	2	6	25	19	17.4868	0.000159508
Pp1s125_75V6	6(+230)-7(-195)	6(0)-7(0)	D/A	5	0	0	7	13	13	17.4746	0.000160487
Pp1s70_67V6	5(+20)-6(+486)	5(0)-6(0)	D/A	0	0	4	50	81	28	17.4449	0.000162888
Pp1s55_99V6	12(+5)-13(-5)	12(0)-13(0)	D/A	8	0	0	71	72	90	17.4203	0.000164904
Pp1s22_269V6	3(-166)-4(-2)	3(0)-4(0)	D/A	4	0	0	24	61	51	17.399	0.000166673
Pp1s128_148V6	2(+2)-3(+256)	2(0)-3(0)	D/A	0	0	8	13	28	18	17.3908	0.000167357
Pp1s360_13V6	1(-279)-2(+143)	1(0)-2(0)	D/A	1	2	2	14	1	10	17.3571	0.000170194
Pp1s76_57V6	1(+629)-2(-134)	1(0)-2(0)	D/A	0	0	3	20	43	10	17.348	0.000170977
Pp1s628_7V6	1(-251)-2(+102)	1(0)-2(0)	D/A	3	0	0	8	8	42	17.2176	0.000182493
Pp1s21_158V6	4(+2)-5(+268)	4(0)-5(0)	D/A	2	11	0	67	59	62	17.1911	0.000184926
Pp1s33_209V6	1(+142)-2(-72)	1(0)-2(0)	D/A	0	10	0	1788	2113	1999	17.181	0.000185862
Pp1s12_178V6	6(-4)-7(-6)	6(0)-7(0)	D/A	0	0	5	34	68	28	17.1325	0.000190429
Pp1s29_135V6	9(+213)-10(+195)	9(0)-10(0)	D/A	0	0	8	239	317	248	17.1101	0.00019257
Pp1s81_260V6	1(+686)-2(+1)	1(0)-2(0)	D/A	7	0	0	60	103	51	17.0819	0.000195308
Pp1s161_69V6	11(+4)-12(-4)	11(0)-12(0)	D/A	4	0	0	129	337	254	17.0743	0.000196049
Pp1s379_42V6	1(+3)-2(+54)	1(0)-2(0)	D/A	8	27	2	294	581	5	17.0468	0.000198767
Pp1s211_31V6	1(+2)-2(+48)	1(0)-2(0)	D/A	9	8	24	2385	2911	2204	17.041	0.000199339
Pp1s2_172V6	3(+3)-4(-4)	3(0)-4(0)	D/A	0	0	2	199	346	57	17.0242	0.00020102
Pp1s74_61V6	2(+594)-3(-4)	2(0)-3(0)	D/A	0	1	2	7	7	1	16.953	0.000208307
Pp1s141_27V6	3(-13)-4(-87)	3(0)-4(0)	D/A	0	0	4	5404	5136	2317	16.9506	0.000208555
Pp1s28_171V6	1(-74)-2(+71)	1(0)-2(0)	D/A	0	11	0	126	177	158	16.944	0.000209247
Pp1s19_272V6	1(-217)-2(-86)	1(0)-2(0)	D/A	0	0	2	9	10	2	16.9111	0.000212721
Pp1s226_108V6	6(+52)-7(-182)	6(0)-7(0)	D/A	0	0	7	51	63	45	16.8541	0.000218863
Pp1s9_232V6	1(+661)-2(+199)	1(0)-2(0)	D/A	0	0	3	32	78	18	16.8176	0.000222894
Pp1s116_54V6	2(+2)-3(+373)	2(0)-3(0)	D/A	0	4	0	1	4	17	16.8078	0.000223987
Pp1s2_417V6	2(+544)-3(-16)	2(0)-3(0)	D/A	2	5	1	6	1	5	16.8	0.000224867
Pp1s38_269V6	1(-98)-2(-9)	1(0)-2(0)	D/A	0	0	7	1079	1211	908	16.7771	0.000227453
Pp1s454_1V6	1(+1)-2(+784)	1(0)-2(0)	D/A	1	0	2	5	21	2	16.7753	0.000227665
Pp1s208_168V6	14(-74)-15(+893)	14(0)-15(0)	D/A	0	4	0	7	4	11	16.7646	0.00022888
Pp1s316_6V6	3(+121)-4(+110)	3(0)-4(0)	D/A	8	0	0	3700	4869	3230	16.6965	0.000236807
Pp1s99_158V6	10(-5)-11(+3)	10(0)-11(0)	D/A	0	14	0	112	157	82	16.6637	0.00024072
Pp1s89_176V6	1(+2)-2(-3)	1(0)-2(0)	D/A	2	0	0	3	22	6	16.6178	0.000246319
Pp1s139_98V6	6(+2)-7(+370)	6(0)-7(0)	D/A	0	2	0	13	3	15	16.6081	0.000247511
Pp1s10_103V6	8(+5)-9(-6)	8(0)-9(0)	D/A	0	0	4	19	30	11	16.5915	0.000249575
Pp1s89_51V6	1(+1)-2(+247)	1(0)-2(0)	D/A	0	6	0	10	13	28	16.5903	0.000249723
Pp1s87_149V6	2(+2)-3(+134)	2(0)-3(0)	D/A	0	12	0	71	89	57	16.5844	0.000250462
Pp1s141_147V6	3(+3)-4(-3)	3(0)-4(0)	D/A	2	0	0	12	83	0	16.537	0.000256466
Pp1s392_46V6	1(+2)-2(+531)	1(0)-2(0)	D/A	0	3	0	5	1	1	16.5138	0.000259469
Pp1s392_46V6	1(-125)-2(+720)	1(0)-2(0)	D/A	0	3	0	5	1	1	16.5138	0.000259469
Pp1s14_311V6	4(+1)-5(+123)	4(0)-5(0)	D/A	4	0	0	30	64	69	16.5101	0.000259942
Pp1s126_74V6	2(-99)-3(+164)	2(0)-3(0)	D/A	0	3	0	2	1	4	16.5039	0.000260749
Pp1s59_238V6	7(+522)-8(+610)	7(0)-8(0)	D/A	0	0	3	11	7	3	16.5028	0.000260888
Pp1s289_7V6	4(-231)-5(+180)	4(0)-5(0)	D/A	0	0	3	7	5	2	16.5025	0.000260932
Pp1s54_291V6	9(-96)-10(+1033)	9(0)-10(0)	D/A	0	3	0	5	2	7	16.5025	0.000260932
Pp1s11_60V6	2(-60)-3(+63)	2(0)-3(0)	D/A	0	3	0	26	8	22	16.5022	0.000260973
Pp1s67_30V6	2(-60)-3(-72)	2(0)-3(0)	D/A	1	14	24	134337	159809	166077	16.4885	0.000262767
Pp1s206_122V6	3(-86)-4(-22)	3(0)-4(0)	D/A	0	0	5	154	81	67	16.4814	0.000263695
Pp1s294_14V6	7(+1)-8(-2)	7(0)-8(0)	D/A	5	0	1	33	56	90	16.4618	0.000266298
Pp1s10_367V6	4(+173)-5(-33)	4(0)-5(0)	D/A	0	5	0	9	4	5	16.4454	0.000268491
Pp1s280_63V6	1(-2)-2(+2)	1(0)-2(0)	D/A	21	29	14	7	43	13	16.4041	0.000274095
Pp1s61_17V6	1(+170)-2(+1)	1(0)-2(0)	D/A	1	2	2	7	3	0	16.3876	0.000276358
Pp1s3_298V6	2(+1)-3(-13)	2(0)-3(0)	D/A	0	0	4	19	25	10	16.3833	0.000276951
Pp1s116_58V6	14(+1)-15(+27)	14(0)-15(0)	D/A	5	0	0	29	57	44	16.3618	0.000279951
Pp1s59_55V6	2(-2)-3(+1)	2(0)-3(0)	D/A	0	6	6	37	21	11	16.3399	0.000283035
Pp1s133_36V6	5(-2)-6(+2)	5(0)-6(0)	D/A	0	4	0	14	13	43	16.3286	0.000284636
Pp1s343_34V6	1(+2)-2(+10)	1(0)-2(0)	D/A	3	2	12	171	229	150	16.3267	0.000284903
Pp1s156_48V6	2(-108)-3(+2)	2(0)-3(0)	D/A	1	3	1	19	3	12	16.3246	0.000285211
Pp1s149_121V6	2(+1)-3(-2)	2(0)-3(0)	D/A	5	0	0	38	70	62	16.318	0.000286143
Pp1s218_59V6	6(+2)-7(-3)	6(0)-7(0)	D/A	0	0	2	17	102	13	16.3027	0.000288344
Pp1s62_220V6	23(+2)-24(+103)	23(0)-24(0)	D/A	2	0	3	14	41	6	16.2615	0.000294353
Pp1s197_109V6	5(+1)-6(-2)	5(0)-6(0)	D/A	6	0	0	30	39	47	16.2604	0.000294511
Pp1s396_43V6	1(+3)-2(-3)	1(0)-2(0)	D/A	4	0	0	11	23	25	16.2446	0.000296841
Pp1s174_49V6	5(+140)-6(+14)	5(0)-6(0)	D/A	1	0	3	4	4	1	16.2104	0.00030197
Pp1s7_127V6	4(+321)-5(+2)	4(0)-5(0)	D/A	0	5	0	326	200	364	16.2042	0.000302905
Pp1s4_452V6	3(+660)-4(+459)	3(0)-4(0)	D/A	0	7	0	15	16	24	16.2024	0.000303179
Pp1s23_225V6	2(-77)-3(+5)	2(0)-3(0)	D/A	5	0	0	494	680	1019	16.153	0.000310758
Pp1s214_61V6	10(-2)-11(+1)	10(0)-11(0)	D/A	0	2	2	197	966	63	16.1391	0.000312932
Pp1s76_47V6	1(-41)-2(+54)	1(0)-2(0)	D/A	0	9	0	1137	1404	1488	16.0723	0.000323558
Pp1s3_10V6	2(-49)-3(+90)	2(0)-3(0)	D/A	0	8	0	0	1	2	16.0348	0.000329673
Pp1s4_321V6	2(+100)-3(+214)	2(0)-3(0)	D/A	0	6	0	167	221	457	16.0123	0.000333409
Pp1s38_399V6	5(+3)-6(+108)	5(0)-6(0)	D/A	0	2	0	2	1	7	16.011	0.000333616
Pp1s456_6V6	7(-2)-8(+1)	7(0)-8(0)	D/A	0	0	2	4	14	2	16.011	0.000333616
Pp1s84_168V6	5(-141)-6(+2)	5(0)-6(0)	D/A	0	0	2	7	2	1	16.011	0.000333616
Pp1s99_189V6	7(+503)-8(+230)	7(0)-8(0)	D/A	0	0	2	7	2	1	16.011	0.000333616
Pp1s38_3V6	1(+32)-2(+858)	1(0)-2(0)	D/A	0	2	0	3	1	6	16.0045	0.000334701
Pp1s38_3V6	1(+332)-2(+425)	1(0)-2(0)	D/A	0	2	0	3	1	6	16.0045	0.000334701
Pp1s38_3V6	1(+635)-2(+253)	1(0)-2(0)	D/A	0	2	0	3	1	6	16.0045	0.000334701
Pp1s84_190V6	6(-3)-7(+3)	6(0)-7(0)	D/A	0	0	2	3	6	1	16.0045	0.000334701
Pp1s149_37V6	3(-7)-4(+114)	3(0)-4(0)	D/A	0	0	2	4	5	1	16.0023	0.000335082
Pp1s200_112V6	2(+171)-3(+70)	2(0)-3(0)	D/A	0	0	2	4	5	1	16.0023	0.000335082
Pp1s34_18V6	3(-80)-4(+3)	3(0)-4(0)	D/A	2	0	0	3	15	12	16.0023	0.000335082
Pp1s137_209V6	2(-17)-3(+303)	2(0)-3(0)	D/A	2	0	0	3	14	13	16.002	0.000335119
Pp1s100_243V6	18(+1)-19(-3)	18(0)-19(0)	D/A	5	0	0	32	51	58	15.9939	0.00033649
Pp1s293_16V6	1(-329)-2(+117)	1(0)-2(0)	D/A	1	0	2	94	117	16	15.9917	0.000336856
Pp1s120_131V6	13(+104)-14(+18)	13(0)-14(0)	D/A	0	0	8	274	324	285	15.9887	0.000337366
Pp1s26_236V6	1(-121)-2(+29)	1(0)-2(0)	D/A	0	0	4	561	804	318	15.9739	0.000339877
Pp1s142_145V6	5(-45)-6(+358)	5(0)-6(0)	D/A	1	0	1	104	635	25	15.9563	0.000342877
Pp1s109_70V6	2(-40)-3(-27)	2(0)-3(0)	D/A	3	0	0	326	1274	616	15.9348	0.000346583
Pp1s181_37V6	2(+1)-3(-1)	2(0)-3(0)	D/A	2	16	2	190	292	307	15.9308	0.000347267
Pp1s246_61V6	2(+1)-3(+32)	2(0)-3(0)	D/A	8	14	38	430	819	777	15.8596	0.000359853
Pp1s64_210V6	11(+150)-12(+24)	11(0)-12(0)	D/A	4	0	0	23	45	53	15.8532	0.000361004
Pp1s84_243V6	6(+173)-7(+286)	6(0)-7(0)	D/A	6	0	0	137	191	192	15.8478	0.00036198
Pp1s10_144V6	15(+2)-16(-3)	15(0)-16(0)	D/A	9	0	0	32	29	30	15.8441	0.000362663
Pp1s412_35V6	8(+406)-9(+29)	8(0)-9(0)	D/A	0	1	4	10	29	7	15.8363	0.000364078
Pp1s75_75V6	2(-194)-3(-126)	2(0)-3(0)	D/A	2	0	0	8	29	42	15.7755	0.000375317
Pp1s642_3V6	2(-59)-3(-100)	2(0)-3(0)	D/A	0	1	1	11	1	24	15.7727	0.000375834
Pp1s383_6V6	2(+2)-3(-3)	2(0)-3(0)	D/A	3	1	0	145	1110	31	15.7522	0.000379708
Pp1s24_21V6	1(+1)-2(-3)	1(0)-2(0)	D/A	4	0	0	26	42	68	15.7392	0.000382185
Pp1s68_101V6	10(-3)-11(+2)	10(0)-11(0)	D/A	4	0	0	22	35	58	15.726	0.000384725
Pp1s137_291V6	19(+158)-20(-37)	19(0)-20(0)	D/A	0	0	4	199	266	110	15.7254	0.000384824
Pp1s126_83V6	4(-44)-5(-7)	4(0)-5(0)	D/A	0	0	4	44	49	22	15.7252	0.000384866
Pp1s77_277V6	1(+2)-2(-2)	1(0)-2(0)	D/A	0	0	2	151	149	34	15.6812	0.000393432
Pp1s89_224V6	10(-231)-11(+2)	10(0)-11(0)	D/A	3	0	0	17	48	49	15.675	0.000394657
Pp1s269_89V6	2(-78)-3(-38)	2(0)-3(0)	D/A	0	0	4	9	12	5	15.6216	0.000405342
Pp1s7_276V6	10(+31)-11(+157)	10(0)-11(0)	D/A	0	6	0	19	12	14	15.5832	0.000413192
Pp1s217_80V6	3(-36)-4(+112)	3(0)-4(0)	D/A	2	1	0	2	15	11	15.5749	0.000414914
Pp1s159_135V6	23(+599)-24(+170)	23(0)-24(0)	D/A	0	0	3	9	25	6	15.5689	0.000416158
Pp1s104_208V6	5(+252)-6(+456)	5(0)-6(0)	D/A	3	0	0	3	8	9	15.5648	0.000417019
Pp1s38_54V6	10(+2)-11(+850)	10(0)-11(0)	D/A	0	0	8	0	10	5	15.5567	0.000418698
Pp1s65_300V6	3(-88)-4(+36)	3(0)-4(0)	D/A	0	0	3	56	125	32	15.5379	0.000422654
Pp1s39_129V6	2(+23)-3(+159)	2(0)-3(0)	D/A	6	0	0	58	91	68	15.5331	0.000423666
Pp1s71_157V6	1(+161)-2(+89)	1(0)-2(0)	D/A	2	15	9	21	14	13	15.5249	0.000425405
Pp1s142_144V6	1(-43)-2(+117)	1(0)-2(0)	D/A	0	0	3	301	428	129	15.5216	0.000426122
Pp1s106_128V6	1(-86)-2(+61)	1(0)-2(0)	D/A	0	0	5	99	311	124	15.5178	0.000426933
Pp1s21_138V6	2(-83)-3(-12)	2(0)-3(0)	D/A	2	0	0	7	10	51	15.4993	0.000430892
Pp1s348_29V6	1(+2)-2(+755)	1(0)-2(0)	D/A	0	4	0	21	18	54	15.4972	0.000431349
Pp1s424_27V6	5(+372)-6(+155)	5(0)-6(0)	D/A	0	0	6	192	198	143	15.451	0.000441415
Pp1s400_12V6	3(+132)-4(-163)	3(0)-4(0)	D/A	0	0	8	804	1144	964	15.3841	0.000456446
Pp1s142_32V6	3(-87)-4(-13)	3(0)-4(0)	D/A	0	0	3	42	98	25	15.38	0.000457369
Pp1s65_270V6	1(-1)-2(-57)	1(0)-2(0)	D/A	2	1	2	0	6	2	15.3599	0.000462003
Pp1s188_30V6	6(+2)-7(+116)	6(0)-7(0)	D/A	0	0	6	67	74	52	15.3597	0.000462039
Pp1s170_1V6	5(-2)-6(+1)	5(0)-6(0)	D/A	0	0	4	0	4	1	15.353	0.000463586
Pp1s121_168V6	6(+1)-7(+104)	6(0)-7(0)	D/A	0	0	2	156	1301	169	15.3463	0.000465142
Pp1s442_22V6	1(-93)-2(+83)	1(0)-2(0)	D/A	3	0	0	721	3880	117	15.3339	0.000468034
Pp1s22_256V6	17(-3)-18(+1)	17(0)-18(0)	D/A	0	5	0	64	41	70	15.3307	0.000468792
Pp1s15_300V6	2(+112)-3(+32)	2(0)-3(0)	D/A	0	4	0	64	34	76	15.3077	0.00047421
Pp1s58_52V6	1(-2)-2(-371)	1(0)-2(0)	D/A	1	1	6	3	2	0	15.2948	0.00047729
Pp1s256_50V6	9(-26)-10(+2)	9(0)-10(0)	D/A	4	0	1	14	34	41	15.2747	0.000482094
Pp1s31_130V6	2(+1)-3(-3)	2(0)-3(0)	D/A	0	0	9	142	169	175	15.2578	0.000486201
Pp1s19_236V6	1(+100)-2(+197)	1(0)-2(0)	D/A	3	1	1	1	4	7	15.2222	0.000494922
Pp1s137_144V6	1(-89)-2(+147)	1(0)-2(0)	D/A	0	0	2	73	158	27	15.1972	0.000501146
Pp1s517_11V6	1(-7)-2(-266)	1(0)-2(0)	D/A	3	0	0	145	710	91	15.1858	0.00050402
Pp1s14_357V6	8(+1)-9(+221)	8(0)-9(0)	D/A	4	0	0	47	93	99	15.1837	0.000504547
Pp1s294_52V6	1(-2)-2(+1)	1(0)-2(0)	D/A	4	2	0	34	213	18	15.1835	0.000504586
Pp1s24_24V6	13(+2)-14(+53)	13(0)-14(0)	D/A	2	13	1	219	253	250	15.1475	0.000513765
Pp1s426_18V6	1(+3)-2(+153)	1(0)-2(0)	D/A	37	41	61	972	1184	880	15.1285	0.000518661
Pp1s52_108V6	2(-94)-3(+106)	2(0)-3(0)	D/A	0	0	6	3	5	3	15.0998	0.000526167
Pp1s10_9V6	5(-109)-6(-19)	5(0)-6(0)	D/A	3	0	0	4	15	7	15.0983	0.000526564
Pp1s134_49V6	2(+6)-3(+466)	2(0)-3(0)	D/A	0	0	3	4	7	2	15.0972	0.000526845
Pp1s56_54V6	2(-90)-3(-225)	2(0)-3(0)	D/A	0	2	0	5	2	12	15.0972	0.000526848
Pp1s51_66V6	3(-48)-4(-80)	3(0)-4(0)	D/A	0	0	2	11	6	2	15.095	0.000527434
Pp1s445_15V6	5(-10)-6(-26)	5(0)-6(0)	D/A	0	2	0	10	2	7	15.0937	0.00052777
Pp1s83_247V6	1(-26)-2(-6)	1(0)-2(0)	D/A	0	1	1	2	0	3	15.0806	0.000531241
Pp1s184_88V6	2(+26)-3(+143)	2(0)-3(0)	D/A	7	0	0	26	13	46	15.0606	0.000536583
Pp1s44_242V6	9(+1)-10(-1)	9(0)-10(0)	D/A	2	0	0	65	135	416	15.0582	0.000537211
Pp1s126_44V6	2(-6)-3(+1444)	2(0)-3(0)	D/A	5	2	0	3	10	5	15.0459	0.000540531
Pp1s9_314V6	11(+16)-12(-43)	11(0)-12(0)	D/A	0	9	0	4	8	10	15.0203	0.000547492
Pp1s18_148V6	1(+2)-2(-3)	1(0)-2(0)	D/A	4	0	0	25	54	47	15.0119	0.000549793
Pp1s53_159V6	1(+2)-2(-3)	1(0)-2(0)	D/A	8	9	23	4125	3354	3173	14.9602	0.000564195
Pp1s14_391V6	7(+1)-8(+134)	7(0)-8(0)	D/A	1	7	0	54	98	208	14.9474	0.000567822
Pp1s139_105V6	3(+1)-4(-2)	3(0)-4(0)	D/A	1	0	9	542	700	599	14.8874	0.000585112
Pp1s14_150V6	4(+2)-5(-4)	4(0)-5(0)	D/A	4	0	0	67	224	44	14.8693	0.000590433
Pp1s419_7V6	5(-168)-6(+87)	5(0)-6(0)	D/A	0	4	0	8	3	4	14.861	0.000592887
Pp1s112_25V6	3(-18)-4(+311)	3(0)-4(0)	D/A	0	0	4	4	8	3	14.861	0.000592887
Pp1s3_622V6	3(+1)-4(-2)	3(0)-4(0)	D/A	4	0	0	12	31	17	14.8606	0.000593
Pp1s14_181V6	1(+77)-2(-94)	1(0)-2(0)	D/A	4	0	0	1	2	2	14.8595	0.000593329
Pp1s240_99V6	4(-2)-5(+1)	4(0)-5(0)	D/A	0	4	0	14	7	14	14.8595	0.000593329
Pp1s30_44V6	3(+122)-4(+29)	3(0)-4(0)	D/A	0	8	0	918	1063	1157	14.8477	0.000596861
Pp1s168_82V6	18(+4)-19(+74)	18(0)-19(0)	D/A	0	5	2	73	34	93	14.8279	0.000602773
Pp1s270_50V6	1(-3)-2(+2)	1(0)-2(0)	D/A	0	6	0	71	55	73	14.8177	0.000605862
Pp1s252_101V6	1(+323)-2(+586)	1(0)-2(0)	D/A	0	3	0	19	10	35	14.8162	0.000606309
Pp1s69_157V6	15(-4)-16(+3)	15(0)-16(0)	D/A	0	7	0	36	30	31	14.8127	0.000607378
Pp1s396_7V6	1(+627)-2(+11)	1(0)-2(0)	D/A	6	0	0	57	50	99	14.7947	0.000612868
Pp1s162_65V6	2(+144)-3(+126)	2(0)-3(0)	D/A	2	0	0	3	9	16	14.7918	0.000613766
Pp1s165_33V6	11(+237)-12(-134)	11(0)-12(0)	D/A	0	0	2	9	16	3	14.7918	0.000613766
Pp1s229_66V6	7(-75)-8(+1)	7(0)-8(0)	D/A	0	10	1	42	52	54	14.7911	0.000613975
Pp1s68_209V6	1(-3)-2(-21)	1(0)-2(0)	D/A	2	18	10	3	1	7	14.7879	0.000614969
Pp1s159_68V6	7(+251)-8(-142)	7(0)-8(0)	D/A	0	6	0	179	188	312	14.7808	0.000617148
Pp1s206_54V6	13(+10)-14(+43)	13(0)-14(0)	D/A	1	0	5	9	7	4	14.7608	0.000623356
Pp1s54_46V6	2(+1)-3(+268)	2(0)-3(0)	D/A	5	1	0	8	18	14	14.7608	0.000623356
Pp1s3_191V6	1(-2)-2(+1)	1(0)-2(0)	D/A	0	0	6	973	1163	821	14.7221	0.000635521
Pp1s309_69V6	8(+43)-9(-62)	8(0)-9(0)	D/A	0	0	4	306	601	229	14.7112	0.000638991
Pp1s74_108V6	3(-175)-4(+138)	3(0)-4(0)	D/A	0	0	3	144	81	42	14.6956	0.000644021
Pp1s183_17V6	1(-301)-2(+490)	1(0)-2(0)	D/A	0	0	4	41	50	23	14.694	0.000644511
Pp1s197_79V6	1(+387)-2(+1312)	1(0)-2(0)	D/A	1	3	1	5	1	0	14.6732	0.000651253
Pp1s357_34V6	1(-41)-2(+125)	1(0)-2(0)	D/A	0	5	0	57	55	115	14.6541	0.000657506
Pp1s133_100V6	3(-78)-4(+2)	3(0)-4(0)	D/A	0	1	3	17	27	6	14.6515	0.000658357
Pp1s96_95V6	3(+1)-4(+21)	3(0)-4(0)	D/A	1	15	5	72	99	131	14.6282	0.000666089
Pp1s78_211V6	1(-2)-2(+1)	1(0)-2(0)	D/A	4	0	1	39	60	142	14.6273	0.000666386
Pp1s26_33V6	1(-43)-2(-123)	1(0)-2(0)	D/A	6	0	0	159	217	194	14.6246	0.000667295
Pp1s187_18V6	3(-353)-4(+129)	3(0)-4(0)	D/A	4	0	0	16	32	31	14.6215	0.000668326
Pp1s192_51V6	1(+419)-2(+459)	1(0)-2(0)	D/A	0	5	0	3	1	0	14.593	0.000677903
Pp1s189_104V6	5(+1)-6(-2)	5(0)-6(0)	D/A	0	2	0	43	9	31	14.5886	0.000679393
Pp1s448_20V6	1(-120)-2(+42)	1(0)-2(0)	D/A	0	4	0	35	22	51	14.5137	0.000705331
Pp1s186_65V6	7(+331)-8(-69)	7(0)-8(0)	D/A	0	0	3	53	74	24	14.5106	0.000706423
Pp1s133_101V6	2(-2)-3(+1)	2(0)-3(0)	D/A	12	1	4	82	115	73	14.5101	0.000706586
Pp1s72_43V6	1(-52)-2(-99)	1(0)-2(0)	D/A	1	11	3	40	33	40	14.5056	0.000708204
Pp1s237_14V6	2(-59)-3(-2)	2(0)-3(0)	D/A	4	0	0	228	234	654	14.462	0.000723784
Pp1s212_7V6	7(+1)-8(+154)	7(0)-8(0)	D/A	5	17	7	234	180	245	14.4575	0.000725432
Pp1s35_206V6	9(+106)-10(+18)	9(0)-10(0)	D/A	0	0	7	55	110	76	14.3899	0.000750364
Pp1s57_92V6	1(+5)-2(-5)	1(0)-2(0)	D/A	0	0	5	85	151	77	14.354	0.000763947
Pp1s64_196V6	2(-1)-3(+1)	2(0)-3(0)	D/A	0	3	0	0	3	15	14.3381	0.000770036
Pp1s77_270V6	1(+76)-2(+53)	1(0)-2(0)	D/A	0	4	0	7	7	20	14.319	0.000777438
Pp1s13_418V6	4(+334)-5(+19)	4(0)-5(0)	D/A	3	0	0	9	13	34	14.3186	0.000777595
Pp1s292_64V6	3(+2)-4(+65)	3(0)-4(0)	D/A	13	8	2	245	422	338	14.285	0.000790765
Pp1s350_23V6	12(+78)-13(+3)	12(0)-13(0)	D/A	0	6	0	63	67	106	14.2622	0.000799836
Pp1s39_105V6	4(+20)-5(-2)	4(0)-5(0)	D/A	3	0	0	5	15	11	14.2528	0.000803621
Pp1s115_36V6	2(+144)-3(+21)	2(0)-3(0)	D/A	0	0	4	45	74	31	14.2459	0.000806367
Pp1s475_5V6	3(+229)-4(-105)	3(0)-4(0)	D/A	0	0	5	221	363	192	14.242	0.000807977
Pp1s475_12V6	3(-13)-4(+2)	3(0)-4(0)	D/A	4	6	8	65	399	90	14.2394	0.000808997
Pp1s247_40V6	2(+852)-3(-7)	2(0)-3(0)	D/A	11	27	41	11	44	27	14.2386	0.000809329
Pp1s159_68V6	1(-19)-2(+2)	1(0)-2(0)	D/A	35	17	52	736	1021	1850	14.2361	0.000810362
Pp1s54_192V6	4(+22)-5(-28)	4(0)-5(0)	D/A	5	14	0	129	159	158	14.2114	0.000820399
Pp1s154_69V6	3(-4)-4(-24)	3(0)-4(0)	D/A	0	0	2	7	1	1	14.2104	0.00082083
Pp1s255_25V6	14(+443)-15(+116)	14(0)-15(0)	D/A	0	0	2	7	1	1	14.2104	0.00082083
Pp1s362_28V6	8(-140)-9(-144)	8(0)-9(0)	D/A	0	0	2	2	6	1	14.1909	0.000828864
Pp1s50_167V6	7(-26)-8(-41)	7(0)-8(0)	D/A	0	2	0	6	1	2	14.1909	0.000828864
Pp1s54_122V6	12(+395)-13(+184)	12(0)-13(0)	D/A	2	0	0	1	2	6	14.1909	0.000828864
Pp1s171_138V6	2(-18)-3(+55)	2(0)-3(0)	D/A	0	0	2	5	11	2	14.1874	0.000830304
Pp1s235_92V6	13(+1)-14(-2)	13(0)-14(0)	D/A	2	0	0	5	13	27	14.1869	0.000830508
Pp1s165_123V6	1(-135)-2(+829)	1(0)-2(0)	D/A	0	0	2	3	5	1	14.1855	0.000831128
Pp1s423_15V6	1(-176)-2(+44)	1(0)-2(0)	D/A	0	2	0	15	3	9	14.1855	0.000831128
Pp1s67_178V6	1(-61)-2(-209)	1(0)-2(0)	D/A	0	2	0	3	1	5	14.1855	0.000831128
Pp1s5_176V6	3(-237)-4(-64)	3(0)-4(0)	D/A	0	2	0	9	2	7	14.1844	0.000831559
Pp1s16_333V6	18(-107)-19(+15)	18(0)-19(0)	D/A	4	0	1	13	42	22	14.1721	0.000836708
Pp1s462_4V6	2(-17)-3(-56)	2(0)-3(0)	D/A	3	0	0	41	74	138	14.1716	0.000836907
Pp1s279_9V6	1(+67)-2(+1485)	1(0)-2(0)	D/A	3	0	0	1	5	0	14.1507	0.000845702
Pp1s66_168V6	4(+2)-5(+586)	4(0)-5(0)	D/A	0	3	0	0	1	5	14.1507	0.000845702
Pp1s155_61V6	2(-241)-3(+33)	2(0)-3(0)	D/A	0	0	3	0	5	1	14.1507	0.000845702
Pp1s98_7V6	15(-49)-16(+69)	15(0)-16(0)	D/A	0	0	4	91	134	59	14.1498	0.000846058
Pp1s227_44V6	1(-723)-2(-6)	1(0)-2(0)	D/A	1	0	1	0	2	1	14.1455	0.000847908
Pp1s237_2V6	6(+8)-7(+505)	6(0)-7(0)	D/A	2	1	0	0	1	1	14.1455	0.000847908
Pp1s339_42V6	1(-157)-2(+44)	1(0)-2(0)	D/A	2	0	1	0	1	1	14.1455	0.000847908
Pp1s404_37V6	20(+1)-21(-2)	20(0)-21(0)	D/A	0	1	1	2	1	0	14.1455	0.000847908
Pp1s434_8V6	1(-224)-2(+41)	1(0)-2(0)	D/A	1	1	0	0	1	2	14.1455	0.000847908
Pp1s475_29V6	1(-254)-2(+408)	1(0)-2(0)	D/A	1	1	0	1	0	2	14.1455	0.000847908
Pp1s74_193V6	3(-2)-4(-11)	3(0)-4(0)	D/A	2	1	0	0	1	1	14.1455	0.000847908
Pp1s7_231V6	6(-2)-7(-47)	6(0)-7(0)	D/A	1	1	0	0	1	2	14.1455	0.000847908
Pp1s37_145V6	3(+56)-4(-43)	3(0)-4(0)	D/A	0	6	0	8	6	7	14.1317	0.000853789
Pp1s77_195V6	10(+4)-11(+332)	10(0)-11(0)	D/A	0	1	4	4	6	2	14.1216	0.000858105
Pp1s10_212V6	4(-58)-5(+197)	4(0)-5(0)	D/A	0	0	4	123	90	56	14.1116	0.000862374
Pp1s93_81V6	11(+573)-12(+219)	11(0)-12(0)	D/A	0	0	3	32	40	14	14.0919	0.000870928
Pp1s162_9V6	10(+1)-11(-2)	10(0)-11(0)	D/A	11	2	3	134	174	186	14.0834	0.000874645
Pp1s67_30V6	2(-40)-3(-72)	2(0)-3(0)	D/A	0	14	5	134337	159809	166077	14.0811	0.000875627
Pp1s99_146V6	3(-3)-4(+1)	3(0)-4(0)	D/A	0	5	0	7	6	11	14.0416	0.000893129
Pp1s3_476V6	9(+193)-10(+205)	9(0)-10(0)	D/A	0	5	0	7	4	5	14.0413	0.000893236
Pp1s12_62V6	1(+22)-2(+198)	1(0)-2(0)	D/A	0	0	5	21	24	15	14.0411	0.000893347
Pp1s12_62V6	1(+24)-2(+196)	1(0)-2(0)	D/A	0	0	5	21	24	15	14.0411	0.000893347
Pp1s1_365V6	3(-3)-4(+3)	3(0)-4(0)	D/A	0	1	1	67	627	22	13.9925	0.000915304
Pp1s14_81V6	4(-12)-5(+3)	4(0)-5(0)	D/A	0	0	4	316	309	166	13.9647	0.000928136
Pp1s93_158V6	2(-2)-3(+1)	2(0)-3(0)	D/A	8	2	14	229	321	220	13.9496	0.000935132
Pp1s326_28V6	6(-33)-7(-73)	6(0)-7(0)	D/A	1	1	7	14	53	22	13.9182	0.000949958
Pp1s293_81V6	1(-11)-2(-239)	1(0)-2(0)	D/A	3	0	0	477	2327	79	13.9167	0.000950647
Pp1s338_11V6	4(-7)-5(+188)	4(0)-5(0)	D/A	4	0	0	20	44	31	13.9077	0.000954963
Pp1s54_233V6	7(+36)-8(+40)	7(0)-8(0)	D/A	4	0	0	8	13	17	13.9075	0.000955037
Pp1s121_168V6	7(-93)-8(-59)	7(0)-8(0)	D/A	0	0	2	583	5980	839	13.9041	0.000956682
Pp1s150_124V6	3(-106)-4(-54)	3(0)-4(0)	D/A	0	5	0	104	59	71	13.8785	0.000969015
Pp1s2_738V6	1(-2)-2(+1)	1(0)-2(0)	D/A	0	6	0	37	22	17	13.8692	0.000973525
Pp1s47_18V6	7(+24)-8(+169)	7(0)-8(0)	D/A	3	0	0	33	95	72	13.8607	0.000977652
Pp1s54_157V6	2(+2)-3(-3)	2(0)-3(0)	D/A	0	0	6	718	981	693	13.8512	0.000982314
Pp1s201_7V6	6(+2)-7(+133)	6(0)-7(0)	D/A	0	0	6	49	66	47	13.823	0.000996253
Pp1s53_168V6	1(-188)-2(-100)	1(0)-2(0)	D/A	1	3	5	8	2	27	13.8205	0.000997522
Pp1s126_79V6	2(-2)-3(+1)	2(0)-3(0)	D/A	0	6	0	44	34	39	13.7902	0.00101276
Pp1s284_20V6	6(-37)-7(+114)	6(0)-7(0)	D/A	4	0	0	71	122	142	13.7867	0.00101453
Pp1s53_168V6	1(-253)-2(+79)	1(0)-2(0)	D/A	2	2	1	8	2	27	13.7741	0.00102093
Pp1s64_153V6	7(+99)-8(+6)	7(0)-8(0)	D/A	18	13	28	4	18	30	13.7564	0.00102998
Pp1s487_18V6	4(+131)-5(+152)	4(0)-5(0)	D/A	2	2	0	1	7	8	13.7446	0.00103609
Pp1s69_37V6	1(-347)-2(+184)	1(0)-2(0)	D/A	2	0	0	4	12	19	13.7307	0.00104331
Pp1s87_131V6	13(+3)-14(+127)	13(0)-14(0)	D/A	2	0	0	4	19	12	13.7307	0.00104331
Pp1s54_105V6	1(+1)-2(+121)	1(0)-2(0)	D/A	0	2	0	13	4	18	13.7302	0.0010436
Pp1s29_54V6	4(+1)-5(+222)	4(0)-5(0)	D/A	4	2	0	27	53	101	13.7258	0.00104586
Pp1s53_180V6	1(+339)-2(+193)	1(0)-2(0)	D/A	0	7	0	135	137	149	13.7217	0.00104803
Pp1s121_168V6	7(+2)-8(-334)	7(0)-8(0)	D/A	2	1	0	583	5980	839	13.7102	0.00105407
Pp1s270_86V6	25(+254)-26(+19)	25(0)-26(0)	D/A	0	7	0	32	43	57	13.7004	0.00105923
Pp1s229_33V6	8(+66)-9(+9)	8(0)-9(0)	D/A	0	0	4	70	148	59	13.6993	0.00105984
Pp1s219_115V6	4(-258)-5(+1313)	4(0)-5(0)	D/A	3	0	0	1	1	4	13.6984	0.00106028
Pp1s126_44V6	2(+1175)-3(+5)	2(0)-3(0)	D/A	3	0	0	3	10	5	13.6919	0.00106377
Pp1s19_267V6	1(-409)-2(+58)	1(0)-2(0)	D/A	3	0	0	3	10	5	13.6919	0.00106377
Pp1s399_25V6	1(+121)-2(+90)	1(0)-2(0)	D/A	0	0	3	8	12	4	13.6906	0.00106443
Pp1s53_32V6	1(-84)-2(+5)	1(0)-2(0)	D/A	0	0	3	14	16	6	13.6901	0.00106473
Pp1s243_41V6	3(+2)-4(+203)	3(0)-4(0)	D/A	3	0	0	9	22	23	13.69	0.00106476
Pp1s26_197V6	2(+18)-3(+105)	2(0)-3(0)	D/A	0	0	4	45	51	26	13.6876	0.00106604
Pp1s351_46V6	1(-34)-2(+216)	1(0)-2(0)	D/A	2	0	0	7	45	9	13.6811	0.0010695
Pp1s275_45V6	6(-6)-7(-99)	6(0)-7(0)	D/A	0	8	0	44	55	55	13.6613	0.00108013
Pp1s56_187V6	1(+130)-2(+486)	1(0)-2(0)	D/A	1	6	0	6	5	9	13.6543	0.00108394
Pp1s92_53V6	1(+3)-2(+1001)	1(0)-2(0)	D/A	9	0	3	129	179	142	13.6111	0.00110761
Pp1s215_44V6	8(-2)-9(+1)	8(0)-9(0)	D/A	0	4	0	15	6	7	13.5917	0.00111838
Pp1s6_198V6	1(+2)-2(+127)	1(0)-2(0)	D/A	2	12	2	454	536	681	13.5914	0.00111856
Pp1s12_390V6	1(-2)-2(+1)	1(0)-2(0)	D/A	0	2	4	6	5	117	13.5914	0.00111857
Pp1s239_18V6	2(+172)-3(-207)	2(0)-3(0)	D/A	2	0	0	84	133	511	13.5889	0.00111996
Pp1s809_2V6	3(-51)-4(+2)	3(0)-4(0)	D/A	0	3	3	2	1	9	13.582	0.00112386
Pp1s133_93V6	3(+87)-4(+67)	3(0)-4(0)	D/A	0	9	0	1190	1570	1300	13.575	0.00112777
Pp1s52_33V6	3(+2)-4(+90)	3(0)-4(0)	D/A	0	3	8	80	69	52	13.5511	0.00114135
Pp1s28_124V6	6(-42)-7(+227)	6(0)-7(0)	D/A	4	0	0	64	102	132	13.5504	0.00114173
Pp1s164_93V6	1(-2)-2(+1)	1(0)-2(0)	D/A	5	8	25	60	120	106	13.5269	0.00115526
Pp1s98_185V6	1(-185)-2(+246)	1(0)-2(0)	D/A	0	6	1	28	13	10	13.5125	0.00116357
Pp1s512_6V6	5(+1)-6(+65)	5(0)-6(0)	D/A	0	6	0	23	28	44	13.5106	0.00116469
Pp1s201_52V6	2(+74)-3(-68)	2(0)-3(0)	D/A	2	0	0	6	44	1	13.4916	0.00117579
Pp1s7_412V6	2(+126)-3(+232)	2(0)-3(0)	D/A	0	8	0	36	58	67	13.4736	0.00118641
Pp1s37_117V6	13(+336)-14(+11)	13(0)-14(0)	D/A	3	0	0	51	98	153	13.4702	0.00118845
Pp1s93_70V6	3(+83)-4(+394)	3(0)-4(0)	D/A	1	2	1	6	1	0	13.469	0.00118916
Pp1s7_46V6	2(+2)-3(+188)	2(0)-3(0)	D/A	2	5	0	25	12	28	13.4408	0.00120604
Pp1s249_6V6	1(+2)-2(+372)	1(0)-2(0)	D/A	1	3	4	6	1	20	13.3951	0.00123395
Pp1s33_94V6	15(+31)-16(+110)	15(0)-16(0)	D/A	0	0	2	211	431	85	13.3741	0.00124694
Pp1s19_93V6	4(-60)-5(+154)	4(0)-5(0)	D/A	4	0	0	64	115	116	13.3717	0.00124846
Pp1s19_144V6	4(-119)-5(+238)	4(0)-5(0)	D/A	0	0	6	33	38	30	13.3576	0.00125728
Pp1s142_10V6	2(+2)-3(+258)	2(0)-3(0)	D/A	4	0	0	15	47	7	13.3508	0.00126158
Pp1s27_332V6	1(+2)-2(+66)	1(0)-2(0)	D/A	12	37	26	30	99	29	13.3507	0.00126163
Pp1s41_263V6	1(-74)-2(+660)	1(0)-2(0)	D/A	0	1	9	143	205	184	13.3483	0.00126314
Pp1s70_166V6	4(+162)-5(+170)	4(0)-5(0)	D/A	0	2	0	14	2	1	13.3373	0.00127009
Pp1s144_71V6	4(+937)-5(+95)	4(0)-5(0)	D/A	0	0	4	8	10	5	13.3361	0.00127085
Pp1s62_37V6	3(+117)-4(+34)	3(0)-4(0)	D/A	0	0	10	125	65	136	13.3081	0.00128882
Pp1s227_85V6	3(-86)-4(-121)	3(0)-4(0)	D/A	0	8	0	599	689	610	13.3079	0.00128893
Pp1s31_364V6	1(-36)-2(+256)	1(0)-2(0)	D/A	0	0	2	13	2	2	13.2991	0.00129459
Pp1s46_325V6	1(-2)-2(-24)	1(0)-2(0)	D/A	1	4	2	0	1	7	13.2975	0.00129562
Pp1s67_30V6	1(+128)-2(-50)	1(0)-2(0)	D/A	0	1	9	141	200	181	13.291	0.00129985
Pp1s147_89V6	3(-75)-4(-157)	3(0)-4(0)	D/A	0	3	0	109	62	192	13.283	0.00130504
Pp1s87_63V6	3(+1)-4(-2)	3(0)-4(0)	D/A	0	2	0	4	2	11	13.2809	0.00130645
Pp1s227_35V6	12(+217)-13(+3)	12(0)-13(0)	D/A	3	2	10	23	34	20	13.2793	0.0013075
Pp1s115_120V6	14(-1)-15(+96)	14(0)-15(0)	D/A	0	0	2	9	6	2	13.276	0.00130964
Pp1s301_53V6	1(-184)-2(+1309)	1(0)-2(0)	D/A	0	2	0	9	2	6	13.276	0.00130964
Pp1s152_5V6	2(+1)-3(+294)	2(0)-3(0)	D/A	4	0	0	12	31	12	13.2755	0.00131
Pp1s245_33V6	1(+95)-2(+188)	1(0)-2(0)	D/A	0	0	2	7	8	2	13.2752	0.00131014
Pp1s61_7V6	1(+281)-2(+49)	1(0)-2(0)	D/A	0	8	0	4	4	3	13.2712	0.00131276
Pp1s102_139V6	4(-45)-5(+342)	4(0)-5(0)	D/A	0	9	0	308	448	387	13.2701	0.0013135
Pp1s226_14V6	1(+2)-2(+146)	1(0)-2(0)	D/A	2	0	17	185	134	292	13.2549	0.00132352
Pp1s245_37V6	3(+326)-4(+400)	3(0)-4(0)	D/A	0	0	6	17	37	23	13.2497	0.00132701
Pp1s275_66V6	1(-108)-2(+107)	1(0)-2(0)	D/A	0	7	0	72	62	52	13.2252	0.00134332
Pp1s126_115V6	2(+255)-3(+74)	2(0)-3(0)	D/A	0	0	7	10	12	11	13.2251	0.00134342
Pp1s83_237V6	4(+137)-5(-15)	4(0)-5(0)	D/A	0	0	3	18	11	6	13.2223	0.0013453
Pp1s21_77V6	1(+3)-2(+21)	1(0)-2(0)	D/A	11	2	4	370	458	587	13.2159	0.0013496
Pp1s345_10V6	2(-82)-3(+566)	2(0)-3(0)	D/A	0	6	1	19	19	37	13.2059	0.00135637
Pp1s55_98V6	1(+21)-2(+98)	1(0)-2(0)	D/A	0	4	0	281	241	578	13.2017	0.0013592
Pp1s402_25V6	18(+142)-19(-226)	18(0)-19(0)	D/A	4	0	0	94	210	125	13.1991	0.00136101
Pp1s114_143V6	1(-185)-2(-106)	1(0)-2(0)	D/A	0	0	6	248	346	254	13.1948	0.00136392
Pp1s154_69V6	2(-236)-3(+145)	2(0)-3(0)	D/A	1	0	1	4	2	0	13.1821	0.00137258
Pp1s8_3V6	7(-2)-8(+344)	7(0)-8(0)	D/A	1	1	0	0	4	2	13.1821	0.00137258
Pp1s87_39V6	6(-91)-7(+130)	6(0)-7(0)	D/A	3	0	0	16	22	55	13.1662	0.00138359
Pp1s76_105V6	4(+2)-5(-3)	4(0)-5(0)	D/A	0	0	8	981	1619	1500	13.1415	0.00140073
Pp1s59_81V6	9(+404)-10(+1355)	9(0)-10(0)	D/A	3	0	0	10	28	20	13.128	0.00141021
Pp1s32_24V6	1(+420)-2(-2)	1(0)-2(0)	D/A	0	5	0	77	63	100	13.1256	0.00141191
Pp1s96_36V6	2(+148)-3(+2)	2(0)-3(0)	D/A	0	8	0	96	119	110	13.1236	0.00141336
Pp1s80_63V6	2(+430)-3(+837)	2(0)-3(0)	D/A	0	11	0	12	16	8	13.1147	0.00141962
Pp1s200_49V6	3(-53)-4(+357)	3(0)-4(0)	D/A	0	0	5	880	941	651	13.0664	0.00145435
Pp1s194_104V6	10(+85)-11(+276)	10(0)-11(0)	D/A	0	4	0	86	40	55	13.0509	0.00146563
Pp1s114_90V6	1(-118)-2(+13)	1(0)-2(0)	D/A	0	10	0	44	100	93	13.0431	0.00147141
Pp1s43_118V6	4(-145)-5(-22)	4(0)-5(0)	D/A	0	0	2	737	833	213	13.0405	0.00147328
Pp1s244_83V6	1(+259)-2(-265)	1(0)-2(0)	D/A	0	0	6	6	24	13	13.0204	0.00148818
Pp1s15_328V6	5(-19)-6(-14)	5(0)-6(0)	D/A	0	4	0	87	111	303	13.012	0.00149446
Pp1s112_25V6	1(+1071)-2(+23)	1(0)-2(0)	D/A	0	0	6	108	88	85	13.0048	0.00149984
Pp1s81_64V6	19(+1)-20(+54)	19(0)-20(0)	D/A	18	13	5	100	119	146	12.985	0.00151473
Pp1s162_143V6	10(+25)-11(+242)	10(0)-11(0)	D/A	5	0	0	54	87	63	12.9731	0.00152377
Pp1s87_162V6	2(+414)-3(+795)	2(0)-3(0)	D/A	0	4	0	50	34	69	12.9554	0.00153733
Pp1s139_29V6	1(-105)-2(+63)	1(0)-2(0)	D/A	0	0	4	67	73	40	12.9551	0.00153755
Pp1s67_215V6	1(-236)-2(-79)	1(0)-2(0)	D/A	0	0	3	76	85	34	12.9457	0.00154482
Pp1s223_59V6	5(+2)-6(+101)	5(0)-6(0)	D/A	0	5	3	28	99	9	12.9361	0.00155229
Pp1s219_28V6	1(-8)-2(-17)	1(0)-2(0)	D/A	0	0	5	78	135	77	12.9182	0.00156622
Pp1s15_441V6	2(+3)-3(-3)	2(0)-3(0)	D/A	5	0	0	94	125	135	12.9161	0.00156789
Pp1s198_153V6	8(+1)-9(+854)	8(0)-9(0)	D/A	5	0	0	17	35	12	12.9133	0.00157003
Pp1s147_26V6	1(+1)-2(+235)	1(0)-2(0)	D/A	5	21	0	37	710	38	12.9114	0.00157157
Pp1s11_10V6	4(-93)-5(+1)	4(0)-5(0)	D/A	1	6	0	14	13	23	12.9077	0.00157444
Pp1s77_257V6	1(-5)-2(+194)	1(0)-2(0)	D/A	0	7	1	0	0	2	12.9007	0.00157996
Pp1s104_216V6	2(-71)-3(-3)	2(0)-3(0)	D/A	2	0	0	6	42	1	12.8765	0.00159919
Pp1s23_315V6	4(+121)-5(-6)	4(0)-5(0)	D/A	4	0	0	49	139	31	12.8468	0.00162312
Pp1s67_30V6	2(-9)-3(-180)	2(0)-3(0)	D/A	113	86	139	134337	159809	166077	12.8449	0.00162464
Pp1s36_158V6	3(+141)-4(-42)	3(0)-4(0)	D/A	0	7	0	419	407	371	12.8238	0.0016419
Pp1s119_32V6	12(+1)-13(-2)	12(0)-13(0)	D/A	0	0	4	79	70	43	12.8223	0.00164315
Pp1s509_22V6	11(+4)-12(+94)	11(0)-12(0)	D/A	3	3	6	12	1	7	12.8214	0.00164385
Pp1s191_108V6	7(-87)-8(-91)	7(0)-8(0)	D/A	0	0	2	12	17	4	12.8213	0.00164394
Pp1s21_387V6	2(+1)-3(+176)	2(0)-3(0)	D/A	0	2	0	12	4	17	12.8213	0.00164394
Pp1s45_164V6	1(-68)-2(+545)	1(0)-2(0)	D/A	1	0	2	0	2	2	12.7776	0.00168029
Pp1s247_40V6	2(+491)-3(+496)	2(0)-3(0)	D/A	8	9	3	11	44	27	12.7689	0.00168756
Pp1s317_10V6	29(-101)-30(+2)	29(0)-30(0)	D/A	0	10	0	103	161	113	12.7639	0.00169185
Pp1s22_311V6	7(+1)-8(+136)	7(0)-8(0)	D/A	0	0	9	24	76	67	12.7551	0.00169927
Pp1s93_148V6	4(-4)-5(+502)	4(0)-5(0)	D/A	0	3	0	16	6	12	12.753	0.00170107
Pp1s9_334V6	9(+1)-10(+163)	9(0)-10(0)	D/A	8	19	0	233	316	213	12.747	0.00170619
Pp1s211_116V6	6(+209)-7(+59)	6(0)-7(0)	D/A	0	8	0	9	22	28	12.7418	0.00171059
Pp1s342_16V6	4(+133)-5(-56)	4(0)-5(0)	D/A	0	0	3	171	932	237	12.7309	0.00171998
Pp1s79_254V6	8(-40)-9(+174)	8(0)-9(0)	D/A	0	0	7	224	385	316	12.7304	0.0017204
Pp1s50_209V6	1(-67)-2(-20)	1(0)-2(0)	D/A	3	0	0	67	165	147	12.7247	0.00172526
Pp1s12_317V6	15(-35)-16(+162)	15(0)-16(0)	D/A	0	0	4	838	1429	661	12.6881	0.0017572
Pp1s21_269V6	5(-3)-6(+2)	5(0)-6(0)	D/A	11	1	4	1171	1405	1394	12.6634	0.00177901
Pp1s44_311V6	14(+1)-15(+106)	14(0)-15(0)	D/A	0	0	8	69	78	88	12.6504	0.00179061
Pp1s67_30V6	2(-83)-3(-25)	2(0)-3(0)	D/A	17	36	13	134337	159809	166077	12.6464	0.00179415
Pp1s403_37V6	2(-1)-3(+1)	2(0)-3(0)	D/A	3	0	0	43	82	117	12.6442	0.00179619
Pp1s532_5V6	11(+188)-12(+22)	11(0)-12(0)	D/A	4	0	0	17	24	34	12.6194	0.00181856
Pp1s283_80V6	1(-7)-2(-13)	1(0)-2(0)	D/A	5	1	0	2	6	1	12.6033	0.0018333
Pp1s444_4V6	15(-23)-16(+97)	15(0)-16(0)	D/A	0	0	2	39	18	8	12.5967	0.00183932
Pp1s45_266V6	10(-135)-11(+114)	10(0)-11(0)	D/A	0	0	4	5	12	5	12.5767	0.00185778
Pp1s214_66V6	4(-79)-5(-19)	4(0)-5(0)	D/A	0	0	4	50	86	40	12.5752	0.00185926
Pp1s319_15V6	6(-10)-7(+109)	6(0)-7(0)	D/A	0	6	0	37	39	50	12.5689	0.00186512
Pp1s80_63V6	7(+1)-8(+123)	7(0)-8(0)	D/A	0	0	4	49	63	33	12.5513	0.00188153
Pp1s66_199V6	2(-6)-3(-1)	2(0)-3(0)	D/A	0	0	2	390	838	173	12.548	0.00188463
Pp1s169_131V6	7(+3)-8(+160)	7(0)-8(0)	D/A	0	12	1	25	42	30	12.5369	0.00189515
Pp1s87_178V6	7(-5)-8(+69)	7(0)-8(0)	D/A	0	0	4	23	38	18	12.5327	0.00189914
Pp1s201_84V6	1(+2)-2(+350)	1(0)-2(0)	D/A	0	1	5	131	292	122	12.521	0.00191025
Pp1s88_47V6	3(+148)-4(-138)	3(0)-4(0)	D/A	0	0	2	237	81	45	12.494	0.00193626
Pp1s32_42V6	24(-2)-25(+4)	24(0)-25(0)	D/A	0	1	8	17	40	28	12.4891	0.00194101
Pp1s319_45V6	2(+231)-3(+1)	2(0)-3(0)	D/A	3	0	0	7	11	21	12.4865	0.0019435
Pp1s14_82V6	15(+2)-16(-3)	15(0)-16(0)	D/A	0	4	0	11	8	16	12.4795	0.00195039
Pp1s431_23V6	10(+454)-11(+25)	10(0)-11(0)	D/A	4	0	0	19	28	36	12.4542	0.00197522
Pp1s34_202V6	20(+39)-21(-7)	20(0)-21(0)	D/A	0	0	5	221	150	139	12.4507	0.00197862
Pp1s57_227V6	1(+358)-2(+26)	1(0)-2(0)	D/A	4	0	0	597	826	1184	12.4483	0.00198099
Pp1s236_27V6	10(-61)-11(+222)	10(0)-11(0)	D/A	0	5	0	26	21	30	12.4388	0.0019904
Pp1s422_18V6	1(+20)-2(+187)	1(0)-2(0)	D/A	0	8	0	47	75	76	12.4132	0.00201609
Pp1s21_208V6	1(+2)-2(+7)	1(0)-2(0)	D/A	0	6	2	11	10	23	12.4052	0.00202415
Pp1s167_54V6	8(+2)-9(+389)	8(0)-9(0)	D/A	0	0	2	1	6	1	12.3879	0.00204177
Pp1s217_64V6	6(-20)-7(+1)	6(0)-7(0)	D/A	2	0	0	2	2	12	12.3879	0.00204177
Pp1s301_53V6	5(+3)-6(+80)	5(0)-6(0)	D/A	0	0	2	6	1	1	12.3879	0.00204177
Pp1s509_6V6	1(-193)-2(+76)	1(0)-2(0)	D/A	0	3	0	67	28	60	12.3845	0.00204522
Pp1s91_120V6	1(-5)-2(-274)	1(0)-2(0)	D/A	2	0	0	3	4	17	12.3791	0.0020507
Pp1s37_149V6	2(-4)-3(+3)	2(0)-3(0)	D/A	0	2	0	3	2	11	12.3763	0.00205361
Pp1s94_133V6	4(-2)-5(+1)	4(0)-5(0)	D/A	2	0	0	5	8	27	12.3749	0.00205504
Pp1s101_120V6	16(+819)-17(-266)	16(0)-17(0)	D/A	0	0	2	8	20	4	12.3709	0.00205917
Pp1s475_12V6	8(+289)-9(+44)	8(0)-9(0)	D/A	0	0	2	29	69	14	12.3704	0.0020597
Pp1s64_78V6	11(+2)-12(+126)	11(0)-12(0)	D/A	4	15	0	109	160	118	12.3691	0.00206108
Pp1s404_37V6	21(-15)-22(+99)	21(0)-22(0)	D/A	2	0	0	2	5	9	12.3681	0.00206208
Pp1s4_340V6	9(-10)-10(+198)	9(0)-10(0)	D/A	0	0	2	20	36	8	12.3681	0.00206208
Pp1s58_254V6	12(-2)-13(+2)	12(0)-13(0)	D/A	2	0	0	2	9	5	12.3681	0.00206208
Pp1s208_65V6	1(-137)-2(+140)	1(0)-2(0)	D/A	0	0	2	16	12	4	12.3667	0.00206354
Pp1s447_16V6	4(+254)-5(+155)	4(0)-5(0)	D/A	0	2	0	4	1	3	12.3667	0.00206354
Pp1s419_7V6	8(-169)-9(-88)	8(0)-9(0)	D/A	0	0	2	11	10	3	12.3663	0.00206394
Pp1s419_7V6	8(-95)-9(+27)	8(0)-9(0)	D/A	0	0	2	11	10	3	12.3663	0.00206394
Pp1s212_41V6	1(+32)-2(+92)	1(0)-2(0)	D/A	0	2	0	7	2	7	12.3662	0.00206398
Pp1s310_4V6	2(+108)-3(+211)	2(0)-3(0)	D/A	0	8	0	866	1058	861	12.3528	0.00207785
Pp1s31_348V6	7(-214)-8(+3)	7(0)-8(0)	D/A	4	0	0	6	11	9	12.3204	0.00211179
Pp1s383_6V6	3(+3)-4(-3)	3(0)-4(0)	D/A	1	5	1	83	503	6	12.3175	0.00211487
Pp1s350_30V6	10(+153)-11(-140)	10(0)-11(0)	D/A	0	0	5	16	13	11	12.2932	0.0021407
Pp1s88_210V6	3(-52)-4(-83)	3(0)-4(0)	D/A	0	3	0	2	2	7	12.2908	0.00214327
Pp1s295_55V6	8(-2)-9(+2)	8(0)-9(0)	D/A	0	3	0	16	8	20	12.2842	0.00215038
Pp1s17_208V6	2(-15)-3(-238)	2(0)-3(0)	D/A	0	0	6	26	83	50	12.2775	0.00215765
Pp1s25_241V6	1(-31)-2(+1)	1(0)-2(0)	D/A	5	0	0	241	348	286	12.266	0.00217002
Pp1s219_50V6	2(-19)-3(-65)	2(0)-3(0)	D/A	0	9	0	1304	1557	933	12.2615	0.00217499
Pp1s15_107V6	8(+51)-9(-26)	8(0)-9(0)	D/A	0	3	0	119	44	78	12.2208	0.00221965
Pp1s65_9V6	1(+236)-2(+201)	1(0)-2(0)	D/A	0	4	0	253	167	299	12.214	0.00222725
Pp1s109_234V6	3(+2)-4(+315)	3(0)-4(0)	D/A	3	0	11	71	80	83	12.1996	0.00224336
Pp1s8_278V6	4(-31)-5(+18)	4(0)-5(0)	D/A	4	0	0	101	175	158	12.1821	0.00226305
Pp1s222_130V6	2(-43)-3(+53)	2(0)-3(0)	D/A	4	0	0	585	1055	873	12.1772	0.00226859
Pp1s185_44V6	3(-3)-4(+2)	3(0)-4(0)	D/A	0	0	2	71	225	43	12.1626	0.00228522
Pp1s106_48V6	4(-6)-5(+7)	4(0)-5(0)	D/A	1	6	1	14	9	16	12.1529	0.00229631
Pp1s197_22V6	1(+376)-2(-7)	1(0)-2(0)	D/A	3	0	0	80	195	161	12.1436	0.00230705
Pp1s5_400V6	6(-43)-7(-1)	6(0)-7(0)	D/A	0	3	0	27	18	53	12.1296	0.0023232
Pp1s4_134V6	1(+1)-2(-2)	1(0)-2(0)	D/A	1	1	8	1803	2996	2031	12.1292	0.0023237
Pp1s209_115V6	4(+1)-5(-6)	4(0)-5(0)	D/A	0	1	1	2	0	5	12.1283	0.00232472
Pp1s391_72V6	5(+354)-6(-342)	5(0)-6(0)	D/A	1	1	0	0	5	2	12.1283	0.00232472
Pp1s448_34V6	1(+1)-2(-2)	1(0)-2(0)	D/A	0	1	1	2	5	0	12.1283	0.00232472
Pp1s72_285V6	1(-119)-2(+9)	1(0)-2(0)	D/A	0	7	0	792	943	941	12.1211	0.00233309
Pp1s218_100V6	1(+47)-2(+255)	1(0)-2(0)	D/A	0	0	2	74	310	56	12.1192	0.00233534
Pp1s145_44V6	13(+572)-14(+9)	13(0)-14(0)	D/A	0	5	0	6	5	7	12.1184	0.00233626
Pp1s121_168V6	5(-117)-6(+3)	5(0)-6(0)	D/A	0	21	8	322	2864	345	12.0973	0.00236108
Pp1s38_95V6	1(+76)-2(+184)	1(0)-2(0)	D/A	4	0	0	11	9	27	12.0936	0.00236538
Pp1s183_67V6	1(+678)-2(-135)	1(0)-2(0)	D/A	0	3	0	17	14	45	12.0871	0.00237311
Pp1s44_31V6	1(+4)-2(+422)	1(0)-2(0)	D/A	0	0	2	760	835	233	12.0854	0.00237512
Pp1s44_31V6	1(-204)-2(+217)	1(0)-2(0)	D/A	0	0	2	760	835	233	12.0854	0.00237512
Pp1s239_18V6	3(+36)-4(+354)	3(0)-4(0)	D/A	2	0	0	63	109	322	12.0844	0.00237629
Pp1s217_1V6	8(-45)-9(-66)	8(0)-9(0)	D/A	4	0	0	71	102	130	12.0702	0.0023933
Pp1s321_8V6	1(+3)-2(+14)	1(0)-2(0)	D/A	3	0	0	45	117	82	12.0658	0.00239851
Pp1s122_28V6	2(-77)-3(+100)	2(0)-3(0)	D/A	1	0	1	63	140	8	12.0616	0.00240362
Pp1s214_34V6	1(-53)-2(+2)	1(0)-2(0)	D/A	0	0	5	210	284	191	12.0532	0.00241374
Pp1s75_230V6	9(-1)-10(+1)	9(0)-10(0)	D/A	0	1	1	16	10	1	12.0509	0.00241647
Pp1s124_150V6	3(+2)-4(+147)	3(0)-4(0)	D/A	2	0	0	23	74	83	12.0502	0.00241735
Pp1s3_353V6	4(+243)-5(-115)	4(0)-5(0)	D/A	0	0	2	974	1183	316	12.05	0.0024175
Pp1s52_212V6	1(-260)-2(-22)	1(0)-2(0)	D/A	2	0	0	82	537	13	12.0396	0.00243012
Pp1s420_28V6	2(+3)-3(-15)	2(0)-3(0)	D/A	1	0	1	11	86	5	12.0355	0.00243512
Pp1s336_36V6	8(-2)-9(+2)	8(0)-9(0)	D/A	3	0	0	22	48	49	12.0284	0.0024438
Pp1s241_32V6	5(-2)-6(+1)	5(0)-6(0)	D/A	0	1	4	178	369	126	12.022	0.00245169
Pp1s88_41V6	17(+788)-18(+1)	17(0)-18(0)	D/A	4	0	0	8	18	8	12.0051	0.00247245
Pp1s27_273V6	1(+2)-2(+959)	1(0)-2(0)	D/A	0	0	3	19	25	10	12.0031	0.00247487
Pp1s233_54V6	1(+8)-2(+10)	1(0)-2(0)	D/A	0	0	2	51	105	23	11.9739	0.00251131
Pp1s279_1V6	2(+4)-3(+71)	2(0)-3(0)	D/A	1	0	16	41	62	112	11.9472	0.00254506
Pp1s138_130V6	3(+230)-4(-1)	3(0)-4(0)	D/A	5	0	0	289	442	299	11.9458	0.00254686
Pp1s164_21V6	7(-119)-8(-65)	7(0)-8(0)	D/A	0	3	0	27	16	43	11.9334	0.0025627
Pp1s88_110V6	2(-4)-3(+4)	2(0)-3(0)	D/A	41	14	23	277	245	145	11.9327	0.00256358
Pp1s356_8V6	4(-236)-5(-24)	4(0)-5(0)	D/A	0	7	0	217	242	221	11.9317	0.0025649
Pp1s42_188V6	1(-104)-2(+61)	1(0)-2(0)	D/A	6	2	0	98	194	126	11.925	0.00257343
Pp1s10_408V6	3(-3)-4(+1485)	3(0)-4(0)	D/A	0	0	2	12	42	8	11.9211	0.00257849
Pp1s248_62V6	10(-13)-11(-239)	10(0)-11(0)	D/A	2	0	0	4	18	9	11.9144	0.00258715
Pp1s76_118V6	5(+196)-6(-13)	5(0)-6(0)	D/A	2	0	0	4	15	12	11.912	0.00259019
Pp1s50_201V6	2(-78)-3(+51)	2(0)-3(0)	D/A	0	0	6	19	17	17	11.912	0.00259026
Pp1s20_312V6	7(-2)-8(+1)	7(0)-8(0)	D/A	3	0	1	3	10	8	11.9112	0.00259126
Pp1s58_13V6	9(+172)-10(+25)	9(0)-10(0)	D/A	0	7	0	999	1019	842	11.9097	0.00259328
Pp1s136_123V6	2(+4)-3(+14)	2(0)-3(0)	D/A	0	0	3	69	62	30	11.9092	0.00259394
Pp1s345_24V6	2(-128)-3(+33)	2(0)-3(0)	D/A	3	0	0	11	14	34	11.9038	0.00260087
Pp1s114_190V6	4(-131)-5(-26)	4(0)-5(0)	D/A	0	6	0	77	78	88	11.8989	0.00260731
Pp1s18_297V6	2(+160)-3(+6)	2(0)-3(0)	D/A	4	0	0	117	202	175	11.8972	0.00260949
Pp1s117_91V6	1(+1)-2(-2)	1(0)-2(0)	D/A	4	0	0	82	178	86	11.8885	0.00262082
Pp1s210_89V6	1(-30)-2(+211)	1(0)-2(0)	D/A	0	3	0	46	42	137	11.8874	0.00262233
Pp1s210_89V6	1(-69)-2(+252)	1(0)-2(0)	D/A	0	3	0	46	42	137	11.8874	0.00262233
Pp1s145_166V6	1(+605)-2(+348)	1(0)-2(0)	D/A	0	4	0	25	19	36	11.853	0.00266779
Pp1s153_142V6	3(+289)-4(+2)	3(0)-4(0)	D/A	1	6	0	134	123	191	11.8421	0.00268242
Pp1s52_117V6	7(-2)-8(+1)	7(0)-8(0)	D/A	0	0	3	2	11	3	11.8295	0.00269927
Pp1s402_8V6	7(+137)-8(+151)	7(0)-8(0)	D/A	0	0	2	17	50	10	11.8276	0.00270192
Pp1s341_52V6	9(-2)-10(+1)	9(0)-10(0)	D/A	0	0	3	3	10	3	11.8217	0.00270993
Pp1s35_384V6	1(-42)-2(+66)	1(0)-2(0)	D/A	0	0	4	253	349	188	11.8209	0.00271093
Pp1s226_46V6	3(+20)-4(+118)	3(0)-4(0)	D/A	0	6	0	80	72	71	11.7934	0.00274845
Pp1s51_110V6	4(+2)-5(-3)	4(0)-5(0)	D/A	0	1	6	375	455	313	11.7741	0.00277521
Pp1s52_134V6	2(+2)-3(+31)	2(0)-3(0)	D/A	10	2	1	186	249	139	11.7656	0.002787
Pp1s185_43V6	25(-85)-26(-109)	25(0)-26(0)	D/A	2	0	0	3	14	6	11.7643	0.0027888
Pp1s126_82V6	5(-2)-6(+1)	5(0)-6(0)	D/A	7	3	12	139	204	119	11.7411	0.0028213
Pp1s37_40V6	1(+938)-2(-46)	1(0)-2(0)	D/A	0	2	0	36	20	97	11.7356	0.00282912
Pp1s16_333V6	18(-246)-19(+15)	18(0)-19(0)	D/A	4	0	2	13	42	22	11.734	0.00283132
Pp1s23_56V6	11(+75)-12(-75)	11(0)-12(0)	D/A	0	0	5	35	33	27	11.7267	0.00284169
Pp1s328_47V6	11(-143)-12(+263)	11(0)-12(0)	D/A	0	4	0	20	23	53	11.7164	0.00285643
Pp1s19_13V6	1(-208)-2(+69)	1(0)-2(0)	D/A	3	0	0	937	1116	2910	11.7162	0.00285671
Pp1s22_229V6	2(+2)-3(+165)	2(0)-3(0)	D/A	5	0	6	63	160	240	11.7116	0.0028632
Pp1s72_209V6	6(+1)-7(+208)	6(0)-7(0)	D/A	0	0	6	38	89	61	11.7067	0.0028703
Pp1s54_157V6	4(+48)-5(-79)	4(0)-5(0)	D/A	0	9	0	911	1429	1052	11.7063	0.0028708
Pp1s237_29V6	3(-25)-4(-122)	3(0)-4(0)	D/A	0	0	2	90	129	33	11.7059	0.00287141
Pp1s8_52V6	1(+339)-2(-20)	1(0)-2(0)	D/A	0	0	2	43	30	11	11.7059	0.00287141
Pp1s26_236V6	1(-120)-2(-184)	1(0)-2(0)	D/A	0	0	3	561	804	318	11.7009	0.00287855
Pp1s9_318V6	9(+2)-10(+15)	9(0)-10(0)	D/A	12	7	12	66	151	187	11.6986	0.00288197
Pp1s2_734V6	15(+151)-16(+30)	15(0)-16(0)	D/A	6	0	0	400	556	276	11.6946	0.00288762
Pp1s31_153V6	11(-85)-12(+56)	11(0)-12(0)	D/A	2	1	0	0	5	1	11.6894	0.00289517
Pp1s39_324V6	1(+1)-2(+140)	1(0)-2(0)	D/A	14	11	3	84	96	123	11.6813	0.00290692
Pp1s59_81V6	3(-16)-4(-23)	3(0)-4(0)	D/A	0	0	5	122	164	114	11.6801	0.00290871
Pp1s198_153V6	7(+3)-8(+95)	7(0)-8(0)	D/A	0	8	1	35	47	55	11.6784	0.0029112
Pp1s443_12V6	1(-163)-2(-168)	1(0)-2(0)	D/A	8	0	0	22	16	18	11.675	0.00291609
Pp1s300_24V6	1(+2)-2(+270)	1(0)-2(0)	D/A	5	0	0	65	92	71	11.6748	0.00291635
Pp1s96_94V6	5(-3)-6(+2)	5(0)-6(0)	D/A	4	0	0	306	426	541	11.6608	0.00293685
Pp1s249_62V6	1(+239)-2(-442)	1(0)-2(0)	D/A	3	0	0	1817	2448	5322	11.6574	0.00294189
Pp1s381_15V6	7(+1)-8(+8)	7(0)-8(0)	D/A	0	0	2	11	22	5	11.6417	0.00296503
Pp1s19_315V6	24(+2)-25(+39)	24(0)-25(0)	D/A	0	0	2	17	16	5	11.6391	0.00296888
Pp1s68_6V6	15(-106)-16(+4)	15(0)-16(0)	D/A	0	0	5	10	10	8	11.6377	0.00297103
Pp1s64_180V6	8(-4)-9(-57)	8(0)-9(0)	D/A	0	3	0	32	15	32	11.6279	0.00298557
Pp1s475_12V6	1(+1)-2(-2)	1(0)-2(0)	D/A	2	0	0	119	613	170	11.6123	0.00300896
Pp1s450_22V6	8(-45)-9(+123)	8(0)-9(0)	D/A	0	0	6	88	102	92	11.6077	0.00301597
Pp1s67_30V6	2(-58)-3(+4)	2(0)-3(0)	D/A	4204	5364	5421	134337	159809	166077	11.5957	0.00303402
Pp1s303_75V6	4(-16)-5(+2)	4(0)-5(0)	D/A	0	7	0	75	125	145	11.593	0.00303813
Pp1s31_260V6	8(-18)-9(-9)	8(0)-9(0)	D/A	0	0	6	34	32	32	11.5918	0.00303992
Pp1s25_336V6	4(+2)-5(-3)	4(0)-5(0)	D/A	0	6	0	64	49	37	11.5852	0.00305009
Pp1s15_122V6	3(-1)-4(+2)	3(0)-4(0)	D/A	4	1	0	5	14	7	11.5852	0.00305011
Pp1s325_36V6	7(+217)-8(-11)	7(0)-8(0)	D/A	0	0	6	42	59	49	11.5847	0.00305078
Pp1s2_161V6	5(+3)-6(+139)	5(0)-6(0)	D/A	0	4	1	36	156	3	11.5773	0.00306213
Pp1s58_106V6	1(-77)-2(+359)	1(0)-2(0)	D/A	0	8	0	754	918	653	11.5754	0.00306509
Pp1s147_10V6	1(+1)-2(-2)	1(0)-2(0)	D/A	0	0	5	178	205	154	11.5753	0.00306514
Pp1s201_87V6	1(-9)-2(-19)	1(0)-2(0)	D/A	2	6	2	4	0	1	11.5699	0.00307341
Pp1s567_2V6	5(+161)-6(+31)	5(0)-6(0)	D/A	0	0	4	32	84	37	11.5686	0.00307544
Pp1s22_322V6	2(+88)-3(-307)	2(0)-3(0)	D/A	0	0	2	286	553	128	11.5591	0.00309009
Pp1s169_91V6	1(-146)-2(+108)	1(0)-2(0)	D/A	5	0	0	555	685	693	11.5554	0.0030958
Pp1s40_302V6	13(+60)-14(+343)	13(0)-14(0)	D/A	0	0	4	27	45	23	11.5484	0.00310669
Pp1s62_204V6	3(-36)-4(+1)	3(0)-4(0)	D/A	1	1	5	192	215	102	11.5391	0.00312123
Pp1s241_32V6	6(+2)-7(+66)	6(0)-7(0)	D/A	0	1	4	214	307	125	11.5318	0.0031325
Pp1s226_43V6	4(+133)-5(+23)	4(0)-5(0)	D/A	4	0	0	1	3	0	11.5199	0.00315124
Pp1s238_75V6	16(+2)-17(+165)	16(0)-17(0)	D/A	0	4	0	3	1	0	11.5199	0.00315124
Pp1s34_267V6	3(+89)-4(+18)	3(0)-4(0)	D/A	0	4	0	3	1	0	11.5199	0.00315124
Pp1s115_168V6	9(+47)-10(-44)	9(0)-10(0)	D/A	0	0	3	144	249	93	11.5142	0.00316022
Pp1s126_27V6	1(-166)-2(+438)	1(0)-2(0)	D/A	2	0	0	2	12	1	11.5102	0.00316655
Pp1s145_21V6	3(-97)-4(+252)	3(0)-4(0)	D/A	0	0	2	1	12	2	11.5102	0.00316655
Pp1s396_7V6	1(+460)-2(+175)	1(0)-2(0)	D/A	0	4	0	57	50	99	11.5088	0.00316881
Pp1s225_55V6	68(-84)-69(+65)	68(0)-69(0)	D/A	3	0	0	250	933	121	11.508	0.00317
Pp1s360_13V6	1(-2)-2(-163)	1(0)-2(0)	D/A	5	5	7	14	1	10	11.5063	0.00317279
Pp1s230_39V6	5(-186)-6(+92)	5(0)-6(0)	D/A	0	0	3	21	17	9	11.5031	0.0031778
Pp1s201_55V6	3(+2)-4(+80)	3(0)-4(0)	D/A	6	15	0	195	314	254	11.489	0.00320038
Pp1s98_52V6	5(+44)-6(-316)	5(0)-6(0)	D/A	0	2	0	421	549	3144	11.4751	0.00322259
Pp1s103_29V6	2(-363)-3(+100)	2(0)-3(0)	D/A	0	2	0	3	2	10	11.4659	0.0032375
Pp1s65_286V6	4(-31)-5(+72)	4(0)-5(0)	D/A	0	5	0	77	82	125	11.4625	0.00324303
Pp1s67_30V6	2(+1)-3(-57)	2(0)-3(0)	D/A	0	8	1	134337	159809	166077	11.462	0.00324376
Pp1s109_90V6	6(+1)-7(+535)	6(0)-7(0)	D/A	0	0	2	4	9	2	11.461	0.00324548
Pp1s116_77V6	3(+50)-4(+142)	3(0)-4(0)	D/A	0	0	2	4	9	2	11.461	0.00324548
Pp1s6_426V6	4(+1)-5(+83)	4(0)-5(0)	D/A	1	10	3	160	218	348	11.4529	0.00325859
Pp1s138_42V6	14(+1)-15(-2)	14(0)-15(0)	D/A	3	20	14	109	117	91	11.4515	0.00326096
Pp1s404_37V6	14(+1)-15(-23)	14(0)-15(0)	D/A	0	0	4	51	39	29	11.445	0.00327151
Pp1s83_225V6	1(-89)-2(-23)	1(0)-2(0)	D/A	3	0	0	5	9	12	11.4408	0.0032784
Pp1s99_220V6	1(-128)-2(+1)	1(0)-2(0)	D/A	1	9	1	101	169	230	11.4336	0.00329026
Pp1s56_118V6	2(-55)-3(+117)	2(0)-3(0)	D/A	0	0	3	21	46	16	11.4078	0.00333289
Pp1s13_321V6	7(+1)-8(-2)	7(0)-8(0)	D/A	2	4	9	144	588	226	11.4022	0.00334227
Pp1s336_65V6	5(+3)-6(+360)	5(0)-6(0)	D/A	0	9	0	37	59	42	11.4008	0.00334455
Pp1s130_296V6	7(-19)-8(+1)	7(0)-8(0)	D/A	0	0	4	11	23	11	11.3988	0.00334795
Pp1s64_155V6	5(+1)-7(+286)	5(0)-7(0)	D/A	0	3	0	70	38	89	11.3963	0.00335215
Pp1s65_300V6	13(-30)-14(+367)	13(0)-14(0)	D/A	0	0	3	21	25	11	11.3895	0.00336363
Pp1s247_40V6	2(-16)-3(+912)	2(0)-3(0)	D/A	2	0	0	11	44	27	11.376	0.00338637
Pp1s28_200V6	14(+3)-15(+181)	14(0)-15(0)	D/A	0	0	5	42	68	45	11.3713	0.00339431
Pp1s317_70V6	1(-295)-2(+748)	1(0)-2(0)	D/A	0	0	5	11	11	9	11.3707	0.0033954
Pp1s75_172V6	1(+348)-2(+111)	1(0)-2(0)	D/A	3	0	0	23	55	41	11.3675	0.00340085
Pp1s67_7V6	1(+189)-2(+8)	1(0)-2(0)	D/A	4	0	0	88	214	57	11.3601	0.00341336
Pp1s52_261V6	1(+154)-2(-11)	1(0)-2(0)	D/A	0	0	3	14201	24025	9172	11.3507	0.00342946
Pp1s52_261V6	1(-166)-2(-68)	1(0)-2(0)	D/A	0	0	3	14201	24025	9172	11.3507	0.00342946
Pp1s99_250V6	11(-8)-12(+344)	11(0)-12(0)	D/A	0	0	3	9	16	6	11.3481	0.00343398
Pp1s155_7V6	2(+2)-3(-48)	2(0)-3(0)	D/A	0	8	1	78	95	99	11.3422	0.00344399
Pp1s212_34V6	2(+4)-3(+757)	2(0)-3(0)	D/A	0	8	1	129	152	154	11.3414	0.00344554
Pp1s74_61V6	2(+592)-3(-3)	2(0)-3(0)	D/A	2	6	4	7	7	1	11.3333	0.00345938
Pp1s152_35V6	5(-14)-6(-16)	5(0)-6(0)	D/A	2	0	0	35	109	116	11.3275	0.00346944
Pp1s71_91V6	2(+278)-3(-119)	2(0)-3(0)	D/A	8	0	0	8	7	5	11.3206	0.00348155
Pp1s72_43V6	1(+171)-2(-257)	1(0)-2(0)	D/A	15	31	38	40	33	40	11.305	0.00350869
Pp1s19_315V6	21(+2)-22(+26)	21(0)-22(0)	D/A	5	0	0	7	13	4	11.2986	0.00351997
Pp1s99_129V6	5(-3)-6(+2)	5(0)-6(0)	D/A	3	3	13	175	174	167	11.2845	0.0035448
Pp1s402_38V6	4(-7)-5(+55)	4(0)-5(0)	D/A	3	0	0	7	8	21	11.2837	0.00354629
Pp1s1_309V6	5(+49)-6(+2)	5(0)-6(0)	D/A	3	0	0	14	34	24	11.2803	0.00355237
Pp1s5_30V6	10(+3)-11(+150)	10(0)-11(0)	D/A	0	2	0	10	5	22	11.279	0.00355463
Pp1s223_3V6	10(+207)-11(-26)	10(0)-11(0)	D/A	0	2	0	57	43	218	11.2781	0.00355628
Pp1s49_203V6	1(+2)-2(+191)	1(0)-2(0)	D/A	0	2	0	14	5	18	11.2759	0.00356016
Pp1s403_21V6	5(+120)-6(+22)	5(0)-6(0)	D/A	0	1	8	15	24	21	11.2733	0.00356477
Pp1s215_36V6	1(-5)-2(-231)	1(0)-2(0)	D/A	0	0	4	2362	3015	1760	11.2609	0.00358699
Pp1s18_77V6	4(+169)-5(-39)	4(0)-5(0)	D/A	2	0	0	45	134	153	11.2353	0.00363323
Pp1s8_195V6	14(+285)-15(+45)	14(0)-15(0)	D/A	9	8	24	0	3	0	11.2336	0.00363619
Pp1s174_63V6	15(+160)-16(+23)	15(0)-16(0)	D/A	0	0	6	13	7	10	11.23	0.00364283
Pp1s130_263V6	1(+30)-2(+138)	1(0)-2(0)	D/A	6	0	0	10	13	7	11.23	0.00364283
Pp1s124_132V6	1(+2)-2(+74)	1(0)-2(0)	D/A	0	5	0	31	41	68	11.2292	0.00364435
Pp1s162_83V6	2(+60)-3(-203)	2(0)-3(0)	D/A	1	1	1	0	0	6	11.229	0.00364457
Pp1s227_74V6	1(-6)-2(-201)	1(0)-2(0)	D/A	1	1	1	0	0	6	11.229	0.00364457
Pp1s32_98V6	9(-318)-10(+166)	9(0)-10(0)	D/A	0	0	6	1	1	1	11.229	0.00364457
Pp1s68_238V6	4(+3)-5(+153)	4(0)-5(0)	D/A	0	8	1	39	69	89	11.2284	0.00364569
Pp1s201_42V6	2(-1)-3(+1)	2(0)-3(0)	D/A	8	2	2	354	474	594	11.2217	0.00365794
Pp1s63_161V6	1(-19)-2(+294)	1(0)-2(0)	D/A	6	0	0	1052	1216	886	11.2182	0.00366429
Pp1s249_22V6	1(+3)-2(-3)	1(0)-2(0)	D/A	0	4	1	823	530	1336	11.2182	0.00366439
Pp1s2_53V6	5(+26)-6(+192)	5(0)-6(0)	D/A	3	0	0	25	39	64	11.2165	0.00366747
Pp1s420_2V6	8(+1)-9(+126)	8(0)-9(0)	D/A	0	5	0	74	73	102	11.21	0.00367941
Pp1s159_78V6	5(-85)-6(+2)	5(0)-6(0)	D/A	0	9	1	87	112	94	11.1923	0.00371208
Pp1s80_60V6	4(+119)-5(+80)	4(0)-5(0)	D/A	2	0	5	39	57	26	11.1876	0.00372087
Pp1s67_30V6	2(-45)-3(-63)	2(0)-3(0)	D/A	7	23	8	134337	159809	166077	11.1751	0.00374426
Pp1s203_102V6	2(-141)-3(-17)	2(0)-3(0)	D/A	4	0	0	373	1045	82	11.1668	0.00375981
Pp1s102_101V6	1(+75)-2(+114)	1(0)-2(0)	D/A	2	0	0	56	151	204	11.1657	0.00376186
Pp1s263_25V6	1(+266)-2(-4)	1(0)-2(0)	D/A	0	5	0	4	5	8	11.1584	0.00377556
Pp1s11_357V6	5(+1)-6(+43)	5(0)-6(0)	D/A	0	5	0	104	161	282	11.1481	0.00379517
Pp1s114_54V6	5(+1)-6(+9)	5(0)-6(0)	D/A	5	0	1	19	28	31	11.1419	0.00380687
Pp1s391_7V6	2(+4)-3(+20)	2(0)-3(0)	D/A	6	11	1	97	104	139	11.1227	0.00384359
Pp1s356_3V6	3(-59)-4(+2)	3(0)-4(0)	D/A	1	0	6	25	13	15	11.1198	0.00384911
Pp1s2_14V6	8(-14)-9(-125)	8(0)-9(0)	D/A	2	0	0	13	61	21	11.1144	0.00385965
Pp1s177_13V6	1(-82)-2(-47)	1(0)-2(0)	D/A	2	0	1	28	18	253	11.1136	0.00386108
Pp1s2_108V6	12(+2)-13(+226)	12(0)-13(0)	D/A	6	1	0	62	56	98	11.1111	0.00386602
Pp1s422_8V6	7(-4)-8(+2)	7(0)-8(0)	D/A	2	2	14	369	632	655	11.1093	0.00386935
Pp1s10_201V6	18(+2)-19(-2)	18(0)-19(0)	D/A	0	0	6	190	312	254	11.0925	0.00390202
Pp1s205_22V6	1(+57)-2(+557)	1(0)-2(0)	D/A	0	0	4	138	166	101	11.0886	0.00390966
Pp1s23_51V6	1(-121)-2(+50)	1(0)-2(0)	D/A	0	0	3	983	1374	579	11.0777	0.00393111
Pp1s23_51V6	1(-155)-2(-66)	1(0)-2(0)	D/A	0	0	3	983	1374	579	11.0777	0.00393111
Pp1s20_99V6	4(+428)-5(-153)	4(0)-5(0)	D/A	4	0	0	2	5	1	11.061	0.0039641
Pp1s392_18V6	5(+1152)-6(-41)	5(0)-6(0)	D/A	0	0	4	1	5	2	11.061	0.0039641
Pp1s88_136V6	21(-3)-22(+2)	21(0)-22(0)	D/A	4	0	0	15	31	14	11.0529	0.00398008
Pp1s37_304V6	1(+1062)-2(-28)	1(0)-2(0)	D/A	0	0	4	2	1	1	11.0524	0.00398113
Pp1s37_304V6	1(+1319)-2(-28)	1(0)-2(0)	D/A	0	4	0	2	1	1	11.0524	0.00398113
Pp1s111_5V6	4(+30)-5(+191)	4(0)-5(0)	D/A	0	0	4	10	8	6	11.051	0.00398397
Pp1s37_241V6	5(-3)-6(-57)	5(0)-6(0)	D/A	0	4	0	24	17	27	11.0508	0.0039842
Pp1s167_122V6	9(+19)-10(-51)	9(0)-10(0)	D/A	0	0	4	14	13	9	11.0508	0.00398425
Pp1s220_47V6	3(-126)-4(-236)	3(0)-4(0)	D/A	4	0	0	4	6	6	11.0508	0.00398429
Pp1s18_84V6	1(+1)-2(+102)	1(0)-2(0)	D/A	0	7	0	673	995	998	11.044	0.00399785
Pp1s419_6V6	7(-30)-8(+85)	7(0)-8(0)	D/A	0	4	0	1738	1463	2646	11.0383	0.00400916
Pp1s38_269V6	3(+4)-4(-4)	3(0)-4(0)	D/A	0	8	0	713	856	540	11.0379	0.00401003
Pp1s88_136V6	16(-1)-17(+48)	16(0)-17(0)	D/A	3	0	0	18	44	29	11.035	0.00401584
Pp1s67_30V6	2(-10)-3(-44)	2(0)-3(0)	D/A	161	265	256	134337	159809	166077	11.0324	0.0040211
Pp1s17_59V6	6(-43)-7(-11)	6(0)-7(0)	D/A	4	0	0	533	716	880	11.0295	0.00402695
Pp1s44_135V6	23(-173)-24(+3)	23(0)-24(0)	D/A	0	8	0	82	104	70	11.0203	0.00404555
Pp1s70_58V6	9(+2)-10(+196)	9(0)-10(0)	D/A	1	2	10	51	78	65	11.0165	0.00405324
Pp1s8_79V6	1(+114)-2(+232)	1(0)-2(0)	D/A	0	0	2	19	6	4	11.0107	0.00406491
Pp1s249_67V6	6(+30)-7(-87)	6(0)-7(0)	D/A	2	0	0	8	31	19	11.0042	0.0040782
Pp1s360_13V6	1(+35)-2(+80)	1(0)-2(0)	D/A	0	1	1	14	1	10	11.0037	0.00407913
Pp1s264_42V6	6(+135)-7(+24)	6(0)-7(0)	D/A	0	7	0	264	334	294	10.9842	0.00411914
Pp1s182_90V6	1(+11)-2(+687)	1(0)-2(0)	D/A	0	5	0	26	33	52	10.9836	0.00412033
Pp1s36_158V6	5(-195)-6(-179)	5(0)-6(0)	D/A	0	0	6	2169	1837	2048	10.974	0.00414023
Pp1s10_378V6	5(+332)-6(-140)	5(0)-6(0)	D/A	0	0	7	1	9	6	10.9728	0.00414265
Pp1s233_90V6	2(+64)-3(-19)	2(0)-3(0)	D/A	0	9	0	36	62	44	10.9726	0.00414316
Pp1s83_96V6	1(-2)-2(+1)	1(0)-2(0)	D/A	0	3	0	44	32	85	10.9677	0.00415322
Pp1s126_38V6	3(-73)-4(+177)	3(0)-4(0)	D/A	0	0	6	154	356	261	10.964	0.00416108
Pp1s10_4V6	1(+105)-2(+128)	1(0)-2(0)	D/A	0	7	0	6	6	4	10.9574	0.00417474
Pp1s228_3V6	10(-111)-11(+2)	10(0)-11(0)	D/A	6	0	2	134	186	217	10.9366	0.00421848
Pp1s44_154V6	5(+186)-6(+60)	5(0)-6(0)	D/A	0	6	0	20	39	56	10.9342	0.00422352
Pp1s309_69V6	9(-69)-10(-241)	9(0)-10(0)	D/A	0	0	3	290	469	189	10.9237	0.00424575
Pp1s259_116V6	8(+89)-9(-385)	8(0)-9(0)	D/A	0	0	5	16	31	20	10.918	0.00425786
Pp1s82_153V6	2(+249)-3(+288)	2(0)-3(0)	D/A	2	0	0	5	19	12	10.9132	0.00426813
Pp1s19_217V6	3(+142)-4(+22)	3(0)-4(0)	D/A	2	8	0	67	109	152	10.909	0.00427703
Pp1s98_52V6	4(-139)-5(-147)	4(0)-5(0)	D/A	0	2	0	102	107	560	10.9076	0.00427994
Pp1s98_52V6	4(-34)-5(-83)	4(0)-5(0)	D/A	0	2	0	102	107	560	10.9076	0.00427994
Pp1s169_104V6	6(+1)-7(-2)	6(0)-7(0)	D/A	7	6	1	21	18	41	10.9013	0.00429356
Pp1s31_187V6	5(+194)-6(+30)	5(0)-6(0)	D/A	4	0	0	101	160	139	10.9	0.00429625
Pp1s99_189V6	7(+466)-8(+200)	7(0)-8(0)	D/A	0	3	0	7	2	1	10.8982	0.00430014
Pp1s55_110V6	10(+3)-11(+276)	10(0)-11(0)	D/A	3	0	0	4	3	13	10.8881	0.00432186
Pp1s178_93V6	1(+67)-2(+335)	1(0)-2(0)	D/A	0	3	0	12	4	4	10.8833	0.00433226
Pp1s269_10V6	1(+622)-2(-4)	1(0)-2(0)	D/A	3	1	1	0	0	3	10.8833	0.00433226
Pp1s335_46V6	2(+126)-3(-11)	2(0)-3(0)	D/A	3	0	0	2	6	2	10.8833	0.00433226
Pp1s177_12V6	1(+400)-2(+344)	1(0)-2(0)	D/A	3	0	0	6	17	7	10.8814	0.00433643
Pp1s18_235V6	18(-177)-19(+103)	18(0)-19(0)	D/A	0	3	0	12	10	28	10.8811	0.00433709
Pp1s29_308V6	3(-119)-4(-19)	3(0)-4(0)	D/A	0	3	0	16	13	36	10.8808	0.00433767
Pp1s52_51V6	2(+2)-3(+37)	2(0)-3(0)	D/A	3	0	0	8	10	22	10.8807	0.004338
Pp1s31_338V6	1(-217)-2(+1)	1(0)-2(0)	D/A	0	8	1	126	169	178	10.8801	0.00433922
Pp1s112_25V6	3(+93)-4(-10)	3(0)-4(0)	D/A	0	0	3	4	8	3	10.8801	0.00433931
Pp1s126_124V6	3(+1)-4(-2)	3(0)-4(0)	D/A	1	0	8	36	65	57	10.8799	0.00433979
Pp1s68_185V6	3(-42)-4(-97)	3(0)-4(0)	D/A	0	0	3	23	13	9	10.8794	0.00434072
Pp1s2_417V6	1(-91)-2(+24)	1(0)-2(0)	D/A	3	0	0	2	3	5	10.8792	0.00434129
Pp1s391_72V6	3(+138)-4(+697)	3(0)-4(0)	D/A	0	0	3	6	10	4	10.8792	0.00434129
Pp1s61_319V6	2(+42)-3(+194)	2(0)-3(0)	D/A	3	0	0	3	7	5	10.8786	0.00434258
Pp1s137_132V6	6(+70)-7(-64)	6(0)-7(0)	D/A	3	0	0	9	15	21	10.8786	0.00434258
Pp1s168_58V6	1(+335)-2(+342)	1(0)-2(0)	D/A	0	0	3	9	7	4	10.8784	0.00434301
Pp1s99_240V6	7(+259)-8(-4)	7(0)-8(0)	D/A	0	0	3	22	26	12	10.8782	0.00434332
Pp1s32_330V6	1(+116)-2(+167)	1(0)-2(0)	D/A	3	0	0	74	157	139	10.8782	0.00434343
Pp1s249_49V6	4(-26)-5(+88)	4(0)-5(0)	D/A	0	0	3	27	25	13	10.8781	0.0043435
Pp1s47_172V6	19(-4)-20(+3)	19(0)-20(0)	D/A	0	3	0	39	20	41	10.8781	0.00434353
Pp1s180_30V6	11(+1)-12(+54)	11(0)-12(0)	D/A	0	3	0	8	4	8	10.8781	0.00434355
Pp1s1_353V6	1(+73)-2(-937)	1(0)-2(0)	D/A	0	3	0	6	3	6	10.8781	0.00434355
Pp1s2_614V6	9(+2)-10(-3)	9(0)-10(0)	D/A	0	0	3	10	10	5	10.8781	0.00434355
Pp1s55_203V6	7(-86)-8(+3)	7(0)-8(0)	D/A	1	11	2	35	45	44	10.8741	0.00435224
Pp1s70_130V6	1(+2)-2(+462)	1(0)-2(0)	D/A	0	5	0	270	247	308	10.8691	0.00436318
Pp1s342_16V6	1(-44)-2(+76)	1(0)-2(0)	D/A	2	0	0	151	680	252	10.8671	0.00436754
Pp1s342_16V6	1(-89)-2(-41)	1(0)-2(0)	D/A	2	0	0	151	680	252	10.8671	0.00436754
Pp1s342_16V6	1(-93)-2(+186)	1(0)-2(0)	D/A	2	0	0	151	680	252	10.8671	0.00436754
Pp1s147_2V6	1(-48)-2(+3)	1(0)-2(0)	D/A	6	2	0	210	299	322	10.863	0.00437661
Pp1s159_63V6	3(+1)-4(-2)	3(0)-4(0)	D/A	3	0	2	7	30	16	10.8628	0.00437686
Pp1s114_143V6	1(-4)-2(-106)	1(0)-2(0)	D/A	0	0	5	248	346	254	10.8622	0.00437835
Pp1s52_261V6	1(-55)-2(+96)	1(0)-2(0)	D/A	5	0	0	14201	24025	9172	10.8601	0.0043828
Pp1s134_62V6	6(+1)-7(-2)	6(0)-7(0)	D/A	6	1	2	22	50	27	10.8496	0.00440588
Pp1s293_17V6	3(+1)-4(-2)	3(0)-4(0)	D/A	5	1	0	5	6	9	10.8435	0.00441933
Pp1s137_172V6	4(+22)-5(+109)	4(0)-5(0)	D/A	0	0	4	18	35	18	10.8407	0.00442565
Pp1s10_51V6	6(-110)-7(-238)	6(0)-7(0)	D/A	0	0	5	81	94	75	10.8367	0.00443448
Pp1s13_423V6	5(-66)-6(+129)	5(0)-6(0)	D/A	0	0	6	18	38	29	10.8301	0.00444904
Pp1s27_307V6	1(+130)-2(-9)	1(0)-2(0)	D/A	2	0	0	13	36	44	10.8283	0.00445303
Pp1s27_307V6	1(-224)-2(+27)	1(0)-2(0)	D/A	2	0	0	13	36	44	10.8283	0.00445303
Pp1s9_239V6	5(+2)-6(-2)	5(0)-6(0)	D/A	5	3	0	77	245	102	10.8234	0.00446408
Pp1s101_153V6	7(+5)-8(+123)	7(0)-8(0)	D/A	0	0	4	24	23	16	10.8128	0.00448783
Pp1s179_13V6	1(+1)-2(+357)	1(0)-2(0)	D/A	4	0	0	222	286	366	10.8108	0.00449222
Pp1s83_218V6	3(+76)-4(-1)	3(0)-4(0)	D/A	2	0	0	7	19	24	10.8084	0.00449755
Pp1s114_133V6	3(-2)-4(+1)	3(0)-4(0)	D/A	4	2	14	46	63	61	10.8077	0.00449927
Pp1s34_269V6	18(+1)-19(+251)	18(0)-19(0)	D/A	0	2	5	34	36	19	10.7902	0.0045388
Pp1s197_53V6	2(+1)-3(-2)	2(0)-3(0)	D/A	4	0	0	70	106	99	10.7788	0.00456476
Pp1s137_134V6	2(+167)-3(-170)	2(0)-3(0)	D/A	0	0	6	77	119	102	10.7742	0.00457516
Pp1s67_30V6	2(-86)-3(+44)	2(0)-3(0)	D/A	1	0	8	134337	159809	166077	10.769	0.00458716
Pp1s58_157V6	1(+23)-2(+283)	1(0)-2(0)	D/A	0	4	0	71	40	46	10.7658	0.00459454
Pp1s37_336V6	3(-60)-4(+52)	3(0)-4(0)	D/A	1	0	1	1	15	2	10.7629	0.00460124
Pp1s51_160V6	2(+255)-3(+37)	2(0)-3(0)	D/A	0	0	2	56	109	27	10.7529	0.00462425
Pp1s35_257V6	5(+287)-6(+23)	5(0)-6(0)	D/A	0	4	0	112	139	294	10.7526	0.00462485
Pp1s237_11V6	15(-4)-16(+4)	15(0)-16(0)	D/A	2	0	0	19	44	72	10.7411	0.0046515
Pp1s12_340V6	2(-298)-3(+103)	2(0)-3(0)	D/A	0	5	0	17	16	20	10.7366	0.00466211
Pp1s440_14V6	5(+51)-6(+796)	5(0)-6(0)	D/A	0	2	0	35	6	1	10.7236	0.00469237
Pp1s36_114V6	2(-60)-3(+229)	2(0)-3(0)	D/A	0	2	0	16	11	51	10.7217	0.00469698
Pp1s101_10V6	1(-84)-2(+527)	1(0)-2(0)	D/A	3	0	0	209	348	476	10.7171	0.00470779
Pp1s16_230V6	4(+32)-5(+483)	4(0)-5(0)	D/A	2	12	0	48	81	59	10.7171	0.00470779
Pp1s87_126V6	9(-209)-10(+14)	9(0)-10(0)	D/A	2	0	0	11	35	32	10.7138	0.00471557
Pp1s28_403V6	4(+1)-5(-1)	4(0)-5(0)	D/A	2	1	0	7	44	21	10.7108	0.00472256
Pp1s6_170V6	11(+2)-12(+224)	11(0)-12(0)	D/A	0	4	0	67	66	125	10.7059	0.00473426
Pp1s22_44V6	7(-2)-8(+1)	7(0)-8(0)	D/A	0	1	3	60	123	33	10.7052	0.0047359
Pp1s324_16V6	2(-36)-3(-38)	2(0)-3(0)	D/A	4	0	0	44	65	63	10.7046	0.0047373
Pp1s21_106V6	4(-21)-5(-130)	4(0)-5(0)	D/A	0	0	5	480	769	542	10.6983	0.00475212
Pp1s73_47V6	7(+2)-8(-1)	7(0)-8(0)	D/A	0	4	11	202	236	238	10.6977	0.00475371
Pp1s3_582V6	7(-50)-8(+175)	7(0)-8(0)	D/A	0	0	6	72	71	75	10.6873	0.0047785
Pp1s68_6V6	2(-3)-3(+2)	2(0)-3(0)	D/A	0	6	0	55	64	67	10.6849	0.00478406
Pp1s7_389V6	6(+1)-7(-19)	6(0)-7(0)	D/A	3	11	2	90	160	239	10.6806	0.00479432
Pp1s139_48V6	13(-199)-14(+185)	13(0)-14(0)	D/A	0	0	3	23	32	14	10.6777	0.00480134
Pp1s165_106V6	3(-1)-4(+159)	3(0)-4(0)	D/A	1	9	5	32	21	27	10.6764	0.00480459
Pp1s16_275V6	1(+121)-2(-3)	1(0)-2(0)	D/A	0	0	4	10	19	10	10.6713	0.00481674
Pp1s360_13V6	1(+1)-2(-166)	1(0)-2(0)	D/A	1	1	0	14	1	10	10.667	0.00482713
Pp1s371_62V6	1(+178)-2(-211)	1(0)-2(0)	D/A	0	2	0	24	17	79	10.6639	0.00483474
Pp1s234_88V6	5(-367)-6(+3)	5(0)-6(0)	D/A	3	1	7	20	17	11	10.6583	0.0048481
Pp1s83_4V6	27(+102)-28(+27)	27(0)-28(0)	D/A	6	0	0	162	185	123	10.6561	0.00485343
Pp1s390_21V6	3(-3)-4(+2)	3(0)-4(0)	D/A	0	0	6	37	77	60	10.6499	0.0048685
Pp1s60_224V6	1(-116)-2(-91)	1(0)-2(0)	D/A	0	5	0	15	17	24	10.6488	0.00487134
Pp1s419_6V6	7(-247)-8(-95)	7(0)-8(0)	D/A	0	5	1	1738	1463	2646	10.6472	0.00487516
Pp1s316_6V6	4(-65)-5(+43)	4(0)-5(0)	D/A	5	0	0	2240	2941	2197	10.6466	0.00487659
Pp1s134_152V6	4(-89)-5(-64)	4(0)-5(0)	D/A	0	6	0	102	126	137	10.6303	0.00491643
Pp1s199_134V6	6(+131)-7(+18)	6(0)-7(0)	D/A	0	4	0	866	624	937	10.6297	0.00491804
Pp1s505_13V6	13(+1)-14(+875)	13(0)-14(0)	D/A	4	0	0	9	12	14	10.6277	0.00492291
Pp1s126_131V6	6(-60)-7(+2)	6(0)-7(0)	D/A	4	8	16	321	307	271	10.6237	0.0049328
Pp1s15_486V6	24(-3)-25(+3)	24(0)-25(0)	D/A	4	0	1	10	29	7	10.623	0.00493452
Pp1s247_51V6	3(-107)-4(-10)	3(0)-4(0)	D/A	5	0	0	125	139	147	10.6188	0.004945
Pp1s279_29V6	2(+2)-3(+7)	2(0)-3(0)	D/A	5	0	0	66	86	65	10.6184	0.00494593
Pp1s198_140V6	5(-2)-6(+1)	5(0)-6(0)	D/A	4	0	0	79	92	136	10.6174	0.00494831
Pp1s9_199V6	13(-2)-14(+1)	13(0)-14(0)	D/A	1	0	2	16	20	4	10.6161	0.0049515
Pp1s126_162V6	8(-149)-9(+199)	8(0)-9(0)	D/A	4	0	0	26	33	42	10.6115	0.00496286
Pp1s66_112V6	8(+89)-9(-89)	8(0)-9(0)	D/A	0	3	0	55	31	66	10.6062	0.00497625
Pp1s21_270V6	13(+76)-14(+25)	13(0)-14(0)	D/A	0	4	0	116	119	227	10.6042	0.00498101
Pp1s62_87V6	6(+3)-7(+60)	6(0)-7(0)	D/A	0	0	5	62	123	81	10.6006	0.00499001
Pp1s350_5V6	1(-33)-2(+481)	1(0)-2(0)	D/A	5	0	0	14827	17235	16607	10.5921	0.00501132
Pp1s204_122V6	10(-54)-11(+222)	10(0)-11(0)	D/A	0	0	6	53	32	45	10.5847	0.00502992
Pp1s228_26V6	4(+3)-5(+108)	4(0)-5(0)	D/A	0	0	2	2	16	3	10.581	0.00503933
Pp1s14_433V6	1(-236)-2(-34)	1(0)-2(0)	D/A	0	7	0	920	1055	780	10.5809	0.00503945
Pp1s256_73V6	5(+105)-6(+28)	5(0)-6(0)	D/A	0	4	0	11	8	12	10.5748	0.00505497
Pp1s90_160V6	3(+1)-4(+268)	3(0)-4(0)	D/A	0	0	3	14	56	18	10.5746	0.00505551
Pp1s127_102V6	4(-43)-5(+56)	4(0)-5(0)	D/A	3	0	0	27	65	40	10.5667	0.0050755
Pp1s20_290V6	5(-57)-6(-26)	5(0)-6(0)	D/A	0	2	0	8	8	40	10.5655	0.00507856
Pp1s227_40V6	1(+198)-2(+13)	1(0)-2(0)	D/A	0	2	0	5	1	1	10.5655	0.00507856
Pp1s6_468V6	8(+743)-9(+632)	8(0)-9(0)	D/A	2	0	0	1	5	1	10.5655	0.00507856
Pp1s5_358V6	1(-13)-2(-310)	1(0)-2(0)	D/A	0	0	4	134	113	86	10.5638	0.00508286
Pp1s88_47V6	1(+35)-2(+140)	1(0)-2(0)	D/A	0	0	2	252	54	51	10.5638	0.00508286
Pp1s10_351V6	1(+22)-2(+76)	1(0)-2(0)	D/A	1	6	0	601	701	1063	10.5637	0.00508296
Pp1s250_28V6	10(-43)-11(+2)	10(0)-11(0)	D/A	12	4	6	108	164	161	10.5635	0.00508351
Pp1s7_445V6	1(-215)-2(-14)	1(0)-2(0)	D/A	0	5	0	187	261	407	10.5622	0.00508691
Pp1s100_116V6	14(-61)-15(+3)	14(0)-15(0)	D/A	6	0	0	26	13	36	10.562	0.00508723
Pp1s12_341V6	6(+213)-7(-230)	6(0)-7(0)	D/A	0	0	2	9	3	2	10.5556	0.00510376
Pp1s70_278V6	5(+421)-6(+428)	5(0)-6(0)	D/A	0	0	3	35	66	26	10.5553	0.00510433
Pp1s366_10V6	1(-40)-2(-236)	1(0)-2(0)	D/A	0	0	2	25	11	6	10.5523	0.00511217
Pp1s166_107V6	2(-59)-3(+433)	2(0)-3(0)	D/A	2	0	0	1	2	4	10.5511	0.00511505
Pp1s213_17V6	23(+272)-24(+677)	23(0)-24(0)	D/A	0	2	0	4	1	2	10.5511	0.00511505
Pp1s271_21V6	14(+711)-15(-16)	14(0)-15(0)	D/A	0	0	2	4	8	2	10.5511	0.00511505
Pp1s330_5V6	27(+2)-28(+252)	27(0)-28(0)	D/A	0	2	0	4	1	2	10.5511	0.00511505
Pp1s34_444V6	3(-121)-4(+123)	3(0)-4(0)	D/A	0	0	2	4	2	1	10.5511	0.00511505
Pp1s549_4V6	1(-202)-2(-22)	1(0)-2(0)	D/A	2	0	0	1	4	2	10.5511	0.00511505
Pp1s8_207V6	14(-70)-15(-171)	14(0)-15(0)	D/A	0	2	0	2	1	4	10.5511	0.00511505
Pp1s8_207V6	14(-71)-15(-102)	14(0)-15(0)	D/A	0	2	0	2	1	4	10.5511	0.00511505
Pp1s206_83V6	3(-17)-4(+10)	3(0)-4(0)	D/A	0	0	2	36	60	16	10.5499	0.00511822
Pp1s426_30V6	1(+312)-2(+177)	1(0)-2(0)	D/A	0	0	2	22	32	9	10.5492	0.00511991
Pp1s155_57V6	6(+361)-7(+399)	6(0)-7(0)	D/A	0	0	2	7	5	2	10.5491	0.00512028
Pp1s12_224V6	10(-93)-11(+669)	10(0)-11(0)	D/A	0	2	0	16	5	14	10.5486	0.00512159
Pp1s153_146V6	3(-124)-4(+189)	3(0)-4(0)	D/A	0	2	0	3	1	3	10.5485	0.00512184
Pp1s241_91V6	27(-156)-28(+278)	27(0)-28(0)	D/A	0	2	0	6	2	6	10.5485	0.00512184
Pp1s98_229V6	1(+3)-2(+168)	1(0)-2(0)	D/A	0	2	0	3	1	3	10.5485	0.00512184
Pp1s210_105V6	1(+44)-2(+8)	1(0)-2(0)	D/A	0	0	5	8	17	11	10.547	0.00512566
Pp1s100_61V6	1(+2)-2(+50)	1(0)-2(0)	D/A	0	10	3	295	387	426	10.5451	0.00513049
Pp1s67_30V6	2(-54)-3(+2)	2(0)-3(0)	D/A	0	6	0	134337	159809	166077	10.5316	0.00516526
Pp1s161_8V6	6(-48)-7(+85)	6(0)-7(0)	D/A	2	0	0	107	612	20	10.5308	0.00516735
Pp1s343_11V6	22(+59)-23(+175)	22(0)-23(0)	D/A	4	0	0	7	18	2	10.5296	0.00517045
Pp1s89_91V6	1(-55)-2(+1)	1(0)-2(0)	D/A	0	0	4	144	228	130	10.5242	0.0051845
Pp1s15_309V6	10(-16)-11(-48)	10(0)-11(0)	D/A	0	2	0	3	228	0	10.4976	0.00525382
Pp1s75_141V6	1(-2)-2(+1)	1(0)-2(0)	D/A	1	0	1	12	28	262	10.4844	0.00528867
Pp1s31_339V6	8(-1)-9(+2)	8(0)-9(0)	D/A	3	0	0	7	16	11	10.477	0.00530818
Pp1s129_113V6	5(-69)-6(+15)	5(0)-6(0)	D/A	0	6	0	111	100	76	10.4748	0.00531412
Pp1s105_124V6	3(-3)-4(+2)	3(0)-4(0)	D/A	0	4	0	11	13	26	10.4674	0.00533371
Pp1s159_5V6	1(-101)-2(-172)	1(0)-2(0)	D/A	0	0	2	808	1007	305	10.4593	0.00535527
Pp1s395_48V6	2(+23)-3(+134)	2(0)-3(0)	D/A	3	0	0	60	149	82	10.4578	0.00535937
Pp1s205_43V6	2(+2)-3(+261)	2(0)-3(0)	D/A	0	0	3	38	39	20	10.4564	0.00536324
Pp1s294_17V6	2(+1)-3(-2)	2(0)-3(0)	D/A	0	0	4	38	53	32	10.4561	0.005364
Pp1s269_47V6	2(+1)-3(-67)	2(0)-3(0)	D/A	2	0	0	51	194	109	10.4434	0.00539821
Pp1s252_2V6	1(-158)-2(+54)	1(0)-2(0)	D/A	0	7	0	1048	1136	759	10.4402	0.00540671
Pp1s249_5V6	1(+1)-2(+755)	1(0)-2(0)	D/A	0	0	5	3	6	4	10.4375	0.00541409
Pp1s280_23V6	1(+5)-2(+96)	1(0)-2(0)	D/A	0	6	0	77	94	98	10.4264	0.00544423
Pp1s40_186V6	42(+1)-43(+232)	42(0)-43(0)	D/A	1	1	6	42	98	48	10.4243	0.00544989
Pp1s69_46V6	2(+254)-3(-35)	2(0)-3(0)	D/A	3	0	0	6	14	9	10.4103	0.00548825
Pp1s154_32V6	2(-213)-3(+239)	2(0)-3(0)	D/A	3	0	0	6	12	11	10.4095	0.00549031
Pp1s47_171V6	3(-160)-4(+62)	3(0)-4(0)	D/A	2	0	0	12	15	56	10.4076	0.00549551
Pp1s217_11V6	2(+169)-3(+24)	2(0)-3(0)	D/A	0	6	2	38	25	33	10.4064	0.00549901
Pp1s193_16V6	3(+49)-4(-15)	3(0)-4(0)	D/A	0	0	2	85	134	37	10.4022	0.00551043
Pp1s98_65V6	3(-19)-4(+424)	3(0)-4(0)	D/A	4	1	3	2	5	9	10.4	0.00551656
Pp1s263_59V6	1(+133)-2(-19)	1(0)-2(0)	D/A	0	0	3	9	33	11	10.3746	0.00558719
Pp1s23_71V6	3(+147)-4(+131)	3(0)-4(0)	D/A	0	3	0	22	11	20	10.3669	0.00560849
Pp1s80_113V6	1(-118)-2(-77)	1(0)-2(0)	D/A	0	0	5	216	269	217	10.3643	0.00561602
Pp1s38_243V6	14(+664)-15(-7)	14(0)-15(0)	D/A	0	4	0	7	11	24	10.3639	0.00561702
Pp1s109_96V6	6(+348)-7(-91)	6(0)-7(0)	D/A	0	4	0	9	11	22	10.3611	0.00562488
Pp1s237_14V6	3(+2)-4(-275)	3(0)-4(0)	D/A	4	0	0	190	136	399	10.3534	0.00564672
Pp1s37_50V6	2(+603)-3(+185)	2(0)-3(0)	D/A	5	0	1	28	52	28	10.3437	0.0056741
Pp1s338_40V6	9(+1)-10(+230)	9(0)-10(0)	D/A	0	2	0	7	8	40	10.342	0.00567899
Pp1s124_47V6	1(+4)-2(+113)	1(0)-2(0)	D/A	6	2	0	52	74	74	10.332	0.00570729
Pp1s188_30V6	3(-151)-4(+2)	3(0)-4(0)	D/A	4	0	0	42	67	51	10.3256	0.00572557
Pp1s32_24V6	1(+47)-2(+604)	1(0)-2(0)	D/A	0	4	0	77	63	100	10.3256	0.00572563
Pp1s326_1V6	1(+23)-2(+713)	1(0)-2(0)	D/A	4	0	0	21	29	30	10.3254	0.00572625
Pp1s319_5V6	3(-97)-4(-12)	3(0)-4(0)	D/A	0	8	0	9446	13217	8694	10.3253	0.00572644
Pp1s275_103V6	1(-22)-2(-1)	1(0)-2(0)	D/A	5	0	0	53	65	53	10.3229	0.00573345
Pp1s10_64V6	8(+1)-9(+222)	8(0)-9(0)	D/A	2	0	0	8	25	22	10.3214	0.00573779
Pp1s488_10V6	4(-145)-5(+30)	4(0)-5(0)	D/A	0	3	0	11	5	8	10.3162	0.00575264
Pp1s316_34V6	9(+26)-10(+247)	9(0)-10(0)	D/A	0	0	3	10	9	5	10.3158	0.00575367
Pp1s10_408V6	2(+325)-3(-4)	2(0)-3(0)	D/A	1	0	1	5	77	14	10.3141	0.00575866
Pp1s40_145V6	6(-50)-7(-115)	6(0)-7(0)	D/A	0	0	6	12	23	19	10.3136	0.00576013
Pp1s29_114V6	7(-3)-8(+3)	7(0)-8(0)	D/A	89	59	116	48	18	32	10.3121	0.00576452
Pp1s293_81V6	1(-67)-2(-168)	1(0)-2(0)	D/A	0	2	1	477	2327	79	10.2903	0.00582768
Pp1s190_76V6	3(+130)-4(-13)	3(0)-4(0)	D/A	2	0	0	13	64	12	10.2876	0.00583551
Pp1s307_12V6	1(-179)-2(+111)	1(0)-2(0)	D/A	3	0	0	26	6	92	10.2823	0.00585108
Pp1s7_451V6	3(-215)-4(-16)	3(0)-4(0)	D/A	0	0	3	490	510	264	10.2817	0.00585267
Pp1s7_451V6	3(-266)-4(-34)	3(0)-4(0)	D/A	0	0	3	490	510	264	10.2817	0.00585267
Pp1s227_44V6	1(-855)-2(-1)	1(0)-2(0)	D/A	1	0	3	0	2	1	10.2696	0.00588813
Pp1s37_13V6	7(+105)-8(-52)	7(0)-8(0)	D/A	1	0	3	0	2	1	10.2696	0.00588813
Pp1s333_32V6	4(+82)-5(+345)	4(0)-5(0)	D/A	3	0	1	1	2	0	10.2696	0.00588813
Pp1s138_42V6	7(+1)-8(-2)	7(0)-8(0)	D/A	2	1	4	20	26	8	10.2681	0.00589255
Pp1s131_72V6	7(+2)-8(+25)	7(0)-8(0)	D/A	4	2	0	36	67	95	10.2675	0.00589442
Pp1s174_60V6	2(+3)-3(+213)	2(0)-3(0)	D/A	97	118	53	722	1132	674	10.2674	0.00589476
Pp1s7_156V6	7(+1)-8(+23)	7(0)-8(0)	D/A	0	0	4	113	158	97	10.2659	0.00589906
Pp1s41_21V6	1(-36)-2(+3)	1(0)-2(0)	D/A	4	0	0	110	121	186	10.2551	0.00593107
Pp1s370_67V6	1(+2)-2(+1544)	1(0)-2(0)	D/A	2	17	14	50	79	43	10.2417	0.00597103
Pp1s93_18V6	2(-1)-3(-2)	2(0)-3(0)	D/A	0	3	0	17	13	32	10.2309	0.00600324
Pp1s293_91V6	8(+2)-9(-2)	8(0)-9(0)	D/A	3	0	0	147	269	285	10.2278	0.00601253
Pp1s6_143V6	17(-23)-18(-22)	17(0)-18(0)	D/A	0	0	6	112	224	184	10.2208	0.00603376
Pp1s444_19V6	2(+4)-3(-5)	2(0)-3(0)	D/A	0	0	6	19	23	23	10.2196	0.00603725
Pp1s192_46V6	12(+1)-13(-2)	12(0)-13(0)	D/A	0	0	3	20	44	17	10.2191	0.00603867
Pp1s266_44V6	5(+184)-6(+6)	5(0)-6(0)	D/A	3	7	1	2	0	2	10.2128	0.00605793
Pp1s318_5V6	1(-436)-2(+228)	1(0)-2(0)	D/A	0	0	4	275	200	171	10.2048	0.00608208
Pp1s40_77V6	2(-1)-3(+62)	2(0)-3(0)	D/A	0	0	4	177	234	148	10.2019	0.00609101
Pp1s113_159V6	5(+24)-6(+179)	5(0)-6(0)	D/A	0	8	0	98	143	96	10.2018	0.0060913
Pp1s7_199V6	2(+2)-3(+101)	2(0)-3(0)	D/A	0	1	5	92	124	75	10.1915	0.00612259
Pp1s158_180V6	2(+88)-3(-289)	2(0)-3(0)	D/A	6	1	0	2840	3375	3245	10.1884	0.00613222
Pp1s187_23V6	4(+2)-5(+209)	4(0)-5(0)	D/A	3	0	0	8	14	16	10.1753	0.00617257
Pp1s87_107V6	7(+175)-8(+585)	7(0)-8(0)	D/A	0	0	3	16	14	8	10.1753	0.00617257
Pp1s188_69V6	1(-171)-2(-2)	1(0)-2(0)	D/A	0	2	0	444	160	483	10.1736	0.00617766
Pp1s8_70V6	28(+2)-29(+262)	28(0)-29(0)	D/A	0	0	4	2498	3685	2234	10.1665	0.00619963
Pp1s218_68V6	10(-103)-11(+7)	10(0)-11(0)	D/A	2	0	0	9	36	16	10.1483	0.00625652
Pp1s260_5V6	1(-120)-2(-37)	1(0)-2(0)	D/A	4	0	0	282	388	391	10.146	0.0062637
Pp1s11_162V6	8(-78)-9(+35)	8(0)-9(0)	D/A	0	0	4	23	35	21	10.1446	0.00626793
Pp1s23_38V6	6(+3)-7(+267)	6(0)-7(0)	D/A	8	23	22	322	305	268	10.1423	0.00627514
Pp1s69_23V6	2(+693)-3(+300)	2(0)-3(0)	D/A	0	6	0	37	37	30	10.131	0.00631087
Pp1s240_110V6	12(-5)-13(+5)	12(0)-13(0)	D/A	0	0	4	27	64	33	10.1301	0.00631353
Pp1s61_279V6	3(-3)-4(+2)	3(0)-4(0)	D/A	3	0	0	11	29	12	10.1146	0.00636272
Pp1s311_22V6	5(-83)-6(+87)	5(0)-6(0)	D/A	0	0	5	226	337	258	10.1106	0.00637556
Pp1s79_167V6	1(+148)-2(-161)	1(0)-2(0)	D/A	0	2	0	13	12	56	10.1076	0.00638495
Pp1s195_98V6	4(-19)-5(-10)	4(0)-5(0)	D/A	4	0	0	16	16	28	10.0997	0.00641015
Pp1s319_5V6	3(+4)-4(-4)	3(0)-4(0)	D/A	29	33	8	9446	13217	8694	10.0892	0.00644398
Pp1s232_86V6	6(+41)-7(-141)	6(0)-7(0)	D/A	0	0	7	91	106	128	10.0889	0.00644484
Pp1s182_93V6	1(+135)-2(-310)	1(0)-2(0)	D/A	2	11	13	1034	708	1620	10.0889	0.00644492
Pp1s266_46V6	2(-107)-3(-26)	2(0)-3(0)	D/A	2	0	0	23	81	51	10.0755	0.0064884
Pp1s338_26V6	5(+35)-6(+140)	5(0)-6(0)	D/A	0	0	3	13	13	7	10.0748	0.00649062
Pp1s425_2V6	1(-152)-2(+96)	1(0)-2(0)	D/A	0	0	3	13	13	7	10.0748	0.00649062
Pp1s8_124V6	5(+2)-6(+60)	5(0)-6(0)	D/A	3	1	0	87	195	253	10.0731	0.00649624
Pp1s241_33V6	2(+809)-3(-27)	2(0)-3(0)	D/A	0	3	0	16	24	73	10.0691	0.00650914
Pp1s131_178V6	1(-252)-2(-6)	1(0)-2(0)	D/A	0	0	4	517	453	354	10.0611	0.0065352
Pp1s102_139V6	4(+2)-5(+51)	4(0)-5(0)	D/A	9	33	13	308	448	387	10.0571	0.0065482
Pp1s338_37V6	1(-68)-2(-59)	1(0)-2(0)	D/A	0	5	0	178	205	267	10.0556	0.00655319
Pp1s7_451V6	1(-71)-3(-11)	1(0)-3(0)	D/A	13	4	5	17	23	19	10.0547	0.006556
Pp1s208_104V6	2(+2)-3(+39)	2(0)-3(0)	D/A	0	7	0	14	15	9	10.0504	0.00657036
Pp1s118_176V6	4(+1)-5(+123)	4(0)-5(0)	D/A	5	0	2	55	111	73	10.0484	0.00657678
Pp1s79_113V6	2(-86)-3(-41)	2(0)-3(0)	D/A	0	0	4	229	217	163	10.0461	0.00658427
Pp1s6_180V6	10(-2)-11(+1)	10(0)-11(0)	D/A	0	0	2	10	30	7	10.0363	0.00661683
Pp1s123_22V6	6(+891)-7(+40)	6(0)-7(0)	D/A	0	0	3	13	24	10	10.0362	0.00661719
Pp1s280_39V6	7(+2)-8(+73)	7(0)-8(0)	D/A	0	5	0	69	60	61	10.0356	0.00661893
Pp1s55_132V6	3(+1)-4(-2)	3(0)-4(0)	D/A	2	2	1	14	2	16	10.0286	0.00664237
Pp1s385_53V6	2(-4)-3(+3)	2(0)-3(0)	D/A	0	0	6	192	206	222	10.0263	0.00664999
Pp1s15_70V6	1(-218)-2(+162)	1(0)-2(0)	D/A	0	0	2	604	1291	332	10.0207	0.00666871
Pp1s15_70V6	1(-373)-2(+106)	1(0)-2(0)	D/A	0	0	2	604	1291	332	10.0207	0.00666871
Pp1s74_155V6	3(+111)-4(-3)	3(0)-4(0)	D/A	0	0	3	33	111	39	10.0196	0.00667225
Pp1s71_187V6	9(-1)-10(+1)	9(0)-10(0)	D/A	4	1	1	141	198	457	10.0147	0.00668858
Pp1s249_58V6	8(+2)-9(+21)	8(0)-9(0)	D/A	0	0	3	38	58	26	10.0137	0.00669188
Pp1s38_368V6	1(+3)-2(+223)	1(0)-2(0)	D/A	0	4	0	19	11	11	10.0131	0.0066938
Pp1s143_157V6	5(+2)-6(-2)	5(0)-6(0)	D/A	2	0	0	227	1222	61	10.0126	0.00669547
Pp1s1_206V6	3(+1)-4(-1)	3(0)-4(0)	D/A	0	0	4	112	185	109	10.0035	0.00672631
Pp1s129_223V6	2(-26)-3(+83)	2(0)-3(0)	D/A	0	0	2	26	31	10	10.0034	0.00672665
Pp1s56_221V6	6(+112)-7(+236)	6(0)-7(0)	D/A	3	0	0	16	28	31	9.99952	0.00673955
Pp1s35_353V6	9(-2)-10(-172)	9(0)-10(0)	D/A	3	0	0	16	29	30	9.99949	0.00673967
Pp1s28_10V6	2(-84)-3(-29)	2(0)-3(0)	D/A	0	6	0	420	472	423	9.98694	0.0067821
Pp1s402_22V6	3(+123)-4(-65)	3(0)-4(0)	D/A	2	0	0	45	97	159	9.98433	0.00679096
Pp1s54_186V6	6(+1)-7(-2)	6(0)-7(0)	D/A	6	1	0	223	215	292	9.97998	0.00680572
Pp1s42_20V6	13(+5)-14(-6)	13(0)-14(0)	D/A	0	6	0	18	46	64	9.97178	0.0068337
Pp1s38_28V6	7(+80)-8(-10)	7(0)-8(0)	D/A	2	0	0	9	41	10	9.95514	0.0068908
Pp1s235_35V6	5(+1)-6(-2)	5(0)-6(0)	D/A	4	4	0	18	86	32	9.95354	0.00689628
Pp1s136_5V6	3(+581)-4(+42)	3(0)-4(0)	D/A	0	0	3	3	8	3	9.94505	0.00692563
Pp1s114_181V6	19(-18)-20(+1)	19(0)-20(0)	D/A	0	2	0	7	3	10	9.94329	0.00693174
Pp1s2_275V6	1(-40)-2(+646)	1(0)-2(0)	D/A	0	2	0	7	3	10	9.94329	0.00693174
Pp1s59_205V6	1(+802)-2(+41)	1(0)-2(0)	D/A	0	2	0	7	3	10	9.94329	0.00693174
Pp1s104_208V6	5(+602)-6(+264)	5(0)-6(0)	D/A	2	0	0	3	8	9	9.94268	0.00693386
Pp1s47_114V6	1(+356)-2(+282)	1(0)-2(0)	D/A	3	0	0	6	14	8	9.94219	0.00693556
Pp1s356_18V6	1(+1)-2(+56)	1(0)-2(0)	D/A	0	0	3	17	27	12	9.94178	0.00693699
Pp1s253_50V6	1(+989)-2(+10)	1(0)-2(0)	D/A	0	0	3	9	13	6	9.94145	0.00693811
Pp1s11_89V6	3(-82)-4(+243)	3(0)-4(0)	D/A	0	0	3	34	43	21	9.94113	0.00693923
Pp1s10_205V6	6(-5)-7(-339)	6(0)-7(0)	D/A	3	0	0	3	5	6	9.94104	0.00693953
Pp1s7_42V6	3(-3)-4(-1)	3(0)-4(0)	D/A	0	4	0	60	41	51	9.93624	0.00695621
Pp1s154_129V6	1(+351)-2(+27)	1(0)-2(0)	D/A	0	4	0	268	296	533	9.93305	0.00696732
Pp1s121_135V6	1(+20)-2(+85)	1(0)-2(0)	D/A	0	6	0	698	1117	1286	9.93085	0.006975
Pp1s56_52V6	1(+28)-2(+110)	1(0)-2(0)	D/A	0	6	0	2381	2784	2563	9.92801	0.00698491
Pp1s134_58V6	7(-208)-8(+21)	7(0)-8(0)	D/A	0	5	0	9	14	21	9.92332	0.00700129
Pp1s283_77V6	2(-1)-3(+112)	2(0)-3(0)	D/A	0	5	0	9	7	6	9.92164	0.00700717
Pp1s235_102V6	2(+1)-3(+188)	2(0)-3(0)	D/A	0	0	5	36	39	35	9.92119	0.00700876
Pp1s95_81V6	11(+2)-12(+7)	11(0)-12(0)	D/A	1	1	4	33	18	11	9.91751	0.00702167
Pp1s194_144V6	5(+2)-6(+205)	5(0)-6(0)	D/A	0	4	0	8	10	19	9.91089	0.00704496
Pp1s11_276V6	1(-31)-2(+145)	1(0)-2(0)	D/A	0	7	0	82	121	101	9.90758	0.0070566
Pp1s104_33V6	10(+1)-11(+98)	10(0)-11(0)	D/A	0	0	3	44	51	26	9.90495	0.0070659
Pp1s67_30V6	2(-81)-3(-209)	2(0)-3(0)	D/A	0	0	6	134337	159809	166077	9.90067	0.00708102
Pp1s98_235V6	1(-41)-2(-167)	1(0)-2(0)	D/A	3	0	0	23	46	38	9.90031	0.00708232
Pp1s245_29V6	1(-293)-2(-24)	1(0)-2(0)	D/A	0	0	7	650	988	1084	9.89887	0.00708741
Pp1s101_254V6	2(+2)-3(+21)	2(0)-3(0)	D/A	0	8	0	129	296	261	9.89802	0.00709042
Pp1s298_59V6	3(-157)-4(+550)	3(0)-4(0)	D/A	3	0	2	5	17	15	9.89773	0.00709145
Pp1s18_77V6	1(+90)-2(+94)	1(0)-2(0)	D/A	2	0	0	60	205	133	9.88303	0.00714376
Pp1s218_133V6	5(+3)-6(+143)	5(0)-6(0)	D/A	5	16	4	164	219	246	9.88256	0.00714543
Pp1s316_6V6	4(-90)-5(+43)	4(0)-5(0)	D/A	0	7	0	2240	2941	2197	9.88214	0.00714696
Pp1s167_1V6	12(-77)-13(+145)	12(0)-13(0)	D/A	0	3	0	25	14	26	9.87397	0.00717619
Pp1s171_5V6	5(-3)-6(+2)	5(0)-6(0)	D/A	0	1	2	324	393	84	9.8696	0.00719191
Pp1s257_88V6	1(-2)-2(+1)	1(0)-2(0)	D/A	1	0	3	259	103	70	9.86409	0.00721175
Pp1s2_377V6	2(+1)-3(+269)	2(0)-3(0)	D/A	4	0	0	35	42	52	9.85404	0.00724809
Pp1s78_169V6	2(+2)-3(+71)	2(0)-3(0)	D/A	5	2	0	65	146	81	9.84982	0.00726337
Pp1s73_49V6	10(+147)-11(+18)	10(0)-11(0)	D/A	3	0	0	38	66	72	9.84229	0.00729079
Pp1s36_12V6	5(-16)-6(+112)	5(0)-6(0)	D/A	0	0	4	141	339	179	9.84076	0.00729635
Pp1s104_88V6	1(+90)-2(+170)	1(0)-2(0)	D/A	0	0	5	385	344	343	9.83714	0.00730958
Pp1s180_8V6	1(+295)-2(-118)	1(0)-2(0)	D/A	0	0	2	764	1439	393	9.83382	0.00732171
Pp1s180_8V6	1(+523)-2(-367)	1(0)-2(0)	D/A	0	0	2	764	1439	393	9.83382	0.00732171
Pp1s85_75V6	9(+2)-10(+129)	9(0)-10(0)	D/A	0	7	2	43	58	93	9.8325	0.00732655
Pp1s303_75V6	7(-4)-8(+3)	7(0)-8(0)	D/A	3	0	0	110	209	190	9.83019	0.00733503
Pp1s34_411V6	4(+4)-5(+34)	4(0)-5(0)	D/A	6	0	2	27	42	30	9.82884	0.00733999
Pp1s24_39V6	3(+1)-4(+252)	3(0)-4(0)	D/A	0	3	0	16	16	42	9.82777	0.0073439
Pp1s19_267V6	3(-21)-4(-20)	3(0)-4(0)	D/A	2	0	0	5	9	19	9.82456	0.00735569
Pp1s4_129V6	1(-15)-2(+519)	1(0)-2(0)	D/A	0	0	2	9	19	5	9.82456	0.00735569
Pp1s442_10V6	6(+13)-7(-374)	6(0)-7(0)	D/A	0	3	0	49	24	38	9.82402	0.00735768
Pp1s60_221V6	2(-11)-3(+68)	2(0)-3(0)	D/A	0	7	0	183	264	213	9.8232	0.0073607
Pp1s54_173V6	1(-271)-2(+176)	1(0)-2(0)	D/A	3	2	0	1093	1302	4334	9.82086	0.00736932
Pp1s141_27V6	2(-9)-3(+66)	2(0)-3(0)	D/A	0	0	2	2705	2882	998	9.81817	0.00737923
Pp1s22_155V6	1(+26)-2(-118)	1(0)-2(0)	D/A	2	9	1	566	584	626	9.80976	0.00741035
Pp1s8_180V6	9(+1)-10(+257)	9(0)-10(0)	D/A	0	8	0	63	95	61	9.80092	0.00744318
Pp1s335_13V6	1(+28)-2(+531)	1(0)-2(0)	D/A	0	5	0	56	52	54	9.78914	0.00748712
Pp1s160_44V6	11(+1)-12(+110)	11(0)-12(0)	D/A	5	23	12	256	286	239	9.78518	0.00750197
Pp1s59_117V6	3(-27)-4(+37)	3(0)-4(0)	D/A	0	0	4	5	11	6	9.78349	0.0075083
Pp1s57_21V6	2(-2)-3(+1)	2(0)-3(0)	D/A	0	0	2	122	363	87	9.7825	0.00751204
Pp1s277_31V6	1(+20)-2(+54)	1(0)-2(0)	D/A	0	0	4	3	5	3	9.78222	0.00751307
Pp1s277_88V6	8(+157)-9(-97)	8(0)-9(0)	D/A	0	4	0	34	21	22	9.78198	0.00751398
Pp1s120_133V6	2(-107)-3(-138)	2(0)-3(0)	D/A	0	4	0	4	3	4	9.78135	0.00751635
Pp1s19_144V6	2(+1)-3(-89)	2(0)-3(0)	D/A	3	0	0	366	753	568	9.77991	0.00752176
Pp1s152_81V6	1(+651)-2(+17)	1(0)-2(0)	D/A	0	0	6	5	9	8	9.77878	0.00752601
Pp1s120_100V6	3(+1)-4(+802)	3(0)-4(0)	D/A	0	0	6	83	71	88	9.77794	0.00752917
Pp1s400_33V6	1(+3)-2(-4)	1(0)-2(0)	D/A	0	7	1	624	801	899	9.77526	0.00753926
Pp1s49_103V6	1(+411)-2(+211)	1(0)-2(0)	D/A	3	0	0	28	54	47	9.77363	0.00754541
Pp1s217_88V6	19(-35)-20(+176)	19(0)-20(0)	D/A	0	5	0	14	18	24	9.76944	0.00756122
Pp1s30_191V6	1(-150)-2(+1)	1(0)-2(0)	D/A	11	16	21	334	497	268	9.76363	0.00758323
Pp1s475_21V6	14(+209)-15(+28)	14(0)-15(0)	D/A	0	0	5	87	86	82	9.76209	0.00758908
Pp1s49_209V6	2(-56)-3(+105)	2(0)-3(0)	D/A	0	2	0	8	9	42	9.7591	0.00760043
Pp1s19_93V6	7(+236)-8(+94)	7(0)-8(0)	D/A	0	0	3	34	56	25	9.75449	0.00761798
Pp1s118_86V6	11(+1)-12(+92)	11(0)-12(0)	D/A	0	0	3	39	33	20	9.75358	0.00762142
Pp1s162_71V6	2(-104)-3(-110)	2(0)-3(0)	D/A	0	0	4	37	72	41	9.7519	0.00762786
Pp1s160_118V6	11(+2)-12(-15)	11(0)-12(0)	D/A	0	0	6	45	51	55	9.75154	0.00762923
Pp1s133_93V6	4(+3)-5(-3)	4(0)-5(0)	D/A	4	0	0	1384	1906	1773	9.74926	0.0076379
Pp1s34_12V6	6(-270)-7(-21)	6(0)-7(0)	D/A	4	0	0	38	55	46	9.74805	0.00764255
Pp1s179_15V6	3(-141)-4(-48)	3(0)-4(0)	D/A	0	6	0	1399	1484	1189	9.74275	0.00766284
Pp1s414_18V6	1(+1007)-2(-3)	1(0)-2(0)	D/A	8	12	8	6	1	9	9.73958	0.00767496
Pp1s2_298V6	1(-7)-2(+717)	1(0)-2(0)	D/A	0	3	0	38	22	41	9.72794	0.00771979
Pp1s517_11V6	1(-9)-2(-78)	1(0)-2(0)	D/A	2	0	0	145	710	91	9.71538	0.00776842
Pp1s121_135V6	3(+5)-4(+643)	3(0)-4(0)	D/A	23	30	14	682	1137	1135	9.71158	0.00778319
Pp1s319_5V6	2(-18)-3(-9)	2(0)-3(0)	D/A	0	0	4	7932	10692	7033	9.71089	0.00778586
Pp1s152_5V6	2(-112)-3(+254)	2(0)-3(0)	D/A	0	0	3	12	31	12	9.71049	0.00778742
Pp1s9_292V6	1(-1)-2(-2)	1(0)-2(0)	D/A	0	0	6	329	394	416	9.7082	0.00779635
Pp1s70_133V6	2(-52)-3(-69)	2(0)-3(0)	D/A	0	0	6	507	523	593	9.70203	0.00782046
Pp1s432_11V6	1(+88)-2(-165)	1(0)-2(0)	D/A	0	0	4	74	90	62	9.69958	0.00783003
Pp1s41_94V6	3(-4)-4(+87)	3(0)-4(0)	D/A	7	1	0	25	24	23	9.69646	0.00784226
Pp1s253_31V6	1(-2)-2(+1)	1(0)-2(0)	D/A	7	3	0	53	81	59	9.69318	0.00785512
Pp1s33_211V6	16(+174)-17(+17)	16(0)-17(0)	D/A	2	0	0	19	34	71	9.69054	0.00786547
Pp1s196_21V6	3(-219)-4(-23)	3(0)-4(0)	D/A	0	4	0	48	39	55	9.68376	0.00789218
Pp1s43_170V6	8(+1)-9(-2)	8(0)-9(0)	D/A	17	5	13	152	185	222	9.68346	0.00789339
Pp1s424_22V6	1(+689)-2(+1)	1(0)-2(0)	D/A	4	1	2	117	433	96	9.67864	0.00791244
Pp1s353_25V6	4(-18)-5(+227)	4(0)-5(0)	D/A	0	0	5	819	683	718	9.67647	0.00792101
Pp1s7_445V6	1(-69)-2(-14)	1(0)-2(0)	D/A	3	0	0	187	261	407	9.67609	0.00792251
Pp1s4_165V6	1(+2)-2(+754)	1(0)-2(0)	D/A	4	0	0	33	58	29	9.66759	0.00795626
Pp1s88_136V6	47(+2)-48(-4)	47(0)-48(0)	D/A	0	0	4	102	130	88	9.66614	0.00796202
Pp1s37_33V6	15(+1)-16(-2)	15(0)-16(0)	D/A	4	0	0	376	563	428	9.66344	0.00797281
Pp1s351_49V6	4(+1)-5(-2)	4(0)-5(0)	D/A	5	1	0	171	307	165	9.66054	0.00798437
Pp1s10_240V6	1(+760)-2(-326)	1(0)-2(0)	D/A	2	0	0	4	18	4	9.65429	0.00800934
Pp1s263_59V6	5(+182)-6(+26)	5(0)-6(0)	D/A	0	0	4	41	88	49	9.65383	0.00801119
Pp1s222_106V6	11(+92)-12(+20)	11(0)-12(0)	D/A	0	4	0	14	19	36	9.65088	0.008023
Pp1s2_32V6	1(-201)-2(+130)	1(0)-2(0)	D/A	0	4	0	96	76	104	9.64775	0.00803559
Pp1s133_127V6	4(+39)-5(+2)	4(0)-5(0)	D/A	2	0	0	2	3	8	9.64527	0.00804558
Pp1s167_73V6	2(+517)-3(+2)	2(0)-3(0)	D/A	0	2	0	7	4	15	9.64294	0.00805492
Pp1s430_32V6	11(+2)-12(+9)	11(0)-12(0)	D/A	2	0	0	2	4	7	9.6414	0.00806116
Pp1s25_193V6	4(-4)-5(+3)	4(0)-5(0)	D/A	0	0	2	13	20	6	9.64068	0.00806404
Pp1s19_294V6	7(+2)-8(-3)	7(0)-8(0)	D/A	2	0	0	28	61	93	9.64064	0.00806421
Pp1s246_95V6	4(+1)-5(-1)	4(0)-5(0)	D/A	2	0	0	14	31	46	9.64052	0.0080647
Pp1s266_52V6	6(+2)-7(+141)	6(0)-7(0)	D/A	2	0	0	4	13	9	9.6404	0.00806516
Pp1s81_38V6	1(-261)-2(-14)	1(0)-2(0)	D/A	0	0	4	75	67	54	9.64035	0.00806538
Pp1s173_16V6	3(-61)-4(-92)	3(0)-4(0)	D/A	0	2	0	5	2	6	9.63985	0.0080674
Pp1s400_20V6	1(-165)-2(+136)	1(0)-2(0)	D/A	0	7	0	4087	5415	3889	9.6391	0.00807041
Pp1s44_242V6	11(+74)-12(+104)	11(0)-12(0)	D/A	0	2	0	40	45	207	9.63757	0.00807658
Pp1s5_380V6	2(+128)-3(+1)	2(0)-3(0)	D/A	4	0	0	97	122	133	9.63742	0.00807719
Pp1s456_25V6	1(-51)-2(-6)	1(0)-2(0)	D/A	0	6	0	177	262	275	9.63438	0.00808948
Pp1s47_40V6	1(-187)-2(+179)	1(0)-2(0)	D/A	0	5	0	311	334	384	9.62324	0.00813468
Pp1s26_103V6	3(+138)-4(-26)	3(0)-4(0)	D/A	0	0	4	487	551	396	9.6083	0.00819566
Pp1s26_103V6	3(-69)-4(-69)	3(0)-4(0)	D/A	0	0	4	487	551	396	9.6083	0.00819566
Pp1s86_160V6	2(+94)-3(-67)	2(0)-3(0)	D/A	4	0	0	50	87	44	9.60522	0.00820828
Pp1s257_34V6	23(-1)-24(+1)	23(0)-24(0)	D/A	0	0	3	12	27	11	9.6029	0.00821783
Pp1s32_160V6	1(+316)-2(+129)	1(0)-2(0)	D/A	0	5	0	953	980	1082	9.60246	0.00821965
Pp1s143_157V6	2(-2)-3(+1)	2(0)-3(0)	D/A	0	1	1	75	370	20	9.59941	0.00823218
Pp1s199_4V6	5(-178)-6(+227)	5(0)-6(0)	D/A	0	0	5	100	122	107	9.59404	0.00825429
Pp1s61_202V6	7(+3)-8(-4)	7(0)-8(0)	D/A	3	0	0	156	236	316	9.5808	0.00830913
Pp1s20_111V6	4(+2)-5(-3)	4(0)-5(0)	D/A	3	0	0	195	385	305	9.58067	0.00830966
Pp1s434_14V6	2(+1)-3(+719)	2(0)-3(0)	D/A	7	2	3	11	2	25	9.57939	0.00831498
Pp1s79_64V6	1(+311)-2(+276)	1(0)-2(0)	D/A	0	5	0	44	42	43	9.57789	0.00832123
Pp1s3_192V6	3(+2)-4(+513)	3(0)-4(0)	D/A	2	0	9	97	139	144	9.57094	0.0083502
Pp1s71_354V6	3(-4)-4(+3)	3(0)-4(0)	D/A	0	5	0	42	29	18	9.56823	0.00836154
Pp1s302_39V6	12(-8)-13(+145)	12(0)-13(0)	D/A	0	0	3	21	32	15	9.56676	0.00836767
Pp1s255_26V6	7(-2)-8(+1)	7(0)-8(0)	D/A	3	0	0	17	17	43	9.55872	0.00840137
Pp1s118_232V6	3(-38)-4(-44)	3(0)-4(0)	D/A	1	0	1	737	2427	167	9.55691	0.00840899
Pp1s20_19V6	5(-20)-6(+38)	5(0)-6(0)	D/A	0	3	0	358	258	552	9.54937	0.00844076
Pp1s20_19V6	5(-5)-6(-206)	5(0)-6(0)	D/A	0	3	0	358	258	552	9.54937	0.00844076
Pp1s5_291V6	5(-172)-6(-93)	5(0)-6(0)	D/A	2	0	0	10	52	1	9.54642	0.00845322
Pp1s237_84V6	6(-2)-7(+1)	6(0)-7(0)	D/A	0	4	0	172	83	44	9.54378	0.00846435
Pp1s194_104V6	10(+334)-11(+177)	10(0)-11(0)	D/A	0	3	0	86	40	55	9.54342	0.00846588
Pp1s1_526V6	7(+4)-8(-4)	7(0)-8(0)	D/A	4	0	0	535	679	714	9.54172	0.0084731
Pp1s414_22V6	9(-39)-10(+2)	9(0)-10(0)	D/A	0	1	6	88	88	80	9.53918	0.00848386
Pp1s253_7V6	3(-83)-4(-20)	3(0)-4(0)	D/A	0	0	4	131	163	113	9.53437	0.00850428
Pp1s29_162V6	3(+25)-4(+224)	3(0)-4(0)	D/A	0	4	0	16	25	49	9.53205	0.00851415
Pp1s40_53V6	6(+5)-7(-5)	6(0)-7(0)	D/A	0	0	6	25	45	41	9.53105	0.00851843
Pp1s265_7V6	4(+24)-5(-201)	4(0)-5(0)	D/A	3	0	0	25	52	36	9.5291	0.00852672
Pp1s47_291V6	7(-11)-8(-18)	7(0)-8(0)	D/A	0	4	0	33	20	19	9.5285	0.00852927
Pp1s3_299V6	5(-14)-6(+319)	5(0)-6(0)	D/A	4	0	0	20	20	32	9.52821	0.0085305
Pp1s301_53V6	13(+1)-14(-2)	13(0)-14(0)	D/A	4	1	1	29	45	85	9.52134	0.00855986
Pp1s39_130V6	2(-2)-3(+1)	2(0)-3(0)	D/A	1	4	10	1586	2206	1689	9.51472	0.00858825
Pp1s100_120V6	1(-179)-2(+57)	1(0)-2(0)	D/A	0	4	0	78	47	44	9.51238	0.00859831
Pp1s419_7V6	6(-28)-7(-216)	6(0)-7(0)	D/A	2	0	0	7	13	25	9.51223	0.00859896
Pp1s180_13V6	4(-82)-5(+42)	4(0)-5(0)	D/A	1	8	0	24	34	30	9.50913	0.0086123
Pp1s67_30V6	2(-27)-3(-28)	2(0)-3(0)	D/A	2	8	0	134337	159809	166077	9.50797	0.0086173
Pp1s63_206V6	8(+141)-9(+106)	8(0)-9(0)	D/A	0	4	0	75	69	104	9.50575	0.00862685
Pp1s179_15V6	2(-42)-3(+253)	2(0)-3(0)	D/A	4	0	0	2264	3372	2498	9.50019	0.00865089
Pp1s116_111V6	1(-2)-2(+1)	1(0)-2(0)	D/A	10	2	7	148	233	180	9.49482	0.00867412
Pp1s15_16V6	4(-155)-5(+107)	4(0)-5(0)	D/A	4	0	0	83	111	104	9.49078	0.00869166
Pp1s495_14V6	2(+2)-3(+190)	2(0)-3(0)	D/A	1	1	0	6	49	75	9.48908	0.00869908
Pp1s7_212V6	1(-174)-2(+125)	1(0)-2(0)	D/A	0	6	0	160	230	231	9.48802	0.00870369
Pp1s33_61V6	5(-46)-6(+105)	5(0)-6(0)	D/A	4	0	0	46	82	37	9.48	0.00873862
Pp1s11_276V6	8(+3)-9(+296)	8(0)-9(0)	D/A	0	0	3	5	2	2	9.47594	0.00875641
Pp1s169_104V6	1(+578)-2(-4)	1(0)-2(0)	D/A	0	3	0	2	2	5	9.47594	0.00875641
Pp1s87_162V6	2(+551)-3(+747)	2(0)-3(0)	D/A	0	3	0	50	34	69	9.47274	0.00877042
Pp1s25_162V6	2(-2)-3(+1)	2(0)-3(0)	D/A	1	12	1	54	74	37	9.47115	0.0087774
Pp1s23_281V6	2(-287)-3(+108)	2(0)-3(0)	D/A	0	5	0	76	103	135	9.46888	0.00878738
Pp1s8_270V6	1(+101)-2(-339)	1(0)-2(0)	D/A	4	0	0	24	36	26	9.46436	0.00880726
Pp1s262_27V6	1(-3)-2(-3)	1(0)-2(0)	D/A	0	6	0	13	23	26	9.46371	0.0088101
Pp1s282_27V6	1(+9)-2(+405)	1(0)-2(0)	D/A	2	0	0	5	16	11	9.45868	0.00883231
Pp1s20_41V6	5(-101)-6(-188)	5(0)-6(0)	D/A	2	0	0	30	80	82	9.45792	0.00883567
Pp1s122_165V6	3(-1)-4(+1)	3(0)-4(0)	D/A	3	1	0	28	43	90	9.43953	0.00891727
Pp1s480_1V6	1(-81)-2(+274)	1(0)-2(0)	D/A	0	5	0	49	47	47	9.43912	0.00891909
Pp1s363_23V6	1(-51)-2(+1224)	1(0)-2(0)	D/A	0	0	4	16	2	7	9.43892	0.00891997
Pp1s264_73V6	3(-62)-4(+56)	3(0)-4(0)	D/A	0	0	5	441	625	522	9.43751	0.00892628
Pp1s59_81V6	7(-2)-8(+1)	7(0)-8(0)	D/A	5	0	0	239	310	178	9.4366	0.00893035
Pp1s52_78V6	2(+2)-3(+115)	2(0)-3(0)	D/A	7	1	12	164	140	142	9.43618	0.00893224
Pp1s157_62V6	1(+375)-2(-20)	1(0)-2(0)	D/A	0	0	8	17	22	31	9.43282	0.00894724
Pp1s112_25V6	2(+1)-3(-80)	2(0)-3(0)	D/A	1	8	1	553	597	606	9.4321	0.00895046
Pp1s68_24V6	4(-32)-5(-36)	4(0)-5(0)	D/A	0	6	0	116	177	183	9.4259	0.00897823
Pp1s20_65V6	1(-249)-2(+2)	1(0)-2(0)	D/A	2	3	0	18	6	19	9.42513	0.00898169
Pp1s34_188V6	3(-109)-4(+198)	3(0)-4(0)	D/A	5	0	1	59	64	95	9.42487	0.0089829
Pp1s13_129V6	9(+306)-10(+43)	9(0)-10(0)	D/A	0	0	2	87	112	37	9.41896	0.00900946
Pp1s2_529V6	2(-32)-3(+392)	2(0)-3(0)	D/A	0	0	5	26	31	28	9.40634	0.00906649
Pp1s38_137V6	1(-3)-2(-3)	1(0)-2(0)	D/A	0	0	5	13	46	29	9.40556	0.00907005
Pp1s104_58V6	5(-4)-6(+3)	5(0)-6(0)	D/A	1	8	1	551	579	570	9.39779	0.00910531
Pp1s24_199V6	1(+159)-2(+201)	1(0)-2(0)	D/A	0	0	6	80	117	117	9.39379	0.00912358
Pp1s227_24V6	7(-96)-8(+108)	7(0)-8(0)	D/A	0	0	2	26	33	11	9.39213	0.00913115
Pp1s55_275V6	1(-2)-2(+1)	1(0)-2(0)	D/A	5	3	10	73	41	37	9.38704	0.00915439
Pp1s139_84V6	7(+265)-8(+778)	7(0)-8(0)	D/A	4	0	0	16	25	16	9.38534	0.00916219
Pp1s215_61V6	1(-237)-2(+665)	1(0)-2(0)	D/A	0	2	0	44	14	31	9.38069	0.00918354
Pp1s32_130V6	7(+1)-8(-2)	7(0)-8(0)	D/A	4	9	8	50	70	21	9.38054	0.00918419
Pp1s133_10V6	8(-73)-9(-65)	8(0)-9(0)	D/A	4	0	6	1539	2970	1686	9.37563	0.00920677
Pp1s83_193V6	4(+1)-5(-2)	4(0)-5(0)	D/A	0	4	1	32	18	30	9.37113	0.00922751
Pp1s4_113V6	1(+254)-2(+28)	1(0)-2(0)	D/A	0	0	5	4137	5661	4832	9.36817	0.00924117
Pp1s432_7V6	7(+1)-8(-221)	7(0)-8(0)	D/A	0	0	2	143	87	43	9.36628	0.00924992
Pp1s101_160V6	1(+2)-2(+389)	1(0)-2(0)	D/A	3	0	0	11	33	5	9.36367	0.00926198
Pp1s69_46V6	6(-94)-7(-146)	6(0)-7(0)	D/A	0	0	4	48	113	63	9.3608	0.00927528
Pp1s17_60V6	1(-84)-2(+370)	1(0)-2(0)	D/A	4	0	0	47	73	47	9.34987	0.00932611
Pp1s32_353V6	2(+85)-3(+23)	2(0)-3(0)	D/A	0	0	2	12	4	3	9.34394	0.00935383
Pp1s55_110V6	3(-2)-4(+1)	3(0)-4(0)	D/A	2	0	0	3	4	12	9.34394	0.00935383
Pp1s505_8V6	1(+215)-2(+3)	1(0)-2(0)	D/A	2	5	15	188	255	262	9.34348	0.00935597
Pp1s14_150V6	6(+1)-7(+99)	6(0)-7(0)	D/A	0	0	2	55	153	39	9.3429	0.00935868
Pp1s87_131V6	9(-2)-10(+1)	9(0)-10(0)	D/A	2	1	0	9	39	34	9.3423	0.0093615
Pp1s28_215V6	4(-35)-5(-120)	4(0)-5(0)	D/A	2	0	0	3	11	5	9.34028	0.00937098
Pp1s440_8V6	1(+20)-2(-92)	1(0)-2(0)	D/A	2	0	0	9	31	17	9.33875	0.00937813
Pp1s62_220V6	27(+1)-28(-1)	27(0)-28(0)	D/A	0	0	2	29	51	15	9.33851	0.00937926
Pp1s201_122V6	14(-2)-15(+2)	14(0)-15(0)	D/A	4	0	0	20	26	25	9.33707	0.00938599
Pp1s10_357V6	2(-48)-3(-202)	2(0)-3(0)	D/A	3	0	0	93	182	139	9.33658	0.00938832
Pp1s270_82V6	2(-80)-3(+59)	2(0)-3(0)	D/A	0	1	1	22	217	11	9.32523	0.00944174
Pp1s63_215V6	1(+2)-2(+36)	1(0)-2(0)	D/A	0	2	8	180	221	212	9.32432	0.00944601
Pp1s540_8V6	1(-220)-2(+1)	1(0)-2(0)	D/A	5	0	0	111	152	72	9.32289	0.0094528
Pp1s14_311V6	6(+102)-7(-282)	6(0)-7(0)	D/A	0	0	5	45	70	57	9.3195	0.00946884
Pp1s31_396V6	3(-2)-4(+1)	3(0)-4(0)	D/A	2	2	0	8	2	12	9.31911	0.0094707
Pp1s401_7V6	1(-2)-2(-4)	1(0)-2(0)	D/A	2	2	0	1	4	6	9.31911	0.0094707
Pp1s3_238V6	5(+96)-6(+196)	5(0)-6(0)	D/A	3	0	0	146	239	264	9.31831	0.00947447
Pp1s59_122V6	2(-60)-3(+1)	2(0)-3(0)	D/A	2	10	2	428	404	390	9.31637	0.00948367
Pp1s101_153V6	4(+330)-5(+66)	4(0)-5(0)	D/A	3	0	0	27	49	44	9.31618	0.00948458
Pp1s24_254V6	6(-87)-7(-15)	6(0)-7(0)	D/A	0	5	0	441	531	629	9.30739	0.00952636
Pp1s23_225V6	2(+121)-3(+262)	2(0)-3(0)	D/A	3	0	0	494	680	1019	9.30225	0.00955083
Pp1s208_65V6	1(-137)-2(+177)	1(0)-2(0)	D/A	0	6	0	16	12	4	9.3	0.0095616
Pp1s273_14V6	9(-24)-10(-137)	9(0)-10(0)	D/A	0	3	0	30	16	25	9.29674	0.0095772
Pp1s130_217V6	5(-36)-6(+205)	5(0)-6(0)	D/A	3	0	0	103	166	188	9.29496	0.00958572
Pp1s100_231V6	2(+777)-3(+1)	2(0)-3(0)	D/A	2	3	23	7	5	14	9.28878	0.00961541
Pp1s119_32V6	11(+2)-12(+49)	11(0)-12(0)	D/A	1	8	0	74	64	27	9.28361	0.00964029
Pp1s219_41V6	3(+1)-4(+278)	3(0)-4(0)	D/A	1	1	12	125	132	212	9.2765	0.00967459
Pp1s402_25V6	17(+1)-18(+163)	17(0)-18(0)	D/A	2	0	0	47	154	95	9.27358	0.00968877
Pp1s7_405V6	2(-23)-3(-199)	2(0)-3(0)	D/A	2	0	0	37	72	124	9.27288	0.00969213
Pp1s429_31V6	4(+1)-5(+382)	4(0)-5(0)	D/A	3	0	0	7	15	9	9.27258	0.0096936
Pp1s304_9V6	3(-47)-4(-170)	3(0)-4(0)	D/A	1	1	7	1120	1263	1065	9.27211	0.00969589
Pp1s128_147V6	6(-15)-7(+67)	6(0)-7(0)	D/A	3	0	0	63	122	94	9.27178	0.00969748
Pp1s338_11V6	10(+2)-11(+27)	10(0)-11(0)	D/A	0	3	0	66	35	54	9.27167	0.00969802
Pp1s222_136V6	2(-23)-3(-33)	2(0)-3(0)	D/A	0	0	4	266	167	171	9.26988	0.00970669
Pp1s58_100V6	1(-352)-2(-102)	1(0)-2(0)	D/A	9	10	4	34	72	81	9.26785	0.00971656
Pp1s220_89V6	1(+2)-2(+9)	1(0)-2(0)	D/A	11	3	1	266	291	184	9.26774	0.00971707
Pp1s200_72V6	3(-126)-4(+3)	3(0)-4(0)	D/A	4	0	0	55	60	79	9.25077	0.00979986
Pp1s63_206V6	1(-436)-2(+138)	1(0)-2(0)	D/A	0	4	0	215	162	194	9.24073	0.00984922
Pp1s89_30V6	2(+28)-3(+110)	2(0)-3(0)	D/A	0	4	0	41	42	65	9.23805	0.0098624
Pp1s72_312V6	4(+1)-5(+75)	4(0)-5(0)	D/A	4	0	0	21	23	30	9.23757	0.00986478
Pp1s184_39V6	3(+102)-4(-113)	3(0)-4(0)	D/A	0	0	4	49	57	42	9.23741	0.00986556
Pp1s131_21V6	4(+20)-5(+106)	4(0)-5(0)	D/A	0	0	4	25	28	21	9.23738	0.00986573
Pp1s34_341V6	2(-126)-3(-144)	2(0)-3(0)	D/A	0	5	0	44	62	80	9.23568	0.00987411
Pp1s309_83V6	7(-76)-8(+173)	7(0)-8(0)	D/A	0	5	0	5	4	3	9.23538	0.00987556
Pp1s81_95V6	12(+10)-13(+87)	12(0)-13(0)	D/A	0	5	0	3	4	5	9.23538	0.00987556
Pp1s177_124V6	11(-91)-12(+125)	11(0)-12(0)	D/A	0	0	5	12	16	14	9.23486	0.00987817
Pp1s245_33V6	2(+200)-3(-141)	2(0)-3(0)	D/A	0	5	0	38	39	40	9.23462	0.00987932
Pp1s65_290V6	2(+83)-3(+308)	2(0)-3(0)	D/A	0	2	3	1	0	5	9.23205	0.00989204
Pp1s206_26V6	5(-4)-6(-41)	5(0)-6(0)	D/A	0	3	0	45	29	54	9.23009	0.00990174
Pp1s6_422V6	17(+137)-18(+42)	17(0)-18(0)	D/A	0	4	0	59	46	57	9.22945	0.00990489
Pp1s8_101V6	7(+80)-8(+54)	7(0)-8(0)	D/A	0	2	0	61	22	55	9.22665	0.0099188
Pp1s137_57V6	5(-96)-6(+93)	5(0)-6(0)	D/A	3	0	0	17	25	33	9.22457	0.00992913
Pp1s77_144V6	5(+50)-6(+212)	5(0)-6(0)	D/A	4	0	0	25	26	37	9.22325	0.00993568
Pp1s206_122V6	4(-55)-5(-8)	4(0)-5(0)	D/A	0	3	0	179	78	87	9.22221	0.00994084
Pp1s54_149V6	3(-44)-4(+148)	3(0)-4(0)	D/A	2	0	0	26	55	82	9.22111	0.00994631
Pp1s54_149V6	3(-56)-4(-36)	3(0)-4(0)	D/A	2	0	0	26	55	82	9.22111	0.00994631
Pp1s84_280V6	8(+334)-9(-110)	8(0)-9(0)	D/A	0	0	4	56	80	54	9.21761	0.0099637
Pp1s37_41V6	1(+902)-2(+2)	1(0)-2(0)	D/A	12	2	20	91	104	309	9.21618	0.00997082
Pp1s188_88V6	3(+201)-4(+28)	3(0)-4(0)	D/A	0	0	3	50	59	32	9.20886	0.0100074
Pp1s70_228V6	2(-62)-3(+237)	2(0)-3(0)	D/A	3	0	2	15	51	37	9.20497	0.0100269
Pp1s106_30V6	2(+400)-3(+94)	2(0)-3(0)	D/A	0	4	0	34	33	49	9.20481	0.0100277
Pp1s21_318V6	2(+164)-3(-20)	2(0)-3(0)	D/A	0	0	3	222	319	159	9.19879	0.0100579
Pp1s9_314V6	7(+2)-8(+42)	7(0)-8(0)	D/A	0	4	1	17	14	31	9.19287	0.0100878
Pp1s227_20V6	1(+1)-2(+1279)	1(0)-2(0)	D/A	1	1	5	16	7	7	9.18622	0.0101213
Pp1s223_59V6	5(+1)-6(-88)	5(0)-6(0)	D/A	0	3	2	28	99	9	9.18562	0.0101244
Pp1s1_662V6	1(+1)-2(+142)	1(0)-2(0)	D/A	0	2	0	34	12	29	9.18542	0.0101254
Pp1s3_534V6	7(+185)-8(-86)	7(0)-8(0)	D/A	0	2	0	31	12	32	9.18529	0.0101261
Pp1s372_10V6	1(-46)-2(+82)	1(0)-2(0)	D/A	0	0	4	904	1119	806	9.18462	0.0101295
Pp1s220_89V6	2(+28)-3(+122)	2(0)-3(0)	D/A	0	6	0	253	243	147	9.17555	0.0101755
Pp1s118_176V6	14(-31)-15(+153)	14(0)-15(0)	D/A	0	0	2	0	5	1	9.17373	0.0101848
Pp1s159_27V6	1(-413)-2(+531)	1(0)-2(0)	D/A	0	2	0	5	1	0	9.17373	0.0101848
Pp1s15_235V6	1(+355)-2(+192)	1(0)-2(0)	D/A	5	1	0	0	2	0	9.17373	0.0101848
Pp1s279_9V6	1(+1537)-2(+14)	1(0)-2(0)	D/A	2	0	0	1	5	0	9.17373	0.0101848
Pp1s30_191V6	10(+100)-11(+1804)	10(0)-11(0)	D/A	2	0	0	1	5	0	9.17373	0.0101848
Pp1s58_249V6	6(+101)-7(-80)	6(0)-7(0)	D/A	0	2	0	0	1	5	9.17373	0.0101848
Pp1s444_4V6	1(+122)-2(+39)	1(0)-2(0)	D/A	0	0	3	118	150	79	9.17006	0.0102035
Pp1s41_63V6	3(-96)-4(-102)	3(0)-4(0)	D/A	3	0	0	74	134	117	9.16846	0.0102116
Pp1s22_272V6	17(+88)-18(+25)	17(0)-18(0)	D/A	0	0	6	43	54	59	9.16316	0.0102387
Pp1s10_198V6	3(+92)-4(+23)	3(0)-4(0)	D/A	0	0	3	101	99	59	9.16259	0.0102416
Pp1s34_444V6	3(-147)-4(+123)	3(0)-4(0)	D/A	0	4	0	4	2	1	9.15417	0.0102849
Pp1s83_26V6	2(-2)-3(+1)	2(0)-3(0)	D/A	0	8	0	17	36	27	9.15353	0.0102881
Pp1s152_65V6	1(+3)-2(-4)	1(0)-2(0)	D/A	1	1	0	17	349	5	9.1517	0.0102976
Pp1s6_159V6	1(-123)-2(+976)	1(0)-2(0)	D/A	4	0	0	10	18	7	9.14987	0.010307
Pp1s78_18V6	2(-3)-3(-81)	2(0)-3(0)	D/A	3	0	0	317	483	590	9.14877	0.0103126
Pp1s8_288V6	3(-2)-4(+2)	3(0)-4(0)	D/A	2	0	0	171	566	328	9.14708	0.0103214
Pp1s218_87V6	8(-54)-9(+361)	8(0)-9(0)	D/A	4	0	0	10	13	12	9.14669	0.0103234
Pp1s403_40V6	3(-3)-4(+1)	3(0)-4(0)	D/A	2	0	0	9	36	11	9.14334	0.0103407
Pp1s306_49V6	14(+2)-15(-3)	14(0)-15(0)	D/A	0	0	2	26	21	9	9.13504	0.0103837
Pp1s18_113V6	2(+1)-3(-2)	2(0)-3(0)	D/A	0	0	5	402	737	576	9.12725	0.0104242
Pp1s149_4V6	3(+2)-4(+219)	3(0)-4(0)	D/A	13	6	0	3795	3940	2309	9.12504	0.0104357
Pp1s76_105V6	7(+5)-8(+54)	7(0)-8(0)	D/A	15	27	39	550	847	675	9.122	0.0104516
Pp1s1_625V6	1(-161)-2(+219)	1(0)-2(0)	D/A	0	2	0	8	10	44	9.11436	0.0104916
Pp1s180_26V6	1(-3)-2(+98)	1(0)-2(0)	D/A	0	0	3	105	50	46	9.10795	0.0105253
Pp1s145_131V6	7(+1)-8(-2)	7(0)-8(0)	D/A	8	3	1	76	65	115	9.10427	0.0105447
Pp1s147_10V6	1(-93)-2(+9)	1(0)-2(0)	D/A	0	0	4	178	205	154	9.09728	0.0105816
Pp1s353_25V6	1(+240)-2(+232)	1(0)-2(0)	D/A	0	2	0	11	5	15	9.09493	0.010594
Pp1s291_59V6	1(+237)-2(+818)	1(0)-2(0)	D/A	2	0	0	5	15	11	9.09493	0.010594
Pp1s304_13V6	4(-14)-5(-111)	4(0)-5(0)	D/A	0	0	3	29	82	33	9.09373	0.0106004
Pp1s81_54V6	8(+2)-9(+748)	8(0)-9(0)	D/A	7	13	3	100	100	128	9.09141	0.0106127
Pp1s173_9V6	1(-49)-2(+37)	1(0)-2(0)	D/A	0	0	3	12	25	11	9.09123	0.0106137
Pp1s330_9V6	2(+236)-3(-59)	2(0)-3(0)	D/A	2	0	0	46	126	113	9.08657	0.0106384
Pp1s148_87V6	9(-20)-10(-79)	9(0)-10(0)	D/A	1	0	8	181	275	300	9.08509	0.0106463
Pp1s309_73V6	7(-16)-8(+1)	7(0)-8(0)	D/A	7	1	3	182	260	282	9.07401	0.0107054
Pp1s70_180V6	11(+4)-12(-86)	11(0)-12(0)	D/A	3	0	0	14	28	19	9.07131	0.0107199
Pp1s126_38V6	9(-9)-10(+24)	9(0)-10(0)	D/A	0	0	4	142	324	188	9.06805	0.0107374
Pp1s373_38V6	7(+117)-8(+176)	7(0)-8(0)	D/A	2	0	0	27	68	72	9.0675	0.0107403
Pp1s3_535V6	11(+1)-12(+138)	11(0)-12(0)	D/A	0	0	5	76	93	86	9.06709	0.0107425
Pp1s129_157V6	3(+5)-4(+64)	3(0)-4(0)	D/A	5	2	0	62	128	74	9.06018	0.0107797
Pp1s84_74V6	17(-11)-18(+454)	17(0)-18(0)	D/A	3	0	0	17	34	23	9.0595	0.0107834
Pp1s256_30V6	2(-2)-3(+1)	2(0)-3(0)	D/A	0	1	3	228	349	121	9.05804	0.0107912
Pp1s115_78V6	12(+1)-13(-2)	12(0)-13(0)	D/A	3	0	0	37	57	67	9.05451	0.0108103
Pp1s25_169V6	1(-144)-2(+27)	1(0)-2(0)	D/A	0	0	3	1113	1276	713	9.05246	0.0108214
Pp1s25_169V6	1(-15)-2(-260)	1(0)-2(0)	D/A	0	0	3	1113	1276	713	9.05246	0.0108214
Pp1s196_73V6	1(+285)-2(-22)	1(0)-2(0)	D/A	0	4	0	44	40	55	9.05163	0.0108259
Pp1s281_9V6	3(-143)-4(+50)	3(0)-4(0)	D/A	3	0	0	20	29	38	9.0509	0.0108298
Pp1s8_70V6	31(+45)-32(-9)	31(0)-32(0)	D/A	4	0	0	2278	3307	2328	9.04678	0.0108521
Pp1s95_21V6	6(+1)-7(-2)	6(0)-7(0)	D/A	0	0	6	67	110	109	9.04636	0.0108545
Pp1s8_73V6	4(+591)-5(-289)	4(0)-5(0)	D/A	0	0	2	11	20	6	9.03582	0.0109118
Pp1s8_73V6	4(-58)-5(+521)	4(0)-5(0)	D/A	0	0	2	11	20	6	9.03582	0.0109118
Pp1s69_250V6	10(+3)-11(+75)	10(0)-11(0)	D/A	0	0	5	20	27	24	9.03464	0.0109182
Pp1s113_31V6	3(+1)-4(-2)	3(0)-4(0)	D/A	1	2	2	5	0	4	9.03462	0.0109184
Pp1s45_71V6	1(+1)-2(+441)	1(0)-2(0)	D/A	2	0	0	36	77	109	9.03448	0.0109191
Pp1s82_101V6	2(-222)-3(+121)	2(0)-3(0)	D/A	0	2	0	57	24	67	9.03396	0.0109219
Pp1s84_297V6	1(-206)-2(+260)	1(0)-2(0)	D/A	0	0	5	18	70	45	9.02726	0.0109586
Pp1s403_3V6	1(-201)-2(+270)	1(0)-2(0)	D/A	0	7	0	106	149	100	9.02416	0.0109756
Pp1s54_173V6	1(-139)-2(-36)	1(0)-2(0)	D/A	2	0	0	1093	1302	4334	9.02409	0.010976
Pp1s36_158V6	5(-195)-6(-28)	5(0)-6(0)	D/A	0	0	5	2169	1837	2048	9.02351	0.0109792
Pp1s200_12V6	1(-66)-2(-15)	1(0)-2(0)	D/A	0	4	0	239	157	148	9.01405	0.0110312
Pp1s30_212V6	2(-56)-3(-4)	2(0)-3(0)	D/A	3	0	0	95	156	161	9.01362	0.0110336
Pp1s208_176V6	2(+134)-3(-50)	2(0)-3(0)	D/A	2	0	0	26	84	50	9.01201	0.0110425
Pp1s62_159V6	5(+1)-6(+19)	5(0)-6(0)	D/A	0	6	0	63	68	47	9.00991	0.0110541
Pp1s22_14V6	1(+11)-2(+2)	1(0)-2(0)	D/A	0	3	0	73	57	117	9.00467	0.0110831
Pp1s68_89V6	3(+154)-4(+171)	3(0)-4(0)	D/A	0	3	0	20	15	30	9.00443	0.0110844
Pp1s315_38V6	1(-2)-2(+1)	1(0)-2(0)	D/A	3	0	0	21	29	41	9.00424	0.0110855
Pp1s126_154V6	2(-71)-3(+135)	2(0)-3(0)	D/A	0	0	3	11	9	6	9.00391	0.0110873
Pp1s144_137V6	1(-303)-2(+108)	1(0)-2(0)	D/A	3	0	0	90	137	163	9.00387	0.0110875
Pp1s114_207V6	3(-1)-4(+174)	3(0)-4(0)	D/A	0	0	3	20	176	59	9.00009	0.0111085
Pp1s9_391V6	2(-3)-3(+2)	2(0)-3(0)	D/A	2	0	0	234	1075	124	8.99301	0.0111479
Pp1s31_115V6	11(+1)-12(-1)	11(0)-12(0)	D/A	0	0	4	20	39	24	8.98955	0.0111672
Pp1s303_75V6	2(+1)-3(+224)	2(0)-3(0)	D/A	1	0	8	34	59	62	8.98627	0.0111855
Pp1s219_50V6	5(+177)-6(+2)	5(0)-6(0)	D/A	19	26	6	2051	2720	2163	8.98381	0.0111993
Pp1s100_231V6	3(-13)-4(-112)	3(0)-4(0)	D/A	2	0	0	127	167	485	8.98097	0.0112152
Pp1s79_209V6	9(+3)-10(+590)	9(0)-10(0)	D/A	2	0	6	38	17	21	8.97783	0.0112328
Pp1s266_18V6	1(+3)-2(+126)	1(0)-2(0)	D/A	3	7	0	7	70	20	8.97552	0.0112458
Pp1s126_87V6	3(+18)-4(+151)	3(0)-4(0)	D/A	0	4	0	17	11	10	8.97454	0.0112513
Pp1s14_433V6	1(-128)-2(-21)	1(0)-2(0)	D/A	0	6	0	920	1055	780	8.97335	0.011258
Pp1s469_14V6	1(+24)-2(+106)	1(0)-2(0)	D/A	0	0	6	343	161	313	8.96816	0.0112872
Pp1s34_150V6	4(-1)-5(+312)	4(0)-5(0)	D/A	0	3	1	10	14	57	8.9667	0.0112955
Pp1s517_1V6	4(-2)-5(+1)	4(0)-5(0)	D/A	4	0	2	5	9	12	8.96485	0.011306
Pp1s55_261V6	3(+2)-4(-3)	3(0)-4(0)	D/A	0	0	4	31	45	31	8.96288	0.0113171
Pp1s276_75V6	2(-3)-3(+3)	2(0)-3(0)	D/A	3	1	0	38	69	106	8.96205	0.0113218
Pp1s9_474V6	9(+1)-10(+14)	9(0)-10(0)	D/A	0	3	8	207	243	215	8.95543	0.0113594
Pp1s61_315V6	3(-2)-4(+1)	3(0)-4(0)	D/A	3	1	1	10	23	39	8.95532	0.01136
Pp1s77_222V6	2(+129)-3(+77)	2(0)-3(0)	D/A	0	10	0	6	21	14	8.95056	0.011387
Pp1s335_31V6	2(+4)-3(+40)	2(0)-3(0)	D/A	0	8	2	277	367	399	8.94746	0.0114047
Pp1s279_72V6	14(+2)-15(-3)	14(0)-15(0)	D/A	0	5	0	131	129	119	8.93661	0.0114667
Pp1s241_48V6	1(-7)-2(+4)	1(0)-2(0)	D/A	5	15	9	15	23	45	8.92034	0.0115604
Pp1s31_130V6	4(-32)-5(+155)	4(0)-5(0)	D/A	0	4	0	63	98	176	8.91739	0.0115774
Pp1s27_321V6	8(+5)-9(+4)	8(0)-9(0)	D/A	0	5	0	34	45	53	8.91482	0.0115924
Pp1s10_195V6	1(+163)-2(+298)	1(0)-2(0)	D/A	0	3	0	10	10	23	8.91303	0.0116027
Pp1s243_63V6	12(+3)-13(+90)	12(0)-13(0)	D/A	0	0	3	42	90	40	8.91252	0.0116057
Pp1s201_10V6	15(+6)-16(-6)	15(0)-16(0)	D/A	0	4	0	87	73	91	8.91194	0.0116091
Pp1s376_45V6	13(+220)-14(+47)	13(0)-14(0)	D/A	0	0	3	13	20	10	8.91081	0.0116156
Pp1s125_58V6	1(-192)-2(+36)	1(0)-2(0)	D/A	1	0	1	0	1	1	8.91	0.0116203
Pp1s141_20V6	11(+1290)-12(+60)	11(0)-12(0)	D/A	0	1	1	1	0	1	8.91	0.0116203
Pp1s187_57V6	1(-3)-2(+5)	1(0)-2(0)	D/A	1	1	0	1	0	1	8.91	0.0116203
Pp1s227_44V6	1(+57)-2(+1)	1(0)-2(0)	D/A	1	2	0	0	2	1	8.91	0.0116203
Pp1s27_246V6	6(+57)-7(-402)	6(0)-7(0)	D/A	2	0	1	2	1	0	8.91	0.0116203
Pp1s32_42V6	32(-2)-33(-11)	32(0)-33(0)	D/A	1	0	1	1	1	0	8.91	0.0116203
Pp1s475_29V6	1(+176)-2(+262)	1(0)-2(0)	D/A	0	1	2	1	0	2	8.91	0.0116203
Pp1s6_204V6	3(+180)-4(+530)	3(0)-4(0)	D/A	1	1	0	0	1	1	8.91	0.0116203
Pp1s74_193V6	3(+178)-4(-254)	3(0)-4(0)	D/A	1	1	0	0	1	1	8.91	0.0116203
Pp1s74_193V6	3(-30)-4(+128)	3(0)-4(0)	D/A	1	1	0	0	1	1	8.91	0.0116203
Pp1s74_193V6	3(-4)-4(-8)	3(0)-4(0)	D/A	1	0	1	0	1	1	8.91	0.0116203
Pp1s9_174V6	7(+150)-8(+129)	7(0)-8(0)	D/A	0	1	1	1	1	0	8.91	0.0116203
Pp1s159_135V6	20(+2)-21(+13)	20(0)-21(0)	D/A	0	0	4	44	73	48	8.90955	0.0116229
Pp1s103_117V6	5(-59)-6(+234)	5(0)-6(0)	D/A	2	0	0	21	35	72	8.90696	0.011638
Pp1s81_20V6	2(-118)-3(+37)	2(0)-3(0)	D/A	0	0	4	79	94	71	8.90542	0.011647
Pp1s350_5V6	1(+618)-2(-207)	1(0)-2(0)	D/A	0	0	5	14827	17235	16607	8.90132	0.0116709
Pp1s67_30V6	2(-63)-3(-180)	2(0)-3(0)	D/A	6	23	12	134337	159809	166077	8.89774	0.0116918
Pp1s283_74V6	10(-43)-11(-278)	10(0)-11(0)	D/A	0	5	0	35	28	19	8.89248	0.0117226
Pp1s5_399V6	8(-2)-9(+2)	8(0)-9(0)	D/A	2	0	0	68	194	152	8.8916	0.0117277
Pp1s5_83V6	4(-338)-5(+174)	4(0)-5(0)	D/A	0	0	3	105	359	141	8.89109	0.0117307
Pp1s324_21V6	1(+1)-2(-2)	1(0)-2(0)	D/A	1	1	0	2	16	23	8.89063	0.0117334
Pp1s118_230V6	2(+42)-3(+154)	2(0)-3(0)	D/A	3	0	1	19	52	35	8.89012	0.0117364
Pp1s139_29V6	2(-26)-3(+1)	2(0)-3(0)	D/A	4	0	9	93	118	113	8.88604	0.0117603
Pp1s21_136V6	5(-52)-6(+391)	5(0)-6(0)	D/A	0	6	0	117	168	151	8.87979	0.0117972
Pp1s1_441V6	1(-1)-2(+1)	1(0)-2(0)	D/A	2	6	0	171	221	346	8.87552	0.0118224
Pp1s49_216V6	12(+83)-13(-53)	12(0)-13(0)	D/A	0	4	0	24	21	27	8.87472	0.0118271
Pp1s283_74V6	3(-61)-4(+22)	3(0)-4(0)	D/A	0	4	0	17	14	17	8.87467	0.0118274
Pp1s7_390V6	2(-5)-3(+5)	2(0)-3(0)	D/A	0	0	4	1397	1840	1333	8.87411	0.0118307
Pp1s174_72V6	3(-41)-4(+211)	3(0)-4(0)	D/A	3	0	0	14	31	15	8.87212	0.0118425
Pp1s171_61V6	5(+79)-6(-34)	5(0)-6(0)	D/A	0	0	3	30	39	21	8.87016	0.0118541
Pp1s64_41V6	3(+1)-4(-2)	3(0)-4(0)	D/A	3	1	2	31	133	22	8.86945	0.0118583
Pp1s129_193V6	12(-54)-13(+1)	12(0)-13(0)	D/A	0	2	5	50	135	57	8.86607	0.0118784
Pp1s67_30V6	2(+116)-3(-95)	2(0)-3(0)	D/A	4	0	0	134337	159809	166077	8.86444	0.0118881
Pp1s256_73V6	6(-179)-7(-1)	6(0)-7(0)	D/A	0	2	0	28	14	43	8.86174	0.0119041
Pp1s11_56V6	1(-58)-2(+459)	1(0)-2(0)	D/A	0	2	0	35	14	36	8.86073	0.0119101
Pp1s291_53V6	1(-1)-2(+192)	1(0)-2(0)	D/A	3	0	0	256	548	292	8.859	0.0119205
Pp1s21_222V6	2(+2)-3(+647)	2(0)-3(0)	D/A	0	1	4	134	125	79	8.85783	0.0119274
Pp1s30_261V6	2(+3)-3(+28)	2(0)-3(0)	D/A	1	0	5	728	836	619	8.84937	0.011978
Pp1s7_175V6	8(-135)-9(+6)	8(0)-9(0)	D/A	3	0	0	166	250	294	8.84579	0.0119994
Pp1s13_387V6	5(-41)-6(+171)	5(0)-6(0)	D/A	0	0	3	126	182	94	8.8448	0.0120054
Pp1s269_10V6	2(-182)-3(+196)	2(0)-3(0)	D/A	3	0	1	9	17	25	8.8439	0.0120108
Pp1s181_57V6	1(-86)-2(-106)	1(0)-2(0)	D/A	0	0	5	504	486	516	8.84346	0.0120134
Pp1s209_59V6	6(-123)-7(+230)	6(0)-7(0)	D/A	0	3	0	847	566	1007	8.84162	0.0120245
Pp1s283_74V6	13(-2)-14(+3)	13(0)-14(0)	D/A	9	3	4	113	155	196	8.83883	0.0120413
Pp1s76_162V6	3(+2)-4(+142)	3(0)-4(0)	D/A	1	0	2	57	29	11	8.83804	0.012046
Pp1s108_140V6	2(-166)-3(+837)	2(0)-3(0)	D/A	0	0	3	16	20	11	8.83357	0.012073
Pp1s108_140V6	2(-44)-3(+884)	2(0)-3(0)	D/A	0	0	3	16	20	11	8.83357	0.012073
Pp1s76_197V6	5(+3)-6(+81)	5(0)-6(0)	D/A	0	0	3	66	91	48	8.82847	0.0121038
Pp1s7_58V6	2(-2)-3(+1)	2(0)-3(0)	D/A	4	0	0	233	230	333	8.82844	0.012104
Pp1s239_23V6	5(-96)-6(+137)	5(0)-6(0)	D/A	2	3	0	3	11	19	8.82497	0.012125
Pp1s41_150V6	9(+2)-10(+201)	9(0)-10(0)	D/A	1	0	6	27	46	36	8.82405	0.0121306
Pp1s145_130V6	6(+1)-7(+349)	6(0)-7(0)	D/A	0	0	2	75	132	41	8.82135	0.012147
Pp1s173_103V6	3(+2)-4(+5)	3(0)-4(0)	D/A	0	0	4	41	70	46	8.81653	0.0121763
Pp1s7_123V6	2(+204)-3(-38)	2(0)-3(0)	D/A	3	0	0	90	157	137	8.8164	0.0121771
Pp1s1_480V6	1(+2)-2(-3)	1(0)-2(0)	D/A	0	3	0	450	355	709	8.81191	0.0122045
Pp1s278_17V6	2(+22)-3(+305)	2(0)-3(0)	D/A	0	0	4	44	38	34	8.81074	0.0122116
Pp1s351_49V6	5(+1)-6(+596)	5(0)-6(0)	D/A	0	0	3	237	331	174	8.81032	0.0122141
Pp1s475_7V6	2(+2)-3(+84)	2(0)-3(0)	D/A	0	3	0	22	19	40	8.80797	0.0122285
Pp1s41_25V6	17(+2)-18(+26)	17(0)-18(0)	D/A	0	1	6	12	40	25	8.79707	0.0122954
Pp1s105_31V6	8(+203)-9(+21)	8(0)-9(0)	D/A	0	4	0	64	54	66	8.79408	0.0123137
Pp1s314_26V6	11(+1)-12(-2)	11(0)-12(0)	D/A	0	0	2	67	79	29	8.79373	0.0123159
Pp1s15_163V6	1(+159)-2(-33)	1(0)-2(0)	D/A	0	0	3	53	48	31	8.79218	0.0123254
Pp1s212_114V6	2(-89)-3(+73)	2(0)-3(0)	D/A	0	5	0	465	477	445	8.79133	0.0123307
Pp1s200_12V6	5(-109)-6(-206)	5(0)-6(0)	D/A	0	4	0	2184	1740	1999	8.78122	0.0123932
Pp1s31_349V6	5(+4)-6(+419)	5(0)-6(0)	D/A	1	11	2	73	100	77	8.77941	0.0124044
Pp1s582_5V6	1(-173)-2(+126)	1(0)-2(0)	D/A	0	4	0	2	5	10	8.77667	0.0124214
Pp1s69_246V6	1(-119)-2(+81)	1(0)-2(0)	D/A	0	0	3	6	20	8	8.77615	0.0124246
Pp1s34_83V6	2(+23)-3(+507)	2(0)-3(0)	D/A	0	0	3	13	26	12	8.77151	0.0124535
Pp1s138_71V6	3(+141)-4(+12)	3(0)-4(0)	D/A	3	0	0	8	10	16	8.77039	0.0124605
Pp1s64_138V6	2(-2)-3(+1)	2(0)-3(0)	D/A	0	0	3	11	15	8	8.76987	0.0124637
Pp1s16_315V6	8(+2)-9(-3)	8(0)-9(0)	D/A	0	3	0	64	44	79	8.76965	0.0124651
Pp1s73_11V6	3(-163)-4(-70)	3(0)-4(0)	D/A	0	0	3	37	41	24	8.76951	0.0124659
Pp1s34_215V6	2(+2)-3(+167)	2(0)-3(0)	D/A	0	2	7	153	187	162	8.76926	0.0124675
Pp1s63_206V6	4(+130)-5(+48)	4(0)-5(0)	D/A	0	0	6	170	131	191	8.76766	0.0124775
Pp1s1_420V6	6(+1)-7(+251)	6(0)-7(0)	D/A	0	0	4	83	109	80	8.76613	0.0124871
Pp1s140_127V6	5(-3)-6(+2)	5(0)-6(0)	D/A	0	0	8	14	61	64	8.76611	0.0124872
Pp1s84_145V6	7(+1)-8(+281)	7(0)-8(0)	D/A	1	6	0	28	32	37	8.76134	0.012517
Pp1s238_59V6	1(+1)-2(-2)	1(0)-2(0)	D/A	3	0	1	116	340	177	8.75536	0.0125545
Pp1s21_398V6	1(-104)-2(-10)	1(0)-2(0)	D/A	0	0	4	69	70	58	8.75274	0.0125709
Pp1s69_133V6	10(+199)-11(+95)	10(0)-11(0)	D/A	2	0	0	16	68	12	8.75187	0.0125764
Pp1s30_104V6	7(-81)-8(+136)	7(0)-8(0)	D/A	0	0	5	408	416	434	8.74741	0.0126045
Pp1s122_6V6	1(+701)-2(+174)	1(0)-2(0)	D/A	0	0	4	55	36	38	8.74645	0.0126105
Pp1s545_10V6	5(+2)-6(-2)	5(0)-6(0)	D/A	3	0	0	108	189	161	8.74355	0.0126288
Pp1s104_33V6	1(+3)-2(-3)	1(0)-2(0)	D/A	0	0	2	2	8	2	8.74318	0.0126311
Pp1s194_98V6	3(-36)-4(+248)	3(0)-4(0)	D/A	0	0	2	8	2	2	8.74318	0.0126311
Pp1s211_70V6	2(+51)-3(+80)	2(0)-3(0)	D/A	0	2	0	4	1	1	8.74318	0.0126311
Pp1s213_49V6	1(-166)-2(-101)	1(0)-2(0)	D/A	0	2	0	36	9	9	8.74318	0.0126311
Pp1s7_253V6	1(+2)-2(+4)	1(0)-2(0)	D/A	2	0	0	2	8	2	8.74318	0.0126311
Pp1s90_74V6	13(-118)-14(+76)	13(0)-14(0)	D/A	0	2	0	1	1	4	8.74318	0.0126311
Pp1s414_10V6	7(+1)-8(-3)	7(0)-8(0)	D/A	0	6	0	45	42	21	8.74304	0.012632
Pp1s147_88V6	5(+3)-6(-4)	5(0)-6(0)	D/A	0	0	6	4	7	7	8.74228	0.0126368
Pp1s160_137V6	1(-63)-2(-141)	1(0)-2(0)	D/A	0	3	0	103	113	263	8.74224	0.0126371
Pp1s9_445V6	1(+1)-2(+303)	1(0)-2(0)	D/A	6	0	0	21	16	17	8.74144	0.0126421
Pp1s150_114V6	10(+2)-11(+110)	10(0)-11(0)	D/A	0	6	3	220	153	211	8.74047	0.0126483
Pp1s100_222V6	3(-2)-4(+1)	3(0)-4(0)	D/A	1	0	2	4	19	104	8.73918	0.0126564
Pp1s84_280V6	5(+184)-6(+1)	5(0)-6(0)	D/A	0	0	3	375	438	251	8.73877	0.012659
Pp1s169_65V6	1(-2)-2(+1)	1(0)-2(0)	D/A	2	0	0	2	3	7	8.73506	0.0126825
Pp1s197_69V6	1(-46)-2(+145)	1(0)-2(0)	D/A	2	0	0	4	14	6	8.73506	0.0126825
Pp1s59_163V6	2(-85)-3(+19)	2(0)-3(0)	D/A	2	0	0	2	7	3	8.73506	0.0126825
Pp1s307_62V6	7(+2)-8(+303)	7(0)-8(0)	D/A	1	0	4	19	26	14	8.73461	0.0126854
Pp1s391_60V6	4(-1)-5(+1)	4(0)-5(0)	D/A	10	6	2	196	294	252	8.73369	0.0126912
Pp1s126_44V6	2(+1201)-3(+246)	2(0)-3(0)	D/A	2	0	0	3	10	5	8.73364	0.0126916
Pp1s126_44V6	2(+377)-3(+1234)	2(0)-3(0)	D/A	2	0	0	3	10	5	8.73364	0.0126916
Pp1s2_442V6	2(-39)-3(+91)	2(0)-3(0)	D/A	0	0	2	10	5	3	8.73364	0.0126916
Pp1s39_255V6	5(+2)-6(+277)	5(0)-6(0)	D/A	0	0	2	10	5	3	8.73364	0.0126916
Pp1s1_443V6	2(-1)-3(+1)	2(0)-3(0)	D/A	0	0	2	7	13	4	8.73307	0.0126952
Pp1s185_128V6	1(+2)-2(+158)	1(0)-2(0)	D/A	0	0	2	9	16	5	8.73277	0.0126971
Pp1s135_28V6	4(+1)-5(-2)	4(0)-5(0)	D/A	2	0	0	13	24	41	8.73251	0.0126987
Pp1s4_277V6	4(-89)-5(+3)	4(0)-5(0)	D/A	3	0	0	228	371	367	8.73248	0.0126989
Pp1s122_142V6	5(+1)-6(-54)	5(0)-6(0)	D/A	2	1	0	8	32	29	8.73227	0.0127002
Pp1s44_12V6	4(+233)-5(+58)	4(0)-5(0)	D/A	2	0	0	10	19	31	8.73224	0.0127004
Pp1s73_193V6	1(+3)-2(-4)	1(0)-2(0)	D/A	2	0	0	26	51	79	8.73197	0.0127021
Pp1s141_102V6	1(-337)-2(-4)	1(0)-2(0)	D/A	0	2	0	2	1	3	8.73182	0.0127031
Pp1s172_81V6	2(+290)-3(+239)	2(0)-3(0)	D/A	0	2	0	4	2	6	8.73182	0.0127031
Pp1s194_104V6	1(-107)-2(-42)	1(0)-2(0)	D/A	0	0	2	8	12	4	8.73182	0.0127031
Pp1s35_350V6	5(-3)-6(+2)	5(0)-6(0)	D/A	2	0	0	2	6	4	8.73182	0.0127031
Pp1s42_75V6	1(+397)-2(-73)	1(0)-2(0)	D/A	0	0	2	2	3	1	8.73182	0.0127031
Pp1s42_75V6	1(+489)-2(-73)	1(0)-2(0)	D/A	0	0	2	2	3	1	8.73182	0.0127031
Pp1s65_301V6	2(+100)-3(-51)	2(0)-3(0)	D/A	0	2	0	3	1	2	8.73182	0.0127031
Pp1s7_51V6	6(-40)-7(-25)	6(0)-7(0)	D/A	0	0	2	33	22	11	8.73182	0.0127031
Pp1s58_273V6	2(-2)-3(+2)	2(0)-3(0)	D/A	2	0	0	9	26	19	8.73145	0.0127054
Pp1s326_65V6	12(+172)-13(+23)	12(0)-13(0)	D/A	2	0	0	7	19	16	8.73107	0.0127079
Pp1s23_46V6	1(+294)-2(+295)	1(0)-2(0)	D/A	0	2	0	7	3	8	8.73101	0.0127083
Pp1s77_270V6	2(+105)-3(-3)	2(0)-3(0)	D/A	2	0	0	3	8	7	8.73101	0.0127083
Pp1s49_176V6	3(-19)-4(+214)	3(0)-4(0)	D/A	0	2	0	18	7	17	8.73093	0.0127088
Pp1s112_229V6	12(+187)-13(-86)	12(0)-13(0)	D/A	0	0	3	82	138	68	8.72926	0.0127193
Pp1s130_175V6	1(+81)-3(-9)	1(0)-3(0)	D/A	0	0	8	5	2	6	8.72167	0.0127677
Pp1s54_193V6	4(-56)-5(-57)	4(0)-5(0)	D/A	0	0	3	65	116	56	8.72068	0.012774
Pp1s104_212V6	3(-3)-4(+2)	3(0)-4(0)	D/A	0	1	8	329	330	445	8.7194	0.0127822
Pp1s414_24V6	12(+2)-13(+96)	12(0)-13(0)	D/A	0	4	1	122	73	114	8.71606	0.0128036
Pp1s58_254V6	4(-4)-5(+94)	4(0)-5(0)	D/A	0	4	0	45	44	60	8.71423	0.0128153
Pp1s64_195V6	3(+1)-4(+87)	3(0)-4(0)	D/A	3	8	0	94	78	68	8.71415	0.0128158
Pp1s165_48V6	1(+22)-2(+87)	1(0)-2(0)	D/A	0	4	0	58	57	78	8.71273	0.0128249
Pp1s425_6V6	6(+293)-7(-68)	6(0)-7(0)	D/A	0	0	4	20	42	26	8.70924	0.0128473
Pp1s332_33V6	12(-48)-13(+8)	12(0)-13(0)	D/A	0	0	3	146	151	92	8.70836	0.012853
Pp1s94_117V6	7(-70)-8(-246)	7(0)-8(0)	D/A	0	0	4	23	39	26	8.70826	0.0128536
Pp1s77_158V6	2(+1)-3(-2)	2(0)-3(0)	D/A	16	5	3	1139	1362	509	8.70812	0.0128545
Pp1s134_151V6	3(+264)-4(-80)	3(0)-4(0)	D/A	0	0	5	1071	1292	1251	8.70076	0.0129019
Pp1s7_147V6	13(+2)-14(-2)	13(0)-14(0)	D/A	4	0	0	97	113	118	8.69522	0.0129377
Pp1s12_401V6	4(+3)-5(-3)	4(0)-5(0)	D/A	3	0	0	598	659	1268	8.69372	0.0129474
Pp1s228_3V6	10(-128)-11(-62)	10(0)-11(0)	D/A	0	5	0	134	186	217	8.69274	0.0129538
Pp1s462_10V6	8(-2)-9(+1)	8(0)-9(0)	D/A	1	9	0	127	164	87	8.68366	0.0130127
Pp1s12_74V6	26(-92)-27(+2)	26(0)-27(0)	D/A	0	0	3	23	51	23	8.68054	0.013033
Pp1s220_70V6	4(+2)-5(+255)	4(0)-5(0)	D/A	3	0	0	55	94	83	8.68008	0.013036
Pp1s59_25V6	17(+2)-18(+76)	17(0)-18(0)	D/A	4	0	0	8	15	4	8.6775	0.0130528
Pp1s259_32V6	9(-84)-10(+164)	9(0)-10(0)	D/A	3	0	0	97	191	121	8.67615	0.0130617
Pp1s131_107V6	4(-52)-5(-48)	4(0)-5(0)	D/A	0	0	2	27	102	26	8.67216	0.0130877
Pp1s431_36V6	4(+6)-5(+69)	4(0)-5(0)	D/A	0	5	0	138	128	103	8.67171	0.0130907
Pp1s41_172V6	7(+99)-8(-69)	7(0)-8(0)	D/A	0	4	0	16	16	22	8.67102	0.0130952
Pp1s375_35V6	1(+2)-2(-3)	1(0)-2(0)	D/A	0	0	5	173	196	196	8.67073	0.0130971
Pp1s67_30V6	2(+110)-3(-23)	2(0)-3(0)	D/A	0	5	0	134337	159809	166077	8.65726	0.0131856
Pp1s392_46V6	1(+1)-2(+617)	1(0)-2(0)	D/A	6	15	3	5	1	1	8.65714	0.0131864
Pp1s218_100V6	1(+1)-2(-2)	1(0)-2(0)	D/A	2	0	0	74	310	56	8.65298	0.0132139
Pp1s223_112V6	3(-2)-4(+1)	3(0)-4(0)	D/A	0	0	2	43	66	22	8.64932	0.0132381
Pp1s67_30V6	2(-24)-3(-31)	2(0)-3(0)	D/A	1	9	2	134337	159809	166077	8.64807	0.0132463
Pp1s7_295V6	5(-43)-6(-68)	5(0)-6(0)	D/A	7	7	2	17	17	33	8.64728	0.0132515
Pp1s26_236V6	1(+62)-2(+22)	1(0)-2(0)	D/A	7	1	5	561	804	318	8.64651	0.0132567
Pp1s34_221V6	9(+226)-10(+61)	9(0)-10(0)	D/A	0	4	0	22	19	23	8.64563	0.0132625
Pp1s89_62V6	2(+2)-3(-2)	2(0)-3(0)	D/A	0	2	0	38	61	263	8.63942	0.0133037
Pp1s15_14V6	1(+135)-3(-55)	1(0)-3(0)	D/A	0	0	6	182	239	271	8.63761	0.0133158
Pp1s34_331V6	4(+3)-5(+133)	4(0)-5(0)	D/A	5	2	0	43	66	65	8.63733	0.0133177
Pp1s32_1V6	3(-124)-4(+112)	3(0)-4(0)	D/A	0	2	25	11	11	43	8.63664	0.0133223
Pp1s79_76V6	2(-207)-3(-13)	2(0)-3(0)	D/A	2	0	0	94	168	297	8.63606	0.0133261
Pp1s51_320V6	10(+2)-11(-4)	10(0)-11(0)	D/A	4	0	0	159	228	148	8.6324	0.0133505
Pp1s220_53V6	1(+2)-2(+446)	1(0)-2(0)	D/A	0	2	3	16	32	8	8.63235	0.0133508
Pp1s7_190V6	15(-2)-16(+1)	15(0)-16(0)	D/A	0	3	2	10	5	20	8.63235	0.0133508
[truncated: 39,622 more rows]

## Sheet: AltDA significant
Gene	Splice1	Splice2	Donor/Acceptor Change	D Splice1	R1 Splice1	R4 Splice1	D Splice2	R1 Splice2	R4 Splice2	chiSquared	P-value		Notes
[truncated: 802 more rows]

[truncated: 6 more sheets: AltA, AltA significant, AltD, AltD signficant, ES, ES significant]
