# Supplementary material for: Genome-wide analysis of light-regulated alternative splicing mediated by photoreceptors in Physcomitrella patens
Source: Genome Biol. 2014 Jan 7;15(1):R10. doi: 10.1186/gb-2014-15-1-r10 (PMC4054894; doi:10.1186/gb-2014-15-1-r10)
Supplement: Additional file 3 — Tables listing all and statistically significant IR, AltDA, AltA, AltD, and ES events found in blue-light data. [file gb-2014-15-1-r10-S3.xlsx]

## Sheet: IR
GeneID	intronNo	intronLength	D_intron	B1_intron	B4_intron	uniq_D	uniq_B1	uniq_B4	uniChiSquared	P-value		Notes
Pp1s184_89V6	1	967	48	29	7	7	7	0	N/A	#VALUE!		Column A: gene ID from Physcomitrella genome annotation version 1.6
Pp1s13_158V6	1	742	0	0	80	0	0	109	N/A	#VALUE!		Column B: retained intron of the gene counted from 5' of the genome
Pp1s197_142V6	1	722	0	35	5	0	11	3	N/A	#VALUE!		Column C: length of retained intron (bp)
Pp1s48_156V6	1	930	7	14	16	0	2	2	N/A	#VALUE!		Column D: number of reads supporting the IR event in dark-grown (D) sample
Pp1s519_20V6	1	42	0	22	3	0	61	24	N/A	#VALUE!		Column E: number of reads supporting the IR event in 1h blue light (B1) sample
Pp1s96_108V6	1	1506	7	10	8	8	9	0	N/A	#VALUE!		Column F: number of reads supporting the IR event in 4h blue light (B4) sample
Pp1s494_3V6	3	172	10	2	2	34	22	0	N/A	#VALUE!		Column G: number of reads belonging to the gene in D
Pp1s197_87V6	1	274	2	5	6	2	18	0	N/A	#VALUE!		Column H: number of reads belonging to the gene in B1
Pp1s41_243V6	1	56	0	12	0	0	22	1	N/A	#VALUE!		Column I: number of reads belonging to the gene in B4
Pp1s246_131V6	1	47	0	2	9	0	8	12	N/A	#VALUE!		Column J: chi-squared value (goodness-of-fit) comparing D, E, F taking G, H, I as the background
Pp1s158_149V6	1	423	10	1	0	4	8	0	N/A	#VALUE!		Column K: corresponding P-values
Pp1s364_21V6	5	116	0	0	10	0	5	153	N/A	#VALUE!		*Details can ne found in http://rackj.sourceforge.net/Scripts/index.html#SSIRcompare
Pp1s20_266V6	3	290	0	10	0	14	28	0	N/A	#VALUE!
Pp1s31_345V6	2	150	0	10	0	0	11	8	N/A	#VALUE!
Pp1s148_63V6	1	217	4	5	0	5	6	0	N/A	#VALUE!
Pp1s59_31V6	1	519	8	0	1	1	4	0	N/A	#VALUE!
Pp1s59_251V6	1	356	0	0	8	0	7	14	N/A	#VALUE!
Pp1s44_97V6	1	66	0	8	0	2	15	0	N/A	#VALUE!
Pp1s195_91V6	1	53	5	3	0	8	6	0	N/A	#VALUE!
Pp1s209_43V6	1	971	2	2	4	4	0	10	N/A	#VALUE!
Pp1s15_199V6	1	261	4	0	4	4	9	0	N/A	#VALUE!
Pp1s312_32V6	1	231	5	2	0	15	15	0	N/A	#VALUE!
Pp1s38_224V6	2	42	3	0	4	4	0	8	N/A	#VALUE!
Pp1s131_134V6	2	46	0	0	7	0	2	9	N/A	#VALUE!
Pp1s350_7V6	1	58	1	6	0	3	6	0	N/A	#VALUE!
Pp1s137_203V6	5	483	4	0	2	25	12	0	N/A	#VALUE!
Pp1s18_57V6	2	175	0	6	0	25	8	0	N/A	#VALUE!
Pp1s20_162V6	2	116	0	6	0	0	16	4	N/A	#VALUE!
Pp1s310_42V6	1	107	0	6	0	2	12	0	N/A	#VALUE!
Pp1s200_73V6	1	60	6	0	0	8	0	3	N/A	#VALUE!
Pp1s367_7V6	1	212	0	6	0	0	3	6	N/A	#VALUE!
Pp1s72_268V6	2	350	0	2	4	0	7	1	N/A	#VALUE!
Pp1s30_49V6	1	44	0	4	2	0	4	4	N/A	#VALUE!
Pp1s53_3V6	3	219	0	4	1	0	9	4	N/A	#VALUE!
Pp1s22_112V6	1	358	0	4	0	0	15	88	N/A	#VALUE!
Pp1s74_264V6	3	122	3	1	0	50	13	0	N/A	#VALUE!
Pp1s259_45V6	1	77	0	0	4	0	4	13	N/A	#VALUE!
Pp1s85_34V6	2	400	0	4	0	9	0	6	N/A	#VALUE!
Pp1s202_15V6	3	210	0	0	4	0	4	7	N/A	#VALUE!
Pp1s36_361V6	5	144	4	0	0	9	0	0	N/A	#VALUE!
Pp1s235_143V6	1	429	2	2	0	5	0	0	N/A	#VALUE!
Pp1s2_271V6	1	52	0	0	4	0	0	4	N/A	#VALUE!
Pp1s71_284V6	1	109	3	0	0	75	0	1	N/A	#VALUE!
Pp1s71_284V6	2	61	3	0	0	75	0	1	N/A	#VALUE!
Pp1s138_16V6	5	147	3	0	0	25	15	0	N/A	#VALUE!
Pp1s281_119V6	1	41	1	0	2	9	0	11	N/A	#VALUE!
Pp1s163_115V6	2	219	3	0	0	2	8	0	N/A	#VALUE!
Pp1s189_97V6	2	1453	2	0	1	4	3	0	N/A	#VALUE!
Pp1s505_9V6	1	131	0	2	0	2	55	0	N/A	#VALUE!
Pp1s136_199V6	2	187	0	2	0	27	29	0	N/A	#VALUE!
Pp1s494_3V6	2	116	0	2	0	34	22	0	N/A	#VALUE!
Pp1s34_407V6	4	106	0	0	2	0	28	18	N/A	#VALUE!
Pp1s137_203V6	4	283	2	0	0	25	12	0	N/A	#VALUE!
Pp1s281_126V6	2	136	0	2	0	0	29	2	N/A	#VALUE!
Pp1s111_19V6	3	300	2	0	0	3	23	0	N/A	#VALUE!
Pp1s85_91V6	13	122	0	1	1	0	21	3	N/A	#VALUE!
Pp1s165_115V6	1	121	2	0	0	18	3	0	N/A	#VALUE!
Pp1s44_5V6	2	132	0	2	0	0	10	10	N/A	#VALUE!
Pp1s1_416V6	3	348	0	0	2	0	6	11	N/A	#VALUE!
Pp1s1_416V6	9	162	0	0	2	0	6	11	N/A	#VALUE!
Pp1s11_271V6	1	138	2	0	0	5	12	0	N/A	#VALUE!
Pp1s16_148V6	1	159	2	0	0	12	5	0	N/A	#VALUE!
Pp1s387_8V6	2	123	0	2	0	3	12	0	N/A	#VALUE!
Pp1s340_52V6	2	1351	2	0	0	10	0	4	N/A	#VALUE!
Pp1s325_6V6	2	289	0	0	2	0	8	3	N/A	#VALUE!
Pp1s80_169V6	1	146	0	2	0	3	5	0	N/A	#VALUE!
Pp1s358_34V6	1	327	0	2	0	5	3	0	N/A	#VALUE!
Pp1s40_61V6	1	375	2	0	0	3	0	1	N/A	#VALUE!
Pp1s288_65V6	3	41	2	0	0	2	0	1	N/A	#VALUE!
Pp1s13_444V6	1	931	0	2	0	3	0	0	N/A	#VALUE!
Pp1s286_34V6	1	54	0	2	0	0	2	0	N/A	#VALUE!
Pp1s159_143V6	1	468	46	640	330	1336	3435	8981	783.57	7.07881e-171
Pp1s251_44V6	1	217	0	276	383	100	1786	16390	772.065	2.22985e-168
Pp1s141_27V6	1	590	2676	1064	1025	45614	43125	21458	605.032	4.15837e-132
Pp1s148_48V6	1	439	17	607	416	115	704	1694	477.553	1.99829e-104
Pp1s475_27V6	2	137	5	204	151	895	7711	41259	467.971	2.40672e-102
Pp1s359_29V6	1	1074	148	857	1151	373	1247	4163	434.894	3.66474e-95
Pp1s523_16V6	1	556	14	629	21	453	1048	345	390.308	1.76092e-85
Pp1s213_80V6	1	275	37	534	461	2780	18813	53039	389.531	2.59636e-85
Pp1s131_154V6	1	466	38	626	915	431	2204	8417	385.168	2.30017e-84
Pp1s62_115V6	9	1322	505	747	812	995	1126	604	369.889	4.78305e-81
Pp1s421_3V6	1	317	0	108	178	633	2214	23259	319.232	4.78286e-70
Pp1s109_232V6	2	236	195	800	228	58026	82444	63711	318.64	6.43027e-70
Pp1s26_236V6	1	87	929	303	261	26241	24543	14658	316.282	2.09053e-69
Pp1s109_145V6	1	185	10	296	251	631	4445	15090	313.528	8.28483e-69
Pp1s2_609V6	1	274	945	2123	2398	6863	9643	8971	306.736	2.47303e-67
Pp1s422_8V6	5	244	55	383	207	4213	8986	17894	291.974	3.96927e-64
Pp1s46_42V6	1	213	4	165	213	755	2892	17589	285.905	8.25152e-63
Pp1s317_49V6	1	991	82	316	204	1189	1898	4872	281.267	8.38889e-62
Pp1s170_47V6	1	547	321	1405	737	1385	3410	3602	278.34	3.62395e-61
Pp1s81_131V6	1	335	108	253	230	1545	1879	7010	276.935	7.31812e-61
Pp1s15_409V6	1	246	31	399	733	1287	3443	16007	273.284	4.53991e-60
Pp1s426_30V6	1	491	504	1075	691	2025	1841	1449	264.998	2.85973e-58
Pp1s334_17V6	1	335	9	134	203	369	753	5489	257.264	1.36739e-56
Pp1s258_44V6	1	125	8	87	35	1732	5208	25615	255.18	3.87632e-56
Pp1s81_131V6	2	852	110	223	197	1545	1879	7010	254.196	6.33847e-56
Pp1s166_98V6	3	465	11	18	115	248	315	176	249.407	6.94865e-55
Pp1s345_10V6	2	715	378	1462	1048	4852	10660	13646	246.329	3.23784e-54
Pp1s145_58V6	2	418	329	153	143	679	90	100	242.613	2.07625e-53
Pp1s12_231V6	1	219	3	148	383	95	1213	12517	239.362	1.05494e-52
Pp1s118_26V6	1	166	28	197	27	1	81	5	234.414	1.25209e-51
Pp1s157_51V6	1	159	23	33	99	4070	5204	2012	224.392	1.87854e-49
Pp1s215_7V6	1	1747	1438	982	781	1109	1129	1117	220.883	1.08606e-48
Pp1s209_44V6	3	886	253	432	575	1830	2016	1498	217.065	7.3289e-48
Pp1s18_130V6	7	149	42	70	178	688	2714	1142	213.189	5.08937e-47
Pp1s109_249V6	1	1457	442	74	49	14716	11143	4721	207.653	8.10648e-46
Pp1s141_27V6	2	117	1253	596	516	45614	43125	21458	200.73	2.58202e-44
Pp1s174_41V6	1	2099	176	71	145	43	17	9	198.199	9.15609e-44
Pp1s5_83V6	5	158	18	280	125	2089	12560	22105	194.258	6.56833e-43
Pp1s21_270V6	9	234	7	108	71	1329	3288	13154	193.071	1.18887e-42
Pp1s264_71V6	1	590	0	79	110	49	226	1833	192.629	1.48316e-42
Pp1s37_124V6	1	240	294	8	27	23134	16592	2844	188.116	1.41608e-41
Pp1s183_67V6	1	735	28	108	131	1403	2056	12359	184.465	8.79107e-41
Pp1s258_44V6	4	409	10	91	68	1732	5208	25615	183.193	1.66012e-40
Pp1s212_34V6	2	828	65	268	203	2329	3058	6859	179.325	1.14825e-39
Pp1s131_175V6	1	497	11	221	433	110	715	3988	177.618	2.69624e-39
Pp1s43_120V6	1	428	18	190	278	550	1448	6664	175.543	7.60979e-39
Pp1s21_270V6	12	229	1	134	139	1329	3288	13154	175.506	7.75091e-39
Pp1s407_2V6	3	353	0	6	3	10	26	1151	174.647	1.19113e-38
Pp1s15_70V6	1	254	155	7	13	4733	5930	953	174.254	1.44958e-38
Pp1s41_288V6	4	1043	4280	5145	3813	3952	5751	4666	171.493	5.76358e-38
Pp1s239_18V6	3	393	20	95	176	1446	1808	15119	170.986	7.42892e-38
Pp1s38_395V6	2	3109	276	244	115	94	151	151	170.872	7.86434e-38
Pp1s38_300V6	8	266	6	164	170	1135	2303	7801	169.558	1.51678e-37
Pp1s246_34V6	6	980	204	209	425	1071	1681	1236	166.038	8.81452e-37
Pp1s152_82V6	2	354	66	222	84	5283	9121	15445	164.378	2.02198e-36
Pp1s41_264V6	1	228	0	28	66	124	275	6489	164.095	2.32958e-36
Pp1s13_380V6	2	1340	1196	1406	1462	2104	2683	4050	164.061	2.36918e-36
Pp1s283_53V6	3	146	90	179	389	7445	7751	8705	163.097	3.836e-36
Pp1s39_426V6	3	362	10	209	92	1104	4142	7192	161.457	8.7125e-36
Pp1s26_236V6	2	653	302	50	138	26241	24543	14658	161.31	9.37496e-36
Pp1s96_157V6	7	825	450	648	275	880	1534	269	160.939	1.12856e-35
Pp1s116_56V6	2	974	548	336	214	4939	6117	4297	159.273	2.59577e-35
Pp1s209_27V6	1	1314	642	891	525	5327	13250	7931	157.969	4.98293e-35
Pp1s9_179V6	4	281	294	675	712	16398	20995	41230	155.637	1.59904e-34
Pp1s246_64V6	1	875	265	610	323	1753	1695	983	154.68	2.58034e-34
Pp1s7_457V6	1	248	20	144	133	7961	8345	24989	153.902	3.80693e-34
Pp1s429_29V6	1	791	0	73	86	20	241	1599	153.777	4.0519e-34
Pp1s66_68V6	1	914	264	358	247	3017	7510	8097	153.319	5.09536e-34
Pp1s61_279V6	2	289	299	938	184	6300	16952	8685	152.047	9.6238e-34
Pp1s7_212V6	1	284	68	441	485	3794	6478	12419	151.536	1.24249e-33
Pp1s135_21V6	3	492	9	21	97	5	48	929	147.617	8.81968e-33
Pp1s114_123V6	4	669	3	86	83	347	1057	5107	144.92	3.39588e-32
Pp1s199_130V6	1	117	5	146	130	3391	7879	23623	144.694	3.80245e-32
Pp1s7_456V6	1	619	0	34	4	32	60	267	144.585	4.01488e-32
Pp1s475_27V6	1	90	1	52	29	895	7711	41259	144.319	4.58613e-32
Pp1s28_315V6	1	316	17	119	516	283	351	4587	144.056	5.23148e-32
Pp1s33_127V6	2	322	34	156	94	814	2432	6186	142.935	9.16529e-32
Pp1s72_43V6	1	244	4536	4091	3556	42178	45589	42602	141.788	1.62571e-31
Pp1s80_63V6	2	1512	1291	1507	989	1757	2530	2212	140.255	3.49999e-31
Pp1s77_215V6	3	953	102	280	376	1595	2453	1828	139.857	4.27052e-31
Pp1s41_264V6	2	165	0	23	53	124	275	6489	137.575	1.33624e-30
Pp1s55_31V6	2	1872	513	151	1092	5314	2224	7191	136.318	2.50583e-30
Pp1s168_35V6	2	1182	109	343	237	785	1207	2078	135.855	3.15855e-30
Pp1s201_82V6	6	317	0	30	19	102	526	4415	135.511	3.75044e-30
Pp1s87_162V6	2	1435	2416	3960	2943	3256	5383	5161	134.852	5.21601e-30
Pp1s212_44V6	1	317	5	115	47	562	4112	9748	134.16	7.37118e-30
Pp1s380_28V6	5	1157	721	524	404	1969	2554	1890	131.701	2.52094e-29
Pp1s55_66V6	1	2197	567	2815	392	623	5098	775	130.982	3.61012e-29
Pp1s77_278V6	1	1654	47	92	106	719	1812	497	130.114	5.57262e-29
Pp1s291_22V6	3	97	24	8	31	8840	9937	1873	128.645	1.16172e-28
Pp1s214_87V6	1	149	0	5	29	50	8	1420	127.591	1.96754e-28
Pp1s364_56V6	1	416	265	393	605	5391	6317	5889	125.116	6.78202e-28
Pp1s120_164V6	2	417	8	91	45	3209	6184	16741	124.6	8.77737e-28
Pp1s6_204V6	1	617	370	521	348	487	368	218	124.328	1.006e-27
Pp1s188_39V6	1	181	0	65	112	261	975	7707	124.179	1.08347e-27
Pp1s21_270V6	10	199	0	45	16	1329	3288	13154	124.092	1.13203e-27
Pp1s162_133V6	2	721	603	664	363	1499	1984	1843	122.321	2.74354e-27
Pp1s45_25V6	1	274	1942	3069	751	33441	40942	14319	121.955	3.29514e-27
Pp1s307_12V6	1	351	26	109	471	412	442	5643	121.251	4.68496e-27
Pp1s241_102V6	2	262	55	234	166	2070	4321	8758	120.322	7.4529e-27
Pp1s4_113V6	1	284	34	118	219	8007	10830	9656	120.295	7.55575e-27
Pp1s35_126V6	14	272	17	94	31	2648	3257	6618	119.684	1.02533e-26
Pp1s134_56V6	1	141	7	4	6	2597	1287	65	118.926	1.49813e-26
Pp1s105_137V6	10	391	95	351	110	2919	6015	5657	118.783	1.60951e-26
Pp1s77_164V6	4	622	395	445	287	1987	3162	3302	118.488	1.8646e-26
Pp1s427_23V6	5	298	0	35	16	112	412	2275	118.358	1.99063e-26
Pp1s237_29V6	11	267	427	153	129	4741	3042	732	118.322	2.02667e-26
Pp1s111_37V6	2	138	0	27	32	513	546	5858	118.025	2.35115e-26
Pp1s124_10V6	9	562	0	189	9	330	1026	427	117.226	3.5048e-26
Pp1s323_3V6	3	612	8	48	28	962	1336	6517	116.581	4.83878e-26
Pp1s65_9V6	3	305	217	78	226	3412	2900	2219	116.23	5.76814e-26
Pp1s118_232V6	3	212	284	765	64	19375	48921	15117	115.824	7.0656e-26
Pp1s189_18V6	1	384	4	58	129	150	367	3754	115.478	8.40064e-26
Pp1s27_326V6	1	413	26	120	290	194	321	2328	114.797	1.1806e-25
Pp1s258_44V6	2	126	1	23	0	1732	5208	25615	114.565	1.32611e-25
Pp1s297_16V6	3	618	535	634	958	1485	1146	1510	114.4	1.43996e-25
Pp1s159_68V6	8	679	83	41	25	9674	11739	23007	114.085	1.68545e-25
Pp1s175_7V6	2	1283	55	93	125	138	99	65	113.813	1.93135e-25
Pp1s198_75V6	1	673	6	181	168	129	2112	5813	113.408	2.36496e-25
Pp1s19_96V6	2	178	10	2	3	105	500	1383	113.145	2.69702e-25
Pp1s133_10V6	6	302	1163	913	399	22726	25806	12962	111.472	6.2267e-25
Pp1s37_41V6	1	1014	29	179	167	1804	3002	7451	111.436	6.33862e-25
Pp1s132_175V6	1	744	2	87	164	137	794	5409	111.222	7.05556e-25
Pp1s99_95V6	1	297	0	32	78	45	592	9659	110.859	8.45658e-25
Pp1s345_41V6	1	242	9	49	60	178	272	1983	110.819	8.62732e-25
Pp1s377_35V6	11	604	9	8	84	3592	3761	3744	110.412	1.05744e-24
Pp1s79_115V6	11	286	9	109	108	2713	4895	16163	108.338	2.98402e-24
Pp1s6_214V6	6	400	569	508	299	3006	3830	3241	108.226	3.15518e-24
Pp1s62_228V6	1	229	6	21	20	100	831	62	108.126	3.31762e-24
Pp1s146_112V6	1	208	0	30	23	298	997	7476	108.1	3.36076e-24
Pp1s223_22V6	8	268	0	12	0	4	1	5	108	3.53263e-24
Pp1s38_249V6	2	199	0	37	50	111	226	1978	107.817	3.87067e-24
Pp1s168_58V6	3	148	0	49	0	3512	3048	3180	107.581	4.35515e-24
Pp1s41_162V6	1	973	2	165	155	233	1680	4485	106.771	6.53187e-24
Pp1s21_270V6	11	124	8	121	161	1329	3288	13154	106.575	7.20383e-24
Pp1s422_8V6	7	200	11	116	56	4213	8986	17894	106.083	9.21437e-24
Pp1s199_130V6	2	428	0	54	21	3391	7879	23623	105.869	1.02502e-23
Pp1s33_389V6	2	223	10	77	64	3303	4527	16581	105.558	1.19752e-23
Pp1s25_110V6	1	547	74	258	282	1586	2552	6358	104.711	1.82946e-23
Pp1s168_58V6	4	303	3	82	24	3512	3048	3180	104.541	1.9915e-23
Pp1s27_97V6	1	304	129	202	788	9159	8422	71947	104.502	2.031e-23
Pp1s40_17V6	4	295	13	94	111	2761	4794	20418	103.79	2.89891e-23
Pp1s63_161V6	1	454	56	212	241	11330	13106	11925	103.678	3.06644e-23
Pp1s59_249V6	12	272	591	801	417	7423	13608	9942	103.365	3.58547e-23
Pp1s271_16V6	1	329	194	125	191	2727	2251	1232	103.132	4.02945e-23
Pp1s59_238V6	7	1134	257	74	169	1057	843	1549	103.033	4.23324e-23
Pp1s71_244V6	25	155	0	18	0	237	473	2468	102.939	4.43759e-23
Pp1s54_110V6	1	461	81	81	15	1178	5059	584	102.46	5.63804e-23
Pp1s145_122V6	1	280	0	44	18	225	419	1461	102.404	5.79887e-23
Pp1s152_65V6	1	176	14	20	0	233	4610	153	102.357	5.93569e-23
Pp1s241_102V6	3	229	58	310	307	2070	4321	8758	102.128	6.65427e-23
Pp1s56_71V6	1	431	48	134	50	13851	11183	14936	102.124	6.66874e-23
Pp1s165_40V6	2	718	89	309	232	11165	14180	8978	102.118	6.69044e-23
Pp1s59_328V6	2	279	6	52	69	155	269	1834	102.005	7.07749e-23
Pp1s205_59V6	5	245	3	120	38	1770	2969	3251	101.994	7.11764e-23
Pp1s31_66V6	1	501	11	68	137	254	345	2692	101.694	8.26649e-23
Pp1s73_28V6	17	329	4	21	1	100	131	707	101.273	1.02051e-22
Pp1s72_288V6	1	473	1	40	4	70	319	914	101.152	1.08415e-22
Pp1s324_44V6	2	793	10	52	82	80	215	1686	101.078	1.12491e-22
Pp1s171_5V6	2	873	2049	1495	201	9791	9697	1503	101.025	1.1553e-22
Pp1s20_19V6	7	627	666	126	868	10185	3806	10568	100.765	1.31582e-22
Pp1s9_126V6	2	708	34	15	30	11	1	27	100.412	1.56971e-22
Pp1s12_340V6	1	1247	216	336	430	406	342	359	100.271	1.68438e-22
Pp1s311_22V6	6	763	619	978	713	2847	4236	4926	100.036	1.89471e-22
Pp1s201_82V6	2	212	0	46	75	102	526	4415	99.7617	2.17284e-22
Pp1s11_39V6	1	150	0	52	65	412	1774	11114	99.482	2.499e-22
Pp1s272_32V6	3	160	0	34	93	235	557	8442	98.3913	4.31114e-22
Pp1s317_16V6	1	1392	20	0	33	10	25	131	98.3199	4.46794e-22
Pp1s50_182V6	3	753	106	40	50	799	1180	1362	98.1111	4.95967e-22
Pp1s184_87V6	1	345	6	6	2	16	303	340	98.0571	5.09521e-22
Pp1s5_83V6	4	206	2	99	31	2089	12560	22105	97.914	5.47337e-22
Pp1s264_71V6	2	136	0	29	28	49	226	1833	96.4385	1.14459e-21
Pp1s39_426V6	4	132	18	136	57	1104	4142	7192	96.16	1.3156e-21
Pp1s12_401V6	1	311	32	115	170	7571	5966	22415	95.9712	1.44581e-21
Pp1s84_218V6	1	706	238	163	80	1756	1996	1923	95.8992	1.4988e-21
Pp1s141_27V6	3	128	486	242	263	45614	43125	21458	94.2473	3.42348e-21
Pp1s270_82V6	4	241	0	3	8	412	3715	244	94.1892	3.52434e-21
Pp1s342_16V6	10	831	56	39	39	6063	25930	9936	94.0979	3.68888e-21
Pp1s180_8V6	1	620	455	388	109	19612	31836	7765	93.8585	4.15803e-21
Pp1s15_328V6	5	203	5	38	27	375	696	3850	93.8503	4.17506e-21
Pp1s360_13V6	1	287	1846	702	2012	41820	20546	38906	93.1834	5.82758e-21
Pp1s161_32V6	1	611	43	60	660	433	219	8175	93.0104	6.35405e-21
Pp1s38_395V6	3	2214	146	100	69	94	151	151	92.9692	6.48639e-21
Pp1s38_249V6	3	122	4	47	87	111	226	1978	92.5786	7.88528e-21
Pp1s12_401V6	2	141	5	70	92	7571	5966	22415	91.8172	1.15385e-20
Pp1s107_10V6	2	662	94	247	180	1445	1994	3508	91.6587	1.24899e-20
Pp1s17_201V6	1	524	26	243	218	2287	10710	22578	91.1054	1.64705e-20
Pp1s264_55V6	5	136	0	13	39	22	85	2836	90.88	1.84352e-20
Pp1s75_223V6	2	735	198	454	424	1926	2324	3742	90.7732	1.94466e-20
Pp1s131_104V6	1	977	165	157	245	686	1290	2555	90.5743	2.14804e-20
Pp1s33_94V6	3	317	15	17	35	5988	8429	2173	90.3817	2.36514e-20
Pp1s77_163V6	2	233	21	132	67	734	2064	3900	90.3519	2.40063e-20
Pp1s279_9V6	3	1258	63	34	122	2693	1793	1679	90.1889	2.60459e-20
Pp1s34_237V6	3	358	2	79	39	29	1100	2843	90.0713	2.76224e-20
Pp1s387_30V6	3	221	127	358	453	3828	4169	6535	90.0399	2.80601e-20
Pp1s219_50V6	5	291	8	69	97	15025	16352	12579	89.5868	3.51948e-20
Pp1s6_256V6	8	297	100	1350	314	1003	5381	1523	89.0341	4.63963e-20
Pp1s86_207V6	3	229	206	478	124	6920	11185	7119	88.574	5.83996e-20
Pp1s343_50V6	5	373	24	172	138	563	1444	3089	88.262	6.82577e-20
Pp1s169_58V6	2	245	62	166	72	2820	3324	705	88.2544	6.85181e-20
Pp1s29_327V6	1	948	235	362	479	339	448	361	87.9879	7.82837e-20
Pp1s141_43V6	2	235	0	9	3	170	205	2631	87.8349	8.45052e-20
Pp1s16_114V6	1	535	223	129	165	635	775	1100	87.6121	9.44648e-20
Pp1s220_81V6	2	320	9	59	13	73	67	110	87.5221	9.88113e-20
Pp1s339_2V6	2	534	272	210	189	1253	1770	1954	87.3562	1.07363e-19
Pp1s84_178V6	3	608	8	2	2	83	280	1147	87.2646	1.12394e-19
Pp1s142_132V6	1	1075	58	130	109	754	971	2583	86.8902	1.35531e-19
Pp1s5_83V6	2	322	3	85	24	2089	12560	22105	86.7356	1.46419e-19
Pp1s11_299V6	6	1567	279	348	287	791	1940	1525	86.4186	1.71566e-19
Pp1s350_5V6	1	715	2171	2521	2690	265133	384477	420967	86.2565	1.86056e-19
Pp1s318_58V6	6	569	78	88	48	959	1982	2872	86.2524	1.8644e-19
Pp1s54_32V6	5	713	21	29	172	1363	2578	3431	85.9082	2.21443e-19
Pp1s55_140V6	4	232	0	8	4	25	161	2724	85.8219	2.31213e-19
Pp1s223_3V6	5	132	2	23	6	649	457	1956	85.7627	2.38159e-19
Pp1s19_13V6	1	331	106	217	809	11542	10194	72765	85.7624	2.38193e-19
Pp1s37_240V6	1	352	17	124	71	734	1454	2740	85.7367	2.41271e-19
Pp1s107_102V6	1	1201	399	201	140	700	550	572	85.1988	3.15728e-19
Pp1s32_210V6	8	327	84	102	195	2055	2590	1955	84.9963	3.4938e-19
Pp1s51_131V6	1	419	901	795	2393	1756	1147	3267	84.9037	3.65919e-19
Pp1s323_3V6	2	158	8	51	50	962	1336	6517	84.8488	3.76104e-19
Pp1s13_392V6	1	678	12	111	94	1440	2488	6156	84.4753	4.53346e-19
Pp1s28_153V6	6	577	155	86	53	602	801	687	84.4101	4.68371e-19
Pp1s77_163V6	3	167	11	95	38	734	2064	3900	84.2755	5.00973e-19
Pp1s40_17V6	2	911	19	107	159	2761	4794	20418	83.7642	6.46903e-19
Pp1s291_59V6	2	644	229	188	143	2045	3938	2302	83.5933	7.04604e-19
Pp1s90_2V6	3	337	82	396	324	551	1332	2023	83.543	7.2254e-19
Pp1s63_162V6	2	922	39	104	196	4156	5045	5135	83.514	7.33095e-19
Pp1s378_8V6	1	388	15	83	151	305	681	4025	83.4276	7.65453e-19
Pp1s221_49V6	3	248	6	93	81	8852	9946	6649	83.0128	9.41895e-19
Pp1s38_133V6	3	352	8	0	0	3	28	3	82.6667	1.11985e-18
Pp1s120_130V6	2	347	77	15	33	1326	1757	1934	82.2014	1.41314e-18
Pp1s12_126V6	3	206	53	231	28	5260	13325	7878	81.3934	2.11669e-18
Pp1s38_300V6	6	387	31	106	113	1135	2303	7801	80.9837	2.5979e-18
Pp1s212_8V6	2	225	106	100	9	1286	3859	360	80.8237	2.8142e-18
Pp1s12_44V6	1	923	216	483	408	4562	9390	14091	80.711	2.97736e-18
Pp1s249_38V6	2	248	19	91	50	626	606	1098	80.5515	3.22444e-18
Pp1s170_45V6	2	212	11	65	18	825	915	1559	80.4953	3.31642e-18
Pp1s276_75V6	1	173	6	91	70	1239	2046	4814	80.0597	4.12332e-18
Pp1s74_241V6	1	358	0	22	30	8	5	46	80.0298	4.18559e-18
Pp1s369_6V6	2	124	5	57	36	2081	3158	9565	79.6968	4.94375e-18
Pp1s209_59V6	2	231	84	89	177	9612	7160	6972	79.6927	4.95405e-18
Pp1s46_72V6	1	852	48	223	181	4571	5705	5173	79.6186	5.14083e-18
Pp1s95_45V6	1	666	0	36	120	95	203	2976	79.538	5.35237e-18
Pp1s108_171V6	5	176	0	8	39	22	29	1936	79.5143	5.41619e-18
Pp1s264_55V6	4	309	0	25	154	22	85	2836	79.3826	5.78469e-18
Pp1s326_1V6	8	1102	282	212	130	1185	1293	1362	79.2404	6.21119e-18
Pp1s235_61V6	4	119	1	20	18	45	215	1994	79.2006	6.33585e-18
Pp1s21_270V6	13	104	0	50	43	1329	3288	13154	79.1506	6.49633e-18
Pp1s171_5V6	8	193	161	111	64	9791	9697	1503	79.025	6.91743e-18
Pp1s270_57V6	1	491	0	50	40	370	1132	4404	78.7664	7.87233e-18
Pp1s14_29V6	4	528	15	22	75	1929	1680	1486	78.6106	8.51e-18
Pp1s323_3V6	1	371	11	119	282	962	1336	6517	78.5564	8.74363e-18
Pp1s81_38V6	2	214	256	53	146	1742	1103	1851	78.4218	9.35253e-18
Pp1s379_40V6	1	64	137	8	120	6510	4024	4666	78.2999	9.94017e-18
Pp1s227_44V6	1	156	76	168	79	13259	10850	12563	78.2002	1.04481e-17
Pp1s86_156V6	3	699	1	30	59	326	784	8598	77.8285	1.25823e-17
Pp1s80_121V6	1	418	112	287	391	1265	1581	1763	77.7283	1.32288e-17
Pp1s87_175V6	5	1972	100	146	47	400	590	699	77.5945	1.41438e-17
Pp1s414_8V6	12	241	2	52	26	352	1329	4002	77.3404	1.60603e-17
Pp1s21_182V6	1	556	29	218	59	1647	3640	2570	77.1223	1.79103e-17
Pp1s79_115V6	13	182	21	106	118	2713	4895	16163	77.0658	1.84236e-17
Pp1s15_126V6	2	181	97	298	240	4883	6212	8687	76.9353	1.96659e-17
Pp1s469_4V6	1	1128	226	235	212	4126	4448	8031	76.842	2.06051e-17
Pp1s64_155V6	1	254	42	140	330	4939	3982	11361	76.8408	2.06177e-17
Pp1s16_88V6	8	1632	185	241	111	3868	4679	5470	76.768	2.13821e-17
Pp1s5_83V6	3	195	0	58	11	2089	12560	22105	76.5822	2.34631e-17
Pp1s259_116V6	3	313	18	0	0	586	1111	1377	76.4232	2.54045e-17
Pp1s12_390V6	1	381	19	16	200	226	165	9610	76.1456	2.91868e-17
Pp1s279_27V6	1	564	20	50	111	2513	3029	2611	75.9055	3.29104e-17
Pp1s540_7V6	11	198	15	99	42	2398	3874	6157	75.8705	3.34907e-17
Pp1s215_62V6	5	572	121	225	277	945	1087	876	75.5569	3.91772e-17
Pp1s25_159V6	1	198	8	43	0	87	5925	141	75.4019	4.23339e-17
Pp1s99_59V6	2	275	11	67	21	2360	2583	4165	75.3451	4.35536e-17
Pp1s356_45V6	1	226	50	338	172	1009	2480	2310	75.309	4.43466e-17
Pp1s31_130V6	4	223	6	55	18	962	1632	3552	75.2095	4.66077e-17
Pp1s201_41V6	2	887	296	512	267	6802	9158	9100	75.1832	4.72248e-17
Pp1s12_401V6	3	507	51	120	188	7571	5966	22415	75.0304	5.09743e-17
Pp1s433_8V6	2	270	84	51	138	23712	9835	12799	75.0132	5.14158e-17
Pp1s194_22V6	7	380	162	559	102	4801	11026	4687	74.9921	5.19596e-17
Pp1s1_100V6	6	692	138	91	87	1851	2180	3599	74.9216	5.38241e-17
Pp1s304_50V6	2	1043	102	256	207	1509	3494	6037	74.9114	5.41e-17
Pp1s122_50V6	4	363	133	67	41	614	620	755	74.8983	5.44567e-17
Pp1s104_128V6	1	1231	85	263	226	4372	4812	4919	74.8915	5.46421e-17
Pp1s36_344V6	7	431	4	30	3	841	1199	3312	74.722	5.94744e-17
Pp1s215_28V6	10	222	0	27	1	138	1527	4351	74.6236	6.24723e-17
Pp1s123_22V6	6	934	239	154	109	2083	2286	2401	74.4652	6.76228e-17
Pp1s41_41V6	2	235	2	20	3	254	227	908	74.3287	7.23964e-17
Pp1s13_117V6	2	363	6	65	42	115	325	956	74.2645	7.47589e-17
Pp1s131_18V6	6	460	142	239	273	2390	2893	2009	73.8502	9.19688e-17
Pp1s66_68V6	2	190	91	173	71	3017	7510	8097	73.7593	9.62433e-17
Pp1s47_183V6	2	188	37	38	100	3	18	27	73.7568	9.63627e-17
Pp1s241_34V6	2	546	7	93	172	510	664	2769	73.0949	1.34168e-16
Pp1s197_146V6	3	129	0	82	54	231	3018	7642	72.9743	1.42502e-16
Pp1s431_3V6	3	632	46	35	17	1586	1673	4610	72.9565	1.43776e-16
Pp1s200_19V6	2	151	27	4	3	1501	3920	1930	72.8967	1.4814e-16
Pp1s121_72V6	1	269	8	198	56	238	920	692	72.7917	1.56129e-16
Pp1s115_101V6	1	419	27	105	132	4039	4651	3830	72.7261	1.61332e-16
Pp1s323_62V6	1	643	333	224	107	2272	2459	1714	72.6278	1.69466e-16
Pp1s249_62V6	1	241	153	344	194	24763	25178	20902	72.3709	1.92694e-16
Pp1s196_72V6	5	1346	21	15	33	983	2159	516	72.1939	2.10525e-16
Pp1s382_37V6	1	664	0	0	6	19	17	3	72	2.31952e-16
Pp1s412_35V6	8	437	216	504	223	1460	4226	3215	71.996	2.32418e-16
Pp1s52_261V6	1	187	263	379	56	123973	182066	81959	71.9644	2.36124e-16
Pp1s159_62V6	8	177	0	1	4	1239	12431	595	71.9488	2.37963e-16
Pp1s408_3V6	1	193	11	12	19	733	2393	310	71.6961	2.70009e-16
Pp1s26_112V6	8	915	58	31	112	147	220	1017	71.5781	2.86423e-16
Pp1s111_37V6	15	233	0	8	2	513	546	5858	71.5507	2.90378e-16
Pp1s185_81V6	1	354	18	140	64	1257	2659	3486	71.5438	2.91382e-16
Pp1s344_39V6	1	955	242	329	515	1081	905	1205	71.3481	3.21331e-16
Pp1s12_244V6	2	657	16	47	24	359	132	170	71.307	3.28e-16
Pp1s98_136V6	4	172	3	61	13	2726	5693	8446	71.2632	3.35266e-16
Pp1s33_169V6	16	826	100	80	26	2933	6816	2656	71.1833	3.48931e-16
Pp1s87_103V6	6	635	146	89	69	1119	1719	1362	71.1354	3.57392e-16
Pp1s101_10V6	1	780	97	305	405	1932	2345	4197	71.0731	3.68692e-16
Pp1s86_153V6	3	202	55	24	17	780	1925	834	70.7735	4.28285e-16
Pp1s97_246V6	5	108	7	62	28	2469	3118	6214	70.7511	4.33097e-16
Pp1s132_47V6	1	163	0	68	81	198	1171	4783	70.6757	4.49737e-16
Pp1s147_151V6	7	972	28	31	141	1027	1348	1670	70.6325	4.59569e-16
Pp1s359_31V6	4	139	7	55	26	1714	2028	4633	70.5649	4.75354e-16
Pp1s197_146V6	1	128	3	56	23	231	3018	7642	70.3787	5.21746e-16
Pp1s15_409V6	2	284	10	128	268	1287	3443	16007	70.2041	5.69329e-16
Pp1s207_94V6	3	412	94	206	117	4101	5263	7507	70.1623	5.81361e-16
Pp1s181_40V6	19	363	2	36	7	284	379	819	70.0506	6.14766e-16
Pp1s145_167V6	2	1388	109	166	281	1268	1845	1587	70.0489	6.15268e-16
Pp1s387_21V6	1	377	147	76	163	2946	512	1749	70.0475	6.15714e-16
Pp1s196_82V6	7	310	17	22	0	34	403	1	69.9496	6.466e-16
Pp1s52_248V6	1	341	39	98	27	1713	1962	2658	69.9035	6.61692e-16
Pp1s222_39V6	4	306	25	74	55	1737	1116	2449	69.8485	6.80126e-16
Pp1s402_20V6	4	1063	156	339	264	717	1931	2569	69.8416	6.82496e-16
Pp1s47_154V6	1	629	760	1326	360	11052	25832	8513	69.7959	6.9824e-16
Pp1s44_13V6	3	403	65	251	295	2502	3172	4524	69.7548	7.12743e-16
Pp1s347_12V6	11	863	11	42	34	715	803	3546	69.6926	7.35259e-16
Pp1s106_68V6	2	667	8	90	68	339	831	2033	69.6049	7.68243e-16
Pp1s34_230V6	1	800	187	120	75	2558	3116	2832	69.5302	7.97466e-16
Pp1s628_7V6	5	259	0	11	9	188	361	4522	69.5266	7.98897e-16
Pp1s100_222V6	2	184	0	17	31	437	1034	14915	69.4087	8.47399e-16
Pp1s16_311V6	2	480	10	37	18	30	12	25	69.3883	8.56114e-16
Pp1s18_23V6	2	221	7	48	13	5390	5265	9449	69.3527	8.71484e-16
Pp1s200_12V6	2	155	250	59	57	20588	15242	6474	69.2902	8.99132e-16
Pp1s227_85V6	4	513	54	186	155	6067	6162	7404	69.2291	9.27041e-16
Pp1s307_5V6	10	799	5	8	51	2372	2664	2310	69.208	9.36874e-16
Pp1s291_59V6	3	694	701	978	505	2045	3938	2302	69.2003	9.40485e-16
Pp1s115_63V6	4	367	20	135	70	6521	7888	7396	69.0605	1.00856e-15
Pp1s183_39V6	6	1432	532	717	757	1021	1861	2314	69.0081	1.03534e-15
Pp1s235_65V6	2	243	15	39	65	485	2838	1017	68.9779	1.05107e-15
Pp1s129_118V6	11	228	3	0	19	8881	9680	4146	68.916	1.08412e-15
Pp1s187_19V6	1	481	112	41	41	705	934	667	68.8476	1.12187e-15
Pp1s133_69V6	3	1029	20	129	162	880	11396	5593	68.6208	1.25656e-15
Pp1s319_46V6	2	371	21	163	102	588	1285	1892	68.4525	1.36689e-15
Pp1s132_186V6	1	165	0	21	3	320	456	1499	68.2426	1.51809e-15
Pp1s89_291V6	1	985	225	133	125	2998	3482	3666	67.9619	1.74689e-15
Pp1s152_5V6	1	323	132	215	106	524	643	818	67.9088	1.79385e-15
Pp1s74_135V6	1	292	8	69	224	621	1094	10019	67.9023	1.79972e-15
Pp1s51_78V6	11	475	2	0	21	1497	1890	913	67.8039	1.89052e-15
Pp1s75_233V6	5	539	25	76	132	333	378	1995	67.6927	1.99851e-15
Pp1s440_14V6	5	854	398	39	11	4877	1734	158	67.574	2.12075e-15
Pp1s300_64V6	5	247	5	21	49	54	66	1000	67.5503	2.14601e-15
Pp1s281_87V6	3	471	42	191	252	274	550	1509	67.4666	2.23771e-15
Pp1s115_90V6	1	571	17	118	98	946	2216	5100	67.4116	2.30021e-15
Pp1s52_116V6	1	273	37	106	136	8559	10990	7924	67.2688	2.47035e-15
Pp1s120_139V6	1	66	15	143	133	3195	6613	13482	67.1306	2.64709e-15
Pp1s101_226V6	1	414	34	285	28	2231	6616	2056	67.0165	2.80253e-15
Pp1s21_141V6	14	797	188	72	61	1498	1232	1343	66.9194	2.942e-15
Pp1s136_127V6	1	590	3	2	42	3094	2949	3002	66.9042	2.96445e-15
Pp1s269_40V6	2	482	30	112	85	666	753	1506	66.8855	2.99221e-15
Pp1s5_384V6	1	306	25	142	325	951	1210	4953	66.8123	3.10381e-15
Pp1s79_115V6	12	172	7	51	35	2713	4895	16163	66.805	3.11507e-15
Pp1s365_30V6	1	406	15	36	110	3400	4053	4522	66.7293	3.23531e-15
Pp1s70_131V6	5	135	71	219	165	5257	5896	7501	66.612	3.43074e-15
Pp1s299_3V6	1	803	25	202	157	771	2533	4358	66.4544	3.712e-15
Pp1s1_624V6	1	869	27	12	54	292	493	3222	66.1465	4.32979e-15
Pp1s317_17V6	1	938	5	51	42	2078	2002	929	66.0727	4.4925e-15
Pp1s36_98V6	1	310	12	70	13	813	829	785	66.0287	4.5924e-15
Pp1s54_318V6	1	804	40	0	10	226	259	297	65.9917	4.67836e-15
Pp1s113_85V6	8	435	138	74	77	1165	1268	1871	65.9577	4.75851e-15
Pp1s35_95V6	2	184	106	517	150	972	2131	901	65.9278	4.83022e-15
Pp1s79_86V6	3	256	32	3	7	444	709	748	65.9274	4.83114e-15
Pp1s47_221V6	3	255	136	175	138	8664	4621	6451	65.9058	4.88346e-15
Pp1s215_28V6	12	303	0	82	71	138	1527	4351	65.6989	5.41587e-15
Pp1s75_41V6	9	416	20	6	6	406	523	1985	65.6364	5.58768e-15
Pp1s107_1V6	1	320	2	28	18	251	198	795	65.5948	5.70517e-15
Pp1s39_426V6	2	406	5	73	25	1104	4142	7192	65.5921	5.71293e-15
Pp1s209_115V6	4	156	1082	1130	623	4056	4809	3498	65.4881	6.01782e-15
Pp1s258_21V6	2	219	10	33	17	256	448	1820	65.3679	6.39055e-15
Pp1s224_68V6	3	503	0	27	3	460	478	914	64.7577	8.67064e-15
Pp1s31_336V6	2	1395	109	156	227	1817	2196	1700	64.5756	9.497e-15
Pp1s13_21V6	1	331	6	64	55	432	861	2675	64.5572	9.58486e-15
Pp1s152_64V6	1	280	10	51	37	173	287	984	64.5533	9.60335e-15
Pp1s145_135V6	2	168	313	1014	204	2571	6550	2364	64.492	9.90255e-15
Pp1s169_91V6	5	304	42	161	73	7198	9544	10258	64.4849	9.93764e-15
Pp1s407_48V6	1	1268	95	36	8	1562	1289	1288	64.4652	1.00361e-14
Pp1s15_432V6	5	193	15	12	88	869	1491	1592	64.3802	1.04716e-14
Pp1s351_49V6	3	272	221	402	115	3151	4032	2565	64.248	1.11873e-14
Pp1s218_22V6	2	583	388	272	118	3247	3146	2206	64.1356	1.18342e-14
Pp1s156_77V6	10	324	23	6	73	838	713	827	64.1226	1.19111e-14
Pp1s10_195V6	2	178	4	56	0	207	414	352	64.0928	1.20903e-14
Pp1s128_31V6	8	1308	281	156	157	1341	1500	1337	63.9452	1.30162e-14
Pp1s116_69V6	9	919	133	165	70	1196	2513	1937	63.9418	1.30383e-14
Pp1s25_71V6	4	124	14	0	1	831	1404	2774	63.882	1.34336e-14
Pp1s123_22V6	4	191	211	152	94	2083	2286	2401	63.8659	1.35426e-14
Pp1s28_5V6	1	1098	30	44	109	898	232	1419	63.8191	1.38627e-14
Pp1s116_157V6	19	906	122	228	104	4691	5268	5819	63.807	1.39471e-14
Pp1s57_72V6	3	342	44	206	196	790	1146	1807	63.7517	1.43383e-14
Pp1s21_4V6	3	435	18	78	109	4574	5889	4695	63.7411	1.4414e-14
Pp1s17_60V6	1	541	202	234	142	417	623	683	63.6979	1.47295e-14
Pp1s79_76V6	1	179	6	84	37	5254	11263	17518	63.67	1.49359e-14
Pp1s347_25V6	3	223	13	4	4	229	1020	1063	63.6334	1.52116e-14
Pp1s211_92V6	1	161	298	182	230	3858	4369	5322	63.6215	1.5303e-14
Pp1s395_35V6	1	763	15	92	29	515	712	803	63.5946	1.55097e-14
Pp1s427_23V6	2	409	10	6	16	112	412	2275	63.5826	1.56029e-14
Pp1s104_211V6	1	301	58	11	39	542	748	1101	63.5737	1.56729e-14
Pp1s86_156V6	1	169	0	14	15	326	784	8598	63.4499	1.66735e-14
Pp1s312_46V6	2	191	46	181	194	8709	10764	19941	63.3808	1.72595e-14
Pp1s33_389V6	1	97	15	66	70	3303	4527	16581	63.3424	1.75943e-14
Pp1s15_356V6	1	116	4	31	16	3137	10038	41303	63.3341	1.76678e-14
Pp1s169_133V6	2	2368	50	86	20	460	520	712	63.3055	1.79218e-14
Pp1s116_53V6	4	271	0	26	75	565	363	4308	63.2325	1.85878e-14
Pp1s259_34V6	4	414	135	190	58	2218	2536	2412	63.1737	1.91428e-14
Pp1s14_161V6	3	632	195	339	181	1596	2921	2987	63.066	2.02023e-14
Pp1s317_48V6	3	895	380	365	505	896	701	705	62.9655	2.12434e-14
Pp1s21_68V6	7	318	48	12	20	1807	3949	1392	62.8584	2.24117e-14
Pp1s339_37V6	2	126	63	9	32	21225	25110	7892	62.8387	2.26333e-14
Pp1s28_304V6	2	191	2	11	3	598	372	2792	62.8095	2.29663e-14
Pp1s15_328V6	4	220	2	56	101	375	696	3850	62.7862	2.32354e-14
Pp1s178_104V6	5	182	0	14	0	121	56	130	62.75	2.36598e-14
Pp1s63_206V6	4	181	51	100	74	3568	2674	5672	62.7437	2.37339e-14
Pp1s230_61V6	6	371	26	1	3	582	820	972	62.7435	2.37363e-14
Pp1s46_285V6	1	377	187	370	384	714	2169	2936	62.739	2.37908e-14
Pp1s234_97V6	5	159	125	88	69	2422	2007	4031	62.7262	2.39436e-14
Pp1s118_232V6	1	260	73	316	24	19375	48921	15117	62.4978	2.68395e-14
Pp1s1_415V6	3	439	22	74	41	259	235	452	62.4878	2.69743e-14
Pp1s264_6V6	4	621	140	17	100	288	137	475	62.4393	2.76357e-14
Pp1s41_175V6	27	1010	58	94	213	1735	1962	2337	62.4357	2.76857e-14
Pp1s60_106V6	7	228	27	171	42	1411	3295	2478	62.4127	2.80061e-14
Pp1s112_25V6	1	1097	445	564	437	2752	2510	3147	62.3345	2.91236e-14
Pp1s73_31V6	2	107	0	10	9	91	198	2592	62.3201	2.93335e-14
Pp1s120_113V6	2	1242	186	149	25	3700	5610	1827	62.2704	3.00707e-14
Pp1s10_300V6	2	673	151	30	39	2116	1400	1469	62.1912	3.12858e-14
Pp1s237_84V6	7	316	226	15	24	16411	5173	4895	62.0875	3.29515e-14
Pp1s68_75V6	21	689	0	8	23	486	1696	512	62.0681	3.32731e-14
Pp1s352_14V6	1	219	1	27	9	315	804	2784	62.0503	3.35695e-14
Pp1s210_15V6	2	421	245	69	72	8288	5230	5488	61.9375	3.55184e-14
Pp1s149_247V6	1	1667	38	45	133	1586	1282	1629	61.9154	3.5912e-14
Pp1s179_15V6	1	209	7	56	87	15182	17972	16264	61.873	3.66811e-14
Pp1s347_12V6	3	211	0	16	4	715	803	3546	61.8638	3.68514e-14
Pp1s338_55V6	2	893	153	137	60	1007	1693	1145	61.7074	3.98477e-14
Pp1s79_54V6	2	233	63	40	107	1683	1064	1012	61.6377	4.12618e-14
Pp1s110_50V6	1	181	39	20	49	3753	1149	1028	61.6094	4.18493e-14
Pp1s79_115V6	14	175	3	55	51	2713	4895	16163	61.5881	4.22973e-14
Pp1s142_95V6	1	1017	95	121	160	565	683	417	61.5082	4.40216e-14
Pp1s263_50V6	2	51	713	214	211	9395	4668	4336	61.4753	4.47505e-14
Pp1s8_144V6	2	224	6	1	38	1822	1167	1327	61.3447	4.77708e-14
Pp1s207_10V6	3	431	23	6	3	424	549	1289	61.3215	4.83298e-14
Pp1s215_36V6	1	206	216	317	329	63096	53172	50528	61.2853	4.92123e-14
Pp1s421_9V6	2	182	0	6	2	506	2660	25	61.2183	5.08878e-14
Pp1s68_115V6	1	506	13	122	114	4531	5821	6972	61.1814	5.18366e-14
Pp1s91_122V6	1	310	17	110	58	7855	9551	10776	61.1507	5.26362e-14
Pp1s14_350V6	4	198	0	19	15	202	263	1681	61.085	5.43953e-14
Pp1s536_8V6	1	352	50	166	164	2950	3388	2998	61.0568	5.51673e-14
Pp1s76_212V6	3	241	56	29	32	1170	2015	2836	60.9943	5.69182e-14
Pp1s115_81V6	1	775	255	180	108	83	110	71	60.9721	5.7553e-14
Pp1s341_73V6	2	250	14	80	111	386	577	2211	60.8762	6.03813e-14
Pp1s205_59V6	1	1067	142	304	157	1770	2969	3251	60.8596	6.08842e-14
Pp1s2_151V6	11	403	43	60	124	477	638	495	60.8252	6.19397e-14
Pp1s4_75V6	3	188	18	78	31	622	2129	3818	60.7742	6.35399e-14
Pp1s68_134V6	1	494	43	59	30	846	1920	196	60.7642	6.38591e-14
Pp1s65_27V6	9	479	103	79	235	2383	2147	2772	60.716	6.54151e-14
Pp1s237_84V6	5	228	894	160	177	16411	5173	4895	60.6894	6.62936e-14
Pp1s33_127V6	3	318	0	84	82	814	2432	6186	60.6115	6.89238e-14
Pp1s163_93V6	3	262	7	69	35	753	768	1036	60.543	7.13268e-14
Pp1s136_162V6	4	432	41	75	16	1160	1333	1880	60.3164	7.98856e-14
Pp1s44_176V6	3	200	0	42	17	514	2360	5965	60.2376	8.30923e-14
Pp1s10_228V6	2	121	11	76	202	317	1386	9977	60.143	8.71185e-14
Pp1s83_116V6	3	641	23	80	23	2657	3289	4407	60.1086	8.86311e-14
Pp1s359_26V6	3	346	10	44	67	883	755	4218	60.0877	8.95612e-14
Pp1s164_50V6	9	311	10	10	56	406	335	352	59.9621	9.53681e-14
Pp1s224_127V6	3	1190	158	155	159	519	876	1208	59.9273	9.704e-14
Pp1s114_138V6	1	438	27	100	143	1738	2164	7634	59.8097	1.02917e-13
Pp1s241_86V6	3	126	0	33	26	233	1841	8349	59.8035	1.03237e-13
Pp1s122_100V6	1	699	52	52	107	6650	8092	5500	59.7641	1.05291e-13
Pp1s343_11V6	10	369	6	0	10	1152	1456	255	59.7634	1.0533e-13
Pp1s230_74V6	7	210	7	39	12	2484	1242	1320	59.7506	1.06005e-13
Pp1s215_28V6	6	335	0	52	32	138	1527	4351	59.6779	1.09929e-13
Pp1s444_27V6	1	36	101	29	12	11247	8718	8063	59.5892	1.14914e-13
Pp1s200_12V6	5	137	97	13	46	20588	15242	6474	59.5734	1.15823e-13
Pp1s11_246V6	3	210	33	113	57	2692	2829	3658	59.5434	1.17574e-13
Pp1s28_396V6	2	721	78	217	265	784	927	1039	59.4691	1.22027e-13
Pp1s475_26V6	1	274	2	80	44	78	1008	2106	59.4341	1.2418e-13
Pp1s40_202V6	18	504	79	38	34	1450	2857	878	59.3596	1.2889e-13
Pp1s79_115V6	6	114	7	39	21	2713	4895	16163	59.3308	1.30763e-13
Pp1s168_58V6	2	210	6	42	4	3512	3048	3180	59.2649	1.35141e-13
Pp1s212_7V6	5	256	43	36	142	1500	1319	1803	59.2231	1.37995e-13
Pp1s10_296V6	17	282	263	387	194	2031	1693	859	59.2096	1.38933e-13
Pp1s1_788V6	1	437	0	40	76	469	855	5735	59.1663	1.41972e-13
Pp1s70_213V6	4	414	70	85	18	854	1181	1282	59.1542	1.42834e-13
Pp1s312_46V6	1	168	59	138	98	8709	10764	19941	59.1319	1.44438e-13
Pp1s356_45V6	2	231	98	536	388	1009	2480	2310	59.1223	1.45128e-13
Pp1s51_178V6	1	3951	484	243	394	4222	3572	5167	59.0108	1.53449e-13
Pp1s166_43V6	3	594	73	128	188	1067	1603	1173	58.9861	1.55356e-13
Pp1s99_201V6	6	334	30	86	68	1272	1416	3464	58.9232	1.60319e-13
Pp1s121_168V6	2	339	261	1300	156	6891	53891	8161	58.8579	1.65641e-13
Pp1s260_5V6	10	243	625	715	261	8361	10173	5994	58.7823	1.72025e-13
Pp1s223_73V6	1	711	63	195	180	4096	4553	4430	58.7153	1.77879e-13
Pp1s134_33V6	1	636	0	11	1	3	2	9	58.713	1.78091e-13
Pp1s131_153V6	7	212	7	68	35	2200	2767	4462	58.688	1.80328e-13
Pp1s4_75V6	2	421	25	130	83	622	2129	3818	58.6309	1.85548e-13
Pp1s133_60V6	3	555	48	76	6	385	219	148	58.5905	1.89333e-13
Pp1s122_100V6	3	201	5	33	56	6650	8092	5500	58.5727	1.9103e-13
Pp1s10_249V6	5	147	7	25	69	3632	4030	3878	58.5345	1.9471e-13
Pp1s209_130V6	9	1048	5	20	14	465	107	269	58.485	1.99596e-13
Pp1s359_31V6	3	126	17	91	86	1714	2028	4633	58.4725	2.00842e-13
Pp1s207_121V6	3	432	109	455	132	1048	2176	1033	58.421	2.06085e-13
Pp1s6_412V6	3	276	3	32	8	299	342	761	58.3467	2.13878e-13
Pp1s4_165V6	1	757	77	61	118	189	283	174	58.2734	2.2187e-13
Pp1s300_9V6	1	340	0	18	1	53	25	35	58.2478	2.24723e-13
Pp1s81_250V6	5	306	83	62	23	624	838	879	58.1433	2.36774e-13
Pp1s411_3V6	2	712	9	15	33	49	467	1909	58.0946	2.42619e-13
Pp1s176_108V6	1	807	61	140	18	152	243	172	58.0854	2.43728e-13
Pp1s165_62V6	1	1211	63	13	19	11	13	12	58.0574	2.47168e-13
Pp1s169_19V6	2	165	12	47	84	4642	5059	4563	57.8949	2.68084e-13
Pp1s237_59V6	3	244	43	167	157	3266	4950	9529	57.8652	2.72098e-13
Pp1s22_36V6	6	343	14	16	65	1598	898	1200	57.8418	2.75299e-13
Pp1s246_57V6	9	288	0	31	14	421	1232	3918	57.7612	2.86628e-13
Pp1s132_95V6	12	414	76	175	86	3348	4677	5952	57.6664	3.00537e-13
Pp1s9_388V6	1	473	132	141	100	2125	2558	4019	57.6626	3.01105e-13
Pp1s21_68V6	15	348	67	35	42	1807	3949	1392	57.617	3.08053e-13
Pp1s2_53V6	4	302	0	18	1	745	933	2509	57.6145	3.08442e-13
Pp1s32_160V6	1	447	156	158	258	12304	8407	9600	57.593	3.11766e-13
Pp1s37_54V6	1	198	22	4	5	319	472	950	57.5919	3.11939e-13
Pp1s69_14V6	10	417	0	23	3	481	599	1360	57.5002	3.26581e-13
Pp1s40_297V6	1	354	56	185	188	6432	7868	7380	57.4921	3.27898e-13
Pp1s37_124V6	2	202	76	3	16	23134	16592	2844	57.4599	3.33231e-13
Pp1s17_201V6	2	264	83	442	584	2287	10710	22578	57.3465	3.52675e-13
Pp1s424_22V6	1	1005	47	101	116	2036	6414	2745	57.322	3.57014e-13
Pp1s160_43V6	2	514	54	18	129	455	403	572	57.2923	3.62359e-13
Pp1s165_65V6	4	488	120	31	43	5232	4824	1431	57.2698	3.66457e-13
Pp1s116_53V6	3	190	3	11	10	565	363	4308	57.2617	3.67949e-13
Pp1s7_417V6	4	232	2	49	4	1232	1690	1377	57.2099	3.77604e-13
Pp1s33_219V6	13	206	0	0	8	300	328	88	57.0909	4.00744e-13
Pp1s422_8V6	6	177	0	42	15	4213	8986	17894	56.9419	4.31744e-13
Pp1s311_33V6	2	489	56	164	112	4005	4830	7037	56.8702	4.47507e-13
Pp1s7_47V6	3	210	5	57	15	1301	1493	1620	56.8107	4.6101e-13
Pp1s1_173V6	1	848	157	181	56	1674	1640	1516	56.7522	4.74701e-13
Pp1s197_123V6	3	781	3	21	41	447	694	7999	56.7353	4.78734e-13
Pp1s200_25V6	3	441	31	104	66	712	1039	1951	56.7113	4.84499e-13
Pp1s71_283V6	3	139	0	24	12	880	2579	10626	56.6848	4.90968e-13
Pp1s72_280V6	1	972	25	54	40	291	414	1301	56.6694	4.94755e-13
Pp1s290_6V6	1	381	41	145	106	671	708	896	56.587	5.15559e-13
Pp1s33_8V6	4	129	0	21	2	633	868	2088	56.5791	5.17615e-13
Pp1s473_1V6	5	388	53	130	135	3651	2805	3658	56.554	5.24149e-13
Pp1s74_135V6	2	295	11	79	304	621	1094	10019	56.4091	5.63525e-13
Pp1s137_194V6	2	176	4	61	15	3959	6116	6834	56.4069	5.64167e-13
Pp1s54_105V6	1	263	0	10	0	132	69	257	56.3768	5.72705e-13
Pp1s45_191V6	1	312	60	176	204	2946	3090	3791	56.3566	5.78513e-13
Pp1s21_270V6	2	478	4	60	76	1329	3288	13154	56.2471	6.11068e-13
Pp1s9_381V6	1	221	63	187	114	2773	3698	4763	56.2265	6.17406e-13
Pp1s142_79V6	7	332	158	126	24	16912	27837	8251	56.1584	6.38781e-13
Pp1s9_169V6	2	559	0	45	41	49	173	628	56.1472	6.42372e-13
Pp1s36_344V6	1	336	9	68	64	841	1199	3312	55.9831	6.97323e-13
Pp1s103_120V6	1	1075	28	54	17	270	260	515	55.9582	7.06033e-13
Pp1s97_277V6	2	1255	98	325	88	1789	6768	4116	55.846	7.46799e-13
Pp1s44_176V6	2	284	7	88	74	514	2360	5965	55.6209	8.35757e-13
Pp1s255_12V6	2	697	60	286	279	1177	2345	3669	55.6196	8.36277e-13
Pp1s114_59V6	1	246	14	2	0	4	5	14	55.5875	8.49822e-13
Pp1s10_139V6	2	250	15	0	20	1773	1726	623	55.5613	8.61029e-13
Pp1s400_15V6	1	420	28	142	130	9544	12035	11610	55.4801	8.96707e-13
Pp1s91_92V6	2	284	0	15	24	246	318	3705	55.4667	9.02731e-13
Pp1s205_43V6	2	351	69	123	36	1238	981	901	55.3472	9.58331e-13
Pp1s75_175V6	17	1036	5	8	23	3211	3123	1321	55.1653	1.04955e-12
Pp1s272_32V6	2	147	1	22	66	235	557	8442	55.1321	1.06712e-12
Pp1s332_28V6	2	286	1	7	4	54	16	184	55.0555	1.10881e-12
Pp1s71_283V6	4	296	10	74	105	880	2579	10626	55.0274	1.12447e-12
Pp1s70_257V6	21	484	8	22	7	365	261	1012	55.001	1.1394e-12
Pp1s88_88V6	3	410	70	10	32	5929	5344	7922	54.9998	1.14012e-12
Pp1s10_389V6	1	314	0	30	14	1181	1397	3662	54.9551	1.16587e-12
Pp1s118_25V6	3	354	47	211	50	2913	4610	2114	54.9019	1.1973e-12
Pp1s267_72V6	7	221	0	26	1	579	681	962	54.7776	1.27407e-12
Pp1s160_137V6	2	116	2	23	0	1459	1755	3333	54.655	1.35461e-12
Pp1s20_273V6	3	571	6	65	70	1654	1826	4666	54.6031	1.3902e-12
Pp1s257_45V6	1	307	13	77	97	923	1113	3445	54.5552	1.42392e-12
Pp1s54_52V6	1	413	12	46	52	645	789	3481	54.5149	1.45293e-12
Pp1s67_50V6	7	713	399	61	131	4283	1442	2417	54.4499	1.50088e-12
Pp1s133_10V6	7	111	590	420	283	22726	25806	12962	54.4287	1.51691e-12
Pp1s219_47V6	1	343	5	50	18	233	175	157	54.3704	1.56178e-12
Pp1s61_57V6	2	241	1	22	59	2458	3559	3254	54.3697	1.56234e-12
Pp1s142_79V6	9	148	0	0	10	16912	27837	8251	54.2346	1.67147e-12
Pp1s2_25V6	20	333	8	30	5	382	216	351	54.2268	1.678e-12
Pp1s9_179V6	5	217	95	281	398	16398	20995	41230	54.2105	1.69176e-12
Pp1s37_351V6	8	600	25	2	0	1264	1259	1881	54.1705	1.72596e-12
Pp1s126_126V6	2	284	2	21	6	163	194	668	54.1179	1.77195e-12
Pp1s459_9V6	1	435	75	215	213	6085	6781	9642	53.9543	1.92298e-12
Pp1s145_172V6	5	121	22	115	109	7252	10104	20226	53.8983	1.97762e-12
Pp1s252_14V6	1	1416	80	270	87	1485	2676	1862	53.8938	1.98202e-12
Pp1s89_91V6	5	662	107	53	37	734	999	690	53.8354	2.04077e-12
Pp1s9_16V6	3	311	585	146	232	21402	10408	9983	53.8299	2.04635e-12
Pp1s54_12V6	3	169	0	19	1	1047	1384	3222	53.8136	2.06309e-12
Pp1s143_157V6	3	264	51	95	22	1254	6639	475	53.777	2.10125e-12
Pp1s99_201V6	9	174	4	42	25	1272	1416	3464	53.6663	2.22085e-12
Pp1s37_48V6	2	642	698	831	168	3498	4728	1567	53.5634	2.33801e-12
Pp1s30_162V6	7	156	55	43	13	639	1840	537	53.4824	2.43473e-12
Pp1s212_114V6	1	734	79	120	290	1503	1650	2426	53.4494	2.47522e-12
Pp1s18_332V6	5	511	13	24	49	437	341	251	53.2933	2.67617e-12
Pp1s81_144V6	7	311	749	1578	843	6148	12423	8989	53.2891	2.68181e-12
Pp1s104_101V6	5	331	33	130	64	925	2089	2958	53.2371	2.75243e-12
Pp1s20_273V6	2	216	6	59	57	1654	1826	4666	53.2346	2.75583e-12
Pp1s130_296V6	8	524	18	79	35	564	598	782	53.2311	2.76069e-12
Pp1s369_6V6	1	175	6	77	103	2081	3158	9565	53.0847	2.97031e-12
Pp1s2_62V6	3	320	33	91	28	1736	1971	2325	53.0058	3.08982e-12
Pp1s412_13V6	14	1273	4	17	48	840	935	775	52.995	3.10654e-12
Pp1s213_64V6	1	320	71	90	52	419	707	1047	52.9681	3.14865e-12
Pp1s33_129V6	1	722	22	81	28	330	331	368	52.9542	3.1706e-12
Pp1s106_79V6	5	123	126	36	45	2257	2349	1054	52.9524	3.17348e-12
Pp1s349_6V6	11	1341	1	5	27	711	623	479	52.8953	3.26536e-12
Pp1s414_18V6	1	1347	976	744	321	8855	6923	4560	52.8646	3.3158e-12
Pp1s222_108V6	1	691	6	38	50	107	75	323	52.8246	3.38293e-12
Pp1s36_225V6	9	199	5	30	23	321	216	765	52.8058	3.41473e-12
Pp1s232_82V6	1	246	0	26	34	165	219	1325	52.7715	3.47384e-12
Pp1s185_110V6	1	317	38	87	436	746	729	8301	52.7228	3.55959e-12
Pp1s13_48V6	1	408	21	46	50	1102	762	3128	52.6562	3.68004e-12
Pp1s409_34V6	1	170	11	70	62	1539	2108	5283	52.5056	3.96774e-12
Pp1s12_317V6	2	473	247	151	174	7908	10011	6725	52.4776	4.02383e-12
Pp1s123_22V6	5	181	214	142	113	2083	2286	2401	52.4552	4.06905e-12
Pp1s17_342V6	10	576	90	47	22	1447	1714	1502	52.4135	4.15485e-12
Pp1s79_7V6	1	545	46	184	148	7213	9415	8348	52.3527	4.28313e-12
Pp1s114_82V6	2	811	135	67	60	1195	1332	1337	52.3373	4.31617e-12
Pp1s1_549V6	3	318	8	45	72	5382	6579	5429	52.3169	4.36037e-12
Pp1s104_58V6	1	334	340	106	84	7937	3803	4398	52.2947	4.40903e-12
Pp1s112_64V6	2	171	11	19	0	1004	1108	3417	52.2587	4.48928e-12
Pp1s39_350V6	8	287	58	33	7	662	964	718	52.195	4.63445e-12
Pp1s74_255V6	1	285	2	37	6	857	1348	2005	52.1295	4.78878e-12
Pp1s103_89V6	1	721	622	712	224	3650	5036	2288	52.1049	4.84803e-12
Pp1s31_130V6	3	304	19	5	6	962	1632	3552	52.0929	4.87728e-12
Pp1s56_10V6	2	237	5	10	5	1428	228	1382	52.0299	5.03315e-12
Pp1s201_52V6	1	130	35	22	9	142	503	108	51.9584	5.21635e-12
Pp1s519_7V6	5	398	9	61	43	97	190	481	51.9048	5.35815e-12
Pp1s257_67V6	7	374	4	50	9	694	780	689	51.8706	5.45067e-12
Pp1s171_5V6	6	218	0	0	4	9791	9697	1503	51.8643	5.46785e-12
Pp1s164_60V6	5	468	7	27	94	636	851	1118	51.8484	5.51133e-12
Pp1s42_259V6	12	472	50	26	4	1390	2265	1345	51.807	5.62672e-12
Pp1s134_145V6	5	443	171	128	358	3521	2448	4104	51.7375	5.82571e-12
Pp1s92_105V6	9	753	245	163	182	2795	3784	2971	51.7335	5.83728e-12
Pp1s66_170V6	48	471	83	84	170	1344	1551	1377	51.6978	5.94256e-12
Pp1s207_52V6	6	558	73	311	230	600	1117	1247	51.6616	6.05113e-12
Pp1s71_253V6	10	727	395	305	214	1739	1997	1636	51.6443	6.10359e-12
Pp1s134_153V6	3	301	30	108	73	1301	1699	2896	51.5848	6.28793e-12
Pp1s191_94V6	10	167	63	16	16	1178	1272	1236	51.5727	6.32594e-12
Pp1s11_357V6	4	188	4	60	24	1326	1994	2736	51.5639	6.35396e-12
Pp1s378_32V6	1	222	347	111	350	1879	828	3241	51.5069	6.53765e-12
Pp1s378_41V6	11	271	6	73	74	158	562	1699	51.4787	6.63059e-12
Pp1s126_38V6	1	157	35	137	21	5804	11381	7389	51.4536	6.71421e-12
Pp1s8_199V6	1	279	18	10	3	391	1148	1229	51.4217	6.82208e-12
Pp1s211_35V6	3	461	111	96	24	2224	3103	2099	51.3958	6.91112e-12
Pp1s18_130V6	2	232	12	296	124	688	2714	1142	51.393	6.9207e-12
Pp1s150_29V6	4	220	49	33	21	375	548	863	51.3399	7.10695e-12
Pp1s59_148V6	2	368	2	71	19	836	3668	4536	51.332	7.13501e-12
Pp1s40_52V6	3	196	18	117	86	530	1285	2366	51.2416	7.46512e-12
Pp1s17_307V6	5	170	6	0	4	514	5617	1099	51.1641	7.76005e-12
Pp1s73_2V6	2	371	22	64	22	585	576	861	51.1501	7.81444e-12
Pp1s85_113V6	3	207	0	18	28	127	286	2735	51.1447	7.83573e-12
Pp1s1_461V6	1	295	4	24	150	112	153	4037	51.1421	7.84562e-12
Pp1s5_30V6	3	324	11	0	4	356	480	2012	51.0432	8.24344e-12
Pp1s273_14V6	14	379	152	151	243	1764	1104	1365	51.0385	8.26289e-12
Pp1s75_55V6	3	136	2	6	11	849	3699	484	51.0358	8.27382e-12
Pp1s47_78V6	3	198	24	3	6	295	319	753	51.0317	8.29084e-12
Pp1s5_384V6	2	315	28	88	146	951	1210	4953	51.0174	8.35071e-12
Pp1s85_113V6	5	602	2	10	6	127	286	2735	50.9603	8.59241e-12
Pp1s246_9V6	5	359	5	51	10	202	295	338	50.8566	9.04961e-12
Pp1s84_280V6	9	939	1	6	22	2434	2203	1296	50.8314	9.16446e-12
Pp1s94_133V6	2	145	0	26	16	216	598	2329	50.8198	9.21782e-12
Pp1s158_50V6	2	510	38	147	55	1281	2050	1948	50.809	9.26759e-12
Pp1s72_25V6	6	349	4	21	7	2077	2498	9410	50.7964	9.32618e-12
Pp1s86_207V6	1	576	244	566	216	6920	11185	7119	50.7838	9.38496e-12
Pp1s66_233V6	2	961	0	23	2	712	781	1291	50.7733	9.43469e-12
Pp1s204_22V6	2	1116	160	53	133	7334	6959	6641	50.7687	9.45634e-12
Pp1s181_37V6	4	163	4	52	23	1325	1861	3076	50.7609	9.49328e-12
Pp1s22_222V6	12	374	0	1	26	837	981	865	50.7595	9.49968e-12
Pp1s365_36V6	1	872	0	21	31	130	131	963	50.7297	9.64222e-12
Pp1s420_20V6	2	214	2	2	14	39	157	38	50.7172	9.70298e-12
Pp1s11_325V6	9	297	2	39	24	151	806	2560	50.714	9.71841e-12
Pp1s174_37V6	3	484	19	352	24	4504	25362	4722	50.4893	1.08742e-11
Pp1s376_53V6	2	537	0	1	23	1150	1412	1079	50.4853	1.08957e-11
Pp1s395_22V6	1	582	27	66	18	853	1104	1628	50.4639	1.1013e-11
Pp1s74_243V6	6	265	0	32	25	426	1672	6556	50.4573	1.10494e-11
Pp1s220_81V6	1	185	4	45	23	73	67	110	50.4033	1.13518e-11
Pp1s13_27V6	8	287	0	25	3	846	753	1017	50.3738	1.15207e-11
Pp1s10_175V6	1	1151	37	87	33	1352	1847	2706	50.3524	1.16445e-11
Pp1s53_177V6	1	885	147	124	91	452	622	693	50.3518	1.1648e-11
Pp1s412_23V6	7	454	249	464	223	1489	3329	2495	50.3463	1.168e-11
Pp1s319_5V6	2	234	535	387	205	76781	65795	52338	50.2774	1.20893e-11
Pp1s230_57V6	2	277	18	9	7	87	260	338	50.2277	1.23933e-11
Pp1s157_69V6	3	737	92	118	56	1123	1937	2133	50.1799	1.26932e-11
Pp1s3_467V6	2	633	4	28	31	532	542	2858	50.1429	1.29302e-11
Pp1s379_40V6	3	543	128	14	57	6510	4024	4666	50.1398	1.29501e-11
Pp1s59_188V6	1	188	16	79	68	5871	5793	4497	50.0853	1.33084e-11
Pp1s136_166V6	3	321	0	0	2	69	31	4	50	1.38879e-11
Pp1s197_137V6	1	1205	0	0	24	561	666	589	49.9966	1.39115e-11
Pp1s85_78V6	1	1277	226	360	109	222	361	223	49.9445	1.42789e-11
Pp1s181_37V6	2	171	24	3	7	1325	1861	3076	49.8892	1.46788e-11
Pp1s118_85V6	8	500	34	2	7	678	854	714	49.8865	1.46987e-11
Pp1s28_102V6	6	282	99	230	121	272	408	458	49.8531	1.49464e-11
Pp1s54_228V6	4	239	1	30	1	1520	1618	1559	49.8367	1.50698e-11
Pp1s49_181V6	4	185	30	0	7	340	416	404	49.7914	1.54148e-11
Pp1s10_195V6	1	795	23	125	35	207	414	352	49.7608	1.56522e-11
Pp1s138_36V6	1	242	2	57	41	1927	2477	4449	49.7557	1.56927e-11
Pp1s148_65V6	4	1315	37	5	8	1963	2597	2215	49.7175	1.59951e-11
Pp1s73_244V6	1	1459	268	79	136	2877	1312	2967	49.7095	1.60588e-11
Pp1s168_104V6	4	484	39	13	31	450	1090	726	49.6494	1.65491e-11
Pp1s83_247V6	1	181	17	11	52	6984	8654	6571	49.6082	1.68932e-11
Pp1s115_90V6	2	176	6	26	2	946	2216	5100	49.5661	1.72527e-11
Pp1s3_432V6	5	662	67	2	29	1101	853	966	49.5641	1.72704e-11
Pp1s4_62V6	7	529	7	103	75	3154	4764	4645	49.5156	1.7694e-11
Pp1s158_109V6	3	586	8	30	236	310	293	8196	49.496	1.78681e-11
Pp1s85_168V6	1	426	29	120	90	934	1062	1430	49.4733	1.80721e-11
Pp1s54_279V6	1	458	113	181	86	1949	2183	2535	49.4328	1.84414e-11
Pp1s306_84V6	1	266	13	38	78	864	1029	7767	49.3895	1.88454e-11
Pp1s263_4V6	21	931	4	6	26	4907	4764	2890	49.3895	1.88459e-11
Pp1s75_41V6	13	265	2	17	4	406	523	1985	49.2791	1.9915e-11
Pp1s215_26V6	1	257	823	1218	1663	1928	2341	2891	49.2759	1.99471e-11
Pp1s58_94V6	1	529	43	74	164	3094	3994	4407	49.1921	2.07999e-11
Pp1s99_59V6	3	304	35	65	21	2360	2583	4165	49.1649	2.1085e-11
Pp1s13_138V6	3	330	18	10	83	1790	2341	3067	49.1647	2.10877e-11
Pp1s171_160V6	2	262	8	2	15	1007	1490	391	49.1277	2.14809e-11
Pp1s35_126V6	6	431	9	50	25	2648	3257	6618	49.0727	2.20801e-11
Pp1s93_90V6	1	287	44	5	4	2072	1957	1623	49.0555	2.22709e-11
Pp1s18_236V6	1	696	214	319	417	2765	3313	3095	49.0098	2.27855e-11
Pp1s47_241V6	1	585	24	111	64	598	890	1235	48.9932	2.29754e-11
Pp1s110_108V6	4	69	1	33	35	379	481	1953	48.9793	2.31351e-11
Pp1s10_39V6	1	624	24	25	32	23	23	7	48.8847	2.42556e-11
Pp1s123_136V6	6	781	1093	1564	1520	3426	4911	5969	48.8782	2.43357e-11
Pp1s237_14V6	3	158	20	50	49	7472	6704	23662	48.8594	2.45648e-11
Pp1s352_4V6	1	141	1	38	60	705	1539	8487	48.835	2.48659e-11
Pp1s20_332V6	1	372	21	84	23	466	541	496	48.7833	2.55176e-11
Pp1s10_389V6	2	281	0	23	8	1181	1397	3662	48.7402	2.60732e-11
Pp1s8_147V6	8	172	0	16	0	1931	2088	4425	48.705	2.65368e-11
Pp1s23_71V6	2	389	2	4	29	376	241	257	48.6393	2.7422e-11
Pp1s4_362V6	13	203	0	60	26	707	3906	6707	48.5828	2.82077e-11
Pp1s456_22V6	1	148	14	55	26	5730	6766	13090	48.5339	2.89066e-11
Pp1s18_260V6	2	648	31	0	7	312	342	369	48.4952	2.94718e-11
Pp1s156_153V6	1	507	1694	1639	763	53821	63278	31422	48.4562	3.00516e-11
Pp1s21_270V6	3	174	0	11	0	1329	3288	13154	48.4529	3.0102e-11
Pp1s34_262V6	1	520	30	76	28	227	184	216	48.4181	3.06294e-11
Pp1s12_209V6	4	364	0	19	9	655	1329	5487	48.4163	3.06571e-11
Pp1s109_232V6	1	216	54	147	37	58026	82444	63711	48.4078	3.07885e-11
Pp1s121_85V6	7	250	126	59	25	1919	2267	1021	48.3841	3.11554e-11
Pp1s297_67V6	8	119	10	0	0	163	160	628	48.3436	3.17929e-11
Pp1s112_25V6	2	345	206	344	351	2752	2510	3147	48.2985	3.25169e-11
Pp1s158_40V6	1	108	17	77	5	6939	7166	2483	48.2975	3.25337e-11
Pp1s221_89V6	1	276	158	153	161	181	353	345	48.2682	3.30129e-11
Pp1s268_77V6	4	194	13	47	9	879	1042	1497	48.2193	3.38315e-11
Pp1s27_285V6	4	372	6	34	3	484	615	898	48.2154	3.38968e-11
Pp1s54_167V6	1	288	106	209	254	3653	4363	9890	48.1394	3.52098e-11
Pp1s312_57V6	11	133	0	21	0	735	901	1330	48.1299	3.53781e-11
Pp1s242_101V6	16	492	98	17	8	1704	1195	620	48.1212	3.55322e-11
Pp1s74_243V6	7	186	4	46	48	426	1672	6556	48.1063	3.57981e-11
Pp1s167_150V6	4	250	96	165	95	1898	2619	3575	48.0386	3.70296e-11
Pp1s88_88V6	14	234	55	18	12	5929	5344	7922	48.0123	3.75193e-11
Pp1s131_158V6	3	209	0	6	0	55	34	217	48	3.77513e-11
Pp1s141_43V6	1	597	2	23	68	170	205	2631	47.9757	3.82127e-11
Pp1s5_380V6	7	520	19	18	85	808	1103	1235	47.9544	3.86225e-11
Pp1s234_88V6	7	311	2	16	36	1916	2384	1562	47.9527	3.8654e-11
Pp1s292_63V6	6	199	10	29	12	375	179	392	47.9096	3.94962e-11
Pp1s229_21V6	1	167	1	23	49	237	359	3469	47.83	4.11e-11
Pp1s225_55V6	25	316	3	21	13	7190	24745	2332	47.7817	4.21061e-11
Pp1s238_55V6	3	355	6	34	2	509	459	483	47.7384	4.30273e-11
Pp1s237_29V6	1	418	158	36	4	4741	3042	732	47.7072	4.37038e-11
Pp1s18_41V6	5	464	4	46	11	3122	4168	5059	47.6551	4.48577e-11
Pp1s31_376V6	3	534	24	138	42	561	1184	965	47.594	4.62489e-11
Pp1s88_64V6	1	780	60	275	190	757	1361	1265	47.59	4.63411e-11
Pp1s235_102V6	12	382	19	29	93	1101	1053	1329	47.5873	4.64038e-11
Pp1s330_37V6	3	393	6	31	127	807	764	10898	47.5517	4.72356e-11
Pp1s70_166V6	4	655	1175	116	263	8713	1311	2900	47.5369	4.75878e-11
Pp1s269_37V6	3	1040	94	58	149	37	61	60	47.5317	4.77105e-11
Pp1s81_93V6	4	259	208	377	512	1572	2301	2293	47.468	4.92564e-11
Pp1s142_106V6	6	299	148	263	101	2699	5556	4201	47.3828	5.14003e-11
Pp1s134_145V6	4	481	75	61	197	3521	2448	4104	47.3528	5.21763e-11
Pp1s31_130V6	1	397	88	191	213	962	1632	3552	47.3521	5.21929e-11
Pp1s9_408V6	2	769	34	79	153	177	230	1121	47.344	5.24061e-11
Pp1s32_182V6	11	1146	136	120	59	3320	6651	2613	47.2737	5.42812e-11
Pp1s50_201V6	4	325	37	8	8	313	507	309	47.2713	5.43468e-11
Pp1s4_235V6	4	225	9	16	36	2882	3086	1738	47.2308	5.5457e-11
Pp1s1_206V6	2	280	184	155	55	9790	12891	7751	47.2021	5.626e-11
Pp1s34_268V6	1	250	15	82	18	420	532	377	47.1869	5.66894e-11
Pp1s74_232V6	2	118	4	0	0	116	1089	278	47.1379	5.80936e-11
Pp1s255_28V6	1	833	73	204	158	2514	3104	4050	47.0864	5.96096e-11
Pp1s13_21V6	2	166	2	27	12	432	861	2675	47.049	6.07338e-11
Pp1s212_50V6	2	430	105	132	77	1041	1325	1838	47.0454	6.08459e-11
Pp1s144_89V6	2	189	137	79	89	2806	3834	3522	47.028	6.13749e-11
Pp1s94_117V6	8	338	602	652	700	2904	2870	2355	46.9761	6.29899e-11
Pp1s113_137V6	2	880	157	125	152	408	673	729	46.9591	6.35287e-11
Pp1s102_66V6	10	216	7	27	0	539	279	200	46.9553	6.36475e-11
Pp1s245_10V6	7	170	173	62	28	1667	1377	678	46.9552	6.365e-11
Pp1s9_236V6	3	442	4	36	2	2274	2287	1924	46.9057	6.52467e-11
Pp1s67_30V6	1	183	1337	1763	1443	438961	546936	566862	46.7269	7.13473e-11
Pp1s38_196V6	1	702	24	112	110	22023	24707	29123	46.726	7.13809e-11
Pp1s211_31V6	4	131	18	21	57	10216	11850	8605	46.6525	7.40514e-11
Pp1s198_51V6	7	268	25	52	10	1681	1879	2732	46.6124	7.55535e-11
Pp1s226_63V6	1	653	218	114	268	2387	1879	2113	46.5907	7.63759e-11
Pp1s30_149V6	2	980	26	73	33	1716	1697	2533	46.5652	7.73554e-11
Pp1s16_326V6	1	177	9	41	3	1117	1144	1143	46.5378	7.84235e-11
Pp1s126_73V6	3	401	345	255	319	1967	2006	1423	46.5128	7.94099e-11
Pp1s77_21V6	2	562	67	66	103	571	750	2341	46.4313	8.2713e-11
Pp1s58_35V6	7	219	8	3	0	458	3497	484	46.4292	8.2799e-11
Pp1s17_355V6	2	571	67	11	10	31124	30489	14693	46.4062	8.3757e-11
Pp1s288_56V6	1	347	27	95	26	2220	3004	2831	46.3808	8.48276e-11
Pp1s156_120V6	2	1012	65	201	191	2324	2799	3266	46.3768	8.49992e-11
Pp1s119_12V6	2	188	14	0	0	135	140	307	46.3556	8.59051e-11
Pp1s91_58V6	6	99	0	9	0	72	60	237	46.35	8.61441e-11
Pp1s33_76V6	2	988	167	195	151	1162	2742	1450	46.3344	8.68188e-11
Pp1s198_100V6	1	167	13	34	25	1903	4027	686	46.2562	9.02787e-11
Pp1s25_63V6	2	901	118	97	26	2152	2247	1885	46.2451	9.07839e-11
Pp1s1_202V6	5	311	0	16	0	774	798	1530	46.1955	9.3063e-11
Pp1s249_29V6	12	235	3	29	16	651	398	797	46.1496	9.52209e-11
Pp1s169_125V6	5	255	37	91	121	1410	1448	1369	46.1178	9.67489e-11
Pp1s169_150V6	2	248	1	21	8	624	482	1251	46.0289	1.01146e-10
Pp1s311_70V6	1	767	7	99	84	213	1123	2453	45.9957	1.02841e-10
Pp1s319_5V6	1	287	790	756	397	76781	65795	52338	45.8951	1.08143e-10
Pp1s126_52V6	1	472	24	121	184	2219	2980	4449	45.8487	1.10685e-10
Pp1s79_209V6	1	211	54	86	50	3236	2281	3818	45.7502	1.16272e-10
Pp1s205_59V6	4	595	66	165	72	1770	2969	3251	45.7479	1.16406e-10
Pp1s334_49V6	1	277	8	38	10	1676	1577	2478	45.7461	1.16508e-10
Pp1s297_16V6	2	563	119	37	47	1485	1146	1510	45.736	1.17098e-10
Pp1s41_155V6	18	284	0	0	17	1557	1334	1075	45.7181	1.1815e-10
Pp1s152_29V6	2	608	176	150	10	742	1318	64	45.6907	1.19781e-10
Pp1s69_45V6	5	419	15	9	15	128	464	925	45.6262	1.23706e-10
Pp1s13_430V6	5	136	4	10	2	163	159	1026	45.5858	1.26231e-10
Pp1s1_784V6	1	247	16	80	47	1030	1137	1504	45.5852	1.26269e-10
Pp1s33_209V6	2	208	13	87	96	13555	16462	17784	45.5591	1.27931e-10
Pp1s131_151V6	3	1833	382	301	89	1879	2339	757	45.5179	1.30591e-10
Pp1s185_38V6	1	438	7	79	21	283	485	381	45.4698	1.3377e-10
Pp1s15_126V6	3	115	46	115	60	4883	6212	8687	45.448	1.35235e-10
Pp1s258_81V6	3	292	12	22	0	542	414	924	45.3341	1.43165e-10
Pp1s299_3V6	2	168	2	32	4	771	2533	4358	45.2987	1.45719e-10
Pp1s20_67V6	18	93	1	26	42	520	691	4556	45.2867	1.46598e-10
Pp1s28_391V6	7	400	6	42	8	935	2186	3442	45.2636	1.48301e-10
Pp1s1_594V6	1	168	10	3	4	58	252	272	45.2629	1.4835e-10
Pp1s190_72V6	9	161	10	62	22	1120	1550	1983	45.2613	1.48465e-10
Pp1s88_36V6	10	1141	180	315	191	1461	1989	2217	45.2461	1.49599e-10
Pp1s39_429V6	4	1736	348	504	390	1074	1177	736	45.2331	1.50573e-10
Pp1s311_22V6	7	221	168	272	169	2847	4236	4926	45.227	1.51037e-10
Pp1s84_96V6	2	398	26	62	112	4545	5166	5267	45.2237	1.51283e-10
Pp1s47_72V6	3	137	203	75	87	12815	8275	3423	45.1167	1.59602e-10
Pp1s372_19V6	1	675	91	123	112	693	1204	2053	45.0721	1.63198e-10
Pp1s376_33V6	9	326	31	54	30	1610	955	1895	44.9872	1.70272e-10
Pp1s219_67V6	2	719	12	23	30	18	76	305	44.9481	1.73637e-10
Pp1s101_183V6	8	337	43	187	58	266	717	574	44.9332	1.74934e-10
Pp1s197_53V6	4	316	24	36	72	828	974	715	44.8878	1.78949e-10
Pp1s7_212V6	2	157	26	113	95	3794	6478	12419	44.8877	1.78959e-10
Pp1s29_90V6	1	378	11	40	5	179	140	141	44.8867	1.79055e-10
Pp1s47_274V6	1	245	26	115	98	5327	6009	6677	44.8469	1.82646e-10
Pp1s234_5V6	5	1091	681	824	976	659	1070	1281	44.8165	1.85452e-10
Pp1s137_81V6	4	238	2	31	13	386	389	772	44.7925	1.87688e-10
Pp1s213_46V6	1	892	120	97	49	870	1058	1054	44.7884	1.88073e-10
Pp1s226_20V6	10	244	128	61	53	4395	4343	4631	44.7826	1.88615e-10
Pp1s414_22V6	4	102	0	23	0	2384	2641	2753	44.7372	1.92946e-10
Pp1s271_34V6	1	773	193	189	103	1585	2321	1852	44.7324	1.93411e-10
Pp1s235_88V6	6	449	0	16	0	254	236	405	44.678	1.98748e-10
Pp1s1_513V6	2	285	11	1	0	400	1188	654	44.6744	1.99108e-10
Pp1s77_164V6	1	423	61	201	109	1987	3162	3302	44.667	1.99843e-10
Pp1s14_29V6	3	325	75	36	6	1929	1680	1486	44.6323	2.03341e-10
Pp1s47_277V6	2	182	57	206	278	1533	2101	3656	44.576	2.09146e-10
Pp1s58_281V6	4	199	6	32	6	169	205	360	44.5494	2.11942e-10
Pp1s221_49V6	2	496	22	89	73	8852	9946	6649	44.5461	2.12298e-10
Pp1s218_133V6	1	511	41	151	120	3135	3810	3417	44.5239	2.14661e-10
Pp1s332_37V6	1	282	5	6	33	653	1126	737	44.5099	2.16168e-10
Pp1s250_25V6	5	193	5	53	16	936	1342	1559	44.4317	2.24792e-10
Pp1s66_51V6	1	389	27	101	42	2327	3170	3552	44.4018	2.28181e-10
Pp1s41_21V6	2	311	100	51	99	2250	2752	5025	44.3936	2.29109e-10
Pp1s174_62V6	12	109	2	0	0	251	2351	3219	44.3825	2.30393e-10
Pp1s156_109V6	4	178	9	69	19	787	1263	1244	44.3605	2.32933e-10
Pp1s306_29V6	1	306	5	41	56	4842	5215	4488	44.3419	2.35112e-10
Pp1s79_254V6	10	229	10	76	34	2651	3584	3897	44.3045	2.39553e-10
Pp1s13_229V6	3	247	25	32	6	555	1074	1586	44.2825	2.42202e-10
Pp1s58_258V6	1	323	47	134	124	1683	1763	1598	44.2677	2.44004e-10
Pp1s8_123V6	8	246	4	47	9	550	811	834	44.2629	2.44587e-10
Pp1s7_365V6	3	222	1	43	6	1110	1828	1614	44.1985	2.52589e-10
Pp1s246_57V6	2	209	1	51	54	421	1232	3918	44.198	2.52649e-10
Pp1s40_297V6	3	138	12	80	83	6432	7868	7380	44.1883	2.53881e-10
Pp1s47_172V6	19	222	0	25	4	920	838	1029	44.1705	2.5615e-10
Pp1s385_43V6	1	456	0	17	22	281	247	1702	44.1625	2.57176e-10
Pp1s143_168V6	1	647	166	226	170	990	1402	1890	44.1557	2.58059e-10
Pp1s196_63V6	1	577	32	74	30	1537	1347	1799	44.1523	2.58494e-10
Pp1s341_39V6	8	1050	0	5	24	147	169	123	44.1292	2.61501e-10
Pp1s232_57V6	2	173	30	112	96	1043	2723	5715	44.1266	2.61839e-10
Pp1s402_20V6	1	182	19	52	10	717	1931	2569	44.1258	2.61947e-10
Pp1s101_4V6	9	322	0	1	16	2116	2163	1404	44.1085	2.64222e-10
Pp1s249_53V6	1	315	0	23	145	47	57	1287	44.1038	2.64833e-10
Pp1s171_160V6	5	227	4	2	12	1007	1490	391	44.0695	2.69419e-10
Pp1s7_424V6	15	256	145	223	308	389	397	428	44.0594	2.70779e-10
Pp1s47_88V6	1	605	137	129	10	10980	15899	4937	44.0396	2.73475e-10
Pp1s138_83V6	1	161	15	56	61	843	1005	3295	43.9759	2.82332e-10
Pp1s364_3V6	3	250	98	235	228	11964	13439	14276	43.9744	2.82547e-10
Pp1s174_72V6	5	126	25	6	1	850	998	1299	43.9348	2.88196e-10
Pp1s33_381V6	1	298	29	203	65	1793	4796	3141	43.9277	2.8922e-10
Pp1s198_9V6	2	538	177	610	183	3407	11901	6091	43.9127	2.91395e-10
Pp1s97_279V6	1	490	3	46	13	7985	10004	10763	43.8929	2.94292e-10
Pp1s31_183V6	5	549	221	220	162	837	1201	1197	43.8767	2.96689e-10
Pp1s149_6V6	2	97	21	185	75	1029	5142	4923	43.8109	3.06606e-10
Pp1s53_23V6	1	297	0	18	0	89	90	130	43.8	3.08284e-10
Pp1s475_17V6	1	478	17	6	11	191	693	618	43.7873	3.10255e-10
Pp1s55_294V6	1	204	115	257	180	708	785	808	43.7474	3.16497e-10
Pp1s118_147V6	2	178	1	18	1	2103	1960	3613	43.7332	3.18752e-10
Pp1s251_13V6	4	247	15	56	18	503	838	1322	43.6905	3.25635e-10
Pp1s136_131V6	1	321	80	147	68	152	128	121	43.6621	3.30289e-10
Pp1s7_390V6	1	617	39	76	112	4677	5888	4547	43.6132	3.3846e-10
Pp1s61_279V6	1	613	84	233	42	6300	16952	8685	43.6039	3.40051e-10
Pp1s379_40V6	2	144	85	3	51	6510	4024	4666	43.5645	3.46806e-10
Pp1s55_123V6	5	179	52	220	100	590	996	717	43.558	3.47944e-10
Pp1s155_27V6	6	234	29	62	212	1009	640	4938	43.5547	3.48519e-10
Pp1s26_48V6	2	391	33	8	0	141	131	150	43.523	3.54073e-10
Pp1s6_439V6	7	177	19	4	0	552	812	907	43.5196	3.54689e-10
Pp1s439_15V6	7	1077	183	182	29	2075	2802	1128	43.5176	3.55036e-10
Pp1s71_106V6	1	194	0	0	18	3025	5045	3340	43.491	3.59787e-10
Pp1s84_178V6	1	315	0	34	36	83	280	1147	43.4328	3.70409e-10
Pp1s30_190V6	3	163	10	77	22	1882	3290	3085	43.425	3.71854e-10
Pp1s178_54V6	1	1441	7	42	29	277	789	158	43.3866	3.79067e-10
Pp1s1_309V6	12	286	89	322	75	2447	5995	3058	43.3678	3.82659e-10
Pp1s79_253V6	2	259	11	30	80	5304	6974	7495	43.3555	3.85007e-10
Pp1s154_62V6	2	330	0	20	3	251	204	312	43.3499	3.861e-10
Pp1s53_214V6	6	358	55	53	132	722	1151	1045	43.3368	3.88619e-10
Pp1s76_97V6	1	183	2	34	7	1164	2129	3319	43.2909	3.97654e-10
Pp1s13_212V6	6	466	228	184	83	2207	2590	1784	43.2794	3.99949e-10
Pp1s21_268V6	2	299	12	60	15	844	1265	1466	43.2592	4.03998e-10
Pp1s224_18V6	4	150	2	22	6	303	262	578	43.2592	4.04005e-10
Pp1s15_277V6	5	1221	94	40	71	325	394	529	43.2479	4.06284e-10
Pp1s69_69V6	8	386	4	27	27	200	173	739	43.2369	4.08536e-10
Pp1s29_125V6	2	257	159	122	51	2479	3300	2004	43.2313	4.09668e-10
Pp1s380_14V6	1	1046	20	1	18	39	78	27	43.2249	4.11001e-10
Pp1s3_476V6	20	277	9	13	50	927	946	927	43.2238	4.11221e-10
Pp1s215_28V6	8	155	0	19	3	138	1527	4351	43.2134	4.13367e-10
Pp1s83_225V6	15	213	5	42	16	2925	4261	7459	43.2007	4.15989e-10
Pp1s43_49V6	7	145	13	86	22	2096	3522	2831	43.1995	4.16245e-10
Pp1s14_377V6	3	379	48	74	18	1979	1945	2300	43.1865	4.18966e-10
Pp1s234_46V6	1	325	11	33	7	1705	1208	1898	43.1706	4.22311e-10
Pp1s257_105V6	3	527	59	129	148	12164	14755	11533	43.1687	4.22714e-10
Pp1s107_87V6	5	151	0	2	10	497	839	241	43.1563	4.25337e-10
Pp1s7_208V6	14	238	2	2	24	402	541	390	43.1378	4.29288e-10
Pp1s4_362V6	12	140	5	78	42	707	3906	6707	43.0769	4.42551e-10
Pp1s106_50V6	6	638	4	0	25	644	669	579	43.0455	4.49553e-10
Pp1s335_68V6	1	227	8	18	70	718	380	809	43.0248	4.5423e-10
Pp1s30_104V6	4	322	191	108	80	5265	5442	4562	43.0202	4.5529e-10
Pp1s210_35V6	2	903	255	133	118	2934	2874	2229	42.9964	4.60743e-10
Pp1s311_71V6	6	218	26	69	7	1594	1717	1259	42.9797	4.64608e-10
Pp1s181_117V6	7	168	8	19	5	369	491	1739	42.9691	4.67059e-10
Pp1s479_13V6	12	107	1	28	1	2025	2875	3099	42.9275	4.76893e-10
Pp1s43_234V6	5	297	0	18	6	736	687	1847	42.9133	4.80281e-10
Pp1s173_143V6	2	382	12	6	4	619	3978	911	42.9058	4.82082e-10
Pp1s195_100V6	1	107	220	79	107	5690	2544	5891	42.8983	4.8389e-10
Pp1s34_111V6	3	430	26	111	113	2898	3268	5004	42.8872	4.86596e-10
Pp1s16_248V6	1	215	2	24	5	934	583	712	42.8725	4.90174e-10
Pp1s47_329V6	6	300	14	85	11	537	693	265	42.8608	4.93065e-10
Pp1s112_220V6	3	142	7	10	23	1156	1054	484	42.8566	4.94086e-10
Pp1s141_102V6	2	208	91	523	94	2718	12865	4723	42.836	4.99206e-10
Pp1s85_96V6	1	144	4	33	3	1456	1649	1792	42.8097	5.05818e-10
Pp1s122_140V6	15	305	28	53	48	2825	1908	1138	42.7768	5.14214e-10
Pp1s96_83V6	2	201	2	23	1	1102	823	836	42.7697	5.16022e-10
Pp1s371_31V6	4	255	1	17	0	597	694	1324	42.7409	5.23527e-10
Pp1s273_61V6	8	242	0	73	37	496	2548	3812	42.7376	5.24395e-10
Pp1s45_64V6	2	227	19	54	29	354	388	797	42.7029	5.33562e-10
Pp1s130_298V6	1	615	84	242	151	2665	3594	3423	42.6962	5.35349e-10
Pp1s31_245V6	7	147	3	23	2	775	535	656	42.6704	5.42311e-10
Pp1s195_15V6	5	274	19	66	14	2448	2721	2510	42.6688	5.42739e-10
Pp1s273_61V6	3	303	4	51	13	496	2548	3812	42.643	5.49789e-10
Pp1s383_18V6	6	234	19	3	23	281	241	1954	42.6377	5.51249e-10
Pp1s131_21V6	8	698	34	32	70	2419	2806	1914	42.6272	5.54144e-10
Pp1s2_289V6	4	480	42	78	129	2662	3104	2883	42.5937	5.63505e-10
Pp1s402_44V6	2	135	5	19	57	1372	1204	1535	42.5669	5.71102e-10
Pp1s24_129V6	1	998	65	147	188	1096	1353	3421	42.5625	5.72348e-10
Pp1s369_6V6	3	372	5	58	72	2081	3158	9565	42.5625	5.72354e-10
Pp1s652_2V6	4	159	30	77	34	441	546	822	42.5444	5.77555e-10
Pp1s75_75V6	4	131	0	30	29	2142	5439	21772	42.5411	5.78526e-10
Pp1s72_271V6	3	400	162	266	93	3461	4284	3214	42.5189	5.84975e-10
Pp1s286_16V6	3	140	16	0	2	312	388	617	42.5085	5.88018e-10
Pp1s241_91V6	20	509	31	6	0	2132	2594	1605	42.5017	5.9002e-10
Pp1s2_283V6	2	132	44	105	41	1219	996	750	42.4997	5.90632e-10
Pp1s469_4V6	7	210	13	63	44	4126	4448	8031	42.4989	5.90869e-10
Pp1s247_40V6	2	1190	4660	6706	5263	5024	6698	4979	42.454	6.04262e-10
Pp1s19_140V6	1	126	3	40	20	1818	2502	4808	42.426	6.12783e-10
Pp1s74_133V6	5	55	3	22	31	3	235	584	42.4216	6.14133e-10
Pp1s372_57V6	2	230	2	0	22	1428	1022	1078	42.4118	6.17166e-10
Pp1s42_187V6	4	282	8	27	0	1472	1250	1601	42.4037	6.19655e-10
Pp1s135_47V6	2	720	21	52	27	354	308	606	42.3705	6.30047e-10
Pp1s154_52V6	7	139	8	2	1	261	1480	610	42.3362	6.4092e-10
Pp1s17_376V6	48	154	29	2	0	3668	4622	1582	42.2903	6.55821e-10
Pp1s101_152V6	4	232	5	42	6	2206	2863	2817	42.2642	6.64408e-10
Pp1s37_125V6	6	740	224	182	157	701	686	950	42.253	6.68151e-10
Pp1s146_112V6	4	782	0	24	42	298	997	7476	42.1342	7.09033e-10
Pp1s120_20V6	4	439	8	29	28	45	90	415	42.0877	7.25712e-10
Pp1s123_98V6	1	158	89	51	55	1254	1730	1947	42.0351	7.45054e-10
Pp1s138_31V6	1	484	9	46	15	1399	1466	1992	42.0048	7.56455e-10
Pp1s341_42V6	5	389	7	8	0	287	331	1730	41.9915	7.61498e-10
Pp1s160_156V6	4	468	29	77	23	1031	1057	1107	41.966	7.71257e-10
Pp1s152_123V6	6	119	8	0	0	90	247	225	41.9556	7.75295e-10
Pp1s234_44V6	1	662	4	6	0	13	2	12	41.9231	7.87988e-10
Pp1s36_31V6	2	227	5	13	3	895	957	4546	41.9156	7.90951e-10
Pp1s132_175V6	3	173	0	6	0	137	794	5409	41.9093	7.93427e-10
Pp1s48_155V6	1	243	15	172	50	961	2947	1735	41.9056	7.94922e-10
Pp1s342_16V6	5	136	49	358	63	6063	25930	9936	41.9046	7.95283e-10
Pp1s114_88V6	2	224	60	25	34	406	596	625	41.8577	8.14172e-10
Pp1s490_11V6	3	316	43	42	59	1105	1649	694	41.7824	8.45422e-10
Pp1s191_94V6	3	362	10	3	39	1178	1272	1236	41.7483	8.59956e-10
Pp1s387_1V6	12	338	183	177	82	1879	1806	1815	41.7342	8.66042e-10
Pp1s4_165V6	3	1167	309	272	217	189	283	174	41.6741	8.92451e-10
Pp1s20_334V6	1	399	7	62	13	1506	2745	2508	41.6638	8.9708e-10
Pp1s36_131V6	1	432	19	22	1	1322	407	671	41.6429	9.06486e-10
Pp1s18_8V6	4	196	167	207	128	2551	2525	3180	41.6243	9.14933e-10
Pp1s211_154V6	1	185	3	12	2	89	103	469	41.6233	9.15392e-10
Pp1s244_92V6	4	198	14	70	22	304	436	472	41.5975	9.27292e-10
Pp1s41_304V6	1	767	33	73	120	5693	7127	6640	41.5907	9.30459e-10
Pp1s322_14V6	4	210	64	168	38	450	717	464	41.5712	9.39575e-10
Pp1s100_238V6	2	117	9	29	8	153	116	231	41.5703	9.3999e-10
Pp1s120_127V6	2	397	23	64	16	4220	6295	7903	41.5587	9.45482e-10
Pp1s62_204V6	2	229	109	31	54	2178	1685	753	41.5074	9.70029e-10
Pp1s45_96V6	3	344	0	26	5	123	362	695	41.451	9.97753e-10
Pp1s22_311V6	1	292	0	14	0	520	814	1888	41.4152	1.01577e-09
Pp1s165_40V6	4	170	0	12	27	11165	14180	8978	41.3982	1.02445e-09
Pp1s211_20V6	5	275	49	10	18	826	844	1069	41.3942	1.02653e-09
Pp1s60_221V6	5	359	1	0	15	2944	3123	1977	41.3881	1.02962e-09
Pp1s71_283V6	2	101	2	13	2	880	2579	10626	41.3709	1.03856e-09
Pp1s27_218V6	2	295	10	14	6	282	2909	1630	41.3625	1.0429e-09
Pp1s271_21V6	2	1219	0	2	20	1270	1972	1317	41.3595	1.04446e-09
Pp1s132_188V6	6	230	43	139	115	4652	7427	12887	41.3562	1.04621e-09
Pp1s31_150V6	3	202	11	4	38	6804	7965	6816	41.3415	1.05393e-09
Pp1s22_107V6	2	317	219	195	41	4965	6736	533	41.3161	1.0674e-09
Pp1s83_179V6	2	963	171	278	164	2575	2562	2590	41.2838	1.08478e-09
Pp1s34_11V6	9	215	0	28	8	1709	2441	4110	41.2658	1.09458e-09
Pp1s36_16V6	1	296	5	71	12	1307	2267	1249	41.238	1.10992e-09
Pp1s114_145V6	3	708	79	60	31	893	845	1250	41.2333	1.11253e-09
Pp1s65_137V6	1	330	6	19	5	237	193	605	41.1972	1.13276e-09
Pp1s168_58V6	7	211	5	44	18	3512	3048	3180	41.1832	1.14074e-09
Pp1s49_258V6	6	108	0	12	0	127	107	240	41.1589	1.15468e-09
Pp1s9_406V6	3	268	4	9	6	1061	448	4073	41.1453	1.16256e-09
Pp1s97_272V6	2	237	52	153	157	3886	4572	4595	41.1365	1.1677e-09
Pp1s140_62V6	10	215	0	14	0	262	289	587	41.128	1.17263e-09
Pp1s11_276V6	5	191	0	18	1	960	1022	1614	41.1185	1.17823e-09
Pp1s207_68V6	5	234	2	0	6	2341	1410	386	41.1129	1.18155e-09
Pp1s3_150V6	2	671	106	101	56	510	972	666	41.1089	1.18389e-09
Pp1s88_88V6	5	162	80	25	39	5929	5344	7922	41.0705	1.20683e-09
Pp1s1_66V6	1	184	20	79	28	2597	2833	2597	41.0535	1.21715e-09
Pp1s52_233V6	4	212	33	6	0	1452	1673	921	41.0401	1.22535e-09
Pp1s84_243V6	6	464	46	141	70	1764	2129	2010	41.0336	1.22932e-09
Pp1s45_110V6	10	289	13	60	52	523	431	703	40.994	1.25393e-09
Pp1s240_110V6	13	380	87	92	57	1736	3657	3054	40.9735	1.26682e-09
Pp1s56_233V6	4	182	18	3	0	483	489	916	40.9635	1.27319e-09
Pp1s65_286V6	2	203	9	41	7	1395	1715	2152	40.9479	1.28316e-09
Pp1s23_51V6	2	321	64	21	14	14391	18962	8506	40.9198	1.3013e-09
Pp1s16_322V6	6	264	13	33	22	872	2751	7729	40.8932	1.31874e-09
Pp1s137_96V6	43	336	68	42	128	1934	1193	1621	40.8326	1.35929e-09
Pp1s314_53V6	3	348	33	9	2	1030	1196	1079	40.7818	1.39423e-09
Pp1s297_67V6	5	379	0	16	9	163	160	628	40.7704	1.40221e-09
Pp1s273_61V6	7	363	21	189	143	496	2548	3812	40.7387	1.42463e-09
Pp1s165_39V6	1	377	33	95	102	9199	11469	8423	40.7329	1.42874e-09
Pp1s52_78V6	1	351	1	26	3	1966	2576	3446	40.7052	1.44871e-09
Pp1s147_55V6	9	309	0	13	1	175	160	388	40.6809	1.46643e-09
Pp1s32_94V6	14	401	249	249	309	1587	1004	1197	40.6716	1.47326e-09
Pp1s59_356V6	4	109	61	288	123	1376	3901	3121	40.6684	1.47562e-09
Pp1s311_23V6	2	399	18	77	32	1607	1756	1751	40.6285	1.50535e-09
Pp1s38_73V6	13	383	11	0	11	1173	651	211	40.5868	1.53705e-09
Pp1s123_141V6	4	198	2	40	10	1490	1755	1700	40.5465	1.56831e-09
Pp1s78_18V6	2	304	47	105	59	2503	3291	4963	40.5393	1.57401e-09
Pp1s79_115V6	1	595	20	51	52	2713	4895	16163	40.516	1.59246e-09
Pp1s44_194V6	1	116	19	5	3	359	542	813	40.466	1.63275e-09
Pp1s114_52V6	1	345	16	46	16	409	270	318	40.4639	1.63449e-09
Pp1s63_62V6	1	558	53	174	123	79	170	249	40.4464	1.64884e-09
Pp1s249_35V6	5	406	2	19	14	75	40	136	40.4399	1.65419e-09
Pp1s72_288V6	4	207	1	32	18	70	319	914	40.4349	1.65833e-09
Pp1s20_67V6	12	137	5	0	1	520	691	4556	40.4209	1.66998e-09
Pp1s52_256V6	9	239	23	48	7	932	1062	1336	40.4184	1.67206e-09
Pp1s32_160V6	3	128	29	37	80	12304	8407	9600	40.4041	1.68406e-09
Pp1s269_40V6	4	212	0	14	0	666	753	1506	40.3825	1.70239e-09
Pp1s3_581V6	7	243	8	0	10	206	490	99	40.3345	1.74373e-09
Pp1s39_130V6	1	276	25	114	92	9477	11966	10282	40.2711	1.7999e-09
Pp1s62_85V6	5	330	20	33	16	344	608	1457	40.2643	1.806e-09
Pp1s326_65V6	13	273	0	34	26	286	776	2314	40.2574	1.81226e-09
Pp1s235_57V6	2	269	0	1	24	265	371	348	40.2537	1.81562e-09
Pp1s49_101V6	3	520	7	52	2	3130	4235	2048	40.2433	1.82509e-09
Pp1s213_35V6	2	160	32	0	9	696	623	799	40.2403	1.82777e-09
Pp1s61_5V6	4	245	2	18	3	182	511	1504	40.2366	1.83116e-09
Pp1s130_277V6	1	119	7	34	5	1206	657	184	40.1526	1.90977e-09
Pp1s260_21V6	4	603	15	72	59	608	612	960	40.1466	1.91552e-09
Pp1s458_5V6	2	136	8	35	18	6066	4791	9744	40.144	1.91795e-09
Pp1s312_50V6	11	1116	262	257	164	1417	1689	1650	40.1431	1.91886e-09
Pp1s112_67V6	25	275	0	10	0	1640	524	461	40.0954	1.96513e-09
Pp1s294_17V6	13	489	68	36	19	631	667	759	39.9998	2.06139e-09
Pp1s154_12V6	1	1056	87	42	22	1785	1908	1578	39.9981	2.06315e-09
Pp1s62_201V6	19	318	3	11	38	536	526	520	39.9918	2.06958e-09
Pp1s144_26V6	4	436	17	8	10	226	329	1125	39.9846	2.0771e-09
Pp1s28_136V6	1	127	14	34	2	1517	1702	2329	39.891	2.1766e-09
Pp1s119_57V6	1	186	0	21	14	728	660	2042	39.8883	2.17956e-09
Pp1s341_73V6	1	303	4	21	11	386	577	2211	39.8652	2.20483e-09
Pp1s58_105V6	10	248	3	44	7	1593	2163	1696	39.8546	2.21658e-09
Pp1s61_5V6	8	232	8	5	3	182	511	1504	39.8252	2.24937e-09
Pp1s83_45V6	18	217	2	107	82	367	2222	3746	39.7945	2.28417e-09
Pp1s268_67V6	1	379	20	33	60	619	533	3487	39.7898	2.28953e-09
Pp1s60_69V6	2	231	0	6	1	56	21	113	39.7708	2.31141e-09
Pp1s342_16V6	4	168	13	167	20	6063	25930	9936	39.767	2.31577e-09
Pp1s19_265V6	2	349	37	68	21	369	719	873	39.6942	2.40171e-09
Pp1s459_9V6	3	325	18	74	44	6085	6781	9642	39.6922	2.40405e-09
Pp1s14_251V6	4	362	19	54	36	1388	1543	3500	39.6916	2.40476e-09
Pp1s47_161V6	18	1213	3	2	19	7504	8435	5085	39.656	2.44796e-09
Pp1s48_46V6	1	209	43	7	1	1038	812	658	39.6408	2.46662e-09
Pp1s98_119V6	2	214	11	11	35	1591	1750	1126	39.6375	2.47077e-09
Pp1s86_25V6	1	622	66	156	191	4348	5375	5237	39.6207	2.49153e-09
Pp1s16_250V6	2	675	33	55	28	368	343	686	39.613	2.50117e-09
Pp1s1_421V6	5	518	26	4	9	252	370	430	39.6075	2.50812e-09
Pp1s118_139V6	4	225	272	324	124	1207	974	664	39.578	2.54535e-09
Pp1s23_72V6	2	222	62	148	72	1262	1809	2061	39.5615	2.56647e-09
Pp1s222_41V6	3	315	16	38	7	585	621	974	39.5372	2.59781e-09
Pp1s78_205V6	1	466	0	13	55	55	46	980	39.4744	2.68065e-09
Pp1s116_111V6	3	263	27	113	60	1642	2040	1863	39.4234	2.74985e-09
Pp1s303_78V6	3	158	35	56	61	358	1654	2084	39.4154	2.76092e-09
Pp1s155_106V6	1	451	2	41	9	1375	1792	1631	39.4047	2.77579e-09
Pp1s75_236V6	7	285	24	55	98	271	494	382	39.3767	2.81484e-09
Pp1s15_328V6	1	683	9	39	65	375	696	3850	39.3658	2.83024e-09
Pp1s231_41V6	1	155	109	105	74	2685	4227	4524	39.3404	2.86644e-09
Pp1s1_526V6	10	167	37	63	9	8281	8022	7808	39.3062	2.91583e-09
Pp1s21_77V6	1	170	45	92	130	4979	4689	5056	39.3004	2.92433e-09
Pp1s81_131V6	8	183	63	90	158	1545	1879	7010	39.2917	2.93715e-09
Pp1s81_144V6	1	262	26	40	85	6148	12423	8989	39.275	2.96176e-09
Pp1s300_40V6	1	645	364	1464	1175	426	1401	963	39.2681	2.97195e-09
Pp1s134_116V6	5	347	96	9	28	991	532	207	39.2116	3.05703e-09
Pp1s307_4V6	2	109	0	35	10	1940	2127	1983	39.2102	3.05917e-09
Pp1s1_784V6	3	689	31	97	59	1030	1137	1504	39.2041	3.06861e-09
Pp1s29_125V6	10	278	44	161	67	2479	3300	2004	39.2006	3.0739e-09
Pp1s122_25V6	6	241	18	0	0	1495	1831	1423	39.1786	3.10797e-09
Pp1s59_249V6	6	188	0	43	6	7423	13608	9942	39.1763	3.11152e-09
Pp1s249_85V6	2	396	20	67	98	6101	7027	7179	39.1646	3.12973e-09
Pp1s54_122V6	6	328	76	164	83	1209	1398	1467	39.1495	3.15351e-09
Pp1s53_250V6	4	261	0	20	6	202	173	324	39.1481	3.15565e-09
Pp1s85_113V6	2	96	0	12	16	127	286	2735	39.1309	3.18302e-09
Pp1s172_31V6	3	443	81	60	81	534	1038	600	39.1265	3.18999e-09
Pp1s264_34V6	7	352	0	18	2	2741	2865	4768	39.0944	3.24157e-09
Pp1s67_107V6	2	1249	146	59	33	1914	994	1364	39.0928	3.24422e-09
Pp1s63_206V6	1	166	121	105	100	3568	2674	5672	39.0765	3.27077e-09
Pp1s123_97V6	1	708	0	6	8	63	65	1084	39.0585	3.30034e-09
Pp1s115_63V6	1	249	26	92	107	6521	7888	7396	39.0524	3.31043e-09
Pp1s48_101V6	1	170	50	113	51	3167	3550	4053	39.0466	3.31996e-09
Pp1s136_5V6	3	774	89	41	115	1464	2082	3030	39.0457	3.32152e-09
Pp1s77_5V6	1	296	8	28	56	981	1034	979	39.0438	3.32472e-09
Pp1s78_21V6	1	227	11	88	38	1134	1724	1456	39.0345	3.34017e-09
Pp1s400_34V6	2	683	117	168	201	270	354	772	38.9699	3.44986e-09
Pp1s275_99V6	6	107	0	18	0	432	370	369	38.9676	3.45382e-09
Pp1s38_249V6	1	475	9	6	19	111	226	1978	38.9585	3.46944e-09
Pp1s49_167V6	3	303	1	10	4	33	13	55	38.9577	3.47091e-09
Pp1s48_210V6	3	456	28	87	26	418	706	757	38.9565	3.47304e-09
Pp1s113_38V6	1	140	0	26	3	659	704	660	38.9354	3.50985e-09
Pp1s31_349V6	6	618	44	75	114	1769	2411	1824	38.9183	3.5399e-09
Pp1s18_84V6	3	149	11	52	24	3616	3953	5855	38.8889	3.59233e-09
Pp1s9_381V6	2	284	167	340	277	2773	3698	4763	38.8742	3.61884e-09
Pp1s11_325V6	13	180	3	39	31	151	806	2560	38.8738	3.61953e-09
Pp1s92_44V6	4	196	84	64	25	3608	7285	2169	38.8654	3.63488e-09
Pp1s98_233V6	4	381	1	16	4	447	937	3096	38.8651	3.63546e-09
Pp1s13_348V6	2	100	38	8	13	1392	1998	1492	38.86	3.64461e-09
Pp1s152_109V6	1	253	41	140	63	1176	1653	1505	38.8443	3.67338e-09
Pp1s155_112V6	4	708	103	83	53	1840	2932	2366	38.8321	3.69589e-09
Pp1s13_21V6	5	599	7	18	4	432	861	2675	38.8273	3.70469e-09
Pp1s161_31V6	1	468	0	19	14	288	499	2117	38.8107	3.73562e-09
Pp1s84_99V6	1	307	43	106	63	425	914	1387	38.8097	3.73749e-09
Pp1s101_240V6	3	344	18	114	62	558	1768	2417	38.7915	3.77174e-09
Pp1s137_152V6	9	891	12	258	1	373	2282	185	38.7865	3.78108e-09
Pp1s273_14V6	19	385	30	0	1	1764	1104	1365	38.7676	3.81704e-09
Pp1s69_45V6	7	375	18	4	51	128	464	925	38.7515	3.84793e-09
Pp1s29_334V6	5	378	29	141	60	1032	1708	1345	38.7474	3.85577e-09
Pp1s149_154V6	13	202	8	15	1	1009	1566	4688	38.7404	3.86927e-09
Pp1s226_55V6	1	210	0	0	23	851	1111	1165	38.7348	3.88019e-09
Pp1s414_23V6	1	148	185	114	91	3179	2284	813	38.7267	3.89596e-09
Pp1s41_63V6	11	442	36	67	10	2425	3147	3026	38.7142	3.92028e-09
Pp1s123_138V6	11	237	8	0	28	3384	4238	3526	38.7104	3.92769e-09
Pp1s190_37V6	3	177	18	56	5	963	1136	875	38.6644	4.0192e-09
Pp1s283_53V6	2	123	1	21	47	7445	7751	8705	38.6558	4.03648e-09
Pp1s340_43V6	2	218	30	18	4	3264	5095	5410	38.633	4.08274e-09
Pp1s274_78V6	2	376	87	224	146	804	1022	1043	38.623	4.10317e-09
Pp1s28_153V6	12	505	54	35	10	602	801	687	38.6181	4.11324e-09
Pp1s128_48V6	14	469	131	163	49	1170	1048	833	38.6149	4.11978e-09
Pp1s402_20V6	3	155	7	46	9	717	1931	2569	38.6103	4.12934e-09
Pp1s333_9V6	1	386	24	101	124	3745	4757	5365	38.5986	4.1535e-09
Pp1s14_89V6	1	811	29	6	48	1765	2142	1814	38.5482	4.25961e-09
Pp1s17_376V6	25	218	1	7	14	3668	4622	1582	38.474	4.42048e-09
Pp1s283_76V6	17	273	10	12	34	1222	1564	923	38.4697	4.43005e-09
Pp1s251_13V6	2	136	21	1	15	503	838	1322	38.437	4.5031e-09
Pp1s203_59V6	1	770	26	43	42	859	357	428	38.4074	4.57015e-09
Pp1s78_76V6	6	371	50	23	2	588	602	465	38.4015	4.58376e-09
Pp1s391_39V6	13	343	22	0	0	1929	1895	1471	38.3888	4.61294e-09
Pp1s36_263V6	8	282	57	48	20	1069	1969	1530	38.3833	4.62574e-09
Pp1s14_131V6	11	253	0	30	2	148	207	160	38.3752	4.64449e-09
Pp1s40_147V6	11	361	1	19	5	262	295	697	38.3728	4.64993e-09
Pp1s19_6V6	8	461	2	15	4	308	207	591	38.3562	4.68877e-09
Pp1s313_15V6	1	476	35	85	136	1836	2141	2352	38.3417	4.72282e-09
Pp1s370_30V6	4	181	0	0	8	685	1139	381	38.2992	4.82427e-09
Pp1s65_244V6	3	427	0	7	27	640	758	638	38.2946	4.83544e-09
Pp1s337_5V6	4	358	4	0	2	22	157	175	38.2577	4.92554e-09
Pp1s41_177V6	8	187	0	0	7	2742	3116	1072	38.2519	4.93984e-09
Pp1s91_180V6	12	386	5	34	26	428	345	807	38.2301	4.99399e-09
Pp1s20_312V6	4	217	0	18	0	834	983	1253	38.2157	5.03006e-09
Pp1s324_49V6	1	703	16	39	44	1348	971	3603	38.203	5.06199e-09
Pp1s164_93V6	1	140	35	70	46	959	2203	3903	38.1997	5.07034e-09
Pp1s28_319V6	1	291	10	27	274	84	112	3632	38.1986	5.07305e-09
Pp1s156_7V6	2	156	40	61	0	2340	11534	96	38.1982	5.07419e-09
Pp1s259_76V6	1	522	8	44	478	308	312	7922	38.1982	5.07429e-09
Pp1s76_199V6	1	118	5	9	0	145	202	927	38.1798	5.1212e-09
Pp1s76_8V6	11	102	255	418	506	5532	5942	7057	38.1738	5.13649e-09
Pp1s189_114V6	1	738	38	92	142	738	625	993	38.1361	5.2343e-09
Pp1s274_30V6	6	525	7	8	20	106	125	49	38.1002	5.32892e-09
Pp1s77_69V6	1	270	17	38	110	659	688	6025	38.0954	5.34172e-09
Pp1s2_340V6	1	790	32	72	31	305	461	696	38.0926	5.34928e-09
Pp1s78_8V6	4	247	0	16	0	419	415	569	38.0916	5.35207e-09
Pp1s136_175V6	4	304	2	27	8	1911	2056	3435	38.0797	5.38403e-09
Pp1s293_81V6	1	180	61	296	23	4366	18230	426	38.0429	5.48394e-09
Pp1s36_214V6	3	369	40	75	21	13049	14728	16819	38.0427	5.48451e-09
Pp1s263_72V6	2	332	0	16	8	620	569	1888	38.0285	5.52344e-09
Pp1s54_268V6	3	280	2	0	0	1	9	10	38	5.6028e-09
Pp1s310_62V6	1	824	75	182	147	2404	2726	3541	37.9957	5.61497e-09
Pp1s37_16V6	1	432	14	75	39	50	64	76	37.9884	5.63531e-09
Pp1s407_29V6	1	121	26	9	28	1482	849	452	37.9858	5.64274e-09
Pp1s2_310V6	9	1390	205	250	151	1260	1237	1398	37.95	5.74467e-09
Pp1s146_99V6	2	372	4	36	11	311	705	1269	37.9401	5.77325e-09
Pp1s120_164V6	5	203	10	56	51	3209	6184	16741	37.9377	5.78017e-09
Pp1s121_107V6	1	286	10	22	29	783	2600	729	37.9241	5.81942e-09
Pp1s76_105V6	7	173	2	41	4	21944	31606	20140	37.9204	5.8303e-09
Pp1s58_52V6	6	115	25	56	85	7426	8402	7083	37.9157	5.84412e-09
Pp1s47_161V6	3	270	132	174	172	7504	8435	5085	37.8879	5.92566e-09
Pp1s87_47V6	1	1133	63	60	24	1031	1409	1574	37.8791	5.95186e-09
Pp1s83_247V6	2	669	42	117	115	6984	8654	6571	37.8193	6.1327e-09
Pp1s54_34V6	2	225	255	155	72	4538	4501	2474	37.807	6.1703e-09
Pp1s40_48V6	2	96	155	213	326	21328	29485	71530	37.7526	6.34062e-09
Pp1s147_6V6	1	879	27	4	0	160	116	178	37.747	6.35821e-09
Pp1s145_170V6	1	722	48	17	15	238	285	300	37.7374	6.38884e-09
Pp1s79_110V6	3	129	15	78	27	1877	3286	3527	37.7275	6.42079e-09
Pp1s475_5V6	3	427	207	473	249	4575	7395	6022	37.7212	6.44081e-09
Pp1s192_22V6	3	178	36	2	26	1638	2122	1963	37.7142	6.46339e-09
Pp1s32_210V6	10	709	102	82	29	2055	2590	1955	37.6479	6.68128e-09
Pp1s47_217V6	3	356	26	142	104	805	1441	1785	37.6193	6.77766e-09
Pp1s160_127V6	5	163	0	46	46	135	638	1928	37.5929	6.86745e-09
Pp1s227_112V6	2	279	0	16	0	803	747	952	37.5904	6.87633e-09
Pp1s34_107V6	2	590	35	121	111	1796	2034	2743	37.5736	6.93411e-09
Pp1s31_400V6	8	162	3	51	28	616	790	982	37.5569	6.9925e-09
Pp1s304_9V6	4	242	50	125	117	11894	12146	10855	37.5545	7.00058e-09
Pp1s114_188V6	5	115	0	24	3	179	228	274	37.5478	7.02435e-09
Pp1s128_51V6	1	326	0	28	8	524	576	727	37.5441	7.03736e-09
Pp1s63_54V6	1	833	44	8	0	8435	9647	1635	37.5433	7.04021e-09
Pp1s164_16V6	17	198	27	87	67	2594	2731	4371	37.5372	7.06153e-09
Pp1s217_49V6	3	618	28	3	7	123	78	227	37.522	7.11531e-09
Pp1s219_50V6	2	270	2	10	29	15025	16352	12579	37.5195	7.1243e-09
Pp1s104_216V6	2	346	28	35	44	191	387	134	37.515	7.14029e-09
Pp1s47_284V6	3	823	249	8	36	1202	206	325	37.5115	7.15286e-09
Pp1s126_82V6	3	194	237	90	101	4869	3874	2742	37.4963	7.20755e-09
Pp1s6_264V6	2	344	26	68	39	455	436	698	37.4926	7.22096e-09
Pp1s340_43V6	3	212	10	56	14	3264	5095	5410	37.4447	7.39573e-09
Pp1s20_112V6	2	278	0	4	0	174	158	1305	37.443	7.40197e-09
Pp1s104_141V6	7	383	0	9	0	211	196	604	37.4235	7.47475e-09
Pp1s126_74V6	5	405	56	102	30	418	374	319	37.4023	7.55413e-09
Pp1s12_209V6	3	128	1	14	5	655	1329	5487	37.3632	7.70352e-09
Pp1s402_25V6	11	241	31	123	19	2393	4986	2834	37.3563	7.7302e-09
Pp1s438_3V6	5	354	7	12	32	1207	732	695	37.3526	7.74445e-09
Pp1s192_88V6	9	321	0	0	6	419	2631	490	37.3469	7.76632e-09
Pp1s29_82V6	4	672	96	120	62	538	485	635	37.3443	7.77656e-09
Pp1s93_33V6	2	277	0	20	0	561	631	617	37.3376	7.80283e-09
Pp1s200_12V6	3	134	61	3	12	20588	15242	6474	37.3133	7.89808e-09
Pp1s164_9V6	19	368	35	41	59	926	1061	559	37.2688	8.07587e-09
Pp1s133_35V6	1	821	6	5	30	975	991	829	37.2461	8.16811e-09
Pp1s28_10V6	1	616	13	58	89	3089	3707	4089	37.2451	8.17195e-09
Pp1s8_1V6	2	382	40	113	108	129	146	120	37.2356	8.21092e-09
Pp1s343_11V6	4	227	2	1	6	1152	1456	255	37.2328	8.22227e-09
Pp1s316_6V6	2	212	15	70	59	22350	24948	18045	37.228	8.24209e-09
Pp1s93_48V6	11	245	26	21	53	6133	5200	4020	37.2232	8.26215e-09
Pp1s444_27V6	3	247	156	51	62	11247	8718	8063	37.2107	8.31387e-09
Pp1s343_50V6	3	334	0	24	7	563	1444	3089	37.1803	8.44103e-09
Pp1s63_99V6	4	700	54	80	168	726	905	1030	37.1479	8.5789e-09
Pp1s215_89V6	21	474	0	6	19	300	1149	462	37.1241	8.68178e-09
Pp1s3_192V6	2	170	9	35	2	1041	1297	1391	37.1058	8.76128e-09
Pp1s383_18V6	15	160	0	4	0	281	241	1954	37.0954	8.80701e-09
Pp1s78_98V6	9	152	45	34	8	2294	6300	580	37.0677	8.92978e-09
Pp1s12_130V6	1	794	19	91	16	231	765	608	37.0563	8.98117e-09
Pp1s204_69V6	4	304	47	72	19	806	1334	1364	36.982	9.32095e-09
Pp1s23_131V6	1	365	34	79	51	690	1134	2088	36.957	9.43802e-09
Pp1s16_179V6	1	135	0	0	6	3114	3883	1137	36.9235	9.59771e-09
Pp1s18_332V6	1	255	6	33	4	437	341	251	36.9192	9.61849e-09
Pp1s66_184V6	1	256	13	60	45	3041	5186	11526	36.9171	9.62829e-09
Pp1s13_387V6	7	399	66	30	78	1300	1524	1149	36.8969	9.72624e-09
Pp1s79_49V6	1	941	44	146	99	661	817	824	36.8954	9.73342e-09
Pp1s121_170V6	4	262	0	12	2	379	443	1350	36.8899	9.76039e-09
Pp1s351_35V6	6	350	24	6	8	949	1447	1875	36.8512	9.95095e-09
Pp1s237_11V6	15	393	7	25	14	343	305	939	36.8266	1.00742e-08
Pp1s119_86V6	5	282	50	57	34	472	1042	1147	36.8246	1.00841e-08
Pp1s84_153V6	3	247	12	69	37	3882	4380	4571	36.8201	1.0107e-08
Pp1s1_662V6	1	189	73	94	45	10104	6045	7005	36.8179	1.0118e-08
Pp1s68_31V6	2	360	170	78	48	2242	1811	1479	36.8088	1.01642e-08
Pp1s79_209V6	4	127	1	16	2	3236	2281	3818	36.8077	1.01699e-08
Pp1s10_43V6	4	236	25	2	2	1000	1061	952	36.7636	1.03966e-08
Pp1s10_147V6	2	125	0	0	2	1145	3631	260	36.7385	1.0528e-08
Pp1s234_69V6	3	190	0	18	3	179	186	320	36.7377	1.0532e-08
Pp1s19_103V6	3	252	4	25	1	1058	1093	1255	36.7281	1.05825e-08
Pp1s174_47V6	5	188	2	14	7	111	263	1303	36.7077	1.06913e-08
Pp1s47_242V6	5	427	28	25	5	452	703	917	36.6984	1.07411e-08
Pp1s145_152V6	11	161	24	0	14	210	253	422	36.6966	1.07506e-08
Pp1s195_15V6	6	453	41	103	37	2448	2721	2510	36.6863	1.08061e-08
Pp1s64_202V6	4	126	0	8	0	27	31	115	36.6452	1.10307e-08
Pp1s3_353V6	4	356	82	13	11	14377	11455	3287	36.6437	1.10389e-08
Pp1s53_223V6	4	294	14	0	0	445	498	666	36.6202	1.11691e-08
Pp1s1_402V6	1	255	18	44	0	512	615	490	36.6052	1.12535e-08
Pp1s6_256V6	7	214	31	443	87	1003	5381	1523	36.5867	1.13579e-08
Pp1s276_108V6	4	155	81	51	34	1307	1488	1726	36.5635	1.14905e-08
Pp1s126_61V6	1	152	20	12	1	489	397	1056	36.5391	1.16315e-08
Pp1s179_1V6	1	330	12	67	28	671	810	798	36.5352	1.16543e-08
Pp1s45_255V6	3	701	7	58	32	413	579	808	36.5338	1.16624e-08
Pp1s369_24V6	1	283	39	1	9	1572	1312	1151	36.5332	1.16659e-08
Pp1s1_555V6	3	511	8	6	34	728	579	577	36.527	1.1702e-08
Pp1s155_80V6	1	417	125	178	135	819	1504	1821	36.5057	1.18274e-08
Pp1s390_18V6	1	314	48	12	27	44	56	22	36.5025	1.18465e-08
Pp1s145_168V6	2	180	1	26	5	432	555	762	36.492	1.19087e-08
Pp1s32_202V6	1	463	0	13	5	144	125	426	36.4681	1.20516e-08
Pp1s13_264V6	1	313	4	27	0	315	373	355	36.4659	1.20653e-08
Pp1s6_208V6	8	215	0	18	1	3374	3634	4781	36.4499	1.21617e-08
Pp1s353_25V6	1	474	112	42	19	9203	9074	3566	36.4238	1.23219e-08
Pp1s100_198V6	6	187	0	6	0	4410	5947	31679	36.4106	1.24032e-08
Pp1s41_232V6	2	405	36	73	37	241	250	391	36.4101	1.24063e-08
Pp1s171_14V6	6	221	11	8	46	1485	1419	1572	36.4082	1.2418e-08
Pp1s142_149V6	6	223	0	22	0	620	1022	1071	36.4012	1.24619e-08
Pp1s6_341V6	1	183	2	0	26	4793	3571	5068	36.3875	1.25475e-08
Pp1s2_290V6	1	797	104	223	209	1005	1098	1097	36.3661	1.26827e-08
Pp1s22_239V6	1	1119	64	77	22	717	1122	990	36.3472	1.28028e-08
Pp1s375_10V6	5	453	194	353	341	1812	1933	2278	36.3384	1.28592e-08
Pp1s2_109V6	1	101	3	3	23	822	814	658	36.336	1.28745e-08
Pp1s42_142V6	1	1029	344	333	397	557	456	416	36.3328	1.28954e-08
Pp1s415_29V6	4	43	14	52	18	352	479	683	36.3322	1.28994e-08
Pp1s79_179V6	12	148	0	9	0	51	29	66	36.3103	1.30409e-08
Pp1s191_127V6	2	893	409	375	387	2652	3453	3675	36.3099	1.30439e-08
Pp1s159_27V6	1	552	197	163	130	1245	1334	1607	36.2842	1.32128e-08
Pp1s9_56V6	1	224	17	15	33	495	64	327	36.2731	1.32864e-08
Pp1s274_69V6	2	328	54	2	14	1628	1251	719	36.2414	1.34984e-08
Pp1s161_105V6	17	206	8	15	4	699	717	2736	36.2357	1.35368e-08
Pp1s324_21V6	3	120	32	9	11	182	172	359	36.2249	1.36105e-08
Pp1s65_64V6	8	184	18	3	2	834	1551	1036	36.2209	1.36373e-08
Pp1s14_168V6	3	258	25	97	78	1218	1786	3093	36.2086	1.37214e-08
Pp1s171_112V6	7	291	58	136	60	4083	3938	2831	36.1987	1.37896e-08
Pp1s152_60V6	1	411	91	72	94	267	204	127	36.1865	1.38741e-08
Pp1s26_285V6	2	276	0	8	3	16	110	748	36.1841	1.38906e-08
Pp1s28_15V6	1	663	26	97	97	2034	2284	3869	36.1702	1.39877e-08
Pp1s66_199V6	2	196	23	96	11	13527	18766	7196	36.1645	1.40275e-08
Pp1s14_259V6	1	699	98	157	237	2086	2534	2584	36.1259	1.43009e-08
Pp1s218_132V6	1	773	0	0	6	895	279	195	36.1231	1.4321e-08
Pp1s47_196V6	15	179	3	48	18	1534	1987	1913	36.1181	1.43568e-08
Pp1s89_154V6	11	134	36	36	4	646	722	862	36.08	1.46327e-08
Pp1s6_154V6	1	120	32	25	21	1696	1347	273	36.0684	1.47181e-08
Pp1s50_89V6	1	672	98	242	267	3394	4132	5764	36.0642	1.47486e-08
Pp1s69_28V6	1	640	8	51	15	1158	2906	4031	36.0624	1.47618e-08
Pp1s15_472V6	6	291	5	38	6	232	293	282	36.0437	1.49006e-08
Pp1s147_86V6	3	669	17	136	39	1074	2489	1435	36.0367	1.49528e-08
Pp1s94_48V6	1	156	0	22	2	353	700	1019	36.0322	1.49865e-08
Pp1s13_127V6	3	283	14	2	0	1794	2889	2839	36.0135	1.51274e-08
Pp1s121_28V6	3	838	33	8	32	231	416	511	36.0114	1.51437e-08
Pp1s241_60V6	1	569	11	75	80	2170	2710	3058	36.0019	1.52156e-08
Pp1s47_1V6	1	306	2	39	11	1168	1435	1370	35.9925	1.52873e-08
Pp1s408_12V6	4	398	46	39	110	901	914	1018	35.9791	1.53901e-08
Pp1s9_212V6	1	240	69	183	125	1137	1348	1346	35.9684	1.54729e-08
Pp1s149_6V6	3	233	1	47	6	1029	5142	4923	35.9608	1.55315e-08
Pp1s3_117V6	1	387	65	14	20	712	584	642	35.929	1.57803e-08
Pp1s80_72V6	4	931	1047	740	410	3565	2578	1952	35.9287	1.57829e-08
Pp1s7_418V6	12	451	61	127	41	803	762	528	35.9085	1.59432e-08
Pp1s25_370V6	4	164	0	1	12	340	336	199	35.9054	1.59678e-08
Pp1s90_152V6	11	630	72	46	43	935	1345	1526	35.9022	1.59933e-08
Pp1s74_252V6	7	310	0	23	1	808	973	857	35.8877	1.61098e-08
Pp1s20_191V6	2	184	10	1	3	255	467	1009	35.855	1.6375e-08
Pp1s65_9V6	1	441	122	51	105	3412	2900	2219	35.8549	1.63758e-08
Pp1s249_59V6	6	1151	71	43	106	226	280	243	35.8433	1.64713e-08
Pp1s31_338V6	2	975	77	151	89	1141	1299	1596	35.8264	1.66109e-08
Pp1s75_233V6	4	136	12	16	14	333	378	1995	35.825	1.66227e-08
Pp1s1_200V6	1	319	13	6	0	136	239	372	35.7777	1.70205e-08
Pp1s6_256V6	4	88	0	2	11	1003	5381	1523	35.7751	1.70424e-08
Pp1s215_109V6	7	606	89	60	102	482	823	1005	35.7721	1.70679e-08
Pp1s41_292V6	4	366	2	0	16	879	857	634	35.7643	1.71353e-08
Pp1s121_168V6	3	223	173	1537	139	6891	53891	8161	35.7181	1.75351e-08
Pp1s97_12V6	3	242	2	25	71	202	151	1241	35.7158	1.75554e-08
Pp1s100_198V6	4	193	0	17	18	4410	5947	31679	35.6487	1.81541e-08
Pp1s101_152V6	1	1341	96	190	91	2206	2863	2817	35.6344	1.82844e-08
Pp1s83_158V6	7	187	0	6	35	567	849	955	35.631	1.83156e-08
Pp1s62_105V6	1	1213	54	70	75	2372	5296	2171	35.63	1.83247e-08
Pp1s247_5V6	1	603	67	190	132	794	1746	2359	35.6093	1.85152e-08
Pp1s113_119V6	3	1082	0	26	3	608	802	782	35.581	1.87796e-08
Pp1s245_33V6	1	284	314	160	192	1121	624	1163	35.5729	1.88562e-08
Pp1s61_107V6	6	122	6	39	7	564	725	756	35.5644	1.89363e-08
Pp1s251_85V6	1	218	2	20	4	259	194	298	35.5529	1.90456e-08
Pp1s2_608V6	6	329	30	102	67	1550	1715	1952	35.5503	1.90701e-08
Pp1s12_202V6	7	331	2	35	3	756	1097	814	35.5447	1.91231e-08
Pp1s3_177V6	5	242	3	11	0	373	283	879	35.5246	1.93162e-08
Pp1s40_127V6	1	238	111	287	193	3598	5158	3265	35.5189	1.93717e-08
Pp1s100_36V6	3	295	7	67	16	2541	5594	4769	35.5173	1.93872e-08
Pp1s45_280V6	2	391	35	76	59	1392	2655	5393	35.5151	1.94089e-08
Pp1s143_167V6	2	128	15	0	1	90	47	192	35.5133	1.94256e-08
Pp1s147_153V6	6	725	10	0	30	1060	1104	1073	35.5119	1.94399e-08
Pp1s88_43V6	4	1252	148	206	118	1218	1695	1811	35.5111	1.94474e-08
Pp1s103_67V6	1	674	20	111	181	838	1816	5643	35.5065	1.94922e-08
Pp1s126_141V6	8	309	0	7	1	372	604	3297	35.4933	1.96209e-08
Pp1s25_186V6	1	194	3	47	11	676	943	711	35.4857	1.96961e-08
Pp1s386_10V6	4	444	6	18	2	478	365	808	35.4639	1.99118e-08
Pp1s321_14V6	2	863	77	115	29	1835	6327	904	35.4579	1.99719e-08
Pp1s29_55V6	2	267	13	0	2	700	1030	1367	35.4511	2.00397e-08
Pp1s19_297V6	2	318	15	40	12	191	235	396	35.4452	2.00988e-08
Pp1s51_114V6	4	99	0	13	0	404	380	632	35.4421	2.013e-08
Pp1s249_98V6	1	1643	49	16	19	150	222	59	35.4407	2.01443e-08
Pp1s36_255V6	5	120	6	25	3	278	423	757	35.4234	2.03193e-08
Pp1s39_344V6	3	357	12	49	79	1479	1827	1875	35.4165	2.03889e-08
Pp1s85_114V6	3	278	40	54	40	509	441	1067	35.4159	2.03957e-08
Pp1s34_221V6	7	385	70	41	95	429	715	640	35.3988	2.05709e-08
Pp1s240_31V6	1	282	20	1	9	172	285	297	35.3923	2.06372e-08
Pp1s102_66V6	13	208	4	0	13	539	279	200	35.3782	2.07839e-08
Pp1s42_209V6	2	710	28	108	82	816	1053	1432	35.3781	2.0785e-08
Pp1s270_77V6	3	127	8	54	24	3519	4312	5093	35.3557	2.10186e-08
Pp1s12_341V6	1	369	1	14	1	1489	1076	1916	35.3494	2.10855e-08
Pp1s267_15V6	1	1048	37	18	35	30	29	12	35.3458	2.11228e-08
Pp1s13_270V6	5	356	138	173	83	1753	1580	1642	35.3344	2.12435e-08
Pp1s149_45V6	4	183	6	41	16	927	1268	1945	35.3194	2.14041e-08
Pp1s246_8V6	1	467	67	68	15	1863	1780	1770	35.2843	2.17825e-08
Pp1s226_55V6	5	508	51	42	13	851	1111	1165	35.2822	2.18055e-08
Pp1s96_95V6	14	135	41	5	12	1811	1293	2243	35.273	2.19063e-08
Pp1s95_121V6	1	245	4	25	1	332	382	447	35.2697	2.19423e-08
Pp1s4_331V6	1	1153	15	42	68	1132	1217	1121	35.2617	2.20297e-08
Pp1s136_13V6	1	713	8	15	36	891	918	674	35.2604	2.20445e-08
Pp1s279_54V6	6	356	68	16	12	835	545	642	35.2562	2.20909e-08
Pp1s173_41V6	1	357	0	27	8	525	632	843	35.2514	2.21434e-08
Pp1s7_445V6	3	95	1	20	7	4830	5197	11742	35.2448	2.22168e-08
Pp1s34_44V6	4	354	34	0	9	868	648	839	35.2266	2.24206e-08
Pp1s152_66V6	4	336	37	8	6	1603	2093	1097	35.2194	2.25016e-08
Pp1s39_109V6	4	1767	164	168	189	1863	1960	1276	35.2064	2.26479e-08
Pp1s61_255V6	5	393	0	6	0	326	405	2048	35.1704	2.30596e-08
Pp1s40_186V6	3	542	0	0	7	1916	2579	895	35.1564	2.32209e-08
Pp1s45_55V6	2	1785	35	70	30	885	828	1121	35.1431	2.33765e-08
Pp1s83_234V6	10	143	1	1	15	3442	2724	2115	35.1414	2.33963e-08
Pp1s6_439V6	17	208	35	104	163	552	812	907	35.1358	2.34619e-08
Pp1s120_100V6	1	310	16	69	42	1013	1468	2378	35.1338	2.34847e-08
Pp1s70_186V6	14	302	123	71	70	2055	2330	2482	35.1249	2.35899e-08
Pp1s22_210V6	4	270	6	39	6	4791	4548	3081	35.1196	2.36521e-08
Pp1s102_130V6	1	110	1	38	7	1442	2721	2620	35.1133	2.37267e-08
Pp1s13_191V6	1	610	16	1	1	477	590	704	35.1106	2.37589e-08
Pp1s359_7V6	3	772	14	34	48	2233	3008	1727	35.0992	2.38954e-08
Pp1s148_87V6	3	363	7	33	7	1851	1991	2679	35.0985	2.39027e-08
Pp1s71_269V6	2	265	92	132	78	1484	1587	2144	35.0823	2.40971e-08
Pp1s14_181V6	4	318	13	4	44	402	408	470	35.079	2.4138e-08
Pp1s36_344V6	6	297	72	75	124	841	1199	3312	35.0714	2.42289e-08
Pp1s125_81V6	2	387	249	139	125	13441	13813	9296	35.0656	2.42999e-08
Pp1s20_337V6	1	328	13	69	38	1481	1689	854	35.0516	2.447e-08
Pp1s26_213V6	2	400	18	47	70	5472	6193	5172	35.0303	2.4732e-08
Pp1s270_54V6	5	805	340	380	312	2989	4443	4317	35.0266	2.4778e-08
Pp1s373_16V6	13	244	14	0	0	859	1152	997	35.0244	2.48049e-08
Pp1s172_79V6	1	360	9	25	4	176	137	232	35.0191	2.48719e-08
Pp1s41_146V6	2	303	16	73	59	3570	3606	4360	35.0107	2.49762e-08
Pp1s15_384V6	4	877	82	105	64	1592	2255	3006	35.0066	2.50275e-08
Pp1s36_334V6	6	342	32	105	45	936	1528	1690	35.0021	2.50832e-08
Pp1s203_84V6	6	222	2	24	0	956	961	710	34.9827	2.53275e-08
Pp1s74_109V6	3	786	5	0	10	32	22	9	34.9479	2.57725e-08
Pp1s65_109V6	12	556	8	9	48	1284	1030	1437	34.9396	2.58793e-08
Pp1s274_81V6	2	2153	0	12	12	72	27	23	34.9372	2.5911e-08
Pp1s251_11V6	8	296	43	54	25	825	1064	1688	34.9211	2.61209e-08
Pp1s75_41V6	5	420	0	10	2	406	523	1985	34.9202	2.61323e-08
Pp1s416_17V6	1	510	14	16	0	124	24	11	34.9108	2.62559e-08
Pp1s83_116V6	2	578	31	120	120	2657	3289	4407	34.9081	2.62913e-08
Pp1s33_94V6	1	371	16	15	21	5988	8429	2173	34.9032	2.63553e-08
Pp1s7_405V6	1	484	9	80	103	767	1545	4004	34.9023	2.63664e-08
Pp1s53_215V6	8	514	3	27	6	351	432	661	34.9006	2.639e-08
Pp1s118_139V6	6	155	49	5	8	1207	974	664	34.8806	2.66545e-08
Pp1s194_80V6	2	247	232	282	136	6775	11665	3166	34.8733	2.67519e-08
Pp1s88_203V6	6	170	30	99	28	1815	3545	3240	34.8612	2.69147e-08
Pp1s183_61V6	5	951	9	14	4	110	71	289	34.8362	2.72535e-08
Pp1s127_95V6	9	205	0	6	0	70	41	168	34.8293	2.73477e-08
Pp1s7_177V6	3	993	182	255	348	258	215	308	34.8254	2.74004e-08
Pp1s279_34V6	1	1581	80	17	51	2243	1981	2407	34.7918	2.78644e-08
Pp1s4_13V6	1	224	29	54	20	1023	1392	2160	34.7877	2.79226e-08
Pp1s475_4V6	11	480	7	0	19	1611	2509	1415	34.787	2.79321e-08
Pp1s88_42V6	5	286	50	75	168	1719	2573	2913	34.7778	2.80608e-08
Pp1s121_71V6	1	442	230	592	263	2410	5551	3804	34.7756	2.80909e-08
Pp1s148_84V6	4	670	152	64	133	1641	1560	1504	34.763	2.82684e-08
Pp1s76_78V6	4	108	0	0	18	1214	1397	1352	34.7618	2.82855e-08
Pp1s10_244V6	16	297	20	9	60	1124	1794	1920	34.7236	2.88321e-08
Pp1s330_18V6	9	216	11	14	46	2920	3187	2895	34.7232	2.88367e-08
Pp1s213_114V6	8	321	22	2	6	370	386	658	34.7226	2.88452e-08
Pp1s505_19V6	2	364	19	76	92	4110	4730	5050	34.7212	2.88656e-08
Pp1s202_105V6	1	403	0	0	10	333	469	231	34.7186	2.89034e-08
Pp1s51_202V6	2	463	6	21	5	433	285	556	34.7048	2.9104e-08
Pp1s83_218V6	2	623	139	137	149	369	614	758	34.6967	2.92213e-08
Pp1s83_225V6	14	265	7	24	2	2925	4261	7459	34.6634	2.97121e-08
Pp1s108_38V6	1	422	12	48	22	344	313	411	34.6626	2.9724e-08
Pp1s31_251V6	1	92	12	74	33	934	2577	3563	34.6525	2.98743e-08
Pp1s67_98V6	9	240	4	0	0	214	395	1458	34.6355	3.01296e-08
Pp1s247_40V6	3	293	166	357	178	5024	6698	4979	34.614	3.0456e-08
Pp1s87_131V6	3	180	8	10	4	232	558	1897	34.6112	3.04986e-08
Pp1s276_89V6	2	138	1	9	27	908	775	737	34.6034	3.06174e-08
Pp1s391_54V6	5	207	2	22	4	79	89	145	34.5908	3.08103e-08
Pp1s36_353V6	1	428	485	156	198	3509	1928	1662	34.5884	3.08478e-08
Pp1s254_32V6	2	790	429	731	245	14935	24861	12661	34.5874	3.0863e-08
Pp1s67_243V6	2	140	0	7	4	113	449	3864	34.5766	3.10302e-08
Pp1s41_32V6	4	395	9	23	27	163	148	796	34.5713	3.11134e-08
Pp1s314_45V6	6	281	1	8	30	759	1334	1038	34.5661	3.11937e-08
Pp1s12_346V6	2	239	81	46	38	1007	1277	1244	34.5602	3.12859e-08
Pp1s31_349V6	3	491	38	95	20	1769	2411	1824	34.5304	3.17559e-08
Pp1s133_16V6	4	362	18	79	21	506	1692	1728	34.5171	3.19678e-08
Pp1s35_215V6	1	180	0	20	0	1839	2236	2016	34.4812	3.25461e-08
Pp1s234_107V6	1	278	2	2	13	59	91	37	34.4725	3.26879e-08
Pp1s24_237V6	10	850	46	11	12	4221	4354	4074	34.4724	3.26895e-08
Pp1s450_8V6	2	259	22	1	7	205	248	314	34.4551	3.29744e-08
Pp1s276_23V6	2	295	119	76	109	3321	3705	2260	34.4543	3.29876e-08
Pp1s58_73V6	5	569	9	8	10	66	187	718	34.4533	3.30034e-08
Pp1s114_33V6	2	807	184	213	95	4455	6096	4730	34.4493	3.307e-08
Pp1s10_408V6	7	637	149	753	108	665	2210	484	34.4471	3.31059e-08
Pp1s18_123V6	2	338	30	264	84	870	3845	2297	34.4227	3.35121e-08
Pp1s313_41V6	10	300	2	18	0	1002	985	1282	34.4168	3.36121e-08
Pp1s31_91V6	11	1346	223	130	161	256	222	139	34.4122	3.36884e-08
Pp1s89_126V6	2	730	14	78	20	312	460	311	34.4029	3.38459e-08
Pp1s40_52V6	2	315	27	114	96	530	1285	2366	34.3993	3.39063e-08
Pp1s211_74V6	8	327	0	30	6	2626	4784	5615	34.3851	3.41483e-08
Pp1s115_125V6	2	191	0	0	13	3597	4158	2933	34.3727	3.43615e-08
Pp1s46_235V6	3	215	17	1	2	751	1351	675	34.3579	3.46163e-08
Pp1s209_59V6	7	382	85	17	70	9612	7160	6972	34.3573	3.46263e-08
Pp1s21_363V6	3	400	10	79	54	3520	4905	3635	34.3566	3.46378e-08
Pp1s241_33V6	2	901	13	57	143	364	717	4356	34.348	3.4787e-08
Pp1s2_300V6	3	403	147	80	53	393	399	305	34.348	3.47883e-08
Pp1s30_228V6	1	210	8	25	4	494	470	821	34.3436	3.48649e-08
Pp1s2_651V6	6	314	0	0	4	1054	319	160	34.325	3.51901e-08
Pp1s171_112V6	5	190	6	9	28	4083	3938	2831	34.3066	3.55159e-08
Pp1s183_113V6	9	304	36	116	74	573	645	635	34.3007	3.56198e-08
Pp1s10_152V6	9	405	5	38	19	629	641	971	34.3	3.56325e-08
Pp1s3_505V6	13	234	16	1	0	1646	1381	2554	34.2968	3.56893e-08
Pp1s37_304V6	1	1541	191	347	187	513	689	618	34.2695	3.61796e-08
Pp1s6_102V6	6	149	0	18	0	5221	6238	6652	34.26	3.63523e-08
Pp1s162_86V6	1	242	0	31	10	572	1166	1764	34.2396	3.67256e-08
Pp1s39_422V6	1	200	31	78	104	8622	10384	9299	34.2364	3.67847e-08
Pp1s112_191V6	1	355	27	93	87	398	543	1069	34.2028	3.74081e-08
Pp1s478_15V6	3	223	4	24	0	556	694	778	34.1979	3.7499e-08
Pp1s7_15V6	1	248	2	91	57	412	2212	3150	34.1832	3.77754e-08
Pp1s273_52V6	2	239	2	16	0	257	190	242	34.17	3.80252e-08
Pp1s475_4V6	2	314	11	6	28	1611	2509	1415	34.153	3.83498e-08
Pp1s480_1V6	6	319	19	35	2	1197	1334	1599	34.1505	3.83983e-08
Pp1s54_278V6	3	194	12	37	4	426	615	745	34.1272	3.88488e-08
Pp1s37_35V6	10	119	15	16	29	3974	4747	2027	34.1248	3.88943e-08
Pp1s75_103V6	1	318	21	13	0	36	73	50	34.1131	3.91229e-08
Pp1s411_23V6	3	675	9	7	24	250	300	155	34.086	3.96565e-08
Pp1s22_146V6	22	264	54	34	9	5353	7810	4750	34.0805	3.97652e-08
Pp1s336_51V6	3	236	8	16	17	1701	4006	774	34.0712	3.9952e-08
Pp1s15_414V6	10	136	2	31	4	2023	2682	2463	34.0578	4.02209e-08
Pp1s29_44V6	7	422	96	205	132	3155	3481	3463	34.055	4.02756e-08
Pp1s12_176V6	1	387	6	59	30	92	290	476	34.0207	4.09731e-08
Pp1s218_84V6	6	270	2	17	2	263	277	544	34.0199	4.09898e-08
Pp1s89_145V6	1	359	8	24	2	1486	1345	2055	34.0114	4.11645e-08
Pp1s237_29V6	12	180	40	6	16	4741	3042	732	34.0056	4.12833e-08
Pp1s2_392V6	6	212	4	81	5	1733	7959	3583	33.9826	4.1762e-08
Pp1s8_169V6	2	312	36	101	56	1049	1049	1030	33.9765	4.18894e-08
Pp1s38_399V6	13	433	132	162	229	1915	2134	1905	33.9758	4.19043e-08
Pp1s132_141V6	8	291	10	0	0	700	924	1454	33.9714	4.1995e-08
Pp1s10_385V6	1	533	5	37	54	8108	9431	9118	33.9667	4.20936e-08
Pp1s96_73V6	1	254	41	20	49	2513	3329	1919	33.9489	4.24701e-08
Pp1s48_126V6	2	582	8	56	60	367	415	864	33.9321	4.28288e-08
Pp1s250_6V6	3	100	1	1	21	1032	1353	1220	33.9251	4.29799e-08
Pp1s66_154V6	1	218	14	29	31	293	178	714	33.9247	4.29885e-08
Pp1s21_393V6	1	670	8	12	76	1158	1274	2387	33.9158	4.31798e-08
Pp1s356_45V6	3	315	30	129	48	1009	2480	2310	33.9094	4.33183e-08
Pp1s183_61V6	4	137	0	9	3	110	71	289	33.9028	4.34606e-08
Pp1s240_23V6	7	78	34	18	10	1520	2267	2514	33.8589	4.44253e-08
Pp1s398_32V6	1	444	0	19	2	497	451	476	33.8475	4.46792e-08
Pp1s36_158V6	5	107	165	199	144	31568	21491	24265	33.8261	4.51605e-08
Pp1s33_280V6	6	240	5	32	11	687	599	780	33.8237	4.52149e-08
Pp1s317_20V6	1	569	69	39	7	2983	3596	1784	33.8236	4.52161e-08
Pp1s21_106V6	3	314	10	22	48	7515	9720	7586	33.81	4.55258e-08
Pp1s244_15V6	1	331	3	16	5	154	113	310	33.81	4.55263e-08
Pp1s135_56V6	15	333	0	13	1	306	218	336	33.8041	4.56607e-08
Pp1s230_74V6	5	246	3	15	0	2484	1242	1320	33.8007	4.57368e-08
Pp1s24_247V6	5	238	20	69	13	2028	3660	3248	33.8001	4.57517e-08
Pp1s33_94V6	5	318	33	4	7	5988	8429	2173	33.7888	4.60108e-08
Pp1s195_41V6	1	118	0	18	10	457	860	2886	33.7532	4.68364e-08
Pp1s150_142V6	23	168	2	22	1	1376	1625	1874	33.7509	4.68902e-08
Pp1s269_34V6	5	230	147	52	119	341	273	463	33.7508	4.68922e-08
Pp1s13_180V6	6	123	4	33	5	1099	1229	1118	33.7305	4.7372e-08
Pp1s185_2V6	1	564	96	219	143	2097	2852	3225	33.7294	4.73981e-08
Pp1s92_104V6	2	303	59	146	83	392	444	443	33.7036	4.8013e-08
Pp1s220_83V6	1	336	44	87	16	272	1210	417	33.6883	4.83821e-08
Pp1s407_41V6	8	424	44	0	23	2144	1725	1589	33.6796	4.85913e-08
Pp1s263_4V6	4	220	33	22	48	4907	4764	2890	33.6777	4.86384e-08
Pp1s167_100V6	9	263	3	40	8	934	1266	1034	33.6772	4.86509e-08
Pp1s54_77V6	3	355	25	79	63	3101	3194	5167	33.6652	4.89442e-08
Pp1s70_131V6	3	137	10	47	18	5257	5896	7501	33.6601	4.9068e-08
Pp1s36_334V6	17	485	2	47	19	936	1528	1690	33.6242	4.9958e-08
Pp1s1_180V6	10	223	2	19	2	519	570	929	33.6221	5.00094e-08
Pp1s88_63V6	3	497	66	41	18	1329	2353	853	33.6124	5.02537e-08
Pp1s91_124V6	2	400	30	120	120	5051	6503	8648	33.6039	5.04671e-08
Pp1s34_445V6	1	436	49	127	68	3309	4052	4409	33.6014	5.05289e-08
Pp1s62_131V6	1	978	78	68	50	1745	2978	2904	33.5935	5.073e-08
Pp1s27_231V6	14	330	15	49	88	642	820	887	33.5875	5.0882e-08
Pp1s12_176V6	3	113	14	12	9	92	290	476	33.5702	5.13232e-08
Pp1s4_427V6	4	145	14	78	24	541	721	467	33.5582	5.16344e-08
Pp1s277_57V6	2	877	17	33	5	207	201	298	33.5444	5.19896e-08
Pp1s41_177V6	4	224	3	0	9	2742	3116	1072	33.5312	5.23339e-08
Pp1s24_26V6	2	1034	9	52	14	456	1464	1906	33.5288	5.23982e-08
Pp1s182_27V6	1	244	0	22	33	508	2713	1171	33.5088	5.29256e-08
Pp1s247_15V6	1	502	164	197	193	2740	2018	3335	33.4962	5.32601e-08
Pp1s60_156V6	2	388	28	52	87	356	517	402	33.494	5.33182e-08
Pp1s162_4V6	5	285	24	17	1	1064	1071	1771	33.4936	5.33278e-08
Pp1s94_133V6	6	261	15	34	46	216	598	2329	33.4766	5.37828e-08
Pp1s387_30V6	5	121	5	27	6	3828	4169	6535	33.4751	5.38226e-08
Pp1s54_175V6	2	566	26	50	41	541	614	1611	33.4669	5.40459e-08
Pp1s43_170V6	2	1239	101	31	44	3575	2592	3652	33.4517	5.44566e-08
Pp1s159_135V6	23	775	596	819	550	1367	1551	899	33.4487	5.45399e-08
Pp1s114_123V6	1	370	9	55	105	347	1057	5107	33.4229	5.52466e-08
Pp1s132_19V6	4	129	12	0	0	558	857	697	33.4194	5.53451e-08
Pp1s25_261V6	5	141	22	72	38	10833	11960	15379	33.417	5.54096e-08
Pp1s118_39V6	6	356	0	10	1	2435	2721	8089	33.4006	5.58656e-08
Pp1s28_200V6	9	245	30	3	7	1426	1683	1232	33.3907	5.61432e-08
Pp1s18_144V6	7	242	0	38	19	2446	2771	2572	33.3892	5.61863e-08
Pp1s282_50V6	11	116	42	14	6	878	1120	642	33.3886	5.62033e-08
Pp1s36_225V6	5	362	15	21	11	321	216	765	33.3575	5.70826e-08
Pp1s59_125V6	6	296	4	22	1	1163	1734	2658	33.3349	5.77309e-08
Pp1s34_388V6	1	376	17	52	27	1144	1150	1845	33.3027	5.86683e-08
Pp1s4_321V6	2	316	2	17	175	2057	1972	10974	33.3019	5.86928e-08
Pp1s209_51V6	7	1479	83	8	14	795	383	374	33.2991	5.87753e-08
Pp1s259_118V6	5	336	0	12	0	197	173	283	33.2948	5.89015e-08
Pp1s175_26V6	1	1338	3	20	19	1224	4731	994	33.2942	5.89194e-08
Pp1s14_311V6	2	455	31	1	34	432	536	894	33.2916	5.89944e-08
Pp1s211_35V6	6	619	174	165	78	2224	3103	2099	33.2898	5.90477e-08
Pp1s61_123V6	2	511	24	70	94	1807	2178	2035	33.2845	5.92059e-08
Pp1s218_93V6	1	1075	8	52	87	543	663	2399	33.2833	5.92398e-08
Pp1s385_43V6	5	281	0	6	2	281	247	1702	33.2826	5.92606e-08
Pp1s3_512V6	3	358	29	89	98	4660	5745	4908	33.2646	5.97991e-08
Pp1s414_24V6	12	349	11	6	22	2405	1586	980	33.2564	6.00427e-08
Pp1s2_374V6	1	419	136	113	103	1520	1538	2383	33.24	6.05375e-08
Pp1s101_254V6	7	297	5	58	24	1738	3967	4994	33.2369	6.06308e-08
Pp1s130_42V6	1	309	169	182	163	478	284	380	33.2341	6.07161e-08
Pp1s47_123V6	4	260	1	4	9	131	726	126	33.2212	6.11105e-08
Pp1s36_84V6	1	412	26	104	104	4213	5129	5903	33.2134	6.13477e-08
Pp1s34_150V6	1	108	15	6	47	233	829	2709	33.1804	6.2368e-08
Pp1s208_104V6	5	899	149	107	92	1599	1676	2075	33.1796	6.23946e-08
Pp1s274_69V6	9	278	6	2	16	1628	1251	719	33.1723	6.26219e-08
Pp1s60_268V6	2	164	0	1	12	825	1303	675	33.1634	6.29005e-08
Pp1s35_262V6	3	447	0	6	10	1417	1582	494	33.1607	6.29851e-08
Pp1s42_277V6	5	293	30	2	8	437	523	336	33.1469	6.34217e-08
Pp1s51_307V6	2	142	21	88	95	2164	2476	3047	33.1418	6.35827e-08
Pp1s114_33V6	1	373	78	41	37	4455	6096	4730	33.1357	6.37781e-08
Pp1s429_33V6	2	113	2	19	95	131	155	2835	33.1351	6.37992e-08
Pp1s158_180V6	2	116	43	135	103	25901	31272	35208	33.1284	6.40106e-08
Pp1s54_291V6	7	167	10	0	0	406	420	925	33.1281	6.4022e-08
Pp1s24_24V6	6	260	85	38	33	6513	5620	7346	33.109	6.46346e-08
Pp1s106_16V6	1	515	246	173	51	10349	12047	3861	33.1028	6.48368e-08
Pp1s101_254V6	10	958	125	228	193	1738	3967	4994	33.0996	6.49401e-08
Pp1s162_107V6	2	375	52	38	16	892	1027	1258	33.0964	6.50443e-08
Pp1s246_109V6	5	156	11	29	6	820	742	1214	33.0942	6.51168e-08
Pp1s37_111V6	3	246	3	18	10	1595	1259	4053	33.0931	6.51505e-08
Pp1s118_101V6	2	246	0	23	5	384	490	656	33.0744	6.57633e-08
Pp1s5_439V6	12	314	22	4	2	1613	2286	1625	33.0644	6.60932e-08
Pp1s13_413V6	2	575	24	18	65	1926	2204	2198	33.0601	6.62355e-08
Pp1s182_19V6	2	280	91	281	226	1715	2707	2357	33.0555	6.63865e-08
Pp1s79_115V6	2	151	3	17	6	2713	4895	16163	33.0476	6.66498e-08
Pp1s10_319V6	3	600	21	78	54	4236	4581	6058	33.0395	6.69219e-08
Pp1s153_66V6	4	281	10	9	2	484	2663	1586	32.9901	6.85944e-08
Pp1s15_398V6	5	145	13	0	3	444	360	1216	32.989	6.86313e-08
Pp1s242_94V6	1	303	9	63	48	4247	5110	6878	32.9832	6.88326e-08
Pp1s287_63V6	2	837	23	44	13	1674	3987	5173	32.9793	6.89662e-08
Pp1s333_43V6	1	1025	10	112	83	28	68	41	32.9566	6.97543e-08
Pp1s42_99V6	11	444	20	27	3	1605	2431	3481	32.9401	7.03327e-08
Pp1s245_32V6	3	247	41	123	57	1443	2050	2045	32.9383	7.03953e-08
Pp1s67_230V6	5	429	26	158	7	956	3277	870	32.9276	7.07721e-08
Pp1s466_13V6	2	261	0	4	4	15	3	39	32.9231	7.09324e-08
Pp1s371_27V6	2	243	3	56	27	1069	3248	4755	32.9116	7.13398e-08
Pp1s23_72V6	4	1044	447	574	511	1262	1809	2061	32.9086	7.14494e-08
Pp1s188_14V6	2	366	17	97	22	934	2221	1579	32.9037	7.16221e-08
Pp1s45_250V6	1	878	35	94	32	1034	1247	1117	32.9027	7.16593e-08
Pp1s268_65V6	11	275	11	55	24	330	388	455	32.8912	7.20719e-08
Pp1s196_37V6	1	1204	56	65	30	1105	1641	1988	32.8853	7.22838e-08
Pp1s41_12V6	4	471	15	48	5	606	872	774	32.8694	7.28635e-08
Pp1s106_148V6	5	92	1	19	0	923	1279	1529	32.8562	7.33452e-08
Pp1s6_137V6	1	1064	0	28	9	344	509	709	32.8476	7.36607e-08
Pp1s88_180V6	1	275	12	10	32	544	695	425	32.8362	7.40805e-08
Pp1s98_19V6	1	369	15	12	49	3309	3606	3498	32.8326	7.4216e-08
Pp1s230_38V6	1	827	1	10	26	1067	1082	895	32.82	7.4685e-08
Pp1s64_220V6	6	136	0	11	16	42	123	1180	32.8121	7.49796e-08
Pp1s397_21V6	2	151	14	35	1	14338	10137	6266	32.8003	7.54247e-08
Pp1s9_402V6	6	169	2	20	5	508	721	1561	32.7964	7.55722e-08
Pp1s53_215V6	13	177	0	14	0	351	432	661	32.7963	7.55744e-08
Pp1s10_190V6	1	403	14	77	70	5250	6275	6814	32.7899	7.58174e-08
Pp1s12_126V6	1	280	7	51	1	5260	13325	7878	32.786	7.59634e-08
Pp1s452_16V6	1	1254	35	70	21	602	692	771	32.7722	7.64919e-08
Pp1s113_134V6	9	206	0	15	0	93	341	652	32.7713	7.65264e-08
Pp1s10_390V6	1	404	11	5	27	39	55	33	32.7511	7.73007e-08
Pp1s198_126V6	10	440	3	1	26	535	544	621	32.7429	7.76196e-08
Pp1s90_101V6	1	1022	6	31	6	173	172	200	32.7335	7.79859e-08
Pp1s253_2V6	3	320	46	11	18	561	613	627	32.7231	7.83896e-08
Pp1s23_109V6	1	1003	74	141	233	987	898	2379	32.7224	7.842e-08
Pp1s137_152V6	7	2582	16	17	2	373	2282	185	32.7212	7.84669e-08
Pp1s31_343V6	2	170	30	84	56	1256	1489	2316	32.719	7.85543e-08
Pp1s249_96V6	1	78	53	79	151	1866	2376	2500	32.7172	7.86231e-08
Pp1s60_156V6	1	394	23	29	66	356	517	402	32.7144	7.87339e-08
Pp1s56_198V6	8	351	18	5	1	532	712	865	32.7049	7.91064e-08
Pp1s283_87V6	4	1267	16	10	34	4819	3063	2598	32.7006	7.92797e-08
Pp1s36_158V6	1	405	246	207	123	31568	21491	24265	32.6992	7.93353e-08
Pp1s142_120V6	6	183	0	9	0	729	779	2100	32.6842	7.99307e-08
Pp1s4_166V6	2	540	0	12	0	799	610	862	32.6754	8.02832e-08
Pp1s64_201V6	6	219	20	120	69	1977	3355	2898	32.674	8.03415e-08
Pp1s35_286V6	5	394	103	244	146	1889	2320	1810	32.656	8.10646e-08
Pp1s38_377V6	1	119	2	11	8	1530	682	3463	32.6463	8.14617e-08
Pp1s154_80V6	1	369	32	93	107	2736	3234	3041	32.6417	8.16499e-08
Pp1s42_52V6	2	293	32	7	14	473	624	702	32.6267	8.22615e-08
Pp1s242_93V6	21	306	17	73	35	2831	3982	4811	32.6197	8.25516e-08
Pp1s5_222V6	1	63	1	13	1	415	428	950	32.6128	8.28376e-08
Pp1s29_47V6	1	590	34	134	16	524	774	193	32.6123	8.28568e-08
Pp1s58_257V6	3	128	0	3	10	279	2678	615	32.6013	8.3312e-08
Pp1s12_416V6	1	267	52	19	20	5653	8174	2271	32.5881	8.38645e-08
Pp1s435_12V6	4	2029	128	37	14	849	442	360	32.5837	8.40486e-08
Pp1s75_164V6	2	354	98	26	72	2423	2119	2144	32.5729	8.45072e-08
Pp1s74_221V6	1	265	22	12	4	459	771	900	32.5711	8.45827e-08
Pp1s28_237V6	2	191	4	29	4	758	944	1075	32.5662	8.47877e-08
Pp1s91_106V6	1	317	18	2	15	211	517	282	32.559	8.50938e-08
Pp1s210_47V6	7	116	98	59	32	2298	3071	1717	32.5474	8.5588e-08
Pp1s95_32V6	1	412	113	59	45	1040	1082	950	32.5349	8.61249e-08
Pp1s96_134V6	3	134	6	0	0	90	120	368	32.5333	8.61939e-08
Pp1s120_20V6	2	356	4	22	21	45	90	415	32.5275	8.64469e-08
Pp1s144_71V6	2	194	30	11	6	548	809	668	32.5263	8.6498e-08
Pp1s80_65V6	1	387	19	1	1	481	286	721	32.5257	8.65229e-08
Pp1s125_77V6	2	251	26	79	126	266	509	1804	32.5168	8.69099e-08
Pp1s182_65V6	5	319	0	0	22	226	198	287	32.5017	8.75662e-08
Pp1s49_243V6	2	141	17	3	8	533	355	1932	32.4983	8.77172e-08
Pp1s6_256V6	11	128	2	110	54	1003	5381	1523	32.4982	8.77202e-08
Pp1s324_50V6	8	294	20	0	1	3481	3612	2651	32.493	8.7948e-08
Pp1s153_138V6	1	963	33	107	46	393	1430	1515	32.4772	8.86461e-08
Pp1s22_380V6	1	434	8	81	45	817	2989	4332	32.4546	8.9654e-08
Pp1s17_392V6	6	113	6	37	10	2011	2227	2494	32.4489	8.99102e-08
Pp1s213_128V6	15	234	4	31	2	965	1229	1008	32.4475	8.99738e-08
Pp1s31_130V6	6	214	1	16	2	962	1632	3552	32.4415	9.02442e-08
Pp1s15_447V6	1	449	10	57	57	2317	2852	6198	32.4394	9.03404e-08
Pp1s44_276V6	2	671	204	304	214	428	672	732	32.4194	9.12482e-08
Pp1s355_45V6	6	305	126	51	59	2628	2588	1305	32.3986	9.21999e-08
Pp1s135_58V6	2	289	51	62	68	633	658	335	32.3917	9.2519e-08
Pp1s5_267V6	1	906	73	188	8	97	525	11	32.3886	9.2665e-08
Pp1s86_152V6	1	252	8	26	0	219	177	153	32.3878	9.27012e-08
Pp1s149_247V6	2	334	54	69	25	1586	1282	1629	32.3658	9.37264e-08
Pp1s5_216V6	4	653	0	13	0	64	88	155	32.3523	9.43612e-08
Pp1s27_304V6	1	1288	213	85	96	2126	1352	1807	32.3436	9.47721e-08
Pp1s22_207V6	2	310	6	58	14	417	576	325	32.3349	9.51823e-08
Pp1s23_275V6	5	711	2	8	34	1991	2295	2477	32.328	9.55115e-08
Pp1s152_140V6	3	126	11	0	7	184	351	712	32.3254	9.56385e-08
Pp1s478_15V6	1	782	79	53	40	556	694	778	32.3201	9.58901e-08
Pp1s176_20V6	2	569	313	273	123	1428	1451	1020	32.3158	9.6096e-08
Pp1s166_32V6	2	161	2	22	0	1344	1455	1228	32.3146	9.61547e-08
Pp1s143_149V6	6	182	0	19	0	752	968	894	32.3079	9.64804e-08
Pp1s14_161V6	4	131	8	39	4	1596	2921	2987	32.3045	9.66405e-08
Pp1s15_292V6	3	343	14	18	21	1772	1653	9355	32.3022	9.67518e-08
Pp1s22_207V6	3	406	17	94	37	417	576	325	32.2956	9.70756e-08
Pp1s194_22V6	10	238	77	268	53	4801	11026	4687	32.2954	9.70841e-08
Pp1s81_194V6	8	350	235	158	153	2619	2825	2810	32.2896	9.73636e-08
Pp1s58_148V6	6	302	65	63	38	2426	3081	4265	32.2855	9.75637e-08
Pp1s44_13V6	1	473	19	80	57	2502	3172	4524	32.2779	9.7937e-08
Pp1s52_212V6	1	119	25	65	12	538	4701	384	32.2604	9.87956e-08
Pp1s31_230V6	1	257	33	87	100	276	238	388	32.2376	9.99289e-08
Pp1s97_82V6	1	183	16	12	26	1873	1824	832	32.2293	1.00343e-07
Pp1s101_254V6	1	348	70	232	167	1738	3967	4994	32.2281	1.00407e-07
Pp1s20_337V6	4	409	112	91	16	1481	1689	854	32.2266	1.00482e-07
Pp1s310_39V6	1	254	3	4	20	1380	1204	915	32.2198	1.00821e-07
Pp1s137_165V6	2	249	6	18	26	212	210	1469	32.177	1.03003e-07
Pp1s129_113V6	1	865	47	35	14	1561	2429	2127	32.176	1.03056e-07
Pp1s105_137V6	9	149	21	88	27	2919	6015	5657	32.1606	1.0385e-07
Pp1s207_71V6	1	1176	88	50	45	800	1043	910	32.1583	1.0397e-07
Pp1s150_58V6	20	466	36	5	26	1640	2049	2507	32.1443	1.04701e-07
Pp1s45_236V6	1	367	124	169	145	1258	1196	1925	32.1435	1.04743e-07
Pp1s52_72V6	3	373	3	23	2	486	515	599	32.136	1.05135e-07
Pp1s54_189V6	11	271	72	91	20	2481	2899	2309	32.0911	1.07527e-07
Pp1s34_221V6	6	252	30	5	29	429	715	640	32.0832	1.07952e-07
Pp1s357_30V6	4	174	5	47	6	713	1494	1176	32.0727	1.08516e-07
Pp1s43_239V6	5	274	13	6	26	1429	1506	882	32.0702	1.08653e-07
Pp1s84_145V6	7	453	6	15	45	974	958	1078	32.0669	1.08834e-07
Pp1s354_37V6	3	894	76	21	49	1713	1540	2247	32.0629	1.09049e-07
Pp1s352_10V6	1	1421	113	63	67	946	954	1242	32.0555	1.09454e-07
Pp1s119_137V6	4	442	5	44	22	1529	1976	2730	32.0441	1.10081e-07
Pp1s7_389V6	1	466	37	97	129	1394	1942	5341	32.0437	1.10101e-07
Pp1s155_55V6	3	793	6	3	24	308	256	224	32.0331	1.10687e-07
Pp1s28_261V6	5	513	28	15	8	143	242	250	32.0265	1.11054e-07
Pp1s50_26V6	6	234	14	0	0	386	409	474	32.0259	1.11087e-07
Pp1s33_273V6	1	442	15	0	1	322	340	434	32.0227	1.11263e-07
Pp1s319_36V6	1	376	19	60	198	609	701	4994	32.0215	1.1133e-07
Pp1s33_219V6	16	305	3	0	7	300	328	88	32.0162	1.11628e-07
Pp1s22_326V6	2	327	49	137	117	2341	2688	2504	32.0071	1.12135e-07
Pp1s35_329V6	3	224	8	45	27	694	858	1496	32.001	1.1248e-07
Pp1s219_42V6	5	141	0	0	14	878	1131	879	31.9977	1.12663e-07
Pp1s241_102V6	1	263	6	51	36	2070	4321	8758	31.9897	1.13115e-07
Pp1s6_295V6	5	228	0	18	6	366	399	803	31.9816	1.13573e-07
Pp1s182_61V6	16	208	8	0	0	377	944	563	31.9788	1.13736e-07
Pp1s237_18V6	2	613	27	86	68	310	312	268	31.9631	1.14631e-07
Pp1s41_63V6	10	229	61	61	19	2425	3147	3026	31.9435	1.15761e-07
Pp1s125_56V6	42	180	1	0	10	1742	2453	1136	31.9399	1.15971e-07
Pp1s20_19V6	3	117	941	274	756	10185	3806	10568	31.9374	1.16111e-07
Pp1s24_209V6	1	1048	211	71	14	1502	572	420	31.9336	1.16334e-07
Pp1s60_313V6	1	1512	98	16	51	2641	1232	3041	31.9277	1.1668e-07
Pp1s30_28V6	1	186	0	40	17	355	944	1358	31.9269	1.16724e-07
Pp1s69_69V6	6	243	7	0	0	200	173	739	31.92	1.17128e-07
Pp1s41_160V6	3	141	25	8	11	327	454	724	31.914	1.17483e-07
Pp1s2_268V6	3	341	47	137	132	457	712	1291	31.9123	1.17582e-07
Pp1s215_28V6	11	242	0	22	10	138	1527	4351	31.9096	1.1774e-07
Pp1s151_22V6	1	1368	7	3	32	122	142	143	31.8982	1.18411e-07
Pp1s72_312V6	7	257	5	22	11	177	162	441	31.8567	1.20896e-07
Pp1s223_54V6	15	471	2	2	22	306	426	356	31.8319	1.22403e-07
Pp1s275_15V6	6	432	40	27	30	230	412	571	31.8296	1.22542e-07
Pp1s23_50V6	3	259	56	103	28	5479	4299	2350	31.8078	1.23889e-07
Pp1s405_21V6	3	219	19	34	18	1810	1269	2892	31.805	1.2406e-07
Pp1s9_366V6	3	238	7	6	0	128	360	718	31.7901	1.24985e-07
Pp1s75_252V6	8	196	11	21	8	68	89	254	31.7856	1.25267e-07
Pp1s72_276V6	5	269	0	12	2	62	53	118	31.7825	1.25464e-07
Pp1s178_54V6	9	1094	70	279	93	277	789	158	31.7817	1.25515e-07
Pp1s77_67V6	3	124	136	69	48	21762	23761	7417	31.7732	1.26045e-07
Pp1s237_59V6	1	127	9	47	29	3266	4950	9529	31.7664	1.26479e-07
Pp1s35_68V6	5	215	24	5	10	630	657	1410	31.7623	1.26736e-07
Pp1s274_69V6	12	165	5	25	0	1628	1251	719	31.7605	1.26854e-07
Pp1s9_317V6	10	336	0	15	9	5213	3125	7939	31.7506	1.27479e-07
Pp1s8_199V6	7	299	2	58	21	391	1148	1229	31.7489	1.27588e-07
Pp1s348_22V6	1	390	39	104	119	943	1013	2059	31.7347	1.28498e-07
Pp1s9_318V6	11	198	113	351	540	2673	4629	8985	31.7195	1.29482e-07
Pp1s33_47V6	1	458	0	8	4	152	112	614	31.7161	1.29696e-07
Pp1s19_25V6	2	258	11	38	67	398	939	4858	31.7117	1.29984e-07
Pp1s8_311V6	3	544	0	17	0	808	901	872	31.6981	1.30871e-07
Pp1s189_118V6	13	600	6	22	1	953	1106	1639	31.698	1.30876e-07
Pp1s475_12V6	6	312	0	4	18	1309	5069	2492	31.6927	1.31224e-07
Pp1s109_52V6	1	211	6	0	0	195	268	762	31.6923	1.31251e-07
Pp1s36_207V6	3	161	3	0	10	4418	5228	2111	31.6839	1.31806e-07
Pp1s93_116V6	5	191	15	2	8	312	649	792	31.6657	1.33006e-07
Pp1s31_169V6	2	89	4	32	9	343	865	1476	31.6634	1.33161e-07
Pp1s200_112V6	2	419	17	22	34	160	154	916	31.653	1.33853e-07
Pp1s180_65V6	2	298	27	11	30	302	738	475	31.6469	1.34264e-07
Pp1s42_85V6	2	319	65	30	24	2051	2456	2145	31.6455	1.34357e-07
Pp1s4_484V6	7	161	41	27	19	956	1551	1728	31.6433	1.3451e-07
Pp1s180_15V6	1	118	29	8	9	539	711	787	31.6377	1.34881e-07
Pp1s35_60V6	8	186	0	8	0	25	44	149	31.6364	1.34974e-07
Pp1s31_72V6	17	245	0	16	1	515	416	407	31.6278	1.35555e-07
Pp1s68_56V6	8	144	17	1	6	95	178	128	31.6216	1.35975e-07
Pp1s308_21V6	4	275	14	78	33	631	990	957	31.6187	1.36169e-07
Pp1s89_217V6	7	196	24	142	59	3379	6278	3693	31.6113	1.36676e-07
Pp1s214_22V6	3	200	2	2	15	184	245	135	31.6036	1.37201e-07
Pp1s91_24V6	2	390	7	37	102	440	619	1033	31.5998	1.37466e-07
Pp1s424_27V6	6	224	96	95	113	1471	1043	809	31.5982	1.37573e-07
Pp1s10_102V6	2	239	38	102	53	10476	12465	14015	31.5937	1.37886e-07
Pp1s20_103V6	3	246	2	27	0	1052	2218	2015	31.591	1.38069e-07
Pp1s234_67V6	4	243	30	88	81	598	562	741	31.5906	1.38098e-07
Pp1s8_169V6	9	217	47	33	5	1049	1049	1030	31.5904	1.38109e-07
Pp1s104_158V6	1	604	80	90	130	327	303	897	31.5887	1.38233e-07
Pp1s31_116V6	10	276	24	5	1	1139	1122	1233	31.5875	1.38312e-07
Pp1s44_176V6	5	133	1	25	11	514	2360	5965	31.5766	1.39072e-07
Pp1s191_78V6	8	205	27	65	33	518	733	1163	31.5757	1.39129e-07
Pp1s15_390V6	7	186	0	12	0	1329	1694	3128	31.5726	1.39346e-07
Pp1s97_133V6	1	511	23	30	18	69	326	57	31.5697	1.39548e-07
Pp1s88_201V6	10	299	24	3	11	215	250	414	31.5645	1.3991e-07
Pp1s49_256V6	9	338	16	65	25	1384	1824	1963	31.5534	1.40689e-07
Pp1s194_22V6	14	345	164	306	74	4801	11026	4687	31.5533	1.407e-07
Pp1s11_325V6	12	138	0	44	51	151	806	2560	31.538	1.4178e-07
Pp1s28_230V6	10	136	18	1	9	1145	1921	2114	31.5341	1.42055e-07
Pp1s32_24V6	1	725	80	176	54	1272	1496	873	31.5203	1.43036e-07
Pp1s241_102V6	4	150	26	73	57	2070	4321	8758	31.5004	1.4447e-07
Pp1s63_206V6	13	245	10	35	25	3568	2674	5672	31.4958	1.44802e-07
Pp1s91_39V6	2	361	0	12	3	209	183	473	31.4743	1.46367e-07
Pp1s264_6V6	5	192	35	4	12	288	137	475	31.4721	1.46529e-07
Pp1s79_62V6	1	379	37	2	36	596	638	886	31.4524	1.47981e-07
Pp1s21_387V6	2	243	5	6	0	117	132	711	31.4497	1.4818e-07
Pp1s2_36V6	2	541	16	1	1	1013	1578	906	31.4344	1.49316e-07
Pp1s224_13V6	1	503	39	8	8	1031	1396	254	31.4296	1.49674e-07
Pp1s142_144V6	10	509	16	0	0	3087	4918	1145	31.4247	1.50043e-07
Pp1s76_212V6	5	16	15	5	3	1170	2015	2836	31.4215	1.50283e-07
Pp1s39_427V6	1	422	7	28	1	332	316	274	31.4149	1.50778e-07
Pp1s95_92V6	11	111	3	6	21	808	573	482	31.4109	1.5108e-07
Pp1s11_18V6	7	154	0	22	0	1203	2264	2029	31.4064	1.51424e-07
Pp1s280_55V6	1	525	44	61	142	786	917	1143	31.4033	1.51657e-07
Pp1s77_315V6	1	643	137	73	149	2364	2535	2480	31.4024	1.51721e-07
Pp1s118_101V6	3	299	29	86	49	384	490	656	31.3926	1.5247e-07
Pp1s447_11V6	3	374	20	33	11	1167	1242	2398	31.3911	1.52582e-07
Pp1s114_58V6	1	186	0	2	4	24	26	4	31.3846	1.5308e-07
Pp1s122_28V6	1	132	0	0	2	879	1804	171	31.3801	1.53424e-07
Pp1s129_193V6	11	250	0	31	5	1050	5809	7514	31.3775	1.53628e-07
Pp1s34_302V6	2	305	4	33	6	1582	1484	1041	31.358	1.55127e-07
Pp1s194_18V6	3	233	10	79	63	965	1509	2013	31.3519	1.55605e-07
Pp1s83_184V6	7	155	0	17	0	2226	2270	1959	31.3414	1.56423e-07
Pp1s38_395V6	4	156	18	26	75	94	151	151	31.3312	1.57223e-07
Pp1s192_46V6	4	809	22	22	49	762	1052	677	31.3297	1.57341e-07
Pp1s31_343V6	1	267	10	51	31	1256	1489	2316	31.2996	1.5973e-07
Pp1s379_3V6	4	237	15	42	10	2490	2339	2634	31.2994	1.59743e-07
Pp1s59_81V6	9	2105	2787	2804	1597	3906	4480	2580	31.2954	1.60061e-07
Pp1s28_211V6	3	249	5	24	0	910	1287	1484	31.2954	1.60062e-07
Pp1s533_11V6	2	270	23	90	69	1525	1751	2018	31.2749	1.61712e-07
Pp1s55_112V6	1	704	36	94	74	327	375	616	31.2732	1.61849e-07
Pp1s26_265V6	1	111	0	0	6	38	61	19	31.2632	1.62664e-07
Pp1s68_127V6	1	256	2	3	32	1027	1133	1517	31.2585	1.63042e-07
Pp1s119_47V6	11	534	16	19	8	2276	1591	5213	31.2567	1.63187e-07
Pp1s333_32V6	4	761	255	209	123	2124	2275	1867	31.2548	1.63345e-07
Pp1s312_44V6	4	384	20	33	2	648	792	936	31.2513	1.63633e-07
Pp1s30_297V6	13	489	60	26	5	1503	1346	956	31.2446	1.64182e-07
Pp1s174_123V6	7	1111	186	173	119	2976	4088	3548	31.2305	1.65341e-07
Pp1s257_85V6	4	297	1	2	22	1056	973	1084	31.2273	1.65606e-07
Pp1s165_129V6	4	399	27	6	2	888	1081	727	31.2254	1.65768e-07
Pp1s1_128V6	1	1145	161	233	48	1475	2696	1078	31.2142	1.66694e-07
Pp1s18_84V6	4	254	61	133	108	3616	3953	5855	31.2001	1.67871e-07
Pp1s56_100V6	3	2663	27	46	9	10	7	7	31.1972	1.68117e-07
Pp1s290_9V6	1	170	1	2	23	755	831	890	31.188	1.68895e-07
Pp1s47_291V6	2	316	0	15	0	1436	1078	805	31.1827	1.69337e-07
Pp1s5_379V6	1	324	0	19	0	135	170	144	31.1824	1.69371e-07
Pp1s315_38V6	2	136	1	1	14	1299	1643	1042	31.1801	1.69562e-07
Pp1s186_72V6	8	156	0	10	5	31	21	85	31.1783	1.69711e-07
Pp1s65_286V6	5	1203	240	229	221	1395	1715	2152	31.1517	1.71983e-07
Pp1s332_28V6	1	595	6	8	10	54	16	184	31.1407	1.72935e-07
Pp1s28_231V6	2	278	0	10	3	323	403	1533	31.1391	1.73074e-07
Pp1s100_231V6	2	781	22	101	143	2003	6089	17554	31.1343	1.73489e-07
Pp1s333_56V6	1	392	86	76	39	1637	2478	2024	31.1341	1.73509e-07
Pp1s139_98V6	6	422	7	19	9	682	633	2083	31.1187	1.74851e-07
Pp1s134_27V6	6	239	0	8	0	15	9	20	31.1111	1.75513e-07
Pp1s272_57V6	5	708	9	54	26	2320	2672	2847	31.1106	1.7556e-07
Pp1s197_93V6	7	240	12	3	4	155	168	621	31.1	1.76491e-07
Pp1s44_31V6	1	463	488	379	14	10133	10593	816	31.0999	1.76501e-07
Pp1s167_150V6	2	330	2	24	4	1898	2619	3575	31.0985	1.76627e-07
Pp1s194_12V6	4	217	5	26	4	2998	2433	2474	31.0976	1.76698e-07
Pp1s253_35V6	5	174	16	37	2	300	3175	109	31.095	1.76936e-07
Pp1s199_88V6	1	372	15	67	157	474	541	2286	31.0863	1.77703e-07
Pp1s149_292V6	3	245	12	24	10	184	144	374	31.0672	1.79407e-07
Pp1s77_115V6	1	156	42	27	53	376	405	237	31.0656	1.79556e-07
Pp1s235_56V6	1	226	10	14	2	198	1992	182	31.0577	1.80259e-07
Pp1s51_297V6	6	277	0	10	0	19	19	40	31.0526	1.8072e-07
Pp1s55_99V6	16	372	33	50	17	3206	2695	3863	31.0457	1.81344e-07
Pp1s38_300V6	2	213	0	8	0	1135	2303	7801	31.0413	1.81752e-07
Pp1s66_28V6	7	387	34	90	56	1603	2008	2896	31.0396	1.81906e-07
Pp1s326_66V6	2	490	41	78	56	724	780	1420	31.0213	1.83577e-07
Pp1s223_29V6	1	634	55	103	124	32	27	59	31.0211	1.83593e-07
Pp1s283_50V6	1	171	0	26	3	202	192	86	31.008	1.84797e-07
Pp1s314_15V6	4	254	20	36	10	1689	1713	2821	31.0074	1.84857e-07
Pp1s57_97V6	16	321	1	19	4	726	682	1007	31.0008	1.85466e-07
Pp1s368_36V6	8	227	22	30	52	3945	5048	3169	30.9797	1.87436e-07
Pp1s47_221V6	4	214	154	144	113	8664	4621	6451	30.9725	1.88112e-07
Pp1s104_135V6	2	918	34	25	6	740	757	1079	30.9522	1.90028e-07
Pp1s79_115V6	8	176	0	15	7	2713	4895	16163	30.9411	1.91081e-07
Pp1s132_95V6	8	190	23	32	4	3348	4677	5952	30.9353	1.9164e-07
Pp1s89_183V6	8	647	4	49	10	752	1042	573	30.9293	1.92216e-07
Pp1s147_151V6	1	533	215	217	204	1027	1348	1670	30.9289	1.92258e-07
Pp1s74_190V6	1	341	71	63	86	2351	1678	1239	30.9206	1.93055e-07
Pp1s225_55V6	5	272	4	0	4	7190	24745	2332	30.9204	1.93077e-07
[truncated: 67,723 more rows]

## Sheet: IR significant
GeneID	intronNo	intronLength	D_intron	B1_intron	B4_intron	uniq_D	uniq_B1	uniq_B4	uniChiSquared	P-value		Notes
Pp1s159_143V6	1	468	46	640	330	1336	3435	8981	783.57	7.07881e-171		Column A: gene ID from Physcomitrella genome annotation version 1.6
Pp1s251_44V6	1	217	0	276	383	100	1786	16390	772.065	2.22985e-168		Column B: retained intron of the gene counted from 5' of the genome
Pp1s141_27V6	1	590	2676	1064	1025	45614	43125	21458	605.032	4.15837e-132		Column C: length of retained intron (bp)
Pp1s148_48V6	1	439	17	607	416	115	704	1694	477.553	1.99829e-104		Column D: number of reads supporting the IR event in dark-grown (D) sample
Pp1s475_27V6	2	137	5	204	151	895	7711	41259	467.971	2.40672e-102		Column E: number of reads supporting the IR event in 1h blue light (B1) sample
Pp1s359_29V6	1	1074	148	857	1151	373	1247	4163	434.894	3.66474e-95		Column F: number of reads supporting the IR event in 4h blue light (B4) sample
Pp1s523_16V6	1	556	14	629	21	453	1048	345	390.308	1.76092e-85		Column G: number of reads belonging to the gene in D
Pp1s213_80V6	1	275	37	534	461	2780	18813	53039	389.531	2.59636e-85		Column H: number of reads belonging to the gene in B1
Pp1s131_154V6	1	466	38	626	915	431	2204	8417	385.168	2.30017e-84		Column I: number of reads belonging to the gene in B4
Pp1s62_115V6	9	1322	505	747	812	995	1126	604	369.889	4.78305e-81		Column J: chi-squared value (goodness-of-fit) comparing D, E, F taking G, H, I as the background
Pp1s421_3V6	1	317	0	108	178	633	2214	23259	319.232	4.78286e-70		Column K: corresponding P-values
Pp1s109_232V6	2	236	195	800	228	58026	82444	63711	318.64	6.43027e-70		*Details can ne found in http://rackj.sourceforge.net/Scripts/index.html#SSIRcompare
Pp1s26_236V6	1	87	929	303	261	26241	24543	14658	316.282	2.09053e-69
Pp1s109_145V6	1	185	10	296	251	631	4445	15090	313.528	8.28483e-69
Pp1s2_609V6	1	274	945	2123	2398	6863	9643	8971	306.736	2.47303e-67
Pp1s422_8V6	5	244	55	383	207	4213	8986	17894	291.974	3.96927e-64
Pp1s46_42V6	1	213	4	165	213	755	2892	17589	285.905	8.25152e-63
Pp1s317_49V6	1	991	82	316	204	1189	1898	4872	281.267	8.38889e-62
Pp1s170_47V6	1	547	321	1405	737	1385	3410	3602	278.34	3.62395e-61
Pp1s81_131V6	1	335	108	253	230	1545	1879	7010	276.935	7.31812e-61
Pp1s15_409V6	1	246	31	399	733	1287	3443	16007	273.284	4.53991e-60
Pp1s426_30V6	1	491	504	1075	691	2025	1841	1449	264.998	2.85973e-58
Pp1s334_17V6	1	335	9	134	203	369	753	5489	257.264	1.36739e-56
Pp1s258_44V6	1	125	8	87	35	1732	5208	25615	255.18	3.87632e-56
Pp1s81_131V6	2	852	110	223	197	1545	1879	7010	254.196	6.33847e-56
Pp1s166_98V6	3	465	11	18	115	248	315	176	249.407	6.94865e-55
Pp1s345_10V6	2	715	378	1462	1048	4852	10660	13646	246.329	3.23784e-54
Pp1s145_58V6	2	418	329	153	143	679	90	100	242.613	2.07625e-53
Pp1s12_231V6	1	219	3	148	383	95	1213	12517	239.362	1.05494e-52
Pp1s118_26V6	1	166	28	197	27	1	81	5	234.414	1.25209e-51
Pp1s157_51V6	1	159	23	33	99	4070	5204	2012	224.392	1.87854e-49
Pp1s215_7V6	1	1747	1438	982	781	1109	1129	1117	220.883	1.08606e-48
Pp1s209_44V6	3	886	253	432	575	1830	2016	1498	217.065	7.3289e-48
Pp1s18_130V6	7	149	42	70	178	688	2714	1142	213.189	5.08937e-47
Pp1s109_249V6	1	1457	442	74	49	14716	11143	4721	207.653	8.10648e-46
Pp1s141_27V6	2	117	1253	596	516	45614	43125	21458	200.73	2.58202e-44
Pp1s174_41V6	1	2099	176	71	145	43	17	9	198.199	9.15609e-44
Pp1s5_83V6	5	158	18	280	125	2089	12560	22105	194.258	6.56833e-43
Pp1s21_270V6	9	234	7	108	71	1329	3288	13154	193.071	1.18887e-42
Pp1s264_71V6	1	590	0	79	110	49	226	1833	192.629	1.48316e-42
Pp1s37_124V6	1	240	294	8	27	23134	16592	2844	188.116	1.41608e-41
Pp1s183_67V6	1	735	28	108	131	1403	2056	12359	184.465	8.79107e-41
Pp1s258_44V6	4	409	10	91	68	1732	5208	25615	183.193	1.66012e-40
Pp1s212_34V6	2	828	65	268	203	2329	3058	6859	179.325	1.14825e-39
Pp1s131_175V6	1	497	11	221	433	110	715	3988	177.618	2.69624e-39
Pp1s43_120V6	1	428	18	190	278	550	1448	6664	175.543	7.60979e-39
Pp1s21_270V6	12	229	1	134	139	1329	3288	13154	175.506	7.75091e-39
Pp1s407_2V6	3	353	0	6	3	10	26	1151	174.647	1.19113e-38
Pp1s15_70V6	1	254	155	7	13	4733	5930	953	174.254	1.44958e-38
Pp1s41_288V6	4	1043	4280	5145	3813	3952	5751	4666	171.493	5.76358e-38
Pp1s239_18V6	3	393	20	95	176	1446	1808	15119	170.986	7.42892e-38
Pp1s38_395V6	2	3109	276	244	115	94	151	151	170.872	7.86434e-38
Pp1s38_300V6	8	266	6	164	170	1135	2303	7801	169.558	1.51678e-37
Pp1s246_34V6	6	980	204	209	425	1071	1681	1236	166.038	8.81452e-37
Pp1s152_82V6	2	354	66	222	84	5283	9121	15445	164.378	2.02198e-36
Pp1s41_264V6	1	228	0	28	66	124	275	6489	164.095	2.32958e-36
Pp1s13_380V6	2	1340	1196	1406	1462	2104	2683	4050	164.061	2.36918e-36
Pp1s283_53V6	3	146	90	179	389	7445	7751	8705	163.097	3.836e-36
Pp1s39_426V6	3	362	10	209	92	1104	4142	7192	161.457	8.7125e-36
Pp1s26_236V6	2	653	302	50	138	26241	24543	14658	161.31	9.37496e-36
Pp1s96_157V6	7	825	450	648	275	880	1534	269	160.939	1.12856e-35
Pp1s116_56V6	2	974	548	336	214	4939	6117	4297	159.273	2.59577e-35
Pp1s209_27V6	1	1314	642	891	525	5327	13250	7931	157.969	4.98293e-35
Pp1s9_179V6	4	281	294	675	712	16398	20995	41230	155.637	1.59904e-34
Pp1s246_64V6	1	875	265	610	323	1753	1695	983	154.68	2.58034e-34
Pp1s7_457V6	1	248	20	144	133	7961	8345	24989	153.902	3.80693e-34
Pp1s429_29V6	1	791	0	73	86	20	241	1599	153.777	4.0519e-34
Pp1s66_68V6	1	914	264	358	247	3017	7510	8097	153.319	5.09536e-34
Pp1s61_279V6	2	289	299	938	184	6300	16952	8685	152.047	9.6238e-34
Pp1s7_212V6	1	284	68	441	485	3794	6478	12419	151.536	1.24249e-33
Pp1s135_21V6	3	492	9	21	97	5	48	929	147.617	8.81968e-33
Pp1s114_123V6	4	669	3	86	83	347	1057	5107	144.92	3.39588e-32
Pp1s199_130V6	1	117	5	146	130	3391	7879	23623	144.694	3.80245e-32
Pp1s7_456V6	1	619	0	34	4	32	60	267	144.585	4.01488e-32
Pp1s475_27V6	1	90	1	52	29	895	7711	41259	144.319	4.58613e-32
Pp1s28_315V6	1	316	17	119	516	283	351	4587	144.056	5.23148e-32
Pp1s33_127V6	2	322	34	156	94	814	2432	6186	142.935	9.16529e-32
Pp1s72_43V6	1	244	4536	4091	3556	42178	45589	42602	141.788	1.62571e-31
Pp1s80_63V6	2	1512	1291	1507	989	1757	2530	2212	140.255	3.49999e-31
Pp1s77_215V6	3	953	102	280	376	1595	2453	1828	139.857	4.27052e-31
Pp1s41_264V6	2	165	0	23	53	124	275	6489	137.575	1.33624e-30
Pp1s55_31V6	2	1872	513	151	1092	5314	2224	7191	136.318	2.50583e-30
Pp1s168_35V6	2	1182	109	343	237	785	1207	2078	135.855	3.15855e-30
Pp1s201_82V6	6	317	0	30	19	102	526	4415	135.511	3.75044e-30
Pp1s87_162V6	2	1435	2416	3960	2943	3256	5383	5161	134.852	5.21601e-30
Pp1s212_44V6	1	317	5	115	47	562	4112	9748	134.16	7.37118e-30
Pp1s380_28V6	5	1157	721	524	404	1969	2554	1890	131.701	2.52094e-29
Pp1s55_66V6	1	2197	567	2815	392	623	5098	775	130.982	3.61012e-29
Pp1s77_278V6	1	1654	47	92	106	719	1812	497	130.114	5.57262e-29
Pp1s291_22V6	3	97	24	8	31	8840	9937	1873	128.645	1.16172e-28
Pp1s214_87V6	1	149	0	5	29	50	8	1420	127.591	1.96754e-28
Pp1s364_56V6	1	416	265	393	605	5391	6317	5889	125.116	6.78202e-28
Pp1s120_164V6	2	417	8	91	45	3209	6184	16741	124.6	8.77737e-28
Pp1s6_204V6	1	617	370	521	348	487	368	218	124.328	1.006e-27
Pp1s188_39V6	1	181	0	65	112	261	975	7707	124.179	1.08347e-27
Pp1s21_270V6	10	199	0	45	16	1329	3288	13154	124.092	1.13203e-27
Pp1s162_133V6	2	721	603	664	363	1499	1984	1843	122.321	2.74354e-27
Pp1s45_25V6	1	274	1942	3069	751	33441	40942	14319	121.955	3.29514e-27
Pp1s307_12V6	1	351	26	109	471	412	442	5643	121.251	4.68496e-27
Pp1s241_102V6	2	262	55	234	166	2070	4321	8758	120.322	7.4529e-27
Pp1s4_113V6	1	284	34	118	219	8007	10830	9656	120.295	7.55575e-27
Pp1s35_126V6	14	272	17	94	31	2648	3257	6618	119.684	1.02533e-26
Pp1s134_56V6	1	141	7	4	6	2597	1287	65	118.926	1.49813e-26
Pp1s105_137V6	10	391	95	351	110	2919	6015	5657	118.783	1.60951e-26
Pp1s77_164V6	4	622	395	445	287	1987	3162	3302	118.488	1.8646e-26
Pp1s427_23V6	5	298	0	35	16	112	412	2275	118.358	1.99063e-26
Pp1s237_29V6	11	267	427	153	129	4741	3042	732	118.322	2.02667e-26
Pp1s111_37V6	2	138	0	27	32	513	546	5858	118.025	2.35115e-26
Pp1s124_10V6	9	562	0	189	9	330	1026	427	117.226	3.5048e-26
Pp1s323_3V6	3	612	8	48	28	962	1336	6517	116.581	4.83878e-26
Pp1s65_9V6	3	305	217	78	226	3412	2900	2219	116.23	5.76814e-26
Pp1s118_232V6	3	212	284	765	64	19375	48921	15117	115.824	7.0656e-26
Pp1s189_18V6	1	384	4	58	129	150	367	3754	115.478	8.40064e-26
Pp1s27_326V6	1	413	26	120	290	194	321	2328	114.797	1.1806e-25
Pp1s258_44V6	2	126	1	23	0	1732	5208	25615	114.565	1.32611e-25
Pp1s297_16V6	3	618	535	634	958	1485	1146	1510	114.4	1.43996e-25
Pp1s159_68V6	8	679	83	41	25	9674	11739	23007	114.085	1.68545e-25
Pp1s175_7V6	2	1283	55	93	125	138	99	65	113.813	1.93135e-25
Pp1s198_75V6	1	673	6	181	168	129	2112	5813	113.408	2.36496e-25
Pp1s19_96V6	2	178	10	2	3	105	500	1383	113.145	2.69702e-25
Pp1s133_10V6	6	302	1163	913	399	22726	25806	12962	111.472	6.2267e-25
Pp1s37_41V6	1	1014	29	179	167	1804	3002	7451	111.436	6.33862e-25
Pp1s132_175V6	1	744	2	87	164	137	794	5409	111.222	7.05556e-25
Pp1s99_95V6	1	297	0	32	78	45	592	9659	110.859	8.45658e-25
Pp1s345_41V6	1	242	9	49	60	178	272	1983	110.819	8.62732e-25
Pp1s377_35V6	11	604	9	8	84	3592	3761	3744	110.412	1.05744e-24
Pp1s79_115V6	11	286	9	109	108	2713	4895	16163	108.338	2.98402e-24
Pp1s6_214V6	6	400	569	508	299	3006	3830	3241	108.226	3.15518e-24
Pp1s62_228V6	1	229	6	21	20	100	831	62	108.126	3.31762e-24
Pp1s146_112V6	1	208	0	30	23	298	997	7476	108.1	3.36076e-24
Pp1s223_22V6	8	268	0	12	0	4	1	5	108	3.53263e-24
Pp1s38_249V6	2	199	0	37	50	111	226	1978	107.817	3.87067e-24
Pp1s168_58V6	3	148	0	49	0	3512	3048	3180	107.581	4.35515e-24
Pp1s41_162V6	1	973	2	165	155	233	1680	4485	106.771	6.53187e-24
Pp1s21_270V6	11	124	8	121	161	1329	3288	13154	106.575	7.20383e-24
Pp1s422_8V6	7	200	11	116	56	4213	8986	17894	106.083	9.21437e-24
Pp1s199_130V6	2	428	0	54	21	3391	7879	23623	105.869	1.02502e-23
Pp1s33_389V6	2	223	10	77	64	3303	4527	16581	105.558	1.19752e-23
Pp1s25_110V6	1	547	74	258	282	1586	2552	6358	104.711	1.82946e-23
Pp1s168_58V6	4	303	3	82	24	3512	3048	3180	104.541	1.9915e-23
Pp1s27_97V6	1	304	129	202	788	9159	8422	71947	104.502	2.031e-23
Pp1s40_17V6	4	295	13	94	111	2761	4794	20418	103.79	2.89891e-23
Pp1s63_161V6	1	454	56	212	241	11330	13106	11925	103.678	3.06644e-23
Pp1s59_249V6	12	272	591	801	417	7423	13608	9942	103.365	3.58547e-23
Pp1s271_16V6	1	329	194	125	191	2727	2251	1232	103.132	4.02945e-23
Pp1s59_238V6	7	1134	257	74	169	1057	843	1549	103.033	4.23324e-23
Pp1s71_244V6	25	155	0	18	0	237	473	2468	102.939	4.43759e-23
Pp1s54_110V6	1	461	81	81	15	1178	5059	584	102.46	5.63804e-23
Pp1s145_122V6	1	280	0	44	18	225	419	1461	102.404	5.79887e-23
Pp1s152_65V6	1	176	14	20	0	233	4610	153	102.357	5.93569e-23
Pp1s241_102V6	3	229	58	310	307	2070	4321	8758	102.128	6.65427e-23
Pp1s56_71V6	1	431	48	134	50	13851	11183	14936	102.124	6.66874e-23
Pp1s165_40V6	2	718	89	309	232	11165	14180	8978	102.118	6.69044e-23
Pp1s59_328V6	2	279	6	52	69	155	269	1834	102.005	7.07749e-23
Pp1s205_59V6	5	245	3	120	38	1770	2969	3251	101.994	7.11764e-23
Pp1s31_66V6	1	501	11	68	137	254	345	2692	101.694	8.26649e-23
Pp1s73_28V6	17	329	4	21	1	100	131	707	101.273	1.02051e-22
Pp1s72_288V6	1	473	1	40	4	70	319	914	101.152	1.08415e-22
Pp1s324_44V6	2	793	10	52	82	80	215	1686	101.078	1.12491e-22
Pp1s171_5V6	2	873	2049	1495	201	9791	9697	1503	101.025	1.1553e-22
Pp1s20_19V6	7	627	666	126	868	10185	3806	10568	100.765	1.31582e-22
Pp1s9_126V6	2	708	34	15	30	11	1	27	100.412	1.56971e-22
Pp1s12_340V6	1	1247	216	336	430	406	342	359	100.271	1.68438e-22
Pp1s311_22V6	6	763	619	978	713	2847	4236	4926	100.036	1.89471e-22
Pp1s201_82V6	2	212	0	46	75	102	526	4415	99.7617	2.17284e-22
Pp1s11_39V6	1	150	0	52	65	412	1774	11114	99.482	2.499e-22
Pp1s272_32V6	3	160	0	34	93	235	557	8442	98.3913	4.31114e-22
Pp1s317_16V6	1	1392	20	0	33	10	25	131	98.3199	4.46794e-22
Pp1s50_182V6	3	753	106	40	50	799	1180	1362	98.1111	4.95967e-22
Pp1s184_87V6	1	345	6	6	2	16	303	340	98.0571	5.09521e-22
Pp1s5_83V6	4	206	2	99	31	2089	12560	22105	97.914	5.47337e-22
Pp1s264_71V6	2	136	0	29	28	49	226	1833	96.4385	1.14459e-21
Pp1s39_426V6	4	132	18	136	57	1104	4142	7192	96.16	1.3156e-21
Pp1s12_401V6	1	311	32	115	170	7571	5966	22415	95.9712	1.44581e-21
Pp1s84_218V6	1	706	238	163	80	1756	1996	1923	95.8992	1.4988e-21
Pp1s141_27V6	3	128	486	242	263	45614	43125	21458	94.2473	3.42348e-21
Pp1s270_82V6	4	241	0	3	8	412	3715	244	94.1892	3.52434e-21
Pp1s342_16V6	10	831	56	39	39	6063	25930	9936	94.0979	3.68888e-21
Pp1s180_8V6	1	620	455	388	109	19612	31836	7765	93.8585	4.15803e-21
Pp1s15_328V6	5	203	5	38	27	375	696	3850	93.8503	4.17506e-21
Pp1s360_13V6	1	287	1846	702	2012	41820	20546	38906	93.1834	5.82758e-21
Pp1s161_32V6	1	611	43	60	660	433	219	8175	93.0104	6.35405e-21
Pp1s38_395V6	3	2214	146	100	69	94	151	151	92.9692	6.48639e-21
Pp1s38_249V6	3	122	4	47	87	111	226	1978	92.5786	7.88528e-21
Pp1s12_401V6	2	141	5	70	92	7571	5966	22415	91.8172	1.15385e-20
Pp1s107_10V6	2	662	94	247	180	1445	1994	3508	91.6587	1.24899e-20
Pp1s17_201V6	1	524	26	243	218	2287	10710	22578	91.1054	1.64705e-20
Pp1s264_55V6	5	136	0	13	39	22	85	2836	90.88	1.84352e-20
Pp1s75_223V6	2	735	198	454	424	1926	2324	3742	90.7732	1.94466e-20
Pp1s131_104V6	1	977	165	157	245	686	1290	2555	90.5743	2.14804e-20
Pp1s33_94V6	3	317	15	17	35	5988	8429	2173	90.3817	2.36514e-20
Pp1s77_163V6	2	233	21	132	67	734	2064	3900	90.3519	2.40063e-20
Pp1s279_9V6	3	1258	63	34	122	2693	1793	1679	90.1889	2.60459e-20
Pp1s34_237V6	3	358	2	79	39	29	1100	2843	90.0713	2.76224e-20
Pp1s387_30V6	3	221	127	358	453	3828	4169	6535	90.0399	2.80601e-20
Pp1s219_50V6	5	291	8	69	97	15025	16352	12579	89.5868	3.51948e-20
Pp1s6_256V6	8	297	100	1350	314	1003	5381	1523	89.0341	4.63963e-20
Pp1s86_207V6	3	229	206	478	124	6920	11185	7119	88.574	5.83996e-20
Pp1s343_50V6	5	373	24	172	138	563	1444	3089	88.262	6.82577e-20
Pp1s169_58V6	2	245	62	166	72	2820	3324	705	88.2544	6.85181e-20
Pp1s29_327V6	1	948	235	362	479	339	448	361	87.9879	7.82837e-20
Pp1s141_43V6	2	235	0	9	3	170	205	2631	87.8349	8.45052e-20
Pp1s16_114V6	1	535	223	129	165	635	775	1100	87.6121	9.44648e-20
Pp1s220_81V6	2	320	9	59	13	73	67	110	87.5221	9.88113e-20
Pp1s339_2V6	2	534	272	210	189	1253	1770	1954	87.3562	1.07363e-19
Pp1s84_178V6	3	608	8	2	2	83	280	1147	87.2646	1.12394e-19
Pp1s142_132V6	1	1075	58	130	109	754	971	2583	86.8902	1.35531e-19
Pp1s5_83V6	2	322	3	85	24	2089	12560	22105	86.7356	1.46419e-19
Pp1s11_299V6	6	1567	279	348	287	791	1940	1525	86.4186	1.71566e-19
Pp1s350_5V6	1	715	2171	2521	2690	265133	384477	420967	86.2565	1.86056e-19
Pp1s318_58V6	6	569	78	88	48	959	1982	2872	86.2524	1.8644e-19
Pp1s54_32V6	5	713	21	29	172	1363	2578	3431	85.9082	2.21443e-19
Pp1s55_140V6	4	232	0	8	4	25	161	2724	85.8219	2.31213e-19
Pp1s223_3V6	5	132	2	23	6	649	457	1956	85.7627	2.38159e-19
Pp1s19_13V6	1	331	106	217	809	11542	10194	72765	85.7624	2.38193e-19
Pp1s37_240V6	1	352	17	124	71	734	1454	2740	85.7367	2.41271e-19
Pp1s107_102V6	1	1201	399	201	140	700	550	572	85.1988	3.15728e-19
Pp1s32_210V6	8	327	84	102	195	2055	2590	1955	84.9963	3.4938e-19
Pp1s51_131V6	1	419	901	795	2393	1756	1147	3267	84.9037	3.65919e-19
Pp1s323_3V6	2	158	8	51	50	962	1336	6517	84.8488	3.76104e-19
Pp1s13_392V6	1	678	12	111	94	1440	2488	6156	84.4753	4.53346e-19
Pp1s28_153V6	6	577	155	86	53	602	801	687	84.4101	4.68371e-19
Pp1s77_163V6	3	167	11	95	38	734	2064	3900	84.2755	5.00973e-19
Pp1s40_17V6	2	911	19	107	159	2761	4794	20418	83.7642	6.46903e-19
Pp1s291_59V6	2	644	229	188	143	2045	3938	2302	83.5933	7.04604e-19
Pp1s90_2V6	3	337	82	396	324	551	1332	2023	83.543	7.2254e-19
Pp1s63_162V6	2	922	39	104	196	4156	5045	5135	83.514	7.33095e-19
Pp1s378_8V6	1	388	15	83	151	305	681	4025	83.4276	7.65453e-19
Pp1s221_49V6	3	248	6	93	81	8852	9946	6649	83.0128	9.41895e-19
Pp1s38_133V6	3	352	8	0	0	3	28	3	82.6667	1.11985e-18
Pp1s120_130V6	2	347	77	15	33	1326	1757	1934	82.2014	1.41314e-18
Pp1s12_126V6	3	206	53	231	28	5260	13325	7878	81.3934	2.11669e-18
Pp1s38_300V6	6	387	31	106	113	1135	2303	7801	80.9837	2.5979e-18
Pp1s212_8V6	2	225	106	100	9	1286	3859	360	80.8237	2.8142e-18
Pp1s12_44V6	1	923	216	483	408	4562	9390	14091	80.711	2.97736e-18
Pp1s249_38V6	2	248	19	91	50	626	606	1098	80.5515	3.22444e-18
Pp1s170_45V6	2	212	11	65	18	825	915	1559	80.4953	3.31642e-18
Pp1s276_75V6	1	173	6	91	70	1239	2046	4814	80.0597	4.12332e-18
Pp1s74_241V6	1	358	0	22	30	8	5	46	80.0298	4.18559e-18
Pp1s369_6V6	2	124	5	57	36	2081	3158	9565	79.6968	4.94375e-18
Pp1s209_59V6	2	231	84	89	177	9612	7160	6972	79.6927	4.95405e-18
Pp1s46_72V6	1	852	48	223	181	4571	5705	5173	79.6186	5.14083e-18
Pp1s95_45V6	1	666	0	36	120	95	203	2976	79.538	5.35237e-18
Pp1s108_171V6	5	176	0	8	39	22	29	1936	79.5143	5.41619e-18
Pp1s264_55V6	4	309	0	25	154	22	85	2836	79.3826	5.78469e-18
Pp1s326_1V6	8	1102	282	212	130	1185	1293	1362	79.2404	6.21119e-18
Pp1s235_61V6	4	119	1	20	18	45	215	1994	79.2006	6.33585e-18
Pp1s21_270V6	13	104	0	50	43	1329	3288	13154	79.1506	6.49633e-18
Pp1s171_5V6	8	193	161	111	64	9791	9697	1503	79.025	6.91743e-18
Pp1s270_57V6	1	491	0	50	40	370	1132	4404	78.7664	7.87233e-18
Pp1s14_29V6	4	528	15	22	75	1929	1680	1486	78.6106	8.51e-18
Pp1s323_3V6	1	371	11	119	282	962	1336	6517	78.5564	8.74363e-18
Pp1s81_38V6	2	214	256	53	146	1742	1103	1851	78.4218	9.35253e-18
Pp1s379_40V6	1	64	137	8	120	6510	4024	4666	78.2999	9.94017e-18
Pp1s227_44V6	1	156	76	168	79	13259	10850	12563	78.2002	1.04481e-17
Pp1s86_156V6	3	699	1	30	59	326	784	8598	77.8285	1.25823e-17
Pp1s80_121V6	1	418	112	287	391	1265	1581	1763	77.7283	1.32288e-17
Pp1s87_175V6	5	1972	100	146	47	400	590	699	77.5945	1.41438e-17
Pp1s414_8V6	12	241	2	52	26	352	1329	4002	77.3404	1.60603e-17
Pp1s21_182V6	1	556	29	218	59	1647	3640	2570	77.1223	1.79103e-17
Pp1s79_115V6	13	182	21	106	118	2713	4895	16163	77.0658	1.84236e-17
Pp1s15_126V6	2	181	97	298	240	4883	6212	8687	76.9353	1.96659e-17
Pp1s469_4V6	1	1128	226	235	212	4126	4448	8031	76.842	2.06051e-17
Pp1s64_155V6	1	254	42	140	330	4939	3982	11361	76.8408	2.06177e-17
Pp1s16_88V6	8	1632	185	241	111	3868	4679	5470	76.768	2.13821e-17
Pp1s5_83V6	3	195	0	58	11	2089	12560	22105	76.5822	2.34631e-17
Pp1s259_116V6	3	313	18	0	0	586	1111	1377	76.4232	2.54045e-17
Pp1s12_390V6	1	381	19	16	200	226	165	9610	76.1456	2.91868e-17
Pp1s279_27V6	1	564	20	50	111	2513	3029	2611	75.9055	3.29104e-17
Pp1s540_7V6	11	198	15	99	42	2398	3874	6157	75.8705	3.34907e-17
Pp1s215_62V6	5	572	121	225	277	945	1087	876	75.5569	3.91772e-17
Pp1s25_159V6	1	198	8	43	0	87	5925	141	75.4019	4.23339e-17
Pp1s99_59V6	2	275	11	67	21	2360	2583	4165	75.3451	4.35536e-17
Pp1s356_45V6	1	226	50	338	172	1009	2480	2310	75.309	4.43466e-17
Pp1s31_130V6	4	223	6	55	18	962	1632	3552	75.2095	4.66077e-17
Pp1s201_41V6	2	887	296	512	267	6802	9158	9100	75.1832	4.72248e-17
Pp1s12_401V6	3	507	51	120	188	7571	5966	22415	75.0304	5.09743e-17
Pp1s433_8V6	2	270	84	51	138	23712	9835	12799	75.0132	5.14158e-17
Pp1s194_22V6	7	380	162	559	102	4801	11026	4687	74.9921	5.19596e-17
Pp1s1_100V6	6	692	138	91	87	1851	2180	3599	74.9216	5.38241e-17
Pp1s304_50V6	2	1043	102	256	207	1509	3494	6037	74.9114	5.41e-17
Pp1s122_50V6	4	363	133	67	41	614	620	755	74.8983	5.44567e-17
Pp1s104_128V6	1	1231	85	263	226	4372	4812	4919	74.8915	5.46421e-17
Pp1s36_344V6	7	431	4	30	3	841	1199	3312	74.722	5.94744e-17
Pp1s215_28V6	10	222	0	27	1	138	1527	4351	74.6236	6.24723e-17
Pp1s123_22V6	6	934	239	154	109	2083	2286	2401	74.4652	6.76228e-17
Pp1s41_41V6	2	235	2	20	3	254	227	908	74.3287	7.23964e-17
Pp1s13_117V6	2	363	6	65	42	115	325	956	74.2645	7.47589e-17
Pp1s131_18V6	6	460	142	239	273	2390	2893	2009	73.8502	9.19688e-17
Pp1s66_68V6	2	190	91	173	71	3017	7510	8097	73.7593	9.62433e-17
Pp1s47_183V6	2	188	37	38	100	3	18	27	73.7568	9.63627e-17
Pp1s241_34V6	2	546	7	93	172	510	664	2769	73.0949	1.34168e-16
Pp1s197_146V6	3	129	0	82	54	231	3018	7642	72.9743	1.42502e-16
Pp1s431_3V6	3	632	46	35	17	1586	1673	4610	72.9565	1.43776e-16
Pp1s200_19V6	2	151	27	4	3	1501	3920	1930	72.8967	1.4814e-16
Pp1s121_72V6	1	269	8	198	56	238	920	692	72.7917	1.56129e-16
Pp1s115_101V6	1	419	27	105	132	4039	4651	3830	72.7261	1.61332e-16
Pp1s323_62V6	1	643	333	224	107	2272	2459	1714	72.6278	1.69466e-16
Pp1s249_62V6	1	241	153	344	194	24763	25178	20902	72.3709	1.92694e-16
Pp1s196_72V6	5	1346	21	15	33	983	2159	516	72.1939	2.10525e-16
Pp1s382_37V6	1	664	0	0	6	19	17	3	72	2.31952e-16
Pp1s412_35V6	8	437	216	504	223	1460	4226	3215	71.996	2.32418e-16
Pp1s52_261V6	1	187	263	379	56	123973	182066	81959	71.9644	2.36124e-16
Pp1s159_62V6	8	177	0	1	4	1239	12431	595	71.9488	2.37963e-16
Pp1s408_3V6	1	193	11	12	19	733	2393	310	71.6961	2.70009e-16
Pp1s26_112V6	8	915	58	31	112	147	220	1017	71.5781	2.86423e-16
Pp1s111_37V6	15	233	0	8	2	513	546	5858	71.5507	2.90378e-16
Pp1s185_81V6	1	354	18	140	64	1257	2659	3486	71.5438	2.91382e-16
Pp1s344_39V6	1	955	242	329	515	1081	905	1205	71.3481	3.21331e-16
Pp1s12_244V6	2	657	16	47	24	359	132	170	71.307	3.28e-16
Pp1s98_136V6	4	172	3	61	13	2726	5693	8446	71.2632	3.35266e-16
Pp1s33_169V6	16	826	100	80	26	2933	6816	2656	71.1833	3.48931e-16
Pp1s87_103V6	6	635	146	89	69	1119	1719	1362	71.1354	3.57392e-16
Pp1s101_10V6	1	780	97	305	405	1932	2345	4197	71.0731	3.68692e-16
Pp1s86_153V6	3	202	55	24	17	780	1925	834	70.7735	4.28285e-16
Pp1s97_246V6	5	108	7	62	28	2469	3118	6214	70.7511	4.33097e-16
Pp1s132_47V6	1	163	0	68	81	198	1171	4783	70.6757	4.49737e-16
Pp1s147_151V6	7	972	28	31	141	1027	1348	1670	70.6325	4.59569e-16
Pp1s359_31V6	4	139	7	55	26	1714	2028	4633	70.5649	4.75354e-16
Pp1s197_146V6	1	128	3	56	23	231	3018	7642	70.3787	5.21746e-16
Pp1s15_409V6	2	284	10	128	268	1287	3443	16007	70.2041	5.69329e-16
Pp1s207_94V6	3	412	94	206	117	4101	5263	7507	70.1623	5.81361e-16
Pp1s181_40V6	19	363	2	36	7	284	379	819	70.0506	6.14766e-16
Pp1s145_167V6	2	1388	109	166	281	1268	1845	1587	70.0489	6.15268e-16
Pp1s387_21V6	1	377	147	76	163	2946	512	1749	70.0475	6.15714e-16
Pp1s196_82V6	7	310	17	22	0	34	403	1	69.9496	6.466e-16
Pp1s52_248V6	1	341	39	98	27	1713	1962	2658	69.9035	6.61692e-16
Pp1s222_39V6	4	306	25	74	55	1737	1116	2449	69.8485	6.80126e-16
Pp1s402_20V6	4	1063	156	339	264	717	1931	2569	69.8416	6.82496e-16
Pp1s47_154V6	1	629	760	1326	360	11052	25832	8513	69.7959	6.9824e-16
Pp1s44_13V6	3	403	65	251	295	2502	3172	4524	69.7548	7.12743e-16
Pp1s347_12V6	11	863	11	42	34	715	803	3546	69.6926	7.35259e-16
Pp1s106_68V6	2	667	8	90	68	339	831	2033	69.6049	7.68243e-16
Pp1s34_230V6	1	800	187	120	75	2558	3116	2832	69.5302	7.97466e-16
Pp1s628_7V6	5	259	0	11	9	188	361	4522	69.5266	7.98897e-16
Pp1s100_222V6	2	184	0	17	31	437	1034	14915	69.4087	8.47399e-16
Pp1s16_311V6	2	480	10	37	18	30	12	25	69.3883	8.56114e-16
Pp1s18_23V6	2	221	7	48	13	5390	5265	9449	69.3527	8.71484e-16
Pp1s200_12V6	2	155	250	59	57	20588	15242	6474	69.2902	8.99132e-16
Pp1s227_85V6	4	513	54	186	155	6067	6162	7404	69.2291	9.27041e-16
Pp1s307_5V6	10	799	5	8	51	2372	2664	2310	69.208	9.36874e-16
Pp1s291_59V6	3	694	701	978	505	2045	3938	2302	69.2003	9.40485e-16
Pp1s115_63V6	4	367	20	135	70	6521	7888	7396	69.0605	1.00856e-15
Pp1s183_39V6	6	1432	532	717	757	1021	1861	2314	69.0081	1.03534e-15
Pp1s235_65V6	2	243	15	39	65	485	2838	1017	68.9779	1.05107e-15
Pp1s129_118V6	11	228	3	0	19	8881	9680	4146	68.916	1.08412e-15
Pp1s187_19V6	1	481	112	41	41	705	934	667	68.8476	1.12187e-15
Pp1s133_69V6	3	1029	20	129	162	880	11396	5593	68.6208	1.25656e-15
Pp1s319_46V6	2	371	21	163	102	588	1285	1892	68.4525	1.36689e-15
Pp1s132_186V6	1	165	0	21	3	320	456	1499	68.2426	1.51809e-15
Pp1s89_291V6	1	985	225	133	125	2998	3482	3666	67.9619	1.74689e-15
Pp1s152_5V6	1	323	132	215	106	524	643	818	67.9088	1.79385e-15
Pp1s74_135V6	1	292	8	69	224	621	1094	10019	67.9023	1.79972e-15
Pp1s51_78V6	11	475	2	0	21	1497	1890	913	67.8039	1.89052e-15
Pp1s75_233V6	5	539	25	76	132	333	378	1995	67.6927	1.99851e-15
Pp1s440_14V6	5	854	398	39	11	4877	1734	158	67.574	2.12075e-15
Pp1s300_64V6	5	247	5	21	49	54	66	1000	67.5503	2.14601e-15
Pp1s281_87V6	3	471	42	191	252	274	550	1509	67.4666	2.23771e-15
Pp1s115_90V6	1	571	17	118	98	946	2216	5100	67.4116	2.30021e-15
Pp1s52_116V6	1	273	37	106	136	8559	10990	7924	67.2688	2.47035e-15
Pp1s120_139V6	1	66	15	143	133	3195	6613	13482	67.1306	2.64709e-15
Pp1s101_226V6	1	414	34	285	28	2231	6616	2056	67.0165	2.80253e-15
Pp1s21_141V6	14	797	188	72	61	1498	1232	1343	66.9194	2.942e-15
Pp1s136_127V6	1	590	3	2	42	3094	2949	3002	66.9042	2.96445e-15
Pp1s269_40V6	2	482	30	112	85	666	753	1506	66.8855	2.99221e-15
Pp1s5_384V6	1	306	25	142	325	951	1210	4953	66.8123	3.10381e-15
Pp1s79_115V6	12	172	7	51	35	2713	4895	16163	66.805	3.11507e-15
Pp1s365_30V6	1	406	15	36	110	3400	4053	4522	66.7293	3.23531e-15
Pp1s70_131V6	5	135	71	219	165	5257	5896	7501	66.612	3.43074e-15
Pp1s299_3V6	1	803	25	202	157	771	2533	4358	66.4544	3.712e-15
Pp1s1_624V6	1	869	27	12	54	292	493	3222	66.1465	4.32979e-15
Pp1s317_17V6	1	938	5	51	42	2078	2002	929	66.0727	4.4925e-15
Pp1s36_98V6	1	310	12	70	13	813	829	785	66.0287	4.5924e-15
Pp1s54_318V6	1	804	40	0	10	226	259	297	65.9917	4.67836e-15
Pp1s113_85V6	8	435	138	74	77	1165	1268	1871	65.9577	4.75851e-15
Pp1s35_95V6	2	184	106	517	150	972	2131	901	65.9278	4.83022e-15
Pp1s79_86V6	3	256	32	3	7	444	709	748	65.9274	4.83114e-15
Pp1s47_221V6	3	255	136	175	138	8664	4621	6451	65.9058	4.88346e-15
Pp1s215_28V6	12	303	0	82	71	138	1527	4351	65.6989	5.41587e-15
Pp1s75_41V6	9	416	20	6	6	406	523	1985	65.6364	5.58768e-15
Pp1s107_1V6	1	320	2	28	18	251	198	795	65.5948	5.70517e-15
Pp1s39_426V6	2	406	5	73	25	1104	4142	7192	65.5921	5.71293e-15
Pp1s209_115V6	4	156	1082	1130	623	4056	4809	3498	65.4881	6.01782e-15
Pp1s258_21V6	2	219	10	33	17	256	448	1820	65.3679	6.39055e-15
Pp1s224_68V6	3	503	0	27	3	460	478	914	64.7577	8.67064e-15
Pp1s31_336V6	2	1395	109	156	227	1817	2196	1700	64.5756	9.497e-15
Pp1s13_21V6	1	331	6	64	55	432	861	2675	64.5572	9.58486e-15
Pp1s152_64V6	1	280	10	51	37	173	287	984	64.5533	9.60335e-15
Pp1s145_135V6	2	168	313	1014	204	2571	6550	2364	64.492	9.90255e-15
Pp1s169_91V6	5	304	42	161	73	7198	9544	10258	64.4849	9.93764e-15
Pp1s407_48V6	1	1268	95	36	8	1562	1289	1288	64.4652	1.00361e-14
Pp1s15_432V6	5	193	15	12	88	869	1491	1592	64.3802	1.04716e-14
Pp1s351_49V6	3	272	221	402	115	3151	4032	2565	64.248	1.11873e-14
Pp1s218_22V6	2	583	388	272	118	3247	3146	2206	64.1356	1.18342e-14
Pp1s156_77V6	10	324	23	6	73	838	713	827	64.1226	1.19111e-14
Pp1s10_195V6	2	178	4	56	0	207	414	352	64.0928	1.20903e-14
Pp1s128_31V6	8	1308	281	156	157	1341	1500	1337	63.9452	1.30162e-14
Pp1s116_69V6	9	919	133	165	70	1196	2513	1937	63.9418	1.30383e-14
Pp1s25_71V6	4	124	14	0	1	831	1404	2774	63.882	1.34336e-14
Pp1s123_22V6	4	191	211	152	94	2083	2286	2401	63.8659	1.35426e-14
Pp1s28_5V6	1	1098	30	44	109	898	232	1419	63.8191	1.38627e-14
Pp1s116_157V6	19	906	122	228	104	4691	5268	5819	63.807	1.39471e-14
Pp1s57_72V6	3	342	44	206	196	790	1146	1807	63.7517	1.43383e-14
Pp1s21_4V6	3	435	18	78	109	4574	5889	4695	63.7411	1.4414e-14
Pp1s17_60V6	1	541	202	234	142	417	623	683	63.6979	1.47295e-14
Pp1s79_76V6	1	179	6	84	37	5254	11263	17518	63.67	1.49359e-14
Pp1s347_25V6	3	223	13	4	4	229	1020	1063	63.6334	1.52116e-14
Pp1s211_92V6	1	161	298	182	230	3858	4369	5322	63.6215	1.5303e-14
Pp1s395_35V6	1	763	15	92	29	515	712	803	63.5946	1.55097e-14
Pp1s427_23V6	2	409	10	6	16	112	412	2275	63.5826	1.56029e-14
Pp1s104_211V6	1	301	58	11	39	542	748	1101	63.5737	1.56729e-14
Pp1s86_156V6	1	169	0	14	15	326	784	8598	63.4499	1.66735e-14
Pp1s312_46V6	2	191	46	181	194	8709	10764	19941	63.3808	1.72595e-14
Pp1s33_389V6	1	97	15	66	70	3303	4527	16581	63.3424	1.75943e-14
Pp1s15_356V6	1	116	4	31	16	3137	10038	41303	63.3341	1.76678e-14
Pp1s169_133V6	2	2368	50	86	20	460	520	712	63.3055	1.79218e-14
Pp1s116_53V6	4	271	0	26	75	565	363	4308	63.2325	1.85878e-14
Pp1s259_34V6	4	414	135	190	58	2218	2536	2412	63.1737	1.91428e-14
Pp1s14_161V6	3	632	195	339	181	1596	2921	2987	63.066	2.02023e-14
Pp1s317_48V6	3	895	380	365	505	896	701	705	62.9655	2.12434e-14
Pp1s21_68V6	7	318	48	12	20	1807	3949	1392	62.8584	2.24117e-14
Pp1s339_37V6	2	126	63	9	32	21225	25110	7892	62.8387	2.26333e-14
Pp1s28_304V6	2	191	2	11	3	598	372	2792	62.8095	2.29663e-14
Pp1s15_328V6	4	220	2	56	101	375	696	3850	62.7862	2.32354e-14
Pp1s178_104V6	5	182	0	14	0	121	56	130	62.75	2.36598e-14
Pp1s63_206V6	4	181	51	100	74	3568	2674	5672	62.7437	2.37339e-14
Pp1s230_61V6	6	371	26	1	3	582	820	972	62.7435	2.37363e-14
Pp1s46_285V6	1	377	187	370	384	714	2169	2936	62.739	2.37908e-14
Pp1s234_97V6	5	159	125	88	69	2422	2007	4031	62.7262	2.39436e-14
Pp1s118_232V6	1	260	73	316	24	19375	48921	15117	62.4978	2.68395e-14
Pp1s1_415V6	3	439	22	74	41	259	235	452	62.4878	2.69743e-14
Pp1s264_6V6	4	621	140	17	100	288	137	475	62.4393	2.76357e-14
Pp1s41_175V6	27	1010	58	94	213	1735	1962	2337	62.4357	2.76857e-14
Pp1s60_106V6	7	228	27	171	42	1411	3295	2478	62.4127	2.80061e-14
Pp1s112_25V6	1	1097	445	564	437	2752	2510	3147	62.3345	2.91236e-14
Pp1s73_31V6	2	107	0	10	9	91	198	2592	62.3201	2.93335e-14
Pp1s120_113V6	2	1242	186	149	25	3700	5610	1827	62.2704	3.00707e-14
Pp1s10_300V6	2	673	151	30	39	2116	1400	1469	62.1912	3.12858e-14
Pp1s237_84V6	7	316	226	15	24	16411	5173	4895	62.0875	3.29515e-14
Pp1s68_75V6	21	689	0	8	23	486	1696	512	62.0681	3.32731e-14
Pp1s352_14V6	1	219	1	27	9	315	804	2784	62.0503	3.35695e-14
Pp1s210_15V6	2	421	245	69	72	8288	5230	5488	61.9375	3.55184e-14
Pp1s149_247V6	1	1667	38	45	133	1586	1282	1629	61.9154	3.5912e-14
Pp1s179_15V6	1	209	7	56	87	15182	17972	16264	61.873	3.66811e-14
Pp1s347_12V6	3	211	0	16	4	715	803	3546	61.8638	3.68514e-14
Pp1s338_55V6	2	893	153	137	60	1007	1693	1145	61.7074	3.98477e-14
Pp1s79_54V6	2	233	63	40	107	1683	1064	1012	61.6377	4.12618e-14
Pp1s110_50V6	1	181	39	20	49	3753	1149	1028	61.6094	4.18493e-14
Pp1s79_115V6	14	175	3	55	51	2713	4895	16163	61.5881	4.22973e-14
Pp1s142_95V6	1	1017	95	121	160	565	683	417	61.5082	4.40216e-14
Pp1s263_50V6	2	51	713	214	211	9395	4668	4336	61.4753	4.47505e-14
Pp1s8_144V6	2	224	6	1	38	1822	1167	1327	61.3447	4.77708e-14
Pp1s207_10V6	3	431	23	6	3	424	549	1289	61.3215	4.83298e-14
Pp1s215_36V6	1	206	216	317	329	63096	53172	50528	61.2853	4.92123e-14
Pp1s421_9V6	2	182	0	6	2	506	2660	25	61.2183	5.08878e-14
Pp1s68_115V6	1	506	13	122	114	4531	5821	6972	61.1814	5.18366e-14
Pp1s91_122V6	1	310	17	110	58	7855	9551	10776	61.1507	5.26362e-14
Pp1s14_350V6	4	198	0	19	15	202	263	1681	61.085	5.43953e-14
Pp1s536_8V6	1	352	50	166	164	2950	3388	2998	61.0568	5.51673e-14
Pp1s76_212V6	3	241	56	29	32	1170	2015	2836	60.9943	5.69182e-14
Pp1s115_81V6	1	775	255	180	108	83	110	71	60.9721	5.7553e-14
Pp1s341_73V6	2	250	14	80	111	386	577	2211	60.8762	6.03813e-14
Pp1s205_59V6	1	1067	142	304	157	1770	2969	3251	60.8596	6.08842e-14
Pp1s2_151V6	11	403	43	60	124	477	638	495	60.8252	6.19397e-14
Pp1s4_75V6	3	188	18	78	31	622	2129	3818	60.7742	6.35399e-14
Pp1s68_134V6	1	494	43	59	30	846	1920	196	60.7642	6.38591e-14
Pp1s65_27V6	9	479	103	79	235	2383	2147	2772	60.716	6.54151e-14
Pp1s237_84V6	5	228	894	160	177	16411	5173	4895	60.6894	6.62936e-14
Pp1s33_127V6	3	318	0	84	82	814	2432	6186	60.6115	6.89238e-14
Pp1s163_93V6	3	262	7	69	35	753	768	1036	60.543	7.13268e-14
Pp1s136_162V6	4	432	41	75	16	1160	1333	1880	60.3164	7.98856e-14
Pp1s44_176V6	3	200	0	42	17	514	2360	5965	60.2376	8.30923e-14
Pp1s10_228V6	2	121	11	76	202	317	1386	9977	60.143	8.71185e-14
Pp1s83_116V6	3	641	23	80	23	2657	3289	4407	60.1086	8.86311e-14
Pp1s359_26V6	3	346	10	44	67	883	755	4218	60.0877	8.95612e-14
Pp1s164_50V6	9	311	10	10	56	406	335	352	59.9621	9.53681e-14
Pp1s224_127V6	3	1190	158	155	159	519	876	1208	59.9273	9.704e-14
Pp1s114_138V6	1	438	27	100	143	1738	2164	7634	59.8097	1.02917e-13
Pp1s241_86V6	3	126	0	33	26	233	1841	8349	59.8035	1.03237e-13
Pp1s122_100V6	1	699	52	52	107	6650	8092	5500	59.7641	1.05291e-13
Pp1s343_11V6	10	369	6	0	10	1152	1456	255	59.7634	1.0533e-13
Pp1s230_74V6	7	210	7	39	12	2484	1242	1320	59.7506	1.06005e-13
Pp1s215_28V6	6	335	0	52	32	138	1527	4351	59.6779	1.09929e-13
Pp1s444_27V6	1	36	101	29	12	11247	8718	8063	59.5892	1.14914e-13
Pp1s200_12V6	5	137	97	13	46	20588	15242	6474	59.5734	1.15823e-13
Pp1s11_246V6	3	210	33	113	57	2692	2829	3658	59.5434	1.17574e-13
Pp1s28_396V6	2	721	78	217	265	784	927	1039	59.4691	1.22027e-13
Pp1s475_26V6	1	274	2	80	44	78	1008	2106	59.4341	1.2418e-13
Pp1s40_202V6	18	504	79	38	34	1450	2857	878	59.3596	1.2889e-13
Pp1s79_115V6	6	114	7	39	21	2713	4895	16163	59.3308	1.30763e-13
Pp1s168_58V6	2	210	6	42	4	3512	3048	3180	59.2649	1.35141e-13
Pp1s212_7V6	5	256	43	36	142	1500	1319	1803	59.2231	1.37995e-13
Pp1s10_296V6	17	282	263	387	194	2031	1693	859	59.2096	1.38933e-13
Pp1s1_788V6	1	437	0	40	76	469	855	5735	59.1663	1.41972e-13
Pp1s70_213V6	4	414	70	85	18	854	1181	1282	59.1542	1.42834e-13
Pp1s312_46V6	1	168	59	138	98	8709	10764	19941	59.1319	1.44438e-13
Pp1s356_45V6	2	231	98	536	388	1009	2480	2310	59.1223	1.45128e-13
Pp1s51_178V6	1	3951	484	243	394	4222	3572	5167	59.0108	1.53449e-13
Pp1s166_43V6	3	594	73	128	188	1067	1603	1173	58.9861	1.55356e-13
Pp1s99_201V6	6	334	30	86	68	1272	1416	3464	58.9232	1.60319e-13
Pp1s121_168V6	2	339	261	1300	156	6891	53891	8161	58.8579	1.65641e-13
Pp1s260_5V6	10	243	625	715	261	8361	10173	5994	58.7823	1.72025e-13
Pp1s223_73V6	1	711	63	195	180	4096	4553	4430	58.7153	1.77879e-13
Pp1s134_33V6	1	636	0	11	1	3	2	9	58.713	1.78091e-13
Pp1s131_153V6	7	212	7	68	35	2200	2767	4462	58.688	1.80328e-13
Pp1s4_75V6	2	421	25	130	83	622	2129	3818	58.6309	1.85548e-13
Pp1s133_60V6	3	555	48	76	6	385	219	148	58.5905	1.89333e-13
Pp1s122_100V6	3	201	5	33	56	6650	8092	5500	58.5727	1.9103e-13
Pp1s10_249V6	5	147	7	25	69	3632	4030	3878	58.5345	1.9471e-13
Pp1s209_130V6	9	1048	5	20	14	465	107	269	58.485	1.99596e-13
Pp1s359_31V6	3	126	17	91	86	1714	2028	4633	58.4725	2.00842e-13
Pp1s207_121V6	3	432	109	455	132	1048	2176	1033	58.421	2.06085e-13
Pp1s6_412V6	3	276	3	32	8	299	342	761	58.3467	2.13878e-13
Pp1s4_165V6	1	757	77	61	118	189	283	174	58.2734	2.2187e-13
Pp1s300_9V6	1	340	0	18	1	53	25	35	58.2478	2.24723e-13
Pp1s81_250V6	5	306	83	62	23	624	838	879	58.1433	2.36774e-13
Pp1s411_3V6	2	712	9	15	33	49	467	1909	58.0946	2.42619e-13
Pp1s176_108V6	1	807	61	140	18	152	243	172	58.0854	2.43728e-13
Pp1s165_62V6	1	1211	63	13	19	11	13	12	58.0574	2.47168e-13
Pp1s169_19V6	2	165	12	47	84	4642	5059	4563	57.8949	2.68084e-13
Pp1s237_59V6	3	244	43	167	157	3266	4950	9529	57.8652	2.72098e-13
Pp1s22_36V6	6	343	14	16	65	1598	898	1200	57.8418	2.75299e-13
Pp1s246_57V6	9	288	0	31	14	421	1232	3918	57.7612	2.86628e-13
Pp1s132_95V6	12	414	76	175	86	3348	4677	5952	57.6664	3.00537e-13
Pp1s9_388V6	1	473	132	141	100	2125	2558	4019	57.6626	3.01105e-13
Pp1s21_68V6	15	348	67	35	42	1807	3949	1392	57.617	3.08053e-13
Pp1s2_53V6	4	302	0	18	1	745	933	2509	57.6145	3.08442e-13
Pp1s32_160V6	1	447	156	158	258	12304	8407	9600	57.593	3.11766e-13
Pp1s37_54V6	1	198	22	4	5	319	472	950	57.5919	3.11939e-13
Pp1s69_14V6	10	417	0	23	3	481	599	1360	57.5002	3.26581e-13
Pp1s40_297V6	1	354	56	185	188	6432	7868	7380	57.4921	3.27898e-13
Pp1s37_124V6	2	202	76	3	16	23134	16592	2844	57.4599	3.33231e-13
Pp1s17_201V6	2	264	83	442	584	2287	10710	22578	57.3465	3.52675e-13
Pp1s424_22V6	1	1005	47	101	116	2036	6414	2745	57.322	3.57014e-13
Pp1s160_43V6	2	514	54	18	129	455	403	572	57.2923	3.62359e-13
Pp1s165_65V6	4	488	120	31	43	5232	4824	1431	57.2698	3.66457e-13
Pp1s116_53V6	3	190	3	11	10	565	363	4308	57.2617	3.67949e-13
Pp1s7_417V6	4	232	2	49	4	1232	1690	1377	57.2099	3.77604e-13
Pp1s33_219V6	13	206	0	0	8	300	328	88	57.0909	4.00744e-13
Pp1s422_8V6	6	177	0	42	15	4213	8986	17894	56.9419	4.31744e-13
Pp1s311_33V6	2	489	56	164	112	4005	4830	7037	56.8702	4.47507e-13
Pp1s7_47V6	3	210	5	57	15	1301	1493	1620	56.8107	4.6101e-13
Pp1s1_173V6	1	848	157	181	56	1674	1640	1516	56.7522	4.74701e-13
Pp1s197_123V6	3	781	3	21	41	447	694	7999	56.7353	4.78734e-13
Pp1s200_25V6	3	441	31	104	66	712	1039	1951	56.7113	4.84499e-13
Pp1s71_283V6	3	139	0	24	12	880	2579	10626	56.6848	4.90968e-13
Pp1s72_280V6	1	972	25	54	40	291	414	1301	56.6694	4.94755e-13
Pp1s290_6V6	1	381	41	145	106	671	708	896	56.587	5.15559e-13
Pp1s33_8V6	4	129	0	21	2	633	868	2088	56.5791	5.17615e-13
Pp1s473_1V6	5	388	53	130	135	3651	2805	3658	56.554	5.24149e-13
Pp1s74_135V6	2	295	11	79	304	621	1094	10019	56.4091	5.63525e-13
Pp1s137_194V6	2	176	4	61	15	3959	6116	6834	56.4069	5.64167e-13
Pp1s54_105V6	1	263	0	10	0	132	69	257	56.3768	5.72705e-13
Pp1s45_191V6	1	312	60	176	204	2946	3090	3791	56.3566	5.78513e-13
Pp1s21_270V6	2	478	4	60	76	1329	3288	13154	56.2471	6.11068e-13
Pp1s9_381V6	1	221	63	187	114	2773	3698	4763	56.2265	6.17406e-13
Pp1s142_79V6	7	332	158	126	24	16912	27837	8251	56.1584	6.38781e-13
Pp1s9_169V6	2	559	0	45	41	49	173	628	56.1472	6.42372e-13
Pp1s36_344V6	1	336	9	68	64	841	1199	3312	55.9831	6.97323e-13
Pp1s103_120V6	1	1075	28	54	17	270	260	515	55.9582	7.06033e-13
Pp1s97_277V6	2	1255	98	325	88	1789	6768	4116	55.846	7.46799e-13
Pp1s44_176V6	2	284	7	88	74	514	2360	5965	55.6209	8.35757e-13
Pp1s255_12V6	2	697	60	286	279	1177	2345	3669	55.6196	8.36277e-13
Pp1s114_59V6	1	246	14	2	0	4	5	14	55.5875	8.49822e-13
Pp1s10_139V6	2	250	15	0	20	1773	1726	623	55.5613	8.61029e-13
Pp1s400_15V6	1	420	28	142	130	9544	12035	11610	55.4801	8.96707e-13
Pp1s91_92V6	2	284	0	15	24	246	318	3705	55.4667	9.02731e-13
Pp1s205_43V6	2	351	69	123	36	1238	981	901	55.3472	9.58331e-13
Pp1s75_175V6	17	1036	5	8	23	3211	3123	1321	55.1653	1.04955e-12
Pp1s272_32V6	2	147	1	22	66	235	557	8442	55.1321	1.06712e-12
Pp1s332_28V6	2	286	1	7	4	54	16	184	55.0555	1.10881e-12
Pp1s71_283V6	4	296	10	74	105	880	2579	10626	55.0274	1.12447e-12
Pp1s70_257V6	21	484	8	22	7	365	261	1012	55.001	1.1394e-12
Pp1s88_88V6	3	410	70	10	32	5929	5344	7922	54.9998	1.14012e-12
Pp1s10_389V6	1	314	0	30	14	1181	1397	3662	54.9551	1.16587e-12
Pp1s118_25V6	3	354	47	211	50	2913	4610	2114	54.9019	1.1973e-12
Pp1s267_72V6	7	221	0	26	1	579	681	962	54.7776	1.27407e-12
Pp1s160_137V6	2	116	2	23	0	1459	1755	3333	54.655	1.35461e-12
Pp1s20_273V6	3	571	6	65	70	1654	1826	4666	54.6031	1.3902e-12
Pp1s257_45V6	1	307	13	77	97	923	1113	3445	54.5552	1.42392e-12
Pp1s54_52V6	1	413	12	46	52	645	789	3481	54.5149	1.45293e-12
Pp1s67_50V6	7	713	399	61	131	4283	1442	2417	54.4499	1.50088e-12
Pp1s133_10V6	7	111	590	420	283	22726	25806	12962	54.4287	1.51691e-12
Pp1s219_47V6	1	343	5	50	18	233	175	157	54.3704	1.56178e-12
Pp1s61_57V6	2	241	1	22	59	2458	3559	3254	54.3697	1.56234e-12
Pp1s142_79V6	9	148	0	0	10	16912	27837	8251	54.2346	1.67147e-12
Pp1s2_25V6	20	333	8	30	5	382	216	351	54.2268	1.678e-12
Pp1s9_179V6	5	217	95	281	398	16398	20995	41230	54.2105	1.69176e-12
Pp1s37_351V6	8	600	25	2	0	1264	1259	1881	54.1705	1.72596e-12
Pp1s126_126V6	2	284	2	21	6	163	194	668	54.1179	1.77195e-12
Pp1s459_9V6	1	435	75	215	213	6085	6781	9642	53.9543	1.92298e-12
Pp1s145_172V6	5	121	22	115	109	7252	10104	20226	53.8983	1.97762e-12
Pp1s252_14V6	1	1416	80	270	87	1485	2676	1862	53.8938	1.98202e-12
Pp1s89_91V6	5	662	107	53	37	734	999	690	53.8354	2.04077e-12
Pp1s9_16V6	3	311	585	146	232	21402	10408	9983	53.8299	2.04635e-12
Pp1s54_12V6	3	169	0	19	1	1047	1384	3222	53.8136	2.06309e-12
Pp1s143_157V6	3	264	51	95	22	1254	6639	475	53.777	2.10125e-12
Pp1s99_201V6	9	174	4	42	25	1272	1416	3464	53.6663	2.22085e-12
Pp1s37_48V6	2	642	698	831	168	3498	4728	1567	53.5634	2.33801e-12
Pp1s30_162V6	7	156	55	43	13	639	1840	537	53.4824	2.43473e-12
Pp1s212_114V6	1	734	79	120	290	1503	1650	2426	53.4494	2.47522e-12
Pp1s18_332V6	5	511	13	24	49	437	341	251	53.2933	2.67617e-12
Pp1s81_144V6	7	311	749	1578	843	6148	12423	8989	53.2891	2.68181e-12
Pp1s104_101V6	5	331	33	130	64	925	2089	2958	53.2371	2.75243e-12
Pp1s20_273V6	2	216	6	59	57	1654	1826	4666	53.2346	2.75583e-12
Pp1s130_296V6	8	524	18	79	35	564	598	782	53.2311	2.76069e-12
Pp1s369_6V6	1	175	6	77	103	2081	3158	9565	53.0847	2.97031e-12
Pp1s2_62V6	3	320	33	91	28	1736	1971	2325	53.0058	3.08982e-12
Pp1s412_13V6	14	1273	4	17	48	840	935	775	52.995	3.10654e-12
Pp1s213_64V6	1	320	71	90	52	419	707	1047	52.9681	3.14865e-12
Pp1s33_129V6	1	722	22	81	28	330	331	368	52.9542	3.1706e-12
Pp1s106_79V6	5	123	126	36	45	2257	2349	1054	52.9524	3.17348e-12
Pp1s349_6V6	11	1341	1	5	27	711	623	479	52.8953	3.26536e-12
Pp1s414_18V6	1	1347	976	744	321	8855	6923	4560	52.8646	3.3158e-12
Pp1s222_108V6	1	691	6	38	50	107	75	323	52.8246	3.38293e-12
Pp1s36_225V6	9	199	5	30	23	321	216	765	52.8058	3.41473e-12
Pp1s232_82V6	1	246	0	26	34	165	219	1325	52.7715	3.47384e-12
Pp1s185_110V6	1	317	38	87	436	746	729	8301	52.7228	3.55959e-12
Pp1s13_48V6	1	408	21	46	50	1102	762	3128	52.6562	3.68004e-12
Pp1s409_34V6	1	170	11	70	62	1539	2108	5283	52.5056	3.96774e-12
Pp1s12_317V6	2	473	247	151	174	7908	10011	6725	52.4776	4.02383e-12
Pp1s123_22V6	5	181	214	142	113	2083	2286	2401	52.4552	4.06905e-12
Pp1s17_342V6	10	576	90	47	22	1447	1714	1502	52.4135	4.15485e-12
Pp1s79_7V6	1	545	46	184	148	7213	9415	8348	52.3527	4.28313e-12
Pp1s114_82V6	2	811	135	67	60	1195	1332	1337	52.3373	4.31617e-12
Pp1s1_549V6	3	318	8	45	72	5382	6579	5429	52.3169	4.36037e-12
Pp1s104_58V6	1	334	340	106	84	7937	3803	4398	52.2947	4.40903e-12
Pp1s112_64V6	2	171	11	19	0	1004	1108	3417	52.2587	4.48928e-12
Pp1s39_350V6	8	287	58	33	7	662	964	718	52.195	4.63445e-12
Pp1s74_255V6	1	285	2	37	6	857	1348	2005	52.1295	4.78878e-12
Pp1s103_89V6	1	721	622	712	224	3650	5036	2288	52.1049	4.84803e-12
Pp1s31_130V6	3	304	19	5	6	962	1632	3552	52.0929	4.87728e-12
Pp1s56_10V6	2	237	5	10	5	1428	228	1382	52.0299	5.03315e-12
Pp1s201_52V6	1	130	35	22	9	142	503	108	51.9584	5.21635e-12
Pp1s519_7V6	5	398	9	61	43	97	190	481	51.9048	5.35815e-12
Pp1s257_67V6	7	374	4	50	9	694	780	689	51.8706	5.45067e-12
Pp1s171_5V6	6	218	0	0	4	9791	9697	1503	51.8643	5.46785e-12
Pp1s164_60V6	5	468	7	27	94	636	851	1118	51.8484	5.51133e-12
Pp1s42_259V6	12	472	50	26	4	1390	2265	1345	51.807	5.62672e-12
Pp1s134_145V6	5	443	171	128	358	3521	2448	4104	51.7375	5.82571e-12
Pp1s92_105V6	9	753	245	163	182	2795	3784	2971	51.7335	5.83728e-12
Pp1s66_170V6	48	471	83	84	170	1344	1551	1377	51.6978	5.94256e-12
Pp1s207_52V6	6	558	73	311	230	600	1117	1247	51.6616	6.05113e-12
Pp1s71_253V6	10	727	395	305	214	1739	1997	1636	51.6443	6.10359e-12
Pp1s134_153V6	3	301	30	108	73	1301	1699	2896	51.5848	6.28793e-12
Pp1s191_94V6	10	167	63	16	16	1178	1272	1236	51.5727	6.32594e-12
Pp1s11_357V6	4	188	4	60	24	1326	1994	2736	51.5639	6.35396e-12
Pp1s378_32V6	1	222	347	111	350	1879	828	3241	51.5069	6.53765e-12
Pp1s378_41V6	11	271	6	73	74	158	562	1699	51.4787	6.63059e-12
Pp1s126_38V6	1	157	35	137	21	5804	11381	7389	51.4536	6.71421e-12
Pp1s8_199V6	1	279	18	10	3	391	1148	1229	51.4217	6.82208e-12
Pp1s211_35V6	3	461	111	96	24	2224	3103	2099	51.3958	6.91112e-12
Pp1s18_130V6	2	232	12	296	124	688	2714	1142	51.393	6.9207e-12
Pp1s150_29V6	4	220	49	33	21	375	548	863	51.3399	7.10695e-12
Pp1s59_148V6	2	368	2	71	19	836	3668	4536	51.332	7.13501e-12
Pp1s40_52V6	3	196	18	117	86	530	1285	2366	51.2416	7.46512e-12
Pp1s17_307V6	5	170	6	0	4	514	5617	1099	51.1641	7.76005e-12
Pp1s73_2V6	2	371	22	64	22	585	576	861	51.1501	7.81444e-12
Pp1s85_113V6	3	207	0	18	28	127	286	2735	51.1447	7.83573e-12
Pp1s1_461V6	1	295	4	24	150	112	153	4037	51.1421	7.84562e-12
Pp1s5_30V6	3	324	11	0	4	356	480	2012	51.0432	8.24344e-12
Pp1s273_14V6	14	379	152	151	243	1764	1104	1365	51.0385	8.26289e-12
Pp1s75_55V6	3	136	2	6	11	849	3699	484	51.0358	8.27382e-12
Pp1s47_78V6	3	198	24	3	6	295	319	753	51.0317	8.29084e-12
Pp1s5_384V6	2	315	28	88	146	951	1210	4953	51.0174	8.35071e-12
Pp1s85_113V6	5	602	2	10	6	127	286	2735	50.9603	8.59241e-12
Pp1s246_9V6	5	359	5	51	10	202	295	338	50.8566	9.04961e-12
Pp1s84_280V6	9	939	1	6	22	2434	2203	1296	50.8314	9.16446e-12
Pp1s94_133V6	2	145	0	26	16	216	598	2329	50.8198	9.21782e-12
Pp1s158_50V6	2	510	38	147	55	1281	2050	1948	50.809	9.26759e-12
Pp1s72_25V6	6	349	4	21	7	2077	2498	9410	50.7964	9.32618e-12
Pp1s86_207V6	1	576	244	566	216	6920	11185	7119	50.7838	9.38496e-12
Pp1s66_233V6	2	961	0	23	2	712	781	1291	50.7733	9.43469e-12
Pp1s204_22V6	2	1116	160	53	133	7334	6959	6641	50.7687	9.45634e-12
Pp1s181_37V6	4	163	4	52	23	1325	1861	3076	50.7609	9.49328e-12
Pp1s22_222V6	12	374	0	1	26	837	981	865	50.7595	9.49968e-12
Pp1s365_36V6	1	872	0	21	31	130	131	963	50.7297	9.64222e-12
Pp1s420_20V6	2	214	2	2	14	39	157	38	50.7172	9.70298e-12
Pp1s11_325V6	9	297	2	39	24	151	806	2560	50.714	9.71841e-12
Pp1s174_37V6	3	484	19	352	24	4504	25362	4722	50.4893	1.08742e-11
Pp1s376_53V6	2	537	0	1	23	1150	1412	1079	50.4853	1.08957e-11
Pp1s395_22V6	1	582	27	66	18	853	1104	1628	50.4639	1.1013e-11
Pp1s74_243V6	6	265	0	32	25	426	1672	6556	50.4573	1.10494e-11
Pp1s220_81V6	1	185	4	45	23	73	67	110	50.4033	1.13518e-11
Pp1s13_27V6	8	287	0	25	3	846	753	1017	50.3738	1.15207e-11
Pp1s10_175V6	1	1151	37	87	33	1352	1847	2706	50.3524	1.16445e-11
Pp1s53_177V6	1	885	147	124	91	452	622	693	50.3518	1.1648e-11
Pp1s412_23V6	7	454	249	464	223	1489	3329	2495	50.3463	1.168e-11
Pp1s319_5V6	2	234	535	387	205	76781	65795	52338	50.2774	1.20893e-11
Pp1s230_57V6	2	277	18	9	7	87	260	338	50.2277	1.23933e-11
Pp1s157_69V6	3	737	92	118	56	1123	1937	2133	50.1799	1.26932e-11
Pp1s3_467V6	2	633	4	28	31	532	542	2858	50.1429	1.29302e-11
Pp1s379_40V6	3	543	128	14	57	6510	4024	4666	50.1398	1.29501e-11
Pp1s59_188V6	1	188	16	79	68	5871	5793	4497	50.0853	1.33084e-11
Pp1s136_166V6	3	321	0	0	2	69	31	4	50	1.38879e-11
Pp1s197_137V6	1	1205	0	0	24	561	666	589	49.9966	1.39115e-11
Pp1s85_78V6	1	1277	226	360	109	222	361	223	49.9445	1.42789e-11
Pp1s181_37V6	2	171	24	3	7	1325	1861	3076	49.8892	1.46788e-11
Pp1s118_85V6	8	500	34	2	7	678	854	714	49.8865	1.46987e-11
Pp1s28_102V6	6	282	99	230	121	272	408	458	49.8531	1.49464e-11
Pp1s54_228V6	4	239	1	30	1	1520	1618	1559	49.8367	1.50698e-11
Pp1s49_181V6	4	185	30	0	7	340	416	404	49.7914	1.54148e-11
Pp1s10_195V6	1	795	23	125	35	207	414	352	49.7608	1.56522e-11
Pp1s138_36V6	1	242	2	57	41	1927	2477	4449	49.7557	1.56927e-11
Pp1s148_65V6	4	1315	37	5	8	1963	2597	2215	49.7175	1.59951e-11
Pp1s73_244V6	1	1459	268	79	136	2877	1312	2967	49.7095	1.60588e-11
Pp1s168_104V6	4	484	39	13	31	450	1090	726	49.6494	1.65491e-11
Pp1s83_247V6	1	181	17	11	52	6984	8654	6571	49.6082	1.68932e-11
Pp1s115_90V6	2	176	6	26	2	946	2216	5100	49.5661	1.72527e-11
Pp1s3_432V6	5	662	67	2	29	1101	853	966	49.5641	1.72704e-11
Pp1s4_62V6	7	529	7	103	75	3154	4764	4645	49.5156	1.7694e-11
Pp1s158_109V6	3	586	8	30	236	310	293	8196	49.496	1.78681e-11
Pp1s85_168V6	1	426	29	120	90	934	1062	1430	49.4733	1.80721e-11
Pp1s54_279V6	1	458	113	181	86	1949	2183	2535	49.4328	1.84414e-11
Pp1s306_84V6	1	266	13	38	78	864	1029	7767	49.3895	1.88454e-11
Pp1s263_4V6	21	931	4	6	26	4907	4764	2890	49.3895	1.88459e-11
Pp1s75_41V6	13	265	2	17	4	406	523	1985	49.2791	1.9915e-11
Pp1s215_26V6	1	257	823	1218	1663	1928	2341	2891	49.2759	1.99471e-11
Pp1s58_94V6	1	529	43	74	164	3094	3994	4407	49.1921	2.07999e-11
Pp1s99_59V6	3	304	35	65	21	2360	2583	4165	49.1649	2.1085e-11
Pp1s13_138V6	3	330	18	10	83	1790	2341	3067	49.1647	2.10877e-11
Pp1s171_160V6	2	262	8	2	15	1007	1490	391	49.1277	2.14809e-11
Pp1s35_126V6	6	431	9	50	25	2648	3257	6618	49.0727	2.20801e-11
Pp1s93_90V6	1	287	44	5	4	2072	1957	1623	49.0555	2.22709e-11
Pp1s18_236V6	1	696	214	319	417	2765	3313	3095	49.0098	2.27855e-11
Pp1s47_241V6	1	585	24	111	64	598	890	1235	48.9932	2.29754e-11
Pp1s110_108V6	4	69	1	33	35	379	481	1953	48.9793	2.31351e-11
Pp1s10_39V6	1	624	24	25	32	23	23	7	48.8847	2.42556e-11
Pp1s123_136V6	6	781	1093	1564	1520	3426	4911	5969	48.8782	2.43357e-11
Pp1s237_14V6	3	158	20	50	49	7472	6704	23662	48.8594	2.45648e-11
Pp1s352_4V6	1	141	1	38	60	705	1539	8487	48.835	2.48659e-11
Pp1s20_332V6	1	372	21	84	23	466	541	496	48.7833	2.55176e-11
Pp1s10_389V6	2	281	0	23	8	1181	1397	3662	48.7402	2.60732e-11
Pp1s8_147V6	8	172	0	16	0	1931	2088	4425	48.705	2.65368e-11
Pp1s23_71V6	2	389	2	4	29	376	241	257	48.6393	2.7422e-11
Pp1s4_362V6	13	203	0	60	26	707	3906	6707	48.5828	2.82077e-11
Pp1s456_22V6	1	148	14	55	26	5730	6766	13090	48.5339	2.89066e-11
Pp1s18_260V6	2	648	31	0	7	312	342	369	48.4952	2.94718e-11
Pp1s156_153V6	1	507	1694	1639	763	53821	63278	31422	48.4562	3.00516e-11
Pp1s21_270V6	3	174	0	11	0	1329	3288	13154	48.4529	3.0102e-11
Pp1s34_262V6	1	520	30	76	28	227	184	216	48.4181	3.06294e-11
Pp1s12_209V6	4	364	0	19	9	655	1329	5487	48.4163	3.06571e-11
Pp1s109_232V6	1	216	54	147	37	58026	82444	63711	48.4078	3.07885e-11
Pp1s121_85V6	7	250	126	59	25	1919	2267	1021	48.3841	3.11554e-11
Pp1s297_67V6	8	119	10	0	0	163	160	628	48.3436	3.17929e-11
Pp1s112_25V6	2	345	206	344	351	2752	2510	3147	48.2985	3.25169e-11
Pp1s158_40V6	1	108	17	77	5	6939	7166	2483	48.2975	3.25337e-11
Pp1s221_89V6	1	276	158	153	161	181	353	345	48.2682	3.30129e-11
Pp1s268_77V6	4	194	13	47	9	879	1042	1497	48.2193	3.38315e-11
Pp1s27_285V6	4	372	6	34	3	484	615	898	48.2154	3.38968e-11
Pp1s54_167V6	1	288	106	209	254	3653	4363	9890	48.1394	3.52098e-11
Pp1s312_57V6	11	133	0	21	0	735	901	1330	48.1299	3.53781e-11
Pp1s242_101V6	16	492	98	17	8	1704	1195	620	48.1212	3.55322e-11
Pp1s74_243V6	7	186	4	46	48	426	1672	6556	48.1063	3.57981e-11
Pp1s167_150V6	4	250	96	165	95	1898	2619	3575	48.0386	3.70296e-11
Pp1s88_88V6	14	234	55	18	12	5929	5344	7922	48.0123	3.75193e-11
Pp1s131_158V6	3	209	0	6	0	55	34	217	48	3.77513e-11
Pp1s141_43V6	1	597	2	23	68	170	205	2631	47.9757	3.82127e-11
Pp1s5_380V6	7	520	19	18	85	808	1103	1235	47.9544	3.86225e-11
Pp1s234_88V6	7	311	2	16	36	1916	2384	1562	47.9527	3.8654e-11
Pp1s292_63V6	6	199	10	29	12	375	179	392	47.9096	3.94962e-11
Pp1s229_21V6	1	167	1	23	49	237	359	3469	47.83	4.11e-11
Pp1s225_55V6	25	316	3	21	13	7190	24745	2332	47.7817	4.21061e-11
Pp1s238_55V6	3	355	6	34	2	509	459	483	47.7384	4.30273e-11
Pp1s237_29V6	1	418	158	36	4	4741	3042	732	47.7072	4.37038e-11
Pp1s18_41V6	5	464	4	46	11	3122	4168	5059	47.6551	4.48577e-11
Pp1s31_376V6	3	534	24	138	42	561	1184	965	47.594	4.62489e-11
Pp1s88_64V6	1	780	60	275	190	757	1361	1265	47.59	4.63411e-11
Pp1s235_102V6	12	382	19	29	93	1101	1053	1329	47.5873	4.64038e-11
Pp1s330_37V6	3	393	6	31	127	807	764	10898	47.5517	4.72356e-11
Pp1s70_166V6	4	655	1175	116	263	8713	1311	2900	47.5369	4.75878e-11
Pp1s269_37V6	3	1040	94	58	149	37	61	60	47.5317	4.77105e-11
Pp1s81_93V6	4	259	208	377	512	1572	2301	2293	47.468	4.92564e-11
Pp1s142_106V6	6	299	148	263	101	2699	5556	4201	47.3828	5.14003e-11
Pp1s134_145V6	4	481	75	61	197	3521	2448	4104	47.3528	5.21763e-11
Pp1s31_130V6	1	397	88	191	213	962	1632	3552	47.3521	5.21929e-11
Pp1s9_408V6	2	769	34	79	153	177	230	1121	47.344	5.24061e-11
Pp1s32_182V6	11	1146	136	120	59	3320	6651	2613	47.2737	5.42812e-11
Pp1s50_201V6	4	325	37	8	8	313	507	309	47.2713	5.43468e-11
Pp1s4_235V6	4	225	9	16	36	2882	3086	1738	47.2308	5.5457e-11
Pp1s1_206V6	2	280	184	155	55	9790	12891	7751	47.2021	5.626e-11
Pp1s34_268V6	1	250	15	82	18	420	532	377	47.1869	5.66894e-11
Pp1s74_232V6	2	118	4	0	0	116	1089	278	47.1379	5.80936e-11
Pp1s255_28V6	1	833	73	204	158	2514	3104	4050	47.0864	5.96096e-11
Pp1s13_21V6	2	166	2	27	12	432	861	2675	47.049	6.07338e-11
Pp1s212_50V6	2	430	105	132	77	1041	1325	1838	47.0454	6.08459e-11
Pp1s144_89V6	2	189	137	79	89	2806	3834	3522	47.028	6.13749e-11
Pp1s94_117V6	8	338	602	652	700	2904	2870	2355	46.9761	6.29899e-11
Pp1s113_137V6	2	880	157	125	152	408	673	729	46.9591	6.35287e-11
Pp1s102_66V6	10	216	7	27	0	539	279	200	46.9553	6.36475e-11
Pp1s245_10V6	7	170	173	62	28	1667	1377	678	46.9552	6.365e-11
Pp1s9_236V6	3	442	4	36	2	2274	2287	1924	46.9057	6.52467e-11
Pp1s67_30V6	1	183	1337	1763	1443	438961	546936	566862	46.7269	7.13473e-11
Pp1s38_196V6	1	702	24	112	110	22023	24707	29123	46.726	7.13809e-11
Pp1s211_31V6	4	131	18	21	57	10216	11850	8605	46.6525	7.40514e-11
Pp1s198_51V6	7	268	25	52	10	1681	1879	2732	46.6124	7.55535e-11
Pp1s226_63V6	1	653	218	114	268	2387	1879	2113	46.5907	7.63759e-11
Pp1s30_149V6	2	980	26	73	33	1716	1697	2533	46.5652	7.73554e-11
Pp1s16_326V6	1	177	9	41	3	1117	1144	1143	46.5378	7.84235e-11
Pp1s126_73V6	3	401	345	255	319	1967	2006	1423	46.5128	7.94099e-11
Pp1s77_21V6	2	562	67	66	103	571	750	2341	46.4313	8.2713e-11
Pp1s58_35V6	7	219	8	3	0	458	3497	484	46.4292	8.2799e-11
Pp1s17_355V6	2	571	67	11	10	31124	30489	14693	46.4062	8.3757e-11
Pp1s288_56V6	1	347	27	95	26	2220	3004	2831	46.3808	8.48276e-11
Pp1s156_120V6	2	1012	65	201	191	2324	2799	3266	46.3768	8.49992e-11
Pp1s119_12V6	2	188	14	0	0	135	140	307	46.3556	8.59051e-11
Pp1s91_58V6	6	99	0	9	0	72	60	237	46.35	8.61441e-11
Pp1s33_76V6	2	988	167	195	151	1162	2742	1450	46.3344	8.68188e-11
Pp1s198_100V6	1	167	13	34	25	1903	4027	686	46.2562	9.02787e-11
Pp1s25_63V6	2	901	118	97	26	2152	2247	1885	46.2451	9.07839e-11
Pp1s1_202V6	5	311	0	16	0	774	798	1530	46.1955	9.3063e-11
Pp1s249_29V6	12	235	3	29	16	651	398	797	46.1496	9.52209e-11
Pp1s169_125V6	5	255	37	91	121	1410	1448	1369	46.1178	9.67489e-11
Pp1s169_150V6	2	248	1	21	8	624	482	1251	46.0289	1.01146e-10
Pp1s311_70V6	1	767	7	99	84	213	1123	2453	45.9957	1.02841e-10
Pp1s319_5V6	1	287	790	756	397	76781	65795	52338	45.8951	1.08143e-10
Pp1s126_52V6	1	472	24	121	184	2219	2980	4449	45.8487	1.10685e-10
Pp1s79_209V6	1	211	54	86	50	3236	2281	3818	45.7502	1.16272e-10
Pp1s205_59V6	4	595	66	165	72	1770	2969	3251	45.7479	1.16406e-10
Pp1s334_49V6	1	277	8	38	10	1676	1577	2478	45.7461	1.16508e-10
Pp1s297_16V6	2	563	119	37	47	1485	1146	1510	45.736	1.17098e-10
Pp1s41_155V6	18	284	0	0	17	1557	1334	1075	45.7181	1.1815e-10
Pp1s152_29V6	2	608	176	150	10	742	1318	64	45.6907	1.19781e-10
Pp1s69_45V6	5	419	15	9	15	128	464	925	45.6262	1.23706e-10
Pp1s13_430V6	5	136	4	10	2	163	159	1026	45.5858	1.26231e-10
Pp1s1_784V6	1	247	16	80	47	1030	1137	1504	45.5852	1.26269e-10
Pp1s33_209V6	2	208	13	87	96	13555	16462	17784	45.5591	1.27931e-10
Pp1s131_151V6	3	1833	382	301	89	1879	2339	757	45.5179	1.30591e-10
Pp1s185_38V6	1	438	7	79	21	283	485	381	45.4698	1.3377e-10
Pp1s15_126V6	3	115	46	115	60	4883	6212	8687	45.448	1.35235e-10
Pp1s258_81V6	3	292	12	22	0	542	414	924	45.3341	1.43165e-10
Pp1s299_3V6	2	168	2	32	4	771	2533	4358	45.2987	1.45719e-10
Pp1s20_67V6	18	93	1	26	42	520	691	4556	45.2867	1.46598e-10
Pp1s28_391V6	7	400	6	42	8	935	2186	3442	45.2636	1.48301e-10
Pp1s1_594V6	1	168	10	3	4	58	252	272	45.2629	1.4835e-10
Pp1s190_72V6	9	161	10	62	22	1120	1550	1983	45.2613	1.48465e-10
Pp1s88_36V6	10	1141	180	315	191	1461	1989	2217	45.2461	1.49599e-10
Pp1s39_429V6	4	1736	348	504	390	1074	1177	736	45.2331	1.50573e-10
Pp1s311_22V6	7	221	168	272	169	2847	4236	4926	45.227	1.51037e-10
Pp1s84_96V6	2	398	26	62	112	4545	5166	5267	45.2237	1.51283e-10
Pp1s47_72V6	3	137	203	75	87	12815	8275	3423	45.1167	1.59602e-10
Pp1s372_19V6	1	675	91	123	112	693	1204	2053	45.0721	1.63198e-10
Pp1s376_33V6	9	326	31	54	30	1610	955	1895	44.9872	1.70272e-10
Pp1s219_67V6	2	719	12	23	30	18	76	305	44.9481	1.73637e-10
Pp1s101_183V6	8	337	43	187	58	266	717	574	44.9332	1.74934e-10
Pp1s197_53V6	4	316	24	36	72	828	974	715	44.8878	1.78949e-10
Pp1s7_212V6	2	157	26	113	95	3794	6478	12419	44.8877	1.78959e-10
Pp1s29_90V6	1	378	11	40	5	179	140	141	44.8867	1.79055e-10
Pp1s47_274V6	1	245	26	115	98	5327	6009	6677	44.8469	1.82646e-10
Pp1s234_5V6	5	1091	681	824	976	659	1070	1281	44.8165	1.85452e-10
Pp1s137_81V6	4	238	2	31	13	386	389	772	44.7925	1.87688e-10
Pp1s213_46V6	1	892	120	97	49	870	1058	1054	44.7884	1.88073e-10
Pp1s226_20V6	10	244	128	61	53	4395	4343	4631	44.7826	1.88615e-10
Pp1s414_22V6	4	102	0	23	0	2384	2641	2753	44.7372	1.92946e-10
Pp1s271_34V6	1	773	193	189	103	1585	2321	1852	44.7324	1.93411e-10
Pp1s235_88V6	6	449	0	16	0	254	236	405	44.678	1.98748e-10
Pp1s1_513V6	2	285	11	1	0	400	1188	654	44.6744	1.99108e-10
Pp1s77_164V6	1	423	61	201	109	1987	3162	3302	44.667	1.99843e-10
Pp1s14_29V6	3	325	75	36	6	1929	1680	1486	44.6323	2.03341e-10
Pp1s47_277V6	2	182	57	206	278	1533	2101	3656	44.576	2.09146e-10
Pp1s58_281V6	4	199	6	32	6	169	205	360	44.5494	2.11942e-10
Pp1s221_49V6	2	496	22	89	73	8852	9946	6649	44.5461	2.12298e-10
Pp1s218_133V6	1	511	41	151	120	3135	3810	3417	44.5239	2.14661e-10
Pp1s332_37V6	1	282	5	6	33	653	1126	737	44.5099	2.16168e-10
Pp1s250_25V6	5	193	5	53	16	936	1342	1559	44.4317	2.24792e-10
Pp1s66_51V6	1	389	27	101	42	2327	3170	3552	44.4018	2.28181e-10
Pp1s41_21V6	2	311	100	51	99	2250	2752	5025	44.3936	2.29109e-10
Pp1s174_62V6	12	109	2	0	0	251	2351	3219	44.3825	2.30393e-10
Pp1s156_109V6	4	178	9	69	19	787	1263	1244	44.3605	2.32933e-10
Pp1s306_29V6	1	306	5	41	56	4842	5215	4488	44.3419	2.35112e-10
Pp1s79_254V6	10	229	10	76	34	2651	3584	3897	44.3045	2.39553e-10
Pp1s13_229V6	3	247	25	32	6	555	1074	1586	44.2825	2.42202e-10
Pp1s58_258V6	1	323	47	134	124	1683	1763	1598	44.2677	2.44004e-10
Pp1s8_123V6	8	246	4	47	9	550	811	834	44.2629	2.44587e-10
Pp1s7_365V6	3	222	1	43	6	1110	1828	1614	44.1985	2.52589e-10
Pp1s246_57V6	2	209	1	51	54	421	1232	3918	44.198	2.52649e-10
Pp1s40_297V6	3	138	12	80	83	6432	7868	7380	44.1883	2.53881e-10
Pp1s47_172V6	19	222	0	25	4	920	838	1029	44.1705	2.5615e-10
Pp1s385_43V6	1	456	0	17	22	281	247	1702	44.1625	2.57176e-10
Pp1s143_168V6	1	647	166	226	170	990	1402	1890	44.1557	2.58059e-10
Pp1s196_63V6	1	577	32	74	30	1537	1347	1799	44.1523	2.58494e-10
Pp1s341_39V6	8	1050	0	5	24	147	169	123	44.1292	2.61501e-10
Pp1s232_57V6	2	173	30	112	96	1043	2723	5715	44.1266	2.61839e-10
Pp1s402_20V6	1	182	19	52	10	717	1931	2569	44.1258	2.61947e-10
Pp1s101_4V6	9	322	0	1	16	2116	2163	1404	44.1085	2.64222e-10
Pp1s249_53V6	1	315	0	23	145	47	57	1287	44.1038	2.64833e-10
Pp1s171_160V6	5	227	4	2	12	1007	1490	391	44.0695	2.69419e-10
Pp1s7_424V6	15	256	145	223	308	389	397	428	44.0594	2.70779e-10
Pp1s47_88V6	1	605	137	129	10	10980	15899	4937	44.0396	2.73475e-10
Pp1s138_83V6	1	161	15	56	61	843	1005	3295	43.9759	2.82332e-10
Pp1s364_3V6	3	250	98	235	228	11964	13439	14276	43.9744	2.82547e-10
Pp1s174_72V6	5	126	25	6	1	850	998	1299	43.9348	2.88196e-10
Pp1s33_381V6	1	298	29	203	65	1793	4796	3141	43.9277	2.8922e-10
Pp1s198_9V6	2	538	177	610	183	3407	11901	6091	43.9127	2.91395e-10
Pp1s97_279V6	1	490	3	46	13	7985	10004	10763	43.8929	2.94292e-10
Pp1s31_183V6	5	549	221	220	162	837	1201	1197	43.8767	2.96689e-10
Pp1s149_6V6	2	97	21	185	75	1029	5142	4923	43.8109	3.06606e-10
Pp1s53_23V6	1	297	0	18	0	89	90	130	43.8	3.08284e-10
Pp1s475_17V6	1	478	17	6	11	191	693	618	43.7873	3.10255e-10
Pp1s55_294V6	1	204	115	257	180	708	785	808	43.7474	3.16497e-10
Pp1s118_147V6	2	178	1	18	1	2103	1960	3613	43.7332	3.18752e-10
Pp1s251_13V6	4	247	15	56	18	503	838	1322	43.6905	3.25635e-10
Pp1s136_131V6	1	321	80	147	68	152	128	121	43.6621	3.30289e-10
Pp1s7_390V6	1	617	39	76	112	4677	5888	4547	43.6132	3.3846e-10
Pp1s61_279V6	1	613	84	233	42	6300	16952	8685	43.6039	3.40051e-10
Pp1s379_40V6	2	144	85	3	51	6510	4024	4666	43.5645	3.46806e-10
Pp1s55_123V6	5	179	52	220	100	590	996	717	43.558	3.47944e-10
Pp1s155_27V6	6	234	29	62	212	1009	640	4938	43.5547	3.48519e-10
Pp1s26_48V6	2	391	33	8	0	141	131	150	43.523	3.54073e-10
Pp1s6_439V6	7	177	19	4	0	552	812	907	43.5196	3.54689e-10
Pp1s439_15V6	7	1077	183	182	29	2075	2802	1128	43.5176	3.55036e-10
Pp1s71_106V6	1	194	0	0	18	3025	5045	3340	43.491	3.59787e-10
Pp1s84_178V6	1	315	0	34	36	83	280	1147	43.4328	3.70409e-10
Pp1s30_190V6	3	163	10	77	22	1882	3290	3085	43.425	3.71854e-10
Pp1s178_54V6	1	1441	7	42	29	277	789	158	43.3866	3.79067e-10
Pp1s1_309V6	12	286	89	322	75	2447	5995	3058	43.3678	3.82659e-10
Pp1s79_253V6	2	259	11	30	80	5304	6974	7495	43.3555	3.85007e-10
Pp1s154_62V6	2	330	0	20	3	251	204	312	43.3499	3.861e-10
Pp1s53_214V6	6	358	55	53	132	722	1151	1045	43.3368	3.88619e-10
Pp1s76_97V6	1	183	2	34	7	1164	2129	3319	43.2909	3.97654e-10
Pp1s13_212V6	6	466	228	184	83	2207	2590	1784	43.2794	3.99949e-10
Pp1s21_268V6	2	299	12	60	15	844	1265	1466	43.2592	4.03998e-10
Pp1s224_18V6	4	150	2	22	6	303	262	578	43.2592	4.04005e-10
Pp1s15_277V6	5	1221	94	40	71	325	394	529	43.2479	4.06284e-10
Pp1s69_69V6	8	386	4	27	27	200	173	739	43.2369	4.08536e-10
Pp1s29_125V6	2	257	159	122	51	2479	3300	2004	43.2313	4.09668e-10
Pp1s380_14V6	1	1046	20	1	18	39	78	27	43.2249	4.11001e-10
Pp1s3_476V6	20	277	9	13	50	927	946	927	43.2238	4.11221e-10
Pp1s215_28V6	8	155	0	19	3	138	1527	4351	43.2134	4.13367e-10
Pp1s83_225V6	15	213	5	42	16	2925	4261	7459	43.2007	4.15989e-10
Pp1s43_49V6	7	145	13	86	22	2096	3522	2831	43.1995	4.16245e-10
Pp1s14_377V6	3	379	48	74	18	1979	1945	2300	43.1865	4.18966e-10
Pp1s234_46V6	1	325	11	33	7	1705	1208	1898	43.1706	4.22311e-10
Pp1s257_105V6	3	527	59	129	148	12164	14755	11533	43.1687	4.22714e-10
Pp1s107_87V6	5	151	0	2	10	497	839	241	43.1563	4.25337e-10
Pp1s7_208V6	14	238	2	2	24	402	541	390	43.1378	4.29288e-10
Pp1s4_362V6	12	140	5	78	42	707	3906	6707	43.0769	4.42551e-10
Pp1s106_50V6	6	638	4	0	25	644	669	579	43.0455	4.49553e-10
Pp1s335_68V6	1	227	8	18	70	718	380	809	43.0248	4.5423e-10
Pp1s30_104V6	4	322	191	108	80	5265	5442	4562	43.0202	4.5529e-10
Pp1s210_35V6	2	903	255	133	118	2934	2874	2229	42.9964	4.60743e-10
Pp1s311_71V6	6	218	26	69	7	1594	1717	1259	42.9797	4.64608e-10
Pp1s181_117V6	7	168	8	19	5	369	491	1739	42.9691	4.67059e-10
Pp1s479_13V6	12	107	1	28	1	2025	2875	3099	42.9275	4.76893e-10
Pp1s43_234V6	5	297	0	18	6	736	687	1847	42.9133	4.80281e-10
Pp1s173_143V6	2	382	12	6	4	619	3978	911	42.9058	4.82082e-10
Pp1s195_100V6	1	107	220	79	107	5690	2544	5891	42.8983	4.8389e-10
Pp1s34_111V6	3	430	26	111	113	2898	3268	5004	42.8872	4.86596e-10
Pp1s16_248V6	1	215	2	24	5	934	583	712	42.8725	4.90174e-10
Pp1s47_329V6	6	300	14	85	11	537	693	265	42.8608	4.93065e-10
Pp1s112_220V6	3	142	7	10	23	1156	1054	484	42.8566	4.94086e-10
Pp1s141_102V6	2	208	91	523	94	2718	12865	4723	42.836	4.99206e-10
Pp1s85_96V6	1	144	4	33	3	1456	1649	1792	42.8097	5.05818e-10
Pp1s122_140V6	15	305	28	53	48	2825	1908	1138	42.7768	5.14214e-10
Pp1s96_83V6	2	201	2	23	1	1102	823	836	42.7697	5.16022e-10
Pp1s371_31V6	4	255	1	17	0	597	694	1324	42.7409	5.23527e-10
Pp1s273_61V6	8	242	0	73	37	496	2548	3812	42.7376	5.24395e-10
Pp1s45_64V6	2	227	19	54	29	354	388	797	42.7029	5.33562e-10
Pp1s130_298V6	1	615	84	242	151	2665	3594	3423	42.6962	5.35349e-10
Pp1s31_245V6	7	147	3	23	2	775	535	656	42.6704	5.42311e-10
Pp1s195_15V6	5	274	19	66	14	2448	2721	2510	42.6688	5.42739e-10
Pp1s273_61V6	3	303	4	51	13	496	2548	3812	42.643	5.49789e-10
Pp1s383_18V6	6	234	19	3	23	281	241	1954	42.6377	5.51249e-10
Pp1s131_21V6	8	698	34	32	70	2419	2806	1914	42.6272	5.54144e-10
Pp1s2_289V6	4	480	42	78	129	2662	3104	2883	42.5937	5.63505e-10
Pp1s402_44V6	2	135	5	19	57	1372	1204	1535	42.5669	5.71102e-10
Pp1s24_129V6	1	998	65	147	188	1096	1353	3421	42.5625	5.72348e-10
Pp1s369_6V6	3	372	5	58	72	2081	3158	9565	42.5625	5.72354e-10
Pp1s652_2V6	4	159	30	77	34	441	546	822	42.5444	5.77555e-10
Pp1s75_75V6	4	131	0	30	29	2142	5439	21772	42.5411	5.78526e-10
Pp1s72_271V6	3	400	162	266	93	3461	4284	3214	42.5189	5.84975e-10
Pp1s286_16V6	3	140	16	0	2	312	388	617	42.5085	5.88018e-10
Pp1s241_91V6	20	509	31	6	0	2132	2594	1605	42.5017	5.9002e-10
Pp1s2_283V6	2	132	44	105	41	1219	996	750	42.4997	5.90632e-10
Pp1s469_4V6	7	210	13	63	44	4126	4448	8031	42.4989	5.90869e-10
Pp1s247_40V6	2	1190	4660	6706	5263	5024	6698	4979	42.454	6.04262e-10
Pp1s19_140V6	1	126	3	40	20	1818	2502	4808	42.426	6.12783e-10
Pp1s74_133V6	5	55	3	22	31	3	235	584	42.4216	6.14133e-10
Pp1s372_57V6	2	230	2	0	22	1428	1022	1078	42.4118	6.17166e-10
Pp1s42_187V6	4	282	8	27	0	1472	1250	1601	42.4037	6.19655e-10
Pp1s135_47V6	2	720	21	52	27	354	308	606	42.3705	6.30047e-10
Pp1s154_52V6	7	139	8	2	1	261	1480	610	42.3362	6.4092e-10
Pp1s17_376V6	48	154	29	2	0	3668	4622	1582	42.2903	6.55821e-10
Pp1s101_152V6	4	232	5	42	6	2206	2863	2817	42.2642	6.64408e-10
Pp1s37_125V6	6	740	224	182	157	701	686	950	42.253	6.68151e-10
Pp1s146_112V6	4	782	0	24	42	298	997	7476	42.1342	7.09033e-10
Pp1s120_20V6	4	439	8	29	28	45	90	415	42.0877	7.25712e-10
Pp1s123_98V6	1	158	89	51	55	1254	1730	1947	42.0351	7.45054e-10
Pp1s138_31V6	1	484	9	46	15	1399	1466	1992	42.0048	7.56455e-10
Pp1s341_42V6	5	389	7	8	0	287	331	1730	41.9915	7.61498e-10
Pp1s160_156V6	4	468	29	77	23	1031	1057	1107	41.966	7.71257e-10
Pp1s152_123V6	6	119	8	0	0	90	247	225	41.9556	7.75295e-10
Pp1s234_44V6	1	662	4	6	0	13	2	12	41.9231	7.87988e-10
Pp1s36_31V6	2	227	5	13	3	895	957	4546	41.9156	7.90951e-10
Pp1s132_175V6	3	173	0	6	0	137	794	5409	41.9093	7.93427e-10
Pp1s48_155V6	1	243	15	172	50	961	2947	1735	41.9056	7.94922e-10
Pp1s342_16V6	5	136	49	358	63	6063	25930	9936	41.9046	7.95283e-10
Pp1s114_88V6	2	224	60	25	34	406	596	625	41.8577	8.14172e-10
Pp1s490_11V6	3	316	43	42	59	1105	1649	694	41.7824	8.45422e-10
Pp1s191_94V6	3	362	10	3	39	1178	1272	1236	41.7483	8.59956e-10
Pp1s387_1V6	12	338	183	177	82	1879	1806	1815	41.7342	8.66042e-10
Pp1s4_165V6	3	1167	309	272	217	189	283	174	41.6741	8.92451e-10
Pp1s20_334V6	1	399	7	62	13	1506	2745	2508	41.6638	8.9708e-10
Pp1s36_131V6	1	432	19	22	1	1322	407	671	41.6429	9.06486e-10
Pp1s18_8V6	4	196	167	207	128	2551	2525	3180	41.6243	9.14933e-10
Pp1s211_154V6	1	185	3	12	2	89	103	469	41.6233	9.15392e-10
Pp1s244_92V6	4	198	14	70	22	304	436	472	41.5975	9.27292e-10
Pp1s41_304V6	1	767	33	73	120	5693	7127	6640	41.5907	9.30459e-10
Pp1s322_14V6	4	210	64	168	38	450	717	464	41.5712	9.39575e-10
Pp1s100_238V6	2	117	9	29	8	153	116	231	41.5703	9.3999e-10
Pp1s120_127V6	2	397	23	64	16	4220	6295	7903	41.5587	9.45482e-10
Pp1s62_204V6	2	229	109	31	54	2178	1685	753	41.5074	9.70029e-10
Pp1s45_96V6	3	344	0	26	5	123	362	695	41.451	9.97753e-10
Pp1s22_311V6	1	292	0	14	0	520	814	1888	41.4152	1.01577e-09
Pp1s165_40V6	4	170	0	12	27	11165	14180	8978	41.3982	1.02445e-09
Pp1s211_20V6	5	275	49	10	18	826	844	1069	41.3942	1.02653e-09
Pp1s60_221V6	5	359	1	0	15	2944	3123	1977	41.3881	1.02962e-09
Pp1s71_283V6	2	101	2	13	2	880	2579	10626	41.3709	1.03856e-09
Pp1s27_218V6	2	295	10	14	6	282	2909	1630	41.3625	1.0429e-09
Pp1s271_21V6	2	1219	0	2	20	1270	1972	1317	41.3595	1.04446e-09
Pp1s132_188V6	6	230	43	139	115	4652	7427	12887	41.3562	1.04621e-09
Pp1s31_150V6	3	202	11	4	38	6804	7965	6816	41.3415	1.05393e-09
Pp1s22_107V6	2	317	219	195	41	4965	6736	533	41.3161	1.0674e-09
Pp1s83_179V6	2	963	171	278	164	2575	2562	2590	41.2838	1.08478e-09
Pp1s34_11V6	9	215	0	28	8	1709	2441	4110	41.2658	1.09458e-09
Pp1s36_16V6	1	296	5	71	12	1307	2267	1249	41.238	1.10992e-09
Pp1s114_145V6	3	708	79	60	31	893	845	1250	41.2333	1.11253e-09
Pp1s65_137V6	1	330	6	19	5	237	193	605	41.1972	1.13276e-09
Pp1s168_58V6	7	211	5	44	18	3512	3048	3180	41.1832	1.14074e-09
Pp1s49_258V6	6	108	0	12	0	127	107	240	41.1589	1.15468e-09
Pp1s9_406V6	3	268	4	9	6	1061	448	4073	41.1453	1.16256e-09
Pp1s97_272V6	2	237	52	153	157	3886	4572	4595	41.1365	1.1677e-09
Pp1s140_62V6	10	215	0	14	0	262	289	587	41.128	1.17263e-09
Pp1s11_276V6	5	191	0	18	1	960	1022	1614	41.1185	1.17823e-09
Pp1s207_68V6	5	234	2	0	6	2341	1410	386	41.1129	1.18155e-09
Pp1s3_150V6	2	671	106	101	56	510	972	666	41.1089	1.18389e-09
Pp1s88_88V6	5	162	80	25	39	5929	5344	7922	41.0705	1.20683e-09
Pp1s1_66V6	1	184	20	79	28	2597	2833	2597	41.0535	1.21715e-09
Pp1s52_233V6	4	212	33	6	0	1452	1673	921	41.0401	1.22535e-09
Pp1s84_243V6	6	464	46	141	70	1764	2129	2010	41.0336	1.22932e-09
Pp1s45_110V6	10	289	13	60	52	523	431	703	40.994	1.25393e-09
Pp1s240_110V6	13	380	87	92	57	1736	3657	3054	40.9735	1.26682e-09
Pp1s56_233V6	4	182	18	3	0	483	489	916	40.9635	1.27319e-09
Pp1s65_286V6	2	203	9	41	7	1395	1715	2152	40.9479	1.28316e-09
Pp1s23_51V6	2	321	64	21	14	14391	18962	8506	40.9198	1.3013e-09
Pp1s16_322V6	6	264	13	33	22	872	2751	7729	40.8932	1.31874e-09
Pp1s137_96V6	43	336	68	42	128	1934	1193	1621	40.8326	1.35929e-09
Pp1s314_53V6	3	348	33	9	2	1030	1196	1079	40.7818	1.39423e-09
Pp1s297_67V6	5	379	0	16	9	163	160	628	40.7704	1.40221e-09
Pp1s273_61V6	7	363	21	189	143	496	2548	3812	40.7387	1.42463e-09
Pp1s165_39V6	1	377	33	95	102	9199	11469	8423	40.7329	1.42874e-09
Pp1s52_78V6	1	351	1	26	3	1966	2576	3446	40.7052	1.44871e-09
Pp1s147_55V6	9	309	0	13	1	175	160	388	40.6809	1.46643e-09
Pp1s32_94V6	14	401	249	249	309	1587	1004	1197	40.6716	1.47326e-09
Pp1s59_356V6	4	109	61	288	123	1376	3901	3121	40.6684	1.47562e-09
Pp1s311_23V6	2	399	18	77	32	1607	1756	1751	40.6285	1.50535e-09
Pp1s38_73V6	13	383	11	0	11	1173	651	211	40.5868	1.53705e-09
Pp1s123_141V6	4	198	2	40	10	1490	1755	1700	40.5465	1.56831e-09
Pp1s78_18V6	2	304	47	105	59	2503	3291	4963	40.5393	1.57401e-09
Pp1s79_115V6	1	595	20	51	52	2713	4895	16163	40.516	1.59246e-09
Pp1s44_194V6	1	116	19	5	3	359	542	813	40.466	1.63275e-09
Pp1s114_52V6	1	345	16	46	16	409	270	318	40.4639	1.63449e-09
Pp1s63_62V6	1	558	53	174	123	79	170	249	40.4464	1.64884e-09
Pp1s249_35V6	5	406	2	19	14	75	40	136	40.4399	1.65419e-09
Pp1s72_288V6	4	207	1	32	18	70	319	914	40.4349	1.65833e-09
Pp1s20_67V6	12	137	5	0	1	520	691	4556	40.4209	1.66998e-09
Pp1s52_256V6	9	239	23	48	7	932	1062	1336	40.4184	1.67206e-09
Pp1s32_160V6	3	128	29	37	80	12304	8407	9600	40.4041	1.68406e-09
Pp1s269_40V6	4	212	0	14	0	666	753	1506	40.3825	1.70239e-09
Pp1s3_581V6	7	243	8	0	10	206	490	99	40.3345	1.74373e-09
Pp1s39_130V6	1	276	25	114	92	9477	11966	10282	40.2711	1.7999e-09
Pp1s62_85V6	5	330	20	33	16	344	608	1457	40.2643	1.806e-09
Pp1s326_65V6	13	273	0	34	26	286	776	2314	40.2574	1.81226e-09
Pp1s235_57V6	2	269	0	1	24	265	371	348	40.2537	1.81562e-09
Pp1s49_101V6	3	520	7	52	2	3130	4235	2048	40.2433	1.82509e-09
Pp1s213_35V6	2	160	32	0	9	696	623	799	40.2403	1.82777e-09
Pp1s61_5V6	4	245	2	18	3	182	511	1504	40.2366	1.83116e-09
Pp1s130_277V6	1	119	7	34	5	1206	657	184	40.1526	1.90977e-09
Pp1s260_21V6	4	603	15	72	59	608	612	960	40.1466	1.91552e-09
Pp1s458_5V6	2	136	8	35	18	6066	4791	9744	40.144	1.91795e-09
Pp1s312_50V6	11	1116	262	257	164	1417	1689	1650	40.1431	1.91886e-09
Pp1s112_67V6	25	275	0	10	0	1640	524	461	40.0954	1.96513e-09
Pp1s294_17V6	13	489	68	36	19	631	667	759	39.9998	2.06139e-09
Pp1s154_12V6	1	1056	87	42	22	1785	1908	1578	39.9981	2.06315e-09
Pp1s62_201V6	19	318	3	11	38	536	526	520	39.9918	2.06958e-09
Pp1s144_26V6	4	436	17	8	10	226	329	1125	39.9846	2.0771e-09
Pp1s28_136V6	1	127	14	34	2	1517	1702	2329	39.891	2.1766e-09
Pp1s119_57V6	1	186	0	21	14	728	660	2042	39.8883	2.17956e-09
Pp1s341_73V6	1	303	4	21	11	386	577	2211	39.8652	2.20483e-09
Pp1s58_105V6	10	248	3	44	7	1593	2163	1696	39.8546	2.21658e-09
Pp1s61_5V6	8	232	8	5	3	182	511	1504	39.8252	2.24937e-09
Pp1s83_45V6	18	217	2	107	82	367	2222	3746	39.7945	2.28417e-09
Pp1s268_67V6	1	379	20	33	60	619	533	3487	39.7898	2.28953e-09
Pp1s60_69V6	2	231	0	6	1	56	21	113	39.7708	2.31141e-09
Pp1s342_16V6	4	168	13	167	20	6063	25930	9936	39.767	2.31577e-09
Pp1s19_265V6	2	349	37	68	21	369	719	873	39.6942	2.40171e-09
Pp1s459_9V6	3	325	18	74	44	6085	6781	9642	39.6922	2.40405e-09
Pp1s14_251V6	4	362	19	54	36	1388	1543	3500	39.6916	2.40476e-09
Pp1s47_161V6	18	1213	3	2	19	7504	8435	5085	39.656	2.44796e-09
Pp1s48_46V6	1	209	43	7	1	1038	812	658	39.6408	2.46662e-09
Pp1s98_119V6	2	214	11	11	35	1591	1750	1126	39.6375	2.47077e-09
Pp1s86_25V6	1	622	66	156	191	4348	5375	5237	39.6207	2.49153e-09
Pp1s16_250V6	2	675	33	55	28	368	343	686	39.613	2.50117e-09
Pp1s1_421V6	5	518	26	4	9	252	370	430	39.6075	2.50812e-09
Pp1s118_139V6	4	225	272	324	124	1207	974	664	39.578	2.54535e-09
Pp1s23_72V6	2	222	62	148	72	1262	1809	2061	39.5615	2.56647e-09
Pp1s222_41V6	3	315	16	38	7	585	621	974	39.5372	2.59781e-09
Pp1s78_205V6	1	466	0	13	55	55	46	980	39.4744	2.68065e-09
Pp1s116_111V6	3	263	27	113	60	1642	2040	1863	39.4234	2.74985e-09
Pp1s303_78V6	3	158	35	56	61	358	1654	2084	39.4154	2.76092e-09
Pp1s155_106V6	1	451	2	41	9	1375	1792	1631	39.4047	2.77579e-09
Pp1s75_236V6	7	285	24	55	98	271	494	382	39.3767	2.81484e-09
Pp1s15_328V6	1	683	9	39	65	375	696	3850	39.3658	2.83024e-09
Pp1s231_41V6	1	155	109	105	74	2685	4227	4524	39.3404	2.86644e-09
Pp1s1_526V6	10	167	37	63	9	8281	8022	7808	39.3062	2.91583e-09
Pp1s21_77V6	1	170	45	92	130	4979	4689	5056	39.3004	2.92433e-09
Pp1s81_131V6	8	183	63	90	158	1545	1879	7010	39.2917	2.93715e-09
Pp1s81_144V6	1	262	26	40	85	6148	12423	8989	39.275	2.96176e-09
Pp1s300_40V6	1	645	364	1464	1175	426	1401	963	39.2681	2.97195e-09
Pp1s134_116V6	5	347	96	9	28	991	532	207	39.2116	3.05703e-09
Pp1s307_4V6	2	109	0	35	10	1940	2127	1983	39.2102	3.05917e-09
Pp1s1_784V6	3	689	31	97	59	1030	1137	1504	39.2041	3.06861e-09
Pp1s29_125V6	10	278	44	161	67	2479	3300	2004	39.2006	3.0739e-09
Pp1s122_25V6	6	241	18	0	0	1495	1831	1423	39.1786	3.10797e-09
Pp1s59_249V6	6	188	0	43	6	7423	13608	9942	39.1763	3.11152e-09
Pp1s249_85V6	2	396	20	67	98	6101	7027	7179	39.1646	3.12973e-09
Pp1s54_122V6	6	328	76	164	83	1209	1398	1467	39.1495	3.15351e-09
Pp1s53_250V6	4	261	0	20	6	202	173	324	39.1481	3.15565e-09
Pp1s85_113V6	2	96	0	12	16	127	286	2735	39.1309	3.18302e-09
Pp1s172_31V6	3	443	81	60	81	534	1038	600	39.1265	3.18999e-09
Pp1s264_34V6	7	352	0	18	2	2741	2865	4768	39.0944	3.24157e-09
Pp1s67_107V6	2	1249	146	59	33	1914	994	1364	39.0928	3.24422e-09
Pp1s63_206V6	1	166	121	105	100	3568	2674	5672	39.0765	3.27077e-09
Pp1s123_97V6	1	708	0	6	8	63	65	1084	39.0585	3.30034e-09
Pp1s115_63V6	1	249	26	92	107	6521	7888	7396	39.0524	3.31043e-09
Pp1s48_101V6	1	170	50	113	51	3167	3550	4053	39.0466	3.31996e-09
Pp1s136_5V6	3	774	89	41	115	1464	2082	3030	39.0457	3.32152e-09
Pp1s77_5V6	1	296	8	28	56	981	1034	979	39.0438	3.32472e-09
Pp1s78_21V6	1	227	11	88	38	1134	1724	1456	39.0345	3.34017e-09
Pp1s400_34V6	2	683	117	168	201	270	354	772	38.9699	3.44986e-09
Pp1s275_99V6	6	107	0	18	0	432	370	369	38.9676	3.45382e-09
Pp1s38_249V6	1	475	9	6	19	111	226	1978	38.9585	3.46944e-09
Pp1s49_167V6	3	303	1	10	4	33	13	55	38.9577	3.47091e-09
Pp1s48_210V6	3	456	28	87	26	418	706	757	38.9565	3.47304e-09
Pp1s113_38V6	1	140	0	26	3	659	704	660	38.9354	3.50985e-09
Pp1s31_349V6	6	618	44	75	114	1769	2411	1824	38.9183	3.5399e-09
Pp1s18_84V6	3	149	11	52	24	3616	3953	5855	38.8889	3.59233e-09
Pp1s9_381V6	2	284	167	340	277	2773	3698	4763	38.8742	3.61884e-09
Pp1s11_325V6	13	180	3	39	31	151	806	2560	38.8738	3.61953e-09
Pp1s92_44V6	4	196	84	64	25	3608	7285	2169	38.8654	3.63488e-09
Pp1s98_233V6	4	381	1	16	4	447	937	3096	38.8651	3.63546e-09
Pp1s13_348V6	2	100	38	8	13	1392	1998	1492	38.86	3.64461e-09
Pp1s152_109V6	1	253	41	140	63	1176	1653	1505	38.8443	3.67338e-09
Pp1s155_112V6	4	708	103	83	53	1840	2932	2366	38.8321	3.69589e-09
Pp1s13_21V6	5	599	7	18	4	432	861	2675	38.8273	3.70469e-09
Pp1s161_31V6	1	468	0	19	14	288	499	2117	38.8107	3.73562e-09
Pp1s84_99V6	1	307	43	106	63	425	914	1387	38.8097	3.73749e-09
Pp1s101_240V6	3	344	18	114	62	558	1768	2417	38.7915	3.77174e-09
Pp1s137_152V6	9	891	12	258	1	373	2282	185	38.7865	3.78108e-09
Pp1s273_14V6	19	385	30	0	1	1764	1104	1365	38.7676	3.81704e-09
Pp1s69_45V6	7	375	18	4	51	128	464	925	38.7515	3.84793e-09
Pp1s29_334V6	5	378	29	141	60	1032	1708	1345	38.7474	3.85577e-09
Pp1s149_154V6	13	202	8	15	1	1009	1566	4688	38.7404	3.86927e-09
Pp1s226_55V6	1	210	0	0	23	851	1111	1165	38.7348	3.88019e-09
Pp1s414_23V6	1	148	185	114	91	3179	2284	813	38.7267	3.89596e-09
Pp1s41_63V6	11	442	36	67	10	2425	3147	3026	38.7142	3.92028e-09
Pp1s123_138V6	11	237	8	0	28	3384	4238	3526	38.7104	3.92769e-09
Pp1s190_37V6	3	177	18	56	5	963	1136	875	38.6644	4.0192e-09
Pp1s283_53V6	2	123	1	21	47	7445	7751	8705	38.6558	4.03648e-09
Pp1s340_43V6	2	218	30	18	4	3264	5095	5410	38.633	4.08274e-09
Pp1s274_78V6	2	376	87	224	146	804	1022	1043	38.623	4.10317e-09
Pp1s28_153V6	12	505	54	35	10	602	801	687	38.6181	4.11324e-09
Pp1s128_48V6	14	469	131	163	49	1170	1048	833	38.6149	4.11978e-09
Pp1s402_20V6	3	155	7	46	9	717	1931	2569	38.6103	4.12934e-09
Pp1s333_9V6	1	386	24	101	124	3745	4757	5365	38.5986	4.1535e-09
Pp1s14_89V6	1	811	29	6	48	1765	2142	1814	38.5482	4.25961e-09
Pp1s17_376V6	25	218	1	7	14	3668	4622	1582	38.474	4.42048e-09
Pp1s283_76V6	17	273	10	12	34	1222	1564	923	38.4697	4.43005e-09
Pp1s251_13V6	2	136	21	1	15	503	838	1322	38.437	4.5031e-09
Pp1s203_59V6	1	770	26	43	42	859	357	428	38.4074	4.57015e-09
Pp1s78_76V6	6	371	50	23	2	588	602	465	38.4015	4.58376e-09
Pp1s391_39V6	13	343	22	0	0	1929	1895	1471	38.3888	4.61294e-09
Pp1s36_263V6	8	282	57	48	20	1069	1969	1530	38.3833	4.62574e-09
Pp1s14_131V6	11	253	0	30	2	148	207	160	38.3752	4.64449e-09
Pp1s40_147V6	11	361	1	19	5	262	295	697	38.3728	4.64993e-09
Pp1s19_6V6	8	461	2	15	4	308	207	591	38.3562	4.68877e-09
Pp1s313_15V6	1	476	35	85	136	1836	2141	2352	38.3417	4.72282e-09
Pp1s370_30V6	4	181	0	0	8	685	1139	381	38.2992	4.82427e-09
Pp1s65_244V6	3	427	0	7	27	640	758	638	38.2946	4.83544e-09
Pp1s337_5V6	4	358	4	0	2	22	157	175	38.2577	4.92554e-09
Pp1s41_177V6	8	187	0	0	7	2742	3116	1072	38.2519	4.93984e-09
Pp1s91_180V6	12	386	5	34	26	428	345	807	38.2301	4.99399e-09
Pp1s20_312V6	4	217	0	18	0	834	983	1253	38.2157	5.03006e-09
Pp1s324_49V6	1	703	16	39	44	1348	971	3603	38.203	5.06199e-09
Pp1s164_93V6	1	140	35	70	46	959	2203	3903	38.1997	5.07034e-09
Pp1s28_319V6	1	291	10	27	274	84	112	3632	38.1986	5.07305e-09
Pp1s156_7V6	2	156	40	61	0	2340	11534	96	38.1982	5.07419e-09
Pp1s259_76V6	1	522	8	44	478	308	312	7922	38.1982	5.07429e-09
Pp1s76_199V6	1	118	5	9	0	145	202	927	38.1798	5.1212e-09
Pp1s76_8V6	11	102	255	418	506	5532	5942	7057	38.1738	5.13649e-09
Pp1s189_114V6	1	738	38	92	142	738	625	993	38.1361	5.2343e-09
Pp1s274_30V6	6	525	7	8	20	106	125	49	38.1002	5.32892e-09
Pp1s77_69V6	1	270	17	38	110	659	688	6025	38.0954	5.34172e-09
Pp1s2_340V6	1	790	32	72	31	305	461	696	38.0926	5.34928e-09
Pp1s78_8V6	4	247	0	16	0	419	415	569	38.0916	5.35207e-09
Pp1s136_175V6	4	304	2	27	8	1911	2056	3435	38.0797	5.38403e-09
Pp1s293_81V6	1	180	61	296	23	4366	18230	426	38.0429	5.48394e-09
Pp1s36_214V6	3	369	40	75	21	13049	14728	16819	38.0427	5.48451e-09
Pp1s263_72V6	2	332	0	16	8	620	569	1888	38.0285	5.52344e-09
Pp1s54_268V6	3	280	2	0	0	1	9	10	38	5.6028e-09
Pp1s310_62V6	1	824	75	182	147	2404	2726	3541	37.9957	5.61497e-09
Pp1s37_16V6	1	432	14	75	39	50	64	76	37.9884	5.63531e-09
Pp1s407_29V6	1	121	26	9	28	1482	849	452	37.9858	5.64274e-09
Pp1s2_310V6	9	1390	205	250	151	1260	1237	1398	37.95	5.74467e-09
Pp1s146_99V6	2	372	4	36	11	311	705	1269	37.9401	5.77325e-09
Pp1s120_164V6	5	203	10	56	51	3209	6184	16741	37.9377	5.78017e-09
Pp1s121_107V6	1	286	10	22	29	783	2600	729	37.9241	5.81942e-09
Pp1s76_105V6	7	173	2	41	4	21944	31606	20140	37.9204	5.8303e-09
Pp1s58_52V6	6	115	25	56	85	7426	8402	7083	37.9157	5.84412e-09
Pp1s47_161V6	3	270	132	174	172	7504	8435	5085	37.8879	5.92566e-09
Pp1s87_47V6	1	1133	63	60	24	1031	1409	1574	37.8791	5.95186e-09
Pp1s83_247V6	2	669	42	117	115	6984	8654	6571	37.8193	6.1327e-09
Pp1s54_34V6	2	225	255	155	72	4538	4501	2474	37.807	6.1703e-09
Pp1s40_48V6	2	96	155	213	326	21328	29485	71530	37.7526	6.34062e-09
Pp1s147_6V6	1	879	27	4	0	160	116	178	37.747	6.35821e-09
Pp1s145_170V6	1	722	48	17	15	238	285	300	37.7374	6.38884e-09
Pp1s79_110V6	3	129	15	78	27	1877	3286	3527	37.7275	6.42079e-09
Pp1s475_5V6	3	427	207	473	249	4575	7395	6022	37.7212	6.44081e-09
Pp1s192_22V6	3	178	36	2	26	1638	2122	1963	37.7142	6.46339e-09
Pp1s32_210V6	10	709	102	82	29	2055	2590	1955	37.6479	6.68128e-09
Pp1s47_217V6	3	356	26	142	104	805	1441	1785	37.6193	6.77766e-09
Pp1s160_127V6	5	163	0	46	46	135	638	1928	37.5929	6.86745e-09
Pp1s227_112V6	2	279	0	16	0	803	747	952	37.5904	6.87633e-09
Pp1s34_107V6	2	590	35	121	111	1796	2034	2743	37.5736	6.93411e-09
Pp1s31_400V6	8	162	3	51	28	616	790	982	37.5569	6.9925e-09
Pp1s304_9V6	4	242	50	125	117	11894	12146	10855	37.5545	7.00058e-09
Pp1s114_188V6	5	115	0	24	3	179	228	274	37.5478	7.02435e-09
Pp1s128_51V6	1	326	0	28	8	524	576	727	37.5441	7.03736e-09
Pp1s63_54V6	1	833	44	8	0	8435	9647	1635	37.5433	7.04021e-09
Pp1s164_16V6	17	198	27	87	67	2594	2731	4371	37.5372	7.06153e-09
Pp1s217_49V6	3	618	28	3	7	123	78	227	37.522	7.11531e-09
Pp1s219_50V6	2	270	2	10	29	15025	16352	12579	37.5195	7.1243e-09
Pp1s104_216V6	2	346	28	35	44	191	387	134	37.515	7.14029e-09
Pp1s47_284V6	3	823	249	8	36	1202	206	325	37.5115	7.15286e-09
Pp1s126_82V6	3	194	237	90	101	4869	3874	2742	37.4963	7.20755e-09
Pp1s6_264V6	2	344	26	68	39	455	436	698	37.4926	7.22096e-09
Pp1s340_43V6	3	212	10	56	14	3264	5095	5410	37.4447	7.39573e-09
Pp1s20_112V6	2	278	0	4	0	174	158	1305	37.443	7.40197e-09
Pp1s104_141V6	7	383	0	9	0	211	196	604	37.4235	7.47475e-09
Pp1s126_74V6	5	405	56	102	30	418	374	319	37.4023	7.55413e-09
Pp1s12_209V6	3	128	1	14	5	655	1329	5487	37.3632	7.70352e-09
Pp1s402_25V6	11	241	31	123	19	2393	4986	2834	37.3563	7.7302e-09
Pp1s438_3V6	5	354	7	12	32	1207	732	695	37.3526	7.74445e-09
Pp1s192_88V6	9	321	0	0	6	419	2631	490	37.3469	7.76632e-09
Pp1s29_82V6	4	672	96	120	62	538	485	635	37.3443	7.77656e-09
Pp1s93_33V6	2	277	0	20	0	561	631	617	37.3376	7.80283e-09
Pp1s200_12V6	3	134	61	3	12	20588	15242	6474	37.3133	7.89808e-09
Pp1s164_9V6	19	368	35	41	59	926	1061	559	37.2688	8.07587e-09
Pp1s133_35V6	1	821	6	5	30	975	991	829	37.2461	8.16811e-09
Pp1s28_10V6	1	616	13	58	89	3089	3707	4089	37.2451	8.17195e-09
Pp1s8_1V6	2	382	40	113	108	129	146	120	37.2356	8.21092e-09
Pp1s343_11V6	4	227	2	1	6	1152	1456	255	37.2328	8.22227e-09
Pp1s316_6V6	2	212	15	70	59	22350	24948	18045	37.228	8.24209e-09
Pp1s93_48V6	11	245	26	21	53	6133	5200	4020	37.2232	8.26215e-09
Pp1s444_27V6	3	247	156	51	62	11247	8718	8063	37.2107	8.31387e-09
Pp1s343_50V6	3	334	0	24	7	563	1444	3089	37.1803	8.44103e-09
Pp1s63_99V6	4	700	54	80	168	726	905	1030	37.1479	8.5789e-09
Pp1s215_89V6	21	474	0	6	19	300	1149	462	37.1241	8.68178e-09
Pp1s3_192V6	2	170	9	35	2	1041	1297	1391	37.1058	8.76128e-09
Pp1s383_18V6	15	160	0	4	0	281	241	1954	37.0954	8.80701e-09
Pp1s78_98V6	9	152	45	34	8	2294	6300	580	37.0677	8.92978e-09
Pp1s12_130V6	1	794	19	91	16	231	765	608	37.0563	8.98117e-09
Pp1s204_69V6	4	304	47	72	19	806	1334	1364	36.982	9.32095e-09
Pp1s23_131V6	1	365	34	79	51	690	1134	2088	36.957	9.43802e-09
Pp1s16_179V6	1	135	0	0	6	3114	3883	1137	36.9235	9.59771e-09
Pp1s18_332V6	1	255	6	33	4	437	341	251	36.9192	9.61849e-09
Pp1s66_184V6	1	256	13	60	45	3041	5186	11526	36.9171	9.62829e-09
Pp1s13_387V6	7	399	66	30	78	1300	1524	1149	36.8969	9.72624e-09
Pp1s79_49V6	1	941	44	146	99	661	817	824	36.8954	9.73342e-09
Pp1s121_170V6	4	262	0	12	2	379	443	1350	36.8899	9.76039e-09
Pp1s351_35V6	6	350	24	6	8	949	1447	1875	36.8512	9.95095e-09
Pp1s237_11V6	15	393	7	25	14	343	305	939	36.8266	1.00742e-08
Pp1s119_86V6	5	282	50	57	34	472	1042	1147	36.8246	1.00841e-08
Pp1s84_153V6	3	247	12	69	37	3882	4380	4571	36.8201	1.0107e-08
Pp1s1_662V6	1	189	73	94	45	10104	6045	7005	36.8179	1.0118e-08
Pp1s68_31V6	2	360	170	78	48	2242	1811	1479	36.8088	1.01642e-08
Pp1s79_209V6	4	127	1	16	2	3236	2281	3818	36.8077	1.01699e-08
Pp1s10_43V6	4	236	25	2	2	1000	1061	952	36.7636	1.03966e-08
Pp1s10_147V6	2	125	0	0	2	1145	3631	260	36.7385	1.0528e-08
Pp1s234_69V6	3	190	0	18	3	179	186	320	36.7377	1.0532e-08
Pp1s19_103V6	3	252	4	25	1	1058	1093	1255	36.7281	1.05825e-08
Pp1s174_47V6	5	188	2	14	7	111	263	1303	36.7077	1.06913e-08
Pp1s47_242V6	5	427	28	25	5	452	703	917	36.6984	1.07411e-08
Pp1s145_152V6	11	161	24	0	14	210	253	422	36.6966	1.07506e-08
Pp1s195_15V6	6	453	41	103	37	2448	2721	2510	36.6863	1.08061e-08
Pp1s64_202V6	4	126	0	8	0	27	31	115	36.6452	1.10307e-08
Pp1s3_353V6	4	356	82	13	11	14377	11455	3287	36.6437	1.10389e-08
Pp1s53_223V6	4	294	14	0	0	445	498	666	36.6202	1.11691e-08
Pp1s1_402V6	1	255	18	44	0	512	615	490	36.6052	1.12535e-08
Pp1s6_256V6	7	214	31	443	87	1003	5381	1523	36.5867	1.13579e-08
Pp1s276_108V6	4	155	81	51	34	1307	1488	1726	36.5635	1.14905e-08
Pp1s126_61V6	1	152	20	12	1	489	397	1056	36.5391	1.16315e-08
Pp1s179_1V6	1	330	12	67	28	671	810	798	36.5352	1.16543e-08
Pp1s45_255V6	3	701	7	58	32	413	579	808	36.5338	1.16624e-08
Pp1s369_24V6	1	283	39	1	9	1572	1312	1151	36.5332	1.16659e-08
Pp1s1_555V6	3	511	8	6	34	728	579	577	36.527	1.1702e-08
Pp1s155_80V6	1	417	125	178	135	819	1504	1821	36.5057	1.18274e-08
Pp1s390_18V6	1	314	48	12	27	44	56	22	36.5025	1.18465e-08
Pp1s145_168V6	2	180	1	26	5	432	555	762	36.492	1.19087e-08
Pp1s32_202V6	1	463	0	13	5	144	125	426	36.4681	1.20516e-08
Pp1s13_264V6	1	313	4	27	0	315	373	355	36.4659	1.20653e-08
Pp1s6_208V6	8	215	0	18	1	3374	3634	4781	36.4499	1.21617e-08
Pp1s353_25V6	1	474	112	42	19	9203	9074	3566	36.4238	1.23219e-08
Pp1s100_198V6	6	187	0	6	0	4410	5947	31679	36.4106	1.24032e-08
Pp1s41_232V6	2	405	36	73	37	241	250	391	36.4101	1.24063e-08
Pp1s171_14V6	6	221	11	8	46	1485	1419	1572	36.4082	1.2418e-08
Pp1s142_149V6	6	223	0	22	0	620	1022	1071	36.4012	1.24619e-08
Pp1s6_341V6	1	183	2	0	26	4793	3571	5068	36.3875	1.25475e-08
Pp1s2_290V6	1	797	104	223	209	1005	1098	1097	36.3661	1.26827e-08
Pp1s22_239V6	1	1119	64	77	22	717	1122	990	36.3472	1.28028e-08
Pp1s375_10V6	5	453	194	353	341	1812	1933	2278	36.3384	1.28592e-08
Pp1s2_109V6	1	101	3	3	23	822	814	658	36.336	1.28745e-08
Pp1s42_142V6	1	1029	344	333	397	557	456	416	36.3328	1.28954e-08
Pp1s415_29V6	4	43	14	52	18	352	479	683	36.3322	1.28994e-08
Pp1s79_179V6	12	148	0	9	0	51	29	66	36.3103	1.30409e-08
Pp1s191_127V6	2	893	409	375	387	2652	3453	3675	36.3099	1.30439e-08
Pp1s159_27V6	1	552	197	163	130	1245	1334	1607	36.2842	1.32128e-08
Pp1s9_56V6	1	224	17	15	33	495	64	327	36.2731	1.32864e-08
Pp1s274_69V6	2	328	54	2	14	1628	1251	719	36.2414	1.34984e-08
Pp1s161_105V6	17	206	8	15	4	699	717	2736	36.2357	1.35368e-08
Pp1s324_21V6	3	120	32	9	11	182	172	359	36.2249	1.36105e-08
Pp1s65_64V6	8	184	18	3	2	834	1551	1036	36.2209	1.36373e-08
Pp1s14_168V6	3	258	25	97	78	1218	1786	3093	36.2086	1.37214e-08
Pp1s171_112V6	7	291	58	136	60	4083	3938	2831	36.1987	1.37896e-08
Pp1s152_60V6	1	411	91	72	94	267	204	127	36.1865	1.38741e-08
Pp1s26_285V6	2	276	0	8	3	16	110	748	36.1841	1.38906e-08
Pp1s28_15V6	1	663	26	97	97	2034	2284	3869	36.1702	1.39877e-08
Pp1s66_199V6	2	196	23	96	11	13527	18766	7196	36.1645	1.40275e-08
Pp1s14_259V6	1	699	98	157	237	2086	2534	2584	36.1259	1.43009e-08
Pp1s218_132V6	1	773	0	0	6	895	279	195	36.1231	1.4321e-08
Pp1s47_196V6	15	179	3	48	18	1534	1987	1913	36.1181	1.43568e-08
Pp1s89_154V6	11	134	36	36	4	646	722	862	36.08	1.46327e-08
Pp1s6_154V6	1	120	32	25	21	1696	1347	273	36.0684	1.47181e-08
Pp1s50_89V6	1	672	98	242	267	3394	4132	5764	36.0642	1.47486e-08
Pp1s69_28V6	1	640	8	51	15	1158	2906	4031	36.0624	1.47618e-08
Pp1s15_472V6	6	291	5	38	6	232	293	282	36.0437	1.49006e-08
Pp1s147_86V6	3	669	17	136	39	1074	2489	1435	36.0367	1.49528e-08
Pp1s94_48V6	1	156	0	22	2	353	700	1019	36.0322	1.49865e-08
Pp1s13_127V6	3	283	14	2	0	1794	2889	2839	36.0135	1.51274e-08
Pp1s121_28V6	3	838	33	8	32	231	416	511	36.0114	1.51437e-08
Pp1s241_60V6	1	569	11	75	80	2170	2710	3058	36.0019	1.52156e-08
Pp1s47_1V6	1	306	2	39	11	1168	1435	1370	35.9925	1.52873e-08
Pp1s408_12V6	4	398	46	39	110	901	914	1018	35.9791	1.53901e-08
Pp1s9_212V6	1	240	69	183	125	1137	1348	1346	35.9684	1.54729e-08
Pp1s149_6V6	3	233	1	47	6	1029	5142	4923	35.9608	1.55315e-08
Pp1s3_117V6	1	387	65	14	20	712	584	642	35.929	1.57803e-08
Pp1s80_72V6	4	931	1047	740	410	3565	2578	1952	35.9287	1.57829e-08
Pp1s7_418V6	12	451	61	127	41	803	762	528	35.9085	1.59432e-08
Pp1s25_370V6	4	164	0	1	12	340	336	199	35.9054	1.59678e-08
Pp1s90_152V6	11	630	72	46	43	935	1345	1526	35.9022	1.59933e-08
Pp1s74_252V6	7	310	0	23	1	808	973	857	35.8877	1.61098e-08
Pp1s20_191V6	2	184	10	1	3	255	467	1009	35.855	1.6375e-08
Pp1s65_9V6	1	441	122	51	105	3412	2900	2219	35.8549	1.63758e-08
Pp1s249_59V6	6	1151	71	43	106	226	280	243	35.8433	1.64713e-08
Pp1s31_338V6	2	975	77	151	89	1141	1299	1596	35.8264	1.66109e-08
Pp1s75_233V6	4	136	12	16	14	333	378	1995	35.825	1.66227e-08
Pp1s1_200V6	1	319	13	6	0	136	239	372	35.7777	1.70205e-08
Pp1s6_256V6	4	88	0	2	11	1003	5381	1523	35.7751	1.70424e-08
Pp1s215_109V6	7	606	89	60	102	482	823	1005	35.7721	1.70679e-08
Pp1s41_292V6	4	366	2	0	16	879	857	634	35.7643	1.71353e-08
Pp1s121_168V6	3	223	173	1537	139	6891	53891	8161	35.7181	1.75351e-08
Pp1s97_12V6	3	242	2	25	71	202	151	1241	35.7158	1.75554e-08
Pp1s100_198V6	4	193	0	17	18	4410	5947	31679	35.6487	1.81541e-08
Pp1s101_152V6	1	1341	96	190	91	2206	2863	2817	35.6344	1.82844e-08
Pp1s83_158V6	7	187	0	6	35	567	849	955	35.631	1.83156e-08
Pp1s62_105V6	1	1213	54	70	75	2372	5296	2171	35.63	1.83247e-08
Pp1s247_5V6	1	603	67	190	132	794	1746	2359	35.6093	1.85152e-08
Pp1s113_119V6	3	1082	0	26	3	608	802	782	35.581	1.87796e-08
Pp1s245_33V6	1	284	314	160	192	1121	624	1163	35.5729	1.88562e-08
Pp1s61_107V6	6	122	6	39	7	564	725	756	35.5644	1.89363e-08
Pp1s251_85V6	1	218	2	20	4	259	194	298	35.5529	1.90456e-08
Pp1s2_608V6	6	329	30	102	67	1550	1715	1952	35.5503	1.90701e-08
Pp1s12_202V6	7	331	2	35	3	756	1097	814	35.5447	1.91231e-08
Pp1s3_177V6	5	242	3	11	0	373	283	879	35.5246	1.93162e-08
Pp1s40_127V6	1	238	111	287	193	3598	5158	3265	35.5189	1.93717e-08
Pp1s100_36V6	3	295	7	67	16	2541	5594	4769	35.5173	1.93872e-08
Pp1s45_280V6	2	391	35	76	59	1392	2655	5393	35.5151	1.94089e-08
Pp1s143_167V6	2	128	15	0	1	90	47	192	35.5133	1.94256e-08
Pp1s147_153V6	6	725	10	0	30	1060	1104	1073	35.5119	1.94399e-08
Pp1s88_43V6	4	1252	148	206	118	1218	1695	1811	35.5111	1.94474e-08
Pp1s103_67V6	1	674	20	111	181	838	1816	5643	35.5065	1.94922e-08
Pp1s126_141V6	8	309	0	7	1	372	604	3297	35.4933	1.96209e-08
Pp1s25_186V6	1	194	3	47	11	676	943	711	35.4857	1.96961e-08
Pp1s386_10V6	4	444	6	18	2	478	365	808	35.4639	1.99118e-08
Pp1s321_14V6	2	863	77	115	29	1835	6327	904	35.4579	1.99719e-08
Pp1s29_55V6	2	267	13	0	2	700	1030	1367	35.4511	2.00397e-08
Pp1s19_297V6	2	318	15	40	12	191	235	396	35.4452	2.00988e-08
Pp1s51_114V6	4	99	0	13	0	404	380	632	35.4421	2.013e-08
Pp1s249_98V6	1	1643	49	16	19	150	222	59	35.4407	2.01443e-08
Pp1s36_255V6	5	120	6	25	3	278	423	757	35.4234	2.03193e-08
Pp1s39_344V6	3	357	12	49	79	1479	1827	1875	35.4165	2.03889e-08
Pp1s85_114V6	3	278	40	54	40	509	441	1067	35.4159	2.03957e-08
Pp1s34_221V6	7	385	70	41	95	429	715	640	35.3988	2.05709e-08
Pp1s240_31V6	1	282	20	1	9	172	285	297	35.3923	2.06372e-08
Pp1s102_66V6	13	208	4	0	13	539	279	200	35.3782	2.07839e-08
Pp1s42_209V6	2	710	28	108	82	816	1053	1432	35.3781	2.0785e-08
Pp1s270_77V6	3	127	8	54	24	3519	4312	5093	35.3557	2.10186e-08
Pp1s12_341V6	1	369	1	14	1	1489	1076	1916	35.3494	2.10855e-08
Pp1s267_15V6	1	1048	37	18	35	30	29	12	35.3458	2.11228e-08
Pp1s13_270V6	5	356	138	173	83	1753	1580	1642	35.3344	2.12435e-08
Pp1s149_45V6	4	183	6	41	16	927	1268	1945	35.3194	2.14041e-08
Pp1s246_8V6	1	467	67	68	15	1863	1780	1770	35.2843	2.17825e-08
Pp1s226_55V6	5	508	51	42	13	851	1111	1165	35.2822	2.18055e-08
Pp1s96_95V6	14	135	41	5	12	1811	1293	2243	35.273	2.19063e-08
Pp1s95_121V6	1	245	4	25	1	332	382	447	35.2697	2.19423e-08
Pp1s4_331V6	1	1153	15	42	68	1132	1217	1121	35.2617	2.20297e-08
Pp1s136_13V6	1	713	8	15	36	891	918	674	35.2604	2.20445e-08
Pp1s279_54V6	6	356	68	16	12	835	545	642	35.2562	2.20909e-08
Pp1s173_41V6	1	357	0	27	8	525	632	843	35.2514	2.21434e-08
Pp1s7_445V6	3	95	1	20	7	4830	5197	11742	35.2448	2.22168e-08
Pp1s34_44V6	4	354	34	0	9	868	648	839	35.2266	2.24206e-08
Pp1s152_66V6	4	336	37	8	6	1603	2093	1097	35.2194	2.25016e-08
Pp1s39_109V6	4	1767	164	168	189	1863	1960	1276	35.2064	2.26479e-08
Pp1s61_255V6	5	393	0	6	0	326	405	2048	35.1704	2.30596e-08
Pp1s40_186V6	3	542	0	0	7	1916	2579	895	35.1564	2.32209e-08
Pp1s45_55V6	2	1785	35	70	30	885	828	1121	35.1431	2.33765e-08
Pp1s83_234V6	10	143	1	1	15	3442	2724	2115	35.1414	2.33963e-08
Pp1s6_439V6	17	208	35	104	163	552	812	907	35.1358	2.34619e-08
Pp1s120_100V6	1	310	16	69	42	1013	1468	2378	35.1338	2.34847e-08
Pp1s70_186V6	14	302	123	71	70	2055	2330	2482	35.1249	2.35899e-08
Pp1s22_210V6	4	270	6	39	6	4791	4548	3081	35.1196	2.36521e-08
Pp1s102_130V6	1	110	1	38	7	1442	2721	2620	35.1133	2.37267e-08
Pp1s13_191V6	1	610	16	1	1	477	590	704	35.1106	2.37589e-08
Pp1s359_7V6	3	772	14	34	48	2233	3008	1727	35.0992	2.38954e-08
Pp1s148_87V6	3	363	7	33	7	1851	1991	2679	35.0985	2.39027e-08
Pp1s71_269V6	2	265	92	132	78	1484	1587	2144	35.0823	2.40971e-08
Pp1s14_181V6	4	318	13	4	44	402	408	470	35.079	2.4138e-08
Pp1s36_344V6	6	297	72	75	124	841	1199	3312	35.0714	2.42289e-08
Pp1s125_81V6	2	387	249	139	125	13441	13813	9296	35.0656	2.42999e-08
Pp1s20_337V6	1	328	13	69	38	1481	1689	854	35.0516	2.447e-08
Pp1s26_213V6	2	400	18	47	70	5472	6193	5172	35.0303	2.4732e-08
Pp1s270_54V6	5	805	340	380	312	2989	4443	4317	35.0266	2.4778e-08
Pp1s373_16V6	13	244	14	0	0	859	1152	997	35.0244	2.48049e-08
Pp1s172_79V6	1	360	9	25	4	176	137	232	35.0191	2.48719e-08
Pp1s41_146V6	2	303	16	73	59	3570	3606	4360	35.0107	2.49762e-08
Pp1s15_384V6	4	877	82	105	64	1592	2255	3006	35.0066	2.50275e-08
Pp1s36_334V6	6	342	32	105	45	936	1528	1690	35.0021	2.50832e-08
Pp1s203_84V6	6	222	2	24	0	956	961	710	34.9827	2.53275e-08
Pp1s74_109V6	3	786	5	0	10	32	22	9	34.9479	2.57725e-08
Pp1s65_109V6	12	556	8	9	48	1284	1030	1437	34.9396	2.58793e-08
Pp1s274_81V6	2	2153	0	12	12	72	27	23	34.9372	2.5911e-08
Pp1s251_11V6	8	296	43	54	25	825	1064	1688	34.9211	2.61209e-08
Pp1s75_41V6	5	420	0	10	2	406	523	1985	34.9202	2.61323e-08
Pp1s416_17V6	1	510	14	16	0	124	24	11	34.9108	2.62559e-08
Pp1s83_116V6	2	578	31	120	120	2657	3289	4407	34.9081	2.62913e-08
Pp1s33_94V6	1	371	16	15	21	5988	8429	2173	34.9032	2.63553e-08
Pp1s7_405V6	1	484	9	80	103	767	1545	4004	34.9023	2.63664e-08
Pp1s53_215V6	8	514	3	27	6	351	432	661	34.9006	2.639e-08
Pp1s118_139V6	6	155	49	5	8	1207	974	664	34.8806	2.66545e-08
Pp1s194_80V6	2	247	232	282	136	6775	11665	3166	34.8733	2.67519e-08
Pp1s88_203V6	6	170	30	99	28	1815	3545	3240	34.8612	2.69147e-08
Pp1s183_61V6	5	951	9	14	4	110	71	289	34.8362	2.72535e-08
Pp1s127_95V6	9	205	0	6	0	70	41	168	34.8293	2.73477e-08
Pp1s7_177V6	3	993	182	255	348	258	215	308	34.8254	2.74004e-08
Pp1s279_34V6	1	1581	80	17	51	2243	1981	2407	34.7918	2.78644e-08
Pp1s4_13V6	1	224	29	54	20	1023	1392	2160	34.7877	2.79226e-08
Pp1s475_4V6	11	480	7	0	19	1611	2509	1415	34.787	2.79321e-08
Pp1s88_42V6	5	286	50	75	168	1719	2573	2913	34.7778	2.80608e-08
Pp1s121_71V6	1	442	230	592	263	2410	5551	3804	34.7756	2.80909e-08
Pp1s148_84V6	4	670	152	64	133	1641	1560	1504	34.763	2.82684e-08
Pp1s76_78V6	4	108	0	0	18	1214	1397	1352	34.7618	2.82855e-08
Pp1s10_244V6	16	297	20	9	60	1124	1794	1920	34.7236	2.88321e-08
Pp1s330_18V6	9	216	11	14	46	2920	3187	2895	34.7232	2.88367e-08
Pp1s213_114V6	8	321	22	2	6	370	386	658	34.7226	2.88452e-08
Pp1s505_19V6	2	364	19	76	92	4110	4730	5050	34.7212	2.88656e-08
Pp1s202_105V6	1	403	0	0	10	333	469	231	34.7186	2.89034e-08
Pp1s51_202V6	2	463	6	21	5	433	285	556	34.7048	2.9104e-08
Pp1s83_218V6	2	623	139	137	149	369	614	758	34.6967	2.92213e-08
Pp1s83_225V6	14	265	7	24	2	2925	4261	7459	34.6634	2.97121e-08
Pp1s108_38V6	1	422	12	48	22	344	313	411	34.6626	2.9724e-08
Pp1s31_251V6	1	92	12	74	33	934	2577	3563	34.6525	2.98743e-08
Pp1s67_98V6	9	240	4	0	0	214	395	1458	34.6355	3.01296e-08
Pp1s247_40V6	3	293	166	357	178	5024	6698	4979	34.614	3.0456e-08
Pp1s87_131V6	3	180	8	10	4	232	558	1897	34.6112	3.04986e-08
Pp1s276_89V6	2	138	1	9	27	908	775	737	34.6034	3.06174e-08
Pp1s391_54V6	5	207	2	22	4	79	89	145	34.5908	3.08103e-08
Pp1s36_353V6	1	428	485	156	198	3509	1928	1662	34.5884	3.08478e-08
Pp1s254_32V6	2	790	429	731	245	14935	24861	12661	34.5874	3.0863e-08
Pp1s67_243V6	2	140	0	7	4	113	449	3864	34.5766	3.10302e-08
Pp1s41_32V6	4	395	9	23	27	163	148	796	34.5713	3.11134e-08
Pp1s314_45V6	6	281	1	8	30	759	1334	1038	34.5661	3.11937e-08
Pp1s12_346V6	2	239	81	46	38	1007	1277	1244	34.5602	3.12859e-08
Pp1s31_349V6	3	491	38	95	20	1769	2411	1824	34.5304	3.17559e-08
Pp1s133_16V6	4	362	18	79	21	506	1692	1728	34.5171	3.19678e-08
Pp1s35_215V6	1	180	0	20	0	1839	2236	2016	34.4812	3.25461e-08
Pp1s234_107V6	1	278	2	2	13	59	91	37	34.4725	3.26879e-08
Pp1s24_237V6	10	850	46	11	12	4221	4354	4074	34.4724	3.26895e-08
Pp1s450_8V6	2	259	22	1	7	205	248	314	34.4551	3.29744e-08
Pp1s276_23V6	2	295	119	76	109	3321	3705	2260	34.4543	3.29876e-08
Pp1s58_73V6	5	569	9	8	10	66	187	718	34.4533	3.30034e-08
Pp1s114_33V6	2	807	184	213	95	4455	6096	4730	34.4493	3.307e-08
Pp1s10_408V6	7	637	149	753	108	665	2210	484	34.4471	3.31059e-08
Pp1s18_123V6	2	338	30	264	84	870	3845	2297	34.4227	3.35121e-08
Pp1s313_41V6	10	300	2	18	0	1002	985	1282	34.4168	3.36121e-08
Pp1s31_91V6	11	1346	223	130	161	256	222	139	34.4122	3.36884e-08
Pp1s89_126V6	2	730	14	78	20	312	460	311	34.4029	3.38459e-08
Pp1s40_52V6	2	315	27	114	96	530	1285	2366	34.3993	3.39063e-08
Pp1s211_74V6	8	327	0	30	6	2626	4784	5615	34.3851	3.41483e-08
Pp1s115_125V6	2	191	0	0	13	3597	4158	2933	34.3727	3.43615e-08
Pp1s46_235V6	3	215	17	1	2	751	1351	675	34.3579	3.46163e-08
Pp1s209_59V6	7	382	85	17	70	9612	7160	6972	34.3573	3.46263e-08
Pp1s21_363V6	3	400	10	79	54	3520	4905	3635	34.3566	3.46378e-08
Pp1s241_33V6	2	901	13	57	143	364	717	4356	34.348	3.4787e-08
Pp1s2_300V6	3	403	147	80	53	393	399	305	34.348	3.47883e-08
Pp1s30_228V6	1	210	8	25	4	494	470	821	34.3436	3.48649e-08
Pp1s2_651V6	6	314	0	0	4	1054	319	160	34.325	3.51901e-08
Pp1s171_112V6	5	190	6	9	28	4083	3938	2831	34.3066	3.55159e-08
Pp1s183_113V6	9	304	36	116	74	573	645	635	34.3007	3.56198e-08
Pp1s10_152V6	9	405	5	38	19	629	641	971	34.3	3.56325e-08
Pp1s3_505V6	13	234	16	1	0	1646	1381	2554	34.2968	3.56893e-08
Pp1s37_304V6	1	1541	191	347	187	513	689	618	34.2695	3.61796e-08
Pp1s6_102V6	6	149	0	18	0	5221	6238	6652	34.26	3.63523e-08
Pp1s162_86V6	1	242	0	31	10	572	1166	1764	34.2396	3.67256e-08
Pp1s39_422V6	1	200	31	78	104	8622	10384	9299	34.2364	3.67847e-08
Pp1s112_191V6	1	355	27	93	87	398	543	1069	34.2028	3.74081e-08
Pp1s478_15V6	3	223	4	24	0	556	694	778	34.1979	3.7499e-08
Pp1s7_15V6	1	248	2	91	57	412	2212	3150	34.1832	3.77754e-08
Pp1s273_52V6	2	239	2	16	0	257	190	242	34.17	3.80252e-08
Pp1s475_4V6	2	314	11	6	28	1611	2509	1415	34.153	3.83498e-08
Pp1s480_1V6	6	319	19	35	2	1197	1334	1599	34.1505	3.83983e-08
Pp1s54_278V6	3	194	12	37	4	426	615	745	34.1272	3.88488e-08
Pp1s37_35V6	10	119	15	16	29	3974	4747	2027	34.1248	3.88943e-08
Pp1s75_103V6	1	318	21	13	0	36	73	50	34.1131	3.91229e-08
Pp1s411_23V6	3	675	9	7	24	250	300	155	34.086	3.96565e-08
Pp1s22_146V6	22	264	54	34	9	5353	7810	4750	34.0805	3.97652e-08
Pp1s336_51V6	3	236	8	16	17	1701	4006	774	34.0712	3.9952e-08
Pp1s15_414V6	10	136	2	31	4	2023	2682	2463	34.0578	4.02209e-08
Pp1s29_44V6	7	422	96	205	132	3155	3481	3463	34.055	4.02756e-08
Pp1s12_176V6	1	387	6	59	30	92	290	476	34.0207	4.09731e-08
Pp1s218_84V6	6	270	2	17	2	263	277	544	34.0199	4.09898e-08
Pp1s89_145V6	1	359	8	24	2	1486	1345	2055	34.0114	4.11645e-08
Pp1s237_29V6	12	180	40	6	16	4741	3042	732	34.0056	4.12833e-08
Pp1s2_392V6	6	212	4	81	5	1733	7959	3583	33.9826	4.1762e-08
Pp1s8_169V6	2	312	36	101	56	1049	1049	1030	33.9765	4.18894e-08
Pp1s38_399V6	13	433	132	162	229	1915	2134	1905	33.9758	4.19043e-08
Pp1s132_141V6	8	291	10	0	0	700	924	1454	33.9714	4.1995e-08
Pp1s10_385V6	1	533	5	37	54	8108	9431	9118	33.9667	4.20936e-08
Pp1s96_73V6	1	254	41	20	49	2513	3329	1919	33.9489	4.24701e-08
Pp1s48_126V6	2	582	8	56	60	367	415	864	33.9321	4.28288e-08
Pp1s250_6V6	3	100	1	1	21	1032	1353	1220	33.9251	4.29799e-08
Pp1s66_154V6	1	218	14	29	31	293	178	714	33.9247	4.29885e-08
Pp1s21_393V6	1	670	8	12	76	1158	1274	2387	33.9158	4.31798e-08
Pp1s356_45V6	3	315	30	129	48	1009	2480	2310	33.9094	4.33183e-08
Pp1s183_61V6	4	137	0	9	3	110	71	289	33.9028	4.34606e-08
Pp1s240_23V6	7	78	34	18	10	1520	2267	2514	33.8589	4.44253e-08
Pp1s398_32V6	1	444	0	19	2	497	451	476	33.8475	4.46792e-08
Pp1s36_158V6	5	107	165	199	144	31568	21491	24265	33.8261	4.51605e-08
Pp1s33_280V6	6	240	5	32	11	687	599	780	33.8237	4.52149e-08
Pp1s317_20V6	1	569	69	39	7	2983	3596	1784	33.8236	4.52161e-08
Pp1s21_106V6	3	314	10	22	48	7515	9720	7586	33.81	4.55258e-08
Pp1s244_15V6	1	331	3	16	5	154	113	310	33.81	4.55263e-08
Pp1s135_56V6	15	333	0	13	1	306	218	336	33.8041	4.56607e-08
Pp1s230_74V6	5	246	3	15	0	2484	1242	1320	33.8007	4.57368e-08
Pp1s24_247V6	5	238	20	69	13	2028	3660	3248	33.8001	4.57517e-08
Pp1s33_94V6	5	318	33	4	7	5988	8429	2173	33.7888	4.60108e-08
Pp1s195_41V6	1	118	0	18	10	457	860	2886	33.7532	4.68364e-08
Pp1s150_142V6	23	168	2	22	1	1376	1625	1874	33.7509	4.68902e-08
Pp1s269_34V6	5	230	147	52	119	341	273	463	33.7508	4.68922e-08
Pp1s13_180V6	6	123	4	33	5	1099	1229	1118	33.7305	4.7372e-08
Pp1s185_2V6	1	564	96	219	143	2097	2852	3225	33.7294	4.73981e-08
Pp1s92_104V6	2	303	59	146	83	392	444	443	33.7036	4.8013e-08
Pp1s220_83V6	1	336	44	87	16	272	1210	417	33.6883	4.83821e-08
Pp1s407_41V6	8	424	44	0	23	2144	1725	1589	33.6796	4.85913e-08
Pp1s263_4V6	4	220	33	22	48	4907	4764	2890	33.6777	4.86384e-08
Pp1s167_100V6	9	263	3	40	8	934	1266	1034	33.6772	4.86509e-08
Pp1s54_77V6	3	355	25	79	63	3101	3194	5167	33.6652	4.89442e-08
Pp1s70_131V6	3	137	10	47	18	5257	5896	7501	33.6601	4.9068e-08
Pp1s36_334V6	17	485	2	47	19	936	1528	1690	33.6242	4.9958e-08
Pp1s1_180V6	10	223	2	19	2	519	570	929	33.6221	5.00094e-08
Pp1s88_63V6	3	497	66	41	18	1329	2353	853	33.6124	5.02537e-08
Pp1s91_124V6	2	400	30	120	120	5051	6503	8648	33.6039	5.04671e-08
Pp1s34_445V6	1	436	49	127	68	3309	4052	4409	33.6014	5.05289e-08
Pp1s62_131V6	1	978	78	68	50	1745	2978	2904	33.5935	5.073e-08
Pp1s27_231V6	14	330	15	49	88	642	820	887	33.5875	5.0882e-08
Pp1s12_176V6	3	113	14	12	9	92	290	476	33.5702	5.13232e-08
Pp1s4_427V6	4	145	14	78	24	541	721	467	33.5582	5.16344e-08
Pp1s277_57V6	2	877	17	33	5	207	201	298	33.5444	5.19896e-08
Pp1s41_177V6	4	224	3	0	9	2742	3116	1072	33.5312	5.23339e-08
Pp1s24_26V6	2	1034	9	52	14	456	1464	1906	33.5288	5.23982e-08
Pp1s182_27V6	1	244	0	22	33	508	2713	1171	33.5088	5.29256e-08
Pp1s247_15V6	1	502	164	197	193	2740	2018	3335	33.4962	5.32601e-08
Pp1s60_156V6	2	388	28	52	87	356	517	402	33.494	5.33182e-08
Pp1s162_4V6	5	285	24	17	1	1064	1071	1771	33.4936	5.33278e-08
Pp1s94_133V6	6	261	15	34	46	216	598	2329	33.4766	5.37828e-08
Pp1s387_30V6	5	121	5	27	6	3828	4169	6535	33.4751	5.38226e-08
Pp1s54_175V6	2	566	26	50	41	541	614	1611	33.4669	5.40459e-08
Pp1s43_170V6	2	1239	101	31	44	3575	2592	3652	33.4517	5.44566e-08
Pp1s159_135V6	23	775	596	819	550	1367	1551	899	33.4487	5.45399e-08
Pp1s114_123V6	1	370	9	55	105	347	1057	5107	33.4229	5.52466e-08
Pp1s132_19V6	4	129	12	0	0	558	857	697	33.4194	5.53451e-08
Pp1s25_261V6	5	141	22	72	38	10833	11960	15379	33.417	5.54096e-08
Pp1s118_39V6	6	356	0	10	1	2435	2721	8089	33.4006	5.58656e-08
Pp1s28_200V6	9	245	30	3	7	1426	1683	1232	33.3907	5.61432e-08
Pp1s18_144V6	7	242	0	38	19	2446	2771	2572	33.3892	5.61863e-08
Pp1s282_50V6	11	116	42	14	6	878	1120	642	33.3886	5.62033e-08
Pp1s36_225V6	5	362	15	21	11	321	216	765	33.3575	5.70826e-08
Pp1s59_125V6	6	296	4	22	1	1163	1734	2658	33.3349	5.77309e-08
Pp1s34_388V6	1	376	17	52	27	1144	1150	1845	33.3027	5.86683e-08
Pp1s4_321V6	2	316	2	17	175	2057	1972	10974	33.3019	5.86928e-08
Pp1s209_51V6	7	1479	83	8	14	795	383	374	33.2991	5.87753e-08
Pp1s259_118V6	5	336	0	12	0	197	173	283	33.2948	5.89015e-08
Pp1s175_26V6	1	1338	3	20	19	1224	4731	994	33.2942	5.89194e-08
Pp1s14_311V6	2	455	31	1	34	432	536	894	33.2916	5.89944e-08
Pp1s211_35V6	6	619	174	165	78	2224	3103	2099	33.2898	5.90477e-08
Pp1s61_123V6	2	511	24	70	94	1807	2178	2035	33.2845	5.92059e-08
Pp1s218_93V6	1	1075	8	52	87	543	663	2399	33.2833	5.92398e-08
Pp1s385_43V6	5	281	0	6	2	281	247	1702	33.2826	5.92606e-08
Pp1s3_512V6	3	358	29	89	98	4660	5745	4908	33.2646	5.97991e-08
Pp1s414_24V6	12	349	11	6	22	2405	1586	980	33.2564	6.00427e-08
Pp1s2_374V6	1	419	136	113	103	1520	1538	2383	33.24	6.05375e-08
Pp1s101_254V6	7	297	5	58	24	1738	3967	4994	33.2369	6.06308e-08
Pp1s130_42V6	1	309	169	182	163	478	284	380	33.2341	6.07161e-08
Pp1s47_123V6	4	260	1	4	9	131	726	126	33.2212	6.11105e-08
Pp1s36_84V6	1	412	26	104	104	4213	5129	5903	33.2134	6.13477e-08
Pp1s34_150V6	1	108	15	6	47	233	829	2709	33.1804	6.2368e-08
Pp1s208_104V6	5	899	149	107	92	1599	1676	2075	33.1796	6.23946e-08
Pp1s274_69V6	9	278	6	2	16	1628	1251	719	33.1723	6.26219e-08
Pp1s60_268V6	2	164	0	1	12	825	1303	675	33.1634	6.29005e-08
Pp1s35_262V6	3	447	0	6	10	1417	1582	494	33.1607	6.29851e-08
Pp1s42_277V6	5	293	30	2	8	437	523	336	33.1469	6.34217e-08
Pp1s51_307V6	2	142	21	88	95	2164	2476	3047	33.1418	6.35827e-08
Pp1s114_33V6	1	373	78	41	37	4455	6096	4730	33.1357	6.37781e-08
Pp1s429_33V6	2	113	2	19	95	131	155	2835	33.1351	6.37992e-08
Pp1s158_180V6	2	116	43	135	103	25901	31272	35208	33.1284	6.40106e-08
Pp1s54_291V6	7	167	10	0	0	406	420	925	33.1281	6.4022e-08
Pp1s24_24V6	6	260	85	38	33	6513	5620	7346	33.109	6.46346e-08
Pp1s106_16V6	1	515	246	173	51	10349	12047	3861	33.1028	6.48368e-08
Pp1s101_254V6	10	958	125	228	193	1738	3967	4994	33.0996	6.49401e-08
Pp1s162_107V6	2	375	52	38	16	892	1027	1258	33.0964	6.50443e-08
Pp1s246_109V6	5	156	11	29	6	820	742	1214	33.0942	6.51168e-08
Pp1s37_111V6	3	246	3	18	10	1595	1259	4053	33.0931	6.51505e-08
Pp1s118_101V6	2	246	0	23	5	384	490	656	33.0744	6.57633e-08
Pp1s5_439V6	12	314	22	4	2	1613	2286	1625	33.0644	6.60932e-08
Pp1s13_413V6	2	575	24	18	65	1926	2204	2198	33.0601	6.62355e-08
Pp1s182_19V6	2	280	91	281	226	1715	2707	2357	33.0555	6.63865e-08
Pp1s79_115V6	2	151	3	17	6	2713	4895	16163	33.0476	6.66498e-08
Pp1s10_319V6	3	600	21	78	54	4236	4581	6058	33.0395	6.69219e-08
Pp1s153_66V6	4	281	10	9	2	484	2663	1586	32.9901	6.85944e-08
Pp1s15_398V6	5	145	13	0	3	444	360	1216	32.989	6.86313e-08
Pp1s242_94V6	1	303	9	63	48	4247	5110	6878	32.9832	6.88326e-08
Pp1s287_63V6	2	837	23	44	13	1674	3987	5173	32.9793	6.89662e-08
Pp1s333_43V6	1	1025	10	112	83	28	68	41	32.9566	6.97543e-08
Pp1s42_99V6	11	444	20	27	3	1605	2431	3481	32.9401	7.03327e-08
Pp1s245_32V6	3	247	41	123	57	1443	2050	2045	32.9383	7.03953e-08
Pp1s67_230V6	5	429	26	158	7	956	3277	870	32.9276	7.07721e-08
Pp1s466_13V6	2	261	0	4	4	15	3	39	32.9231	7.09324e-08
Pp1s371_27V6	2	243	3	56	27	1069	3248	4755	32.9116	7.13398e-08
Pp1s23_72V6	4	1044	447	574	511	1262	1809	2061	32.9086	7.14494e-08
Pp1s188_14V6	2	366	17	97	22	934	2221	1579	32.9037	7.16221e-08
Pp1s45_250V6	1	878	35	94	32	1034	1247	1117	32.9027	7.16593e-08
Pp1s268_65V6	11	275	11	55	24	330	388	455	32.8912	7.20719e-08
Pp1s196_37V6	1	1204	56	65	30	1105	1641	1988	32.8853	7.22838e-08
Pp1s41_12V6	4	471	15	48	5	606	872	774	32.8694	7.28635e-08
Pp1s106_148V6	5	92	1	19	0	923	1279	1529	32.8562	7.33452e-08
Pp1s6_137V6	1	1064	0	28	9	344	509	709	32.8476	7.36607e-08
Pp1s88_180V6	1	275	12	10	32	544	695	425	32.8362	7.40805e-08
Pp1s98_19V6	1	369	15	12	49	3309	3606	3498	32.8326	7.4216e-08
Pp1s230_38V6	1	827	1	10	26	1067	1082	895	32.82	7.4685e-08
Pp1s64_220V6	6	136	0	11	16	42	123	1180	32.8121	7.49796e-08
Pp1s397_21V6	2	151	14	35	1	14338	10137	6266	32.8003	7.54247e-08
Pp1s9_402V6	6	169	2	20	5	508	721	1561	32.7964	7.55722e-08
Pp1s53_215V6	13	177	0	14	0	351	432	661	32.7963	7.55744e-08
Pp1s10_190V6	1	403	14	77	70	5250	6275	6814	32.7899	7.58174e-08
Pp1s12_126V6	1	280	7	51	1	5260	13325	7878	32.786	7.59634e-08
Pp1s452_16V6	1	1254	35	70	21	602	692	771	32.7722	7.64919e-08
Pp1s113_134V6	9	206	0	15	0	93	341	652	32.7713	7.65264e-08
Pp1s10_390V6	1	404	11	5	27	39	55	33	32.7511	7.73007e-08
Pp1s198_126V6	10	440	3	1	26	535	544	621	32.7429	7.76196e-08
Pp1s90_101V6	1	1022	6	31	6	173	172	200	32.7335	7.79859e-08
Pp1s253_2V6	3	320	46	11	18	561	613	627	32.7231	7.83896e-08
Pp1s23_109V6	1	1003	74	141	233	987	898	2379	32.7224	7.842e-08
Pp1s137_152V6	7	2582	16	17	2	373	2282	185	32.7212	7.84669e-08
Pp1s31_343V6	2	170	30	84	56	1256	1489	2316	32.719	7.85543e-08
Pp1s249_96V6	1	78	53	79	151	1866	2376	2500	32.7172	7.86231e-08
Pp1s60_156V6	1	394	23	29	66	356	517	402	32.7144	7.87339e-08
Pp1s56_198V6	8	351	18	5	1	532	712	865	32.7049	7.91064e-08
Pp1s283_87V6	4	1267	16	10	34	4819	3063	2598	32.7006	7.92797e-08
Pp1s36_158V6	1	405	246	207	123	31568	21491	24265	32.6992	7.93353e-08
Pp1s142_120V6	6	183	0	9	0	729	779	2100	32.6842	7.99307e-08
Pp1s4_166V6	2	540	0	12	0	799	610	862	32.6754	8.02832e-08
Pp1s64_201V6	6	219	20	120	69	1977	3355	2898	32.674	8.03415e-08
Pp1s35_286V6	5	394	103	244	146	1889	2320	1810	32.656	8.10646e-08
Pp1s38_377V6	1	119	2	11	8	1530	682	3463	32.6463	8.14617e-08
Pp1s154_80V6	1	369	32	93	107	2736	3234	3041	32.6417	8.16499e-08
Pp1s42_52V6	2	293	32	7	14	473	624	702	32.6267	8.22615e-08
Pp1s242_93V6	21	306	17	73	35	2831	3982	4811	32.6197	8.25516e-08
Pp1s5_222V6	1	63	1	13	1	415	428	950	32.6128	8.28376e-08
Pp1s29_47V6	1	590	34	134	16	524	774	193	32.6123	8.28568e-08
Pp1s58_257V6	3	128	0	3	10	279	2678	615	32.6013	8.3312e-08
Pp1s12_416V6	1	267	52	19	20	5653	8174	2271	32.5881	8.38645e-08
Pp1s435_12V6	4	2029	128	37	14	849	442	360	32.5837	8.40486e-08
Pp1s75_164V6	2	354	98	26	72	2423	2119	2144	32.5729	8.45072e-08
Pp1s74_221V6	1	265	22	12	4	459	771	900	32.5711	8.45827e-08
Pp1s28_237V6	2	191	4	29	4	758	944	1075	32.5662	8.47877e-08
Pp1s91_106V6	1	317	18	2	15	211	517	282	32.559	8.50938e-08
Pp1s210_47V6	7	116	98	59	32	2298	3071	1717	32.5474	8.5588e-08
Pp1s95_32V6	1	412	113	59	45	1040	1082	950	32.5349	8.61249e-08
Pp1s96_134V6	3	134	6	0	0	90	120	368	32.5333	8.61939e-08
Pp1s120_20V6	2	356	4	22	21	45	90	415	32.5275	8.64469e-08
Pp1s144_71V6	2	194	30	11	6	548	809	668	32.5263	8.6498e-08
Pp1s80_65V6	1	387	19	1	1	481	286	721	32.5257	8.65229e-08
Pp1s125_77V6	2	251	26	79	126	266	509	1804	32.5168	8.69099e-08
Pp1s182_65V6	5	319	0	0	22	226	198	287	32.5017	8.75662e-08
Pp1s49_243V6	2	141	17	3	8	533	355	1932	32.4983	8.77172e-08
Pp1s6_256V6	11	128	2	110	54	1003	5381	1523	32.4982	8.77202e-08
Pp1s324_50V6	8	294	20	0	1	3481	3612	2651	32.493	8.7948e-08
Pp1s153_138V6	1	963	33	107	46	393	1430	1515	32.4772	8.86461e-08
Pp1s22_380V6	1	434	8	81	45	817	2989	4332	32.4546	8.9654e-08
Pp1s17_392V6	6	113	6	37	10	2011	2227	2494	32.4489	8.99102e-08
Pp1s213_128V6	15	234	4	31	2	965	1229	1008	32.4475	8.99738e-08
Pp1s31_130V6	6	214	1	16	2	962	1632	3552	32.4415	9.02442e-08
Pp1s15_447V6	1	449	10	57	57	2317	2852	6198	32.4394	9.03404e-08
Pp1s44_276V6	2	671	204	304	214	428	672	732	32.4194	9.12482e-08
Pp1s355_45V6	6	305	126	51	59	2628	2588	1305	32.3986	9.21999e-08
Pp1s135_58V6	2	289	51	62	68	633	658	335	32.3917	9.2519e-08
Pp1s5_267V6	1	906	73	188	8	97	525	11	32.3886	9.2665e-08
Pp1s86_152V6	1	252	8	26	0	219	177	153	32.3878	9.27012e-08
Pp1s149_247V6	2	334	54	69	25	1586	1282	1629	32.3658	9.37264e-08
Pp1s5_216V6	4	653	0	13	0	64	88	155	32.3523	9.43612e-08
Pp1s27_304V6	1	1288	213	85	96	2126	1352	1807	32.3436	9.47721e-08
Pp1s22_207V6	2	310	6	58	14	417	576	325	32.3349	9.51823e-08
Pp1s23_275V6	5	711	2	8	34	1991	2295	2477	32.328	9.55115e-08
Pp1s152_140V6	3	126	11	0	7	184	351	712	32.3254	9.56385e-08
Pp1s478_15V6	1	782	79	53	40	556	694	778	32.3201	9.58901e-08
Pp1s176_20V6	2	569	313	273	123	1428	1451	1020	32.3158	9.6096e-08
Pp1s166_32V6	2	161	2	22	0	1344	1455	1228	32.3146	9.61547e-08
Pp1s143_149V6	6	182	0	19	0	752	968	894	32.3079	9.64804e-08
Pp1s14_161V6	4	131	8	39	4	1596	2921	2987	32.3045	9.66405e-08
Pp1s15_292V6	3	343	14	18	21	1772	1653	9355	32.3022	9.67518e-08
Pp1s22_207V6	3	406	17	94	37	417	576	325	32.2956	9.70756e-08
Pp1s194_22V6	10	238	77	268	53	4801	11026	4687	32.2954	9.70841e-08
Pp1s81_194V6	8	350	235	158	153	2619	2825	2810	32.2896	9.73636e-08
Pp1s58_148V6	6	302	65	63	38	2426	3081	4265	32.2855	9.75637e-08
Pp1s44_13V6	1	473	19	80	57	2502	3172	4524	32.2779	9.7937e-08
Pp1s52_212V6	1	119	25	65	12	538	4701	384	32.2604	9.87956e-08
Pp1s31_230V6	1	257	33	87	100	276	238	388	32.2376	9.99289e-08
Pp1s97_82V6	1	183	16	12	26	1873	1824	832	32.2293	1.00343e-07
Pp1s101_254V6	1	348	70	232	167	1738	3967	4994	32.2281	1.00407e-07
Pp1s20_337V6	4	409	112	91	16	1481	1689	854	32.2266	1.00482e-07
Pp1s310_39V6	1	254	3	4	20	1380	1204	915	32.2198	1.00821e-07
Pp1s137_165V6	2	249	6	18	26	212	210	1469	32.177	1.03003e-07
Pp1s129_113V6	1	865	47	35	14	1561	2429	2127	32.176	1.03056e-07
Pp1s105_137V6	9	149	21	88	27	2919	6015	5657	32.1606	1.0385e-07
Pp1s207_71V6	1	1176	88	50	45	800	1043	910	32.1583	1.0397e-07
Pp1s150_58V6	20	466	36	5	26	1640	2049	2507	32.1443	1.04701e-07
Pp1s45_236V6	1	367	124	169	145	1258	1196	1925	32.1435	1.04743e-07
Pp1s52_72V6	3	373	3	23	2	486	515	599	32.136	1.05135e-07
Pp1s54_189V6	11	271	72	91	20	2481	2899	2309	32.0911	1.07527e-07
Pp1s34_221V6	6	252	30	5	29	429	715	640	32.0832	1.07952e-07
Pp1s357_30V6	4	174	5	47	6	713	1494	1176	32.0727	1.08516e-07
Pp1s43_239V6	5	274	13	6	26	1429	1506	882	32.0702	1.08653e-07
Pp1s84_145V6	7	453	6	15	45	974	958	1078	32.0669	1.08834e-07
Pp1s354_37V6	3	894	76	21	49	1713	1540	2247	32.0629	1.09049e-07
Pp1s352_10V6	1	1421	113	63	67	946	954	1242	32.0555	1.09454e-07
Pp1s119_137V6	4	442	5	44	22	1529	1976	2730	32.0441	1.10081e-07
Pp1s7_389V6	1	466	37	97	129	1394	1942	5341	32.0437	1.10101e-07
Pp1s155_55V6	3	793	6	3	24	308	256	224	32.0331	1.10687e-07
Pp1s28_261V6	5	513	28	15	8	143	242	250	32.0265	1.11054e-07
Pp1s50_26V6	6	234	14	0	0	386	409	474	32.0259	1.11087e-07
Pp1s33_273V6	1	442	15	0	1	322	340	434	32.0227	1.11263e-07
Pp1s319_36V6	1	376	19	60	198	609	701	4994	32.0215	1.1133e-07
Pp1s33_219V6	16	305	3	0	7	300	328	88	32.0162	1.11628e-07
Pp1s22_326V6	2	327	49	137	117	2341	2688	2504	32.0071	1.12135e-07
Pp1s35_329V6	3	224	8	45	27	694	858	1496	32.001	1.1248e-07
Pp1s219_42V6	5	141	0	0	14	878	1131	879	31.9977	1.12663e-07
Pp1s241_102V6	1	263	6	51	36	2070	4321	8758	31.9897	1.13115e-07
Pp1s6_295V6	5	228	0	18	6	366	399	803	31.9816	1.13573e-07
Pp1s182_61V6	16	208	8	0	0	377	944	563	31.9788	1.13736e-07
Pp1s237_18V6	2	613	27	86	68	310	312	268	31.9631	1.14631e-07
Pp1s41_63V6	10	229	61	61	19	2425	3147	3026	31.9435	1.15761e-07
Pp1s125_56V6	42	180	1	0	10	1742	2453	1136	31.9399	1.15971e-07
Pp1s20_19V6	3	117	941	274	756	10185	3806	10568	31.9374	1.16111e-07
Pp1s24_209V6	1	1048	211	71	14	1502	572	420	31.9336	1.16334e-07
Pp1s60_313V6	1	1512	98	16	51	2641	1232	3041	31.9277	1.1668e-07
Pp1s30_28V6	1	186	0	40	17	355	944	1358	31.9269	1.16724e-07
Pp1s69_69V6	6	243	7	0	0	200	173	739	31.92	1.17128e-07
Pp1s41_160V6	3	141	25	8	11	327	454	724	31.914	1.17483e-07
Pp1s2_268V6	3	341	47	137	132	457	712	1291	31.9123	1.17582e-07
Pp1s215_28V6	11	242	0	22	10	138	1527	4351	31.9096	1.1774e-07
Pp1s151_22V6	1	1368	7	3	32	122	142	143	31.8982	1.18411e-07
Pp1s72_312V6	7	257	5	22	11	177	162	441	31.8567	1.20896e-07
Pp1s223_54V6	15	471	2	2	22	306	426	356	31.8319	1.22403e-07
Pp1s275_15V6	6	432	40	27	30	230	412	571	31.8296	1.22542e-07
Pp1s23_50V6	3	259	56	103	28	5479	4299	2350	31.8078	1.23889e-07
Pp1s405_21V6	3	219	19	34	18	1810	1269	2892	31.805	1.2406e-07
Pp1s9_366V6	3	238	7	6	0	128	360	718	31.7901	1.24985e-07
Pp1s75_252V6	8	196	11	21	8	68	89	254	31.7856	1.25267e-07
Pp1s72_276V6	5	269	0	12	2	62	53	118	31.7825	1.25464e-07
Pp1s178_54V6	9	1094	70	279	93	277	789	158	31.7817	1.25515e-07
Pp1s77_67V6	3	124	136	69	48	21762	23761	7417	31.7732	1.26045e-07
Pp1s237_59V6	1	127	9	47	29	3266	4950	9529	31.7664	1.26479e-07
Pp1s35_68V6	5	215	24	5	10	630	657	1410	31.7623	1.26736e-07
Pp1s274_69V6	12	165	5	25	0	1628	1251	719	31.7605	1.26854e-07
Pp1s9_317V6	10	336	0	15	9	5213	3125	7939	31.7506	1.27479e-07
Pp1s8_199V6	7	299	2	58	21	391	1148	1229	31.7489	1.27588e-07
Pp1s348_22V6	1	390	39	104	119	943	1013	2059	31.7347	1.28498e-07
Pp1s9_318V6	11	198	113	351	540	2673	4629	8985	31.7195	1.29482e-07
Pp1s33_47V6	1	458	0	8	4	152	112	614	31.7161	1.29696e-07
Pp1s19_25V6	2	258	11	38	67	398	939	4858	31.7117	1.29984e-07
Pp1s8_311V6	3	544	0	17	0	808	901	872	31.6981	1.30871e-07
Pp1s189_118V6	13	600	6	22	1	953	1106	1639	31.698	1.30876e-07
Pp1s475_12V6	6	312	0	4	18	1309	5069	2492	31.6927	1.31224e-07
Pp1s109_52V6	1	211	6	0	0	195	268	762	31.6923	1.31251e-07
Pp1s36_207V6	3	161	3	0	10	4418	5228	2111	31.6839	1.31806e-07
Pp1s93_116V6	5	191	15	2	8	312	649	792	31.6657	1.33006e-07
Pp1s31_169V6	2	89	4	32	9	343	865	1476	31.6634	1.33161e-07
Pp1s200_112V6	2	419	17	22	34	160	154	916	31.653	1.33853e-07
Pp1s180_65V6	2	298	27	11	30	302	738	475	31.6469	1.34264e-07
Pp1s42_85V6	2	319	65	30	24	2051	2456	2145	31.6455	1.34357e-07
Pp1s4_484V6	7	161	41	27	19	956	1551	1728	31.6433	1.3451e-07
Pp1s180_15V6	1	118	29	8	9	539	711	787	31.6377	1.34881e-07
Pp1s35_60V6	8	186	0	8	0	25	44	149	31.6364	1.34974e-07
Pp1s31_72V6	17	245	0	16	1	515	416	407	31.6278	1.35555e-07
Pp1s68_56V6	8	144	17	1	6	95	178	128	31.6216	1.35975e-07
Pp1s308_21V6	4	275	14	78	33	631	990	957	31.6187	1.36169e-07
Pp1s89_217V6	7	196	24	142	59	3379	6278	3693	31.6113	1.36676e-07
Pp1s214_22V6	3	200	2	2	15	184	245	135	31.6036	1.37201e-07
Pp1s91_24V6	2	390	7	37	102	440	619	1033	31.5998	1.37466e-07
Pp1s424_27V6	6	224	96	95	113	1471	1043	809	31.5982	1.37573e-07
Pp1s10_102V6	2	239	38	102	53	10476	12465	14015	31.5937	1.37886e-07
Pp1s20_103V6	3	246	2	27	0	1052	2218	2015	31.591	1.38069e-07
Pp1s234_67V6	4	243	30	88	81	598	562	741	31.5906	1.38098e-07
Pp1s8_169V6	9	217	47	33	5	1049	1049	1030	31.5904	1.38109e-07
Pp1s104_158V6	1	604	80	90	130	327	303	897	31.5887	1.38233e-07
Pp1s31_116V6	10	276	24	5	1	1139	1122	1233	31.5875	1.38312e-07
Pp1s44_176V6	5	133	1	25	11	514	2360	5965	31.5766	1.39072e-07
Pp1s191_78V6	8	205	27	65	33	518	733	1163	31.5757	1.39129e-07
Pp1s15_390V6	7	186	0	12	0	1329	1694	3128	31.5726	1.39346e-07
Pp1s97_133V6	1	511	23	30	18	69	326	57	31.5697	1.39548e-07
Pp1s88_201V6	10	299	24	3	11	215	250	414	31.5645	1.3991e-07
Pp1s49_256V6	9	338	16	65	25	1384	1824	1963	31.5534	1.40689e-07
Pp1s194_22V6	14	345	164	306	74	4801	11026	4687	31.5533	1.407e-07
Pp1s11_325V6	12	138	0	44	51	151	806	2560	31.538	1.4178e-07
Pp1s28_230V6	10	136	18	1	9	1145	1921	2114	31.5341	1.42055e-07
Pp1s32_24V6	1	725	80	176	54	1272	1496	873	31.5203	1.43036e-07
Pp1s241_102V6	4	150	26	73	57	2070	4321	8758	31.5004	1.4447e-07
Pp1s63_206V6	13	245	10	35	25	3568	2674	5672	31.4958	1.44802e-07
Pp1s91_39V6	2	361	0	12	3	209	183	473	31.4743	1.46367e-07
Pp1s264_6V6	5	192	35	4	12	288	137	475	31.4721	1.46529e-07
Pp1s79_62V6	1	379	37	2	36	596	638	886	31.4524	1.47981e-07
Pp1s21_387V6	2	243	5	6	0	117	132	711	31.4497	1.4818e-07
Pp1s2_36V6	2	541	16	1	1	1013	1578	906	31.4344	1.49316e-07
Pp1s224_13V6	1	503	39	8	8	1031	1396	254	31.4296	1.49674e-07
Pp1s142_144V6	10	509	16	0	0	3087	4918	1145	31.4247	1.50043e-07
Pp1s76_212V6	5	16	15	5	3	1170	2015	2836	31.4215	1.50283e-07
Pp1s39_427V6	1	422	7	28	1	332	316	274	31.4149	1.50778e-07
Pp1s95_92V6	11	111	3	6	21	808	573	482	31.4109	1.5108e-07
Pp1s11_18V6	7	154	0	22	0	1203	2264	2029	31.4064	1.51424e-07
Pp1s280_55V6	1	525	44	61	142	786	917	1143	31.4033	1.51657e-07
Pp1s77_315V6	1	643	137	73	149	2364	2535	2480	31.4024	1.51721e-07
Pp1s118_101V6	3	299	29	86	49	384	490	656	31.3926	1.5247e-07
Pp1s447_11V6	3	374	20	33	11	1167	1242	2398	31.3911	1.52582e-07
Pp1s114_58V6	1	186	0	2	4	24	26	4	31.3846	1.5308e-07
Pp1s122_28V6	1	132	0	0	2	879	1804	171	31.3801	1.53424e-07
Pp1s129_193V6	11	250	0	31	5	1050	5809	7514	31.3775	1.53628e-07
Pp1s34_302V6	2	305	4	33	6	1582	1484	1041	31.358	1.55127e-07
Pp1s194_18V6	3	233	10	79	63	965	1509	2013	31.3519	1.55605e-07
Pp1s83_184V6	7	155	0	17	0	2226	2270	1959	31.3414	1.56423e-07
Pp1s38_395V6	4	156	18	26	75	94	151	151	31.3312	1.57223e-07
Pp1s192_46V6	4	809	22	22	49	762	1052	677	31.3297	1.57341e-07
Pp1s31_343V6	1	267	10	51	31	1256	1489	2316	31.2996	1.5973e-07
Pp1s379_3V6	4	237	15	42	10	2490	2339	2634	31.2994	1.59743e-07
Pp1s59_81V6	9	2105	2787	2804	1597	3906	4480	2580	31.2954	1.60061e-07
Pp1s28_211V6	3	249	5	24	0	910	1287	1484	31.2954	1.60062e-07
Pp1s533_11V6	2	270	23	90	69	1525	1751	2018	31.2749	1.61712e-07
Pp1s55_112V6	1	704	36	94	74	327	375	616	31.2732	1.61849e-07
Pp1s26_265V6	1	111	0	0	6	38	61	19	31.2632	1.62664e-07
Pp1s68_127V6	1	256	2	3	32	1027	1133	1517	31.2585	1.63042e-07
Pp1s119_47V6	11	534	16	19	8	2276	1591	5213	31.2567	1.63187e-07
Pp1s333_32V6	4	761	255	209	123	2124	2275	1867	31.2548	1.63345e-07
Pp1s312_44V6	4	384	20	33	2	648	792	936	31.2513	1.63633e-07
Pp1s30_297V6	13	489	60	26	5	1503	1346	956	31.2446	1.64182e-07
Pp1s174_123V6	7	1111	186	173	119	2976	4088	3548	31.2305	1.65341e-07
Pp1s257_85V6	4	297	1	2	22	1056	973	1084	31.2273	1.65606e-07
Pp1s165_129V6	4	399	27	6	2	888	1081	727	31.2254	1.65768e-07
Pp1s1_128V6	1	1145	161	233	48	1475	2696	1078	31.2142	1.66694e-07
Pp1s18_84V6	4	254	61	133	108	3616	3953	5855	31.2001	1.67871e-07
Pp1s56_100V6	3	2663	27	46	9	10	7	7	31.1972	1.68117e-07
Pp1s290_9V6	1	170	1	2	23	755	831	890	31.188	1.68895e-07
Pp1s47_291V6	2	316	0	15	0	1436	1078	805	31.1827	1.69337e-07
Pp1s5_379V6	1	324	0	19	0	135	170	144	31.1824	1.69371e-07
Pp1s315_38V6	2	136	1	1	14	1299	1643	1042	31.1801	1.69562e-07
Pp1s186_72V6	8	156	0	10	5	31	21	85	31.1783	1.69711e-07
Pp1s65_286V6	5	1203	240	229	221	1395	1715	2152	31.1517	1.71983e-07
Pp1s332_28V6	1	595	6	8	10	54	16	184	31.1407	1.72935e-07
Pp1s28_231V6	2	278	0	10	3	323	403	1533	31.1391	1.73074e-07
Pp1s100_231V6	2	781	22	101	143	2003	6089	17554	31.1343	1.73489e-07
Pp1s333_56V6	1	392	86	76	39	1637	2478	2024	31.1341	1.73509e-07
Pp1s139_98V6	6	422	7	19	9	682	633	2083	31.1187	1.74851e-07
Pp1s134_27V6	6	239	0	8	0	15	9	20	31.1111	1.75513e-07
Pp1s272_57V6	5	708	9	54	26	2320	2672	2847	31.1106	1.7556e-07
Pp1s197_93V6	7	240	12	3	4	155	168	621	31.1	1.76491e-07
Pp1s44_31V6	1	463	488	379	14	10133	10593	816	31.0999	1.76501e-07
Pp1s167_150V6	2	330	2	24	4	1898	2619	3575	31.0985	1.76627e-07
Pp1s194_12V6	4	217	5	26	4	2998	2433	2474	31.0976	1.76698e-07
Pp1s253_35V6	5	174	16	37	2	300	3175	109	31.095	1.76936e-07
Pp1s199_88V6	1	372	15	67	157	474	541	2286	31.0863	1.77703e-07
Pp1s149_292V6	3	245	12	24	10	184	144	374	31.0672	1.79407e-07
Pp1s77_115V6	1	156	42	27	53	376	405	237	31.0656	1.79556e-07
Pp1s235_56V6	1	226	10	14	2	198	1992	182	31.0577	1.80259e-07
Pp1s51_297V6	6	277	0	10	0	19	19	40	31.0526	1.8072e-07
Pp1s55_99V6	16	372	33	50	17	3206	2695	3863	31.0457	1.81344e-07
Pp1s38_300V6	2	213	0	8	0	1135	2303	7801	31.0413	1.81752e-07
Pp1s66_28V6	7	387	34	90	56	1603	2008	2896	31.0396	1.81906e-07
Pp1s326_66V6	2	490	41	78	56	724	780	1420	31.0213	1.83577e-07
Pp1s223_29V6	1	634	55	103	124	32	27	59	31.0211	1.83593e-07
Pp1s283_50V6	1	171	0	26	3	202	192	86	31.008	1.84797e-07
Pp1s314_15V6	4	254	20	36	10	1689	1713	2821	31.0074	1.84857e-07
Pp1s57_97V6	16	321	1	19	4	726	682	1007	31.0008	1.85466e-07
Pp1s368_36V6	8	227	22	30	52	3945	5048	3169	30.9797	1.87436e-07
Pp1s47_221V6	4	214	154	144	113	8664	4621	6451	30.9725	1.88112e-07
Pp1s104_135V6	2	918	34	25	6	740	757	1079	30.9522	1.90028e-07
Pp1s79_115V6	8	176	0	15	7	2713	4895	16163	30.9411	1.91081e-07
Pp1s132_95V6	8	190	23	32	4	3348	4677	5952	30.9353	1.9164e-07
Pp1s89_183V6	8	647	4	49	10	752	1042	573	30.9293	1.92216e-07
Pp1s147_151V6	1	533	215	217	204	1027	1348	1670	30.9289	1.92258e-07
Pp1s74_190V6	1	341	71	63	86	2351	1678	1239	30.9206	1.93055e-07
Pp1s225_55V6	5	272	4	0	4	7190	24745	2332	30.9204	1.93077e-07
Pp1s15_183V6	6	264	47	94	8	2308	3191	1620	30.9172	1.93383e-07
Pp1s209_130V6	4	157	3	10	5	465	107	269	30.9121	1.93871e-07
Pp1s6_349V6	2	451	22	15	29	212	340	131	30.9097	1.94104e-07
Pp1s7_1V6	1	277	11	40	20	321	232	277	30.9093	1.94148e-07
Pp1s78_98V6	1	402	43	39	11	2294	6300	580	30.9047	1.94591e-07
Pp1s164_16V6	21	190	1	21	6	2594	2731	4371	30.9035	1.94709e-07
Pp1s358_20V6	13	364	7	52	53	1070	1348	2853	30.8962	1.95424e-07
Pp1s259_46V6	10	334	21	10	0	1263	2019	1530	30.8882	1.96203e-07
Pp1s64_28V6	11	295	36	75	30	915	1681	2066	30.8737	1.97631e-07
Pp1s191_12V6	1	274	56	24	18	670	662	786	30.8717	1.97833e-07
Pp1s65_156V6	2	177	16	1	4	837	944	1660	30.8693	1.98067e-07
Pp1s11_175V6	10	236	0	14	0	674	659	779	30.868	1.982e-07
Pp1s154_125V6	5	183	8	2	45	824	944	1472	30.8651	1.98486e-07
Pp1s34_404V6	7	544	98	35	48	959	978	675	30.8532	1.99667e-07
Pp1s88_212V6	1	952	209	218	300	1895	1901	1762	30.8486	2.00128e-07
Pp1s47_72V6	2	168	56	8	25	12815	8275	3423	30.8206	2.02954e-07
Pp1s258_30V6	13	150	0	0	4	1463	3884	694	30.8184	2.0317e-07
Pp1s9_334V6	1	484	157	110	62	4771	5254	4026	30.7835	2.06755e-07
Pp1s27_321V6	1	77	18	5	1	467	748	588	30.7596	2.09235e-07
Pp1s120_129V6	1	156	20	0	1	935	1025	570	30.752	2.10036e-07
Pp1s44_320V6	2	851	6	38	12	940	1117	1315	30.7418	2.11106e-07
Pp1s193_32V6	18	420	67	18	5	1326	941	615	30.7345	2.1188e-07
Pp1s9_406V6	2	123	2	4	0	1061	448	4073	30.7336	2.11977e-07
Pp1s55_244V6	1	318	46	117	69	1050	1104	1094	30.7326	2.12081e-07
Pp1s400_12V6	1	338	175	347	123	7094	10411	6364	30.7282	2.12552e-07
Pp1s287_18V6	2	476	65	98	123	359	408	1060	30.7268	2.12696e-07
Pp1s55_197V6	2	1732	117	85	43	323	332	308	30.7171	2.13728e-07
Pp1s185_3V6	3	429	0	20	18	52	100	388	30.7086	2.14638e-07
Pp1s58_38V6	4	382	18	66	54	2573	2442	3390	30.702	2.15352e-07
Pp1s66_188V6	4	1620	105	142	125	1660	1877	3182	30.6826	2.17452e-07
Pp1s62_94V6	14	129	51	74	27	13162	7664	6078	30.6754	2.18232e-07
Pp1s460_7V6	6	429	0	0	6	1030	1025	402	30.6716	2.18644e-07
Pp1s197_67V6	5	253	6	17	1	80	209	426	30.6714	2.18675e-07
Pp1s115_193V6	11	239	1	14	1	496	524	960	30.6666	2.19199e-07
Pp1s332_45V6	1	232	13	0	31	1049	1370	1355	30.6507	2.2095e-07
Pp1s131_167V6	3	202	0	15	0	1109	1269	1483	30.6383	2.2232e-07
Pp1s48_23V6	2	911	43	99	12	1579	3164	1795	30.6297	2.23283e-07
Pp1s115_206V6	2	573	20	55	94	1503	1555	1957	30.6073	2.25796e-07
Pp1s395_50V6	4	251	9	0	0	185	616	13	30.6	2.26618e-07
Pp1s268_63V6	7	115	48	2	8	4271	2875	1754	30.5905	2.27695e-07
Pp1s89_266V6	1	1153	118	139	75	955	1271	1305	30.5855	2.2827e-07
Pp1s54_34V6	1	794	243	154	73	4538	4501	2474	30.5748	2.29494e-07
Pp1s17_368V6	15	232	0	11	0	144	86	95	30.5698	2.3007e-07
Pp1s517_5V6	4	342	31	34	35	922	1089	360	30.5615	2.3102e-07
Pp1s36_225V6	2	633	10	0	0	321	216	765	30.5607	2.3111e-07
Pp1s164_93V6	4	118	5	39	17	959	2203	3903	30.5597	2.31232e-07
Pp1s30_74V6	2	183	93	309	139	2869	5278	3386	30.5584	2.31385e-07
Pp1s31_220V6	5	336	0	22	2	590	814	779	30.5504	2.3231e-07
Pp1s135_101V6	2	145	60	83	13	565	1078	587	30.5499	2.32372e-07
Pp1s15_181V6	13	161	5	35	8	1392	2140	2598	30.5437	2.33089e-07
Pp1s2_173V6	3	316	194	130	96	1236	1510	671	30.5283	2.34887e-07
Pp1s68_245V6	1	218	47	131	140	843	963	1146	30.5191	2.35974e-07
Pp1s96_87V6	1	228	142	208	92	659	769	672	30.5152	2.36437e-07
Pp1s131_107V6	6	226	0	71	4	1199	6900	2644	30.515	2.36451e-07
Pp1s124_16V6	8	194	3	7	31	1498	1739	1727	30.5108	2.36951e-07
Pp1s3_512V6	1	280	45	93	119	4660	5745	4908	30.5103	2.37011e-07
Pp1s407_7V6	11	319	68	165	120	1688	2292	2981	30.5097	2.3708e-07
Pp1s321_10V6	1	691	96	56	93	704	971	1176	30.5016	2.3805e-07
Pp1s129_49V6	9	196	0	10	0	1124	584	657	30.4966	2.38645e-07
Pp1s30_190V6	11	768	127	147	102	1882	3290	3085	30.4963	2.38679e-07
Pp1s35_109V6	18	250	14	0	2	297	444	368	30.495	2.38836e-07
Pp1s271_6V6	2	327	41	44	7	170	206	201	30.4875	2.39727e-07
Pp1s307_67V6	2	408	0	0	10	555	545	361	30.4709	2.41727e-07
Pp1s7_156V6	13	748	6	2	23	2755	3597	2694	30.4374	2.45817e-07
Pp1s34_402V6	12	205	7	14	27	743	1143	560	30.4357	2.46016e-07
Pp1s230_32V6	2	134	0	17	23	85	239	1472	30.4292	2.46816e-07
Pp1s199_43V6	3	198	25	3	8	529	593	742	30.426	2.47221e-07
Pp1s20_273V6	1	114	14	39	29	1654	1826	4666	30.4256	2.47264e-07
Pp1s311_17V6	3	603	0	29	15	1103	988	797	30.4003	2.50409e-07
Pp1s41_98V6	5	1016	1	9	22	1737	1259	1167	30.3996	2.505e-07
Pp1s97_105V6	11	374	2	0	12	52	102	48	30.3956	2.51003e-07
[truncated: 7,573 more rows]

## Sheet: AltDA
Gene	Splice1	Splice2	Donor/Acceptor Change	D Splice1	B1 Splice1	B4 Splice1	D Splice2	B1 Splice2	B4 Splice2	chiSquared	P-value		Notes
Pp1s25_202V6	5(+1)-6(-3)	5(0)-6(0)	D/A	0	5	0	4	0	15	637.026	4.69373e-139		Column A: gene ID from Physcomitrella genome annotation version 1.6
Pp1s101_99V6	3(-11)-4(+109)	3(0)-4(0)	D/A	1	7	0	1	0	7	482.901	1.37812e-105		Column B: exon pair of the alternative event counted from 5' of genome. Numbers inside the parentheses indicate the distance (base) between alternative splice sites and constitutuve splice sites. +, intron side; -, exon side.
Pp1s360_13V6	1(-31)-2(+217)	1(0)-2(0)	D/A	0	3	0	14	0	8	354.371	1.12021e-77		Column C: exon pair of the constitutuve event counted from 5' of genome. Numbers inside the parentheses indicate the distance (base) between alternative splice sites and constitutuve splice sites. +, intron side; -, exon side.
Pp1s64_180V6	9(+25)-10(+890)	9(0)-10(0)	D/A	0	6	0	7	0	3	345.941	7.58486e-76		Column D: type of alternative splicing events. D, AltD; A, AltA; D/A, AltDA.
Pp1s286_37V6	1(+100)-2(+3)	1(0)-2(0)	D/A	0	3	0	11	0	9	301.493	3.40189e-66		Column E: number of reads supporting the AS event in column B from dark-grown (D) sample
Pp1s6_412V6	2(+133)-3(+36)	2(0)-3(0)	D/A	2	0	0	0	6	16	268.579	4.77267e-59		Column F: number of reads supporting the AS event in column B from 1h blue light (B1) sample
Pp1s66_68V6	1(+909)-2(-72)	1(0)-2(0)	D/A	4	0	0	0	3	8	265.117	2.69488e-58		Column G: number of reads supporting the AS event in column B from 4h blue light (B4) sample
Pp1s185_1V6	1(+553)-2(+496)	1(0)-2(0)	D/A	3	0	0	0	9	0	255.841	2.78547e-56		Column H: number of reads supporting the AS event in column C from D sample
Pp1s13_349V6	4(+290)-5(-84)	4(0)-5(0)	D/A	0	0	2	17	115	1	239.659	9.09304e-53		Column I: number of reads supporting the AS event in column C from B1 sample
Pp1s130_99V6	10(+1)-11(+50)	10(0)-11(0)	D/A	0	6	0	28	1	13	237.679	2.44764e-52		Column J: number of reads supporting the AS event in column C from B4 sample
Pp1s146_112V6	4(+446)-5(+329)	4(0)-5(0)	D/A	0	3	0	2	0	9	233.946	1.58223e-51		Column K: chi-squared value (goodness-of-fit) comparing E, F, G taking H, I, J as the background
Pp1s74_182V6	1(+1)-2(+420)	1(0)-2(0)	D/A	9	0	0	1	9	17	228.522	2.3823e-50		Column L: corresponding P-values
Pp1s17_285V6	12(+75)-13(-3)	12(0)-13(0)	D/A	0	2	0	13	0	9	226.769	5.72371e-50		*Details can ne found in http://rackj.sourceforge.net/Scripts/index.html#SSDAcompare
Pp1s181_96V6	2(+304)-3(-2)	2(0)-3(0)	D/A	3	0	0	0	1	8	219.473	2.19852e-48
Pp1s19_142V6	4(+4)-5(+13)	4(0)-5(0)	D/A	2	2	0	10	0	12	213.67	4.00013e-47
Pp1s156_123V6	2(-27)-3(+1541)	2(0)-3(0)	D/A	0	6	0	4	0	3	211.211	1.36787e-46
Pp1s10_367V6	2(+3)-3(+658)	2(0)-3(0)	D/A	0	0	2	12	4	0	202.534	1.04774e-44
Pp1s61_17V6	1(+125)-2(-233)	1(0)-2(0)	D/A	0	3	0	7	0	0	199.528	4.70976e-44
Pp1s148_98V6	5(-183)-6(+258)	5(0)-6(0)	D/A	0	0	2	10	8	0	181.238	4.41316e-40
Pp1s183_4V6	1(+1126)-2(-2)	1(0)-2(0)	D/A	0	0	3	6	6	0	178.314	1.90364e-39
Pp1s319_45V6	3(-75)-4(+186)	3(0)-4(0)	D/A	0	0	2	1	9	0	168.515	2.55531e-37
Pp1s319_45V6	3(-79)-4(-85)	3(0)-4(0)	D/A	0	0	2	1	9	0	168.515	2.55531e-37
Pp1s79_25V6	2(+372)-3(+50)	2(0)-3(0)	D/A	0	4	0	0	0	4	155.903	1.40024e-34
Pp1s53_102V6	2(+24)-3(+105)	2(0)-3(0)	D/A	0	2	0	9	0	6	155.364	1.83261e-34
Pp1s137_191V6	11(+47)-12(-88)	11(0)-12(0)	D/A	0	0	3	6	4	0	154.654	2.61464e-34
Pp1s283_9V6	2(+210)-3(+314)	2(0)-3(0)	D/A	0	0	3	6	3	0	149.143	4.11173e-33
Pp1s20_373V6	3(-304)-4(+99)	3(0)-4(0)	D/A	3	0	2	1	11	74	147.592	8.93111e-33
Pp1s271_43V6	5(+1)-6(+206)	5(0)-6(0)	D/A	0	2	0	8	0	0	147.268	1.04977e-32
Pp1s78_63V6	6(-140)-7(-61)	6(0)-7(0)	D/A	0	5	0	23	1	6	139.043	6.41534e-31
Pp1s339_13V6	6(+2)-7(+167)	6(0)-7(0)	D/A	6	2	0	1	7	24	136.381	2.42752e-30
Pp1s73_3V6	1(-176)-2(+227)	1(0)-2(0)	D/A	0	4	0	4	0	1	134.902	5.08616e-30
Pp1s45_271V6	9(+25)-10(+139)	9(0)-10(0)	D/A	4	0	0	0	4	1	134.902	5.08616e-30
Pp1s115_194V6	6(-15)-7(+81)	6(0)-7(0)	D/A	0	4	0	4	0	1	134.902	5.08616e-30
Pp1s215_7V6	1(+897)-2(+505)	1(0)-2(0)	D/A	8	13	0	3	1	13	132.25	1.91572e-29
Pp1s51_131V6	1(+51)-2(-100)	1(0)-2(0)	D/A	2	0	0	0	7	6	129.649	7.03222e-29
Pp1s51_131V6	1(+77)-2(+340)	1(0)-2(0)	D/A	2	0	0	0	7	6	129.649	7.03222e-29
Pp1s51_131V6	1(+79)-2(+338)	1(0)-2(0)	D/A	2	0	0	0	7	6	129.649	7.03222e-29
Pp1s105_245V6	6(+2)-7(+44)	6(0)-7(0)	D/A	0	2	3	6	1	0	125.765	4.90301e-28
Pp1s183_4V6	1(+346)-2(+9)	1(0)-2(0)	D/A	0	0	2	6	6	0	118.81	1.58758e-26
Pp1s539_4V6	2(+358)-3(+944)	2(0)-3(0)	D/A	0	0	3	4	4	0	118.321	2.02724e-26
Pp1s59_69V6	1(-48)-2(+142)	1(0)-2(0)	D/A	0	4	0	3	0	3	117.836	2.58348e-26
Pp1s332_30V6	4(-12)-5(+588)	4(0)-5(0)	D/A	0	4	0	3	0	3	117.836	2.58348e-26
Pp1s70_150V6	2(-29)-3(+13)	2(0)-3(0)	D/A	3	0	3	0	4	4	116.399	5.29944e-26
Pp1s152_6V6	10(+2)-11(-3)	10(0)-11(0)	D/A	0	2	0	7	0	3	116.238	5.74512e-26
Pp1s124_25V6	20(-160)-21(+43)	20(0)-21(0)	D/A	4	0	0	0	0	3	115.06	1.03548e-25
Pp1s57_150V6	4(+126)-5(+23)	4(0)-5(0)	D/A	0	0	3	0	4	0	115.06	1.03548e-25
Pp1s37_317V6	1(-55)-2(+82)	1(0)-2(0)	D/A	0	2	0	6	0	5	109.802	1.4349e-24
Pp1s90_121V6	11(-159)-12(+58)	11(0)-12(0)	D/A	2	0	0	0	6	5	109.802	1.4349e-24
Pp1s143_38V6	2(+69)-3(-63)	2(0)-3(0)	D/A	0	4	1	3	0	1	109.098	2.03995e-24
Pp1s47_261V6	4(+351)-5(-174)	4(0)-5(0)	D/A	0	0	3	4	3	0	105.578	1.18611e-23
Pp1s360_13V6	1(-291)-2(+165)	1(0)-2(0)	D/A	0	1	1	14	0	8	104.461	2.07283e-23
Pp1s34_56V6	2(-10)-4(-262)	2(0)-4(0)	D/A	0	0	3	4	1	0	101.569	8.80287e-23
Pp1s38_395V6	2(+929)-3(+1808)	2(0)-3(0)	D/A	6	2	0	0	0	2	100.543	1.46992e-22
Pp1s113_104V6	1(+250)-2(+640)	1(0)-2(0)	D/A	0	2	0	3	0	6	99.6924	2.2494e-22
Pp1s6_474V6	3(+669)-4(+180)	3(0)-4(0)	D/A	4	0	0	0	3	1	98.3416	4.41973e-22
Pp1s140_17V6	13(+530)-14(-56)	13(0)-14(0)	D/A	0	0	4	22	3	1	94.8711	2.50616e-21
Pp1s112_267V6	3(-17)-4(-134)	3(0)-4(0)	D/A	0	0	2	10	42	1	94.1935	3.51681e-21
Pp1s65_201V6	4(+588)-5(+728)	4(0)-5(0)	D/A	0	0	2	5	0	0	92.5865	7.85393e-21
Pp1s178_66V6	1(+387)-2(-162)	1(0)-2(0)	D/A	0	2	0	5	0	0	92.5865	7.85393e-21
Pp1s15_235V6	1(+355)-2(+192)	1(0)-2(0)	D/A	5	2	0	0	1	2	89.6626	3.38847e-20
Pp1s255_66V6	1(-40)-2(+582)	1(0)-2(0)	D/A	1	0	2	2	5	0	89.6626	3.38847e-20
Pp1s109_232V6	2(-80)-3(-28)	2(0)-3(0)	D/A	215	121	40	7435	7155	5914	89.3765	3.90958e-20
Pp1s103_120V6	1(+343)-2(+640)	1(0)-2(0)	D/A	0	2	0	1	0	5	87.6723	9.16649e-20
Pp1s103_120V6	1(+815)-2(+161)	1(0)-2(0)	D/A	0	2	0	1	0	5	87.6723	9.16649e-20
Pp1s35_214V6	1(+126)-2(+936)	1(0)-2(0)	D/A	0	0	2	5	1	0	87.6723	9.16649e-20
Pp1s95_104V6	1(+2)-2(-3)	1(0)-2(0)	D/A	0	0	2	15	81	2	86.9261	1.33118e-19
Pp1s419_8V6	6(+309)-7(-107)	6(0)-7(0)	D/A	0	3	0	3	0	0	86.9033	1.34642e-19
Pp1s305_4V6	8(-4)-9(+401)	8(0)-9(0)	D/A	0	3	0	0	0	3	86.9033	1.34642e-19
Pp1s43_56V6	19(-97)-20(-57)	19(0)-20(0)	D/A	3	0	0	0	0	3	86.9033	1.34642e-19
Pp1s128_42V6	4(+84)-5(+423)	4(0)-5(0)	D/A	0	8	0	5	1	6	85.4639	2.76535e-19
Pp1s74_26V6	1(+210)-2(+79)	1(0)-2(0)	D/A	2	0	0	0	3	5	84.247	5.08146e-19
Pp1s289_11V6	6(+360)-7(+307)	6(0)-7(0)	D/A	0	2	0	5	0	2	82.7607	1.06842e-18
Pp1s628_7V6	1(-251)-2(+102)	1(0)-2(0)	D/A	3	0	0	8	6	227	81.6554	1.85676e-18
Pp1s140_63V6	3(+1)-4(-246)	3(0)-4(0)	D/A	0	1	5	112	1308	72	79.036	6.87949e-18
Pp1s163_88V6	1(+139)-2(+796)	1(0)-2(0)	D/A	0	0	2	4	4	0	78.8149	7.6834e-18
Pp1s539_4V6	2(+94)-3(+949)	2(0)-3(0)	D/A	0	0	2	4	4	0	78.8149	7.6834e-18
Pp1s85_170V6	1(-74)-2(-73)	1(0)-2(0)	D/A	0	1	2	4	2	0	76.5985	2.32731e-17
Pp1s89_74V6	1(+388)-2(+269)	1(0)-2(0)	D/A	0	0	3	3	2	0	76.4707	2.48081e-17
Pp1s391_72V6	5(+354)-6(-342)	5(0)-6(0)	D/A	1	1	0	0	0	8	76.0001	3.13895e-17
Pp1s114_67V6	1(-126)-2(+1)	1(0)-2(0)	D/A	3	8	1	0	1	8	75.4648	4.10222e-17
Pp1s80_16V6	1(+187)-2(+47)	1(0)-2(0)	D/A	2	0	0	0	0	4	74.3593	7.12983e-17
Pp1s110_108V6	2(-109)-3(-2)	2(0)-3(0)	D/A	0	2	0	0	0	4	74.3593	7.12983e-17
Pp1s203_4V6	2(+54)-3(-30)	2(0)-3(0)	D/A	0	2	0	0	0	4	74.3593	7.12983e-17
Pp1s397_9V6	1(-112)-2(+143)	1(0)-2(0)	D/A	0	2	0	4	0	0	74.3593	7.12983e-17
Pp1s178_81V6	1(+350)-2(+149)	1(0)-2(0)	D/A	0	2	0	0	0	4	74.3593	7.12983e-17
Pp1s178_81V6	1(+377)-2(-93)	1(0)-2(0)	D/A	0	2	0	0	0	4	74.3593	7.12983e-17
Pp1s211_126V6	1(+2051)-2(-3)	1(0)-2(0)	D/A	0	2	0	4	0	0	74.3593	7.12983e-17
Pp1s39_351V6	2(+279)-3(+4)	2(0)-3(0)	D/A	0	8	0	12	2	6	69.8549	6.77963e-16
Pp1s30_39V6	7(+45)-8(+63)	7(0)-8(0)	D/A	0	4	0	22	19	327	69.627	7.59794e-16
Pp1s62_115V6	9(+896)-10(+93)	9(0)-10(0)	D/A	0	0	2	4	1	0	68.2355	1.52353e-15
Pp1s291_6V6	2(+1)-3(+310)	2(0)-3(0)	D/A	0	0	2	1	4	0	68.2355	1.52353e-15
Pp1s30_255V6	20(-17)-21(+6)	20(0)-21(0)	D/A	0	3	0	24	13	291	67.8078	1.88682e-15
Pp1s35_206V6	2(-64)-3(-80)	2(0)-3(0)	D/A	0	0	7	24	35	6	66.5332	3.56862e-15
Pp1s61_17V6	1(+170)-2(-75)	1(0)-2(0)	D/A	0	1	1	7	0	0	66.4763	3.67155e-15
Pp1s85_170V6	1(+1)-2(-2)	1(0)-2(0)	D/A	0	0	2	4	2	0	66.033	4.58276e-15
Pp1s175_23V6	1(+1366)-2(+36)	1(0)-2(0)	D/A	0	4	0	1	0	2	64.6453	9.17163e-15
Pp1s175_23V6	1(+549)-2(+242)	1(0)-2(0)	D/A	0	4	0	1	0	2	64.6453	9.17163e-15
Pp1s159_62V6	4(-93)-5(+169)	4(0)-5(0)	D/A	0	0	2	31	248	8	63.0746	2.01151e-14
Pp1s341_4V6	12(-44)-13(+782)	12(0)-13(0)	D/A	0	1	1	9	17	0	62.3261	2.92456e-14
Pp1s156_29V6	1(+61)-2(+130)	1(0)-2(0)	D/A	0	1	1	9	0	4	61.8474	3.7154e-14
Pp1s392_18V6	2(+22)-3(+281)	2(0)-3(0)	D/A	2	9	3	41	11	87	61.1061	5.38237e-14
Pp1s109_232V6	1(-44)-2(+1)	1(0)-2(0)	D/A	1	0	3	3	3	0	60.4432	7.49757e-14
Pp1s31_60V6	9(+6)-10(-7)	9(0)-10(0)	D/A	0	0	11	14	14	5	60.1078	8.86669e-14
Pp1s87_162V6	2(+430)-3(+795)	2(0)-3(0)	D/A	2	24	7	50	22	39	59.5613	1.16527e-13
Pp1s357_37V6	2(-19)-3(+109)	2(0)-3(0)	D/A	0	2	0	3	0	3	58.8198	1.68824e-13
Pp1s24_205V6	4(+122)-5(+359)	4(0)-5(0)	D/A	0	0	2	3	3	0	58.8198	1.68824e-13
Pp1s132_188V6	1(+172)-2(-51)	1(0)-2(0)	D/A	0	0	3	2	2	0	58.3416	2.14426e-13
Pp1s239_18V6	1(-285)-2(+116)	1(0)-2(0)	D/A	0	6	0	88	117	1092	58.1929	2.30975e-13
Pp1s127_94V6	2(+131)-3(+62)	2(0)-3(0)	D/A	0	3	0	19	15	293	58.1698	2.33666e-13
Pp1s360_13V6	1(+23)-2(+41)	1(0)-2(0)	D/A	1	1	0	14	0	8	57.3399	3.5384e-13
Pp1s360_13V6	1(-144)-2(+124)	1(0)-2(0)	D/A	1	1	0	14	0	8	57.3399	3.5384e-13
Pp1s160_41V6	8(+164)-9(+297)	8(0)-9(0)	D/A	0	0	2	3	0	0	56.1321	6.47239e-13
Pp1s47_284V6	3(+400)-4(+334)	3(0)-4(0)	D/A	0	0	2	3	0	0	56.1321	6.47239e-13
Pp1s124_121V6	8(+24)-9(+56)	8(0)-9(0)	D/A	0	0	3	0	2	0	56.1321	6.47239e-13
Pp1s7_445V6	2(-113)-3(-144)	2(0)-3(0)	D/A	0	2	0	0	0	3	56.1321	6.47239e-13
Pp1s47_183V6	1(-429)-2(+500)	1(0)-2(0)	D/A	0	2	0	0	0	3	56.1321	6.47239e-13
Pp1s34_24V6	1(+632)-2(-10)	1(0)-2(0)	D/A	0	0	3	2	0	0	56.1321	6.47239e-13
Pp1s218_34V6	1(+295)-2(+266)	1(0)-2(0)	D/A	0	0	3	2	0	0	56.1321	6.47239e-13
Pp1s90_28V6	11(+14)-12(-88)	11(0)-12(0)	D/A	0	2	0	0	0	3	56.1321	6.47239e-13
Pp1s430_26V6	3(+309)-4(+12)	3(0)-4(0)	D/A	0	0	2	0	3	0	56.1321	6.47239e-13
Pp1s194_182V6	1(-49)-2(-281)	1(0)-2(0)	D/A	0	3	0	0	0	2	56.1321	6.47239e-13
Pp1s21_416V6	4(-1)-5(-6)	4(0)-5(0)	D/A	2	0	0	0	0	3	56.1321	6.47239e-13
Pp1s27_231V6	3(-37)-4(+137)	3(0)-4(0)	D/A	0	0	2	3	0	0	56.1321	6.47239e-13
Pp1s160_41V6	8(+210)-9(+301)	8(0)-9(0)	D/A	0	2	0	3	0	0	56.1321	6.47239e-13
Pp1s138_30V6	1(+97)-2(+101)	1(0)-2(0)	D/A	0	10	0	38	11	25	55.7585	7.80195e-13
Pp1s252_101V6	1(+1080)-2(-12)	1(0)-2(0)	D/A	0	4	0	19	3	24	54.223	1.6812e-12
Pp1s30_242V6	1(+336)-2(+276)	1(0)-2(0)	D/A	0	0	4	2	12	1	52.9637	3.15559e-12
Pp1s114_207V6	4(+1)-5(-2)	4(0)-5(0)	D/A	2	0	0	3	59	28	52.367	4.25256e-12
Pp1s412_38V6	1(-29)-2(+40)	1(0)-2(0)	D/A	0	6	0	3	1	6	51.8726	5.44518e-12
Pp1s88_14V6	7(+157)-8(+71)	7(0)-8(0)	D/A	1	0	1	0	6	5	51.8231	5.58159e-12
Pp1s176_87V6	5(-149)-6(-70)	5(0)-6(0)	D/A	0	5	1	8	1	5	51.7389	5.82148e-12
Pp1s231_17V6	3(+102)-4(+567)	3(0)-4(0)	D/A	0	14	0	110	31	7	51.7132	5.897e-12
Pp1s34_308V6	4(+2)-5(+210)	4(0)-5(0)	D/A	1	2	0	1	0	3	51.1302	7.89251e-12
Pp1s227_44V6	1(+145)-2(+1)	1(0)-2(0)	D/A	3	1	0	0	1	2	51.1302	7.89251e-12
Pp1s207_107V6	3(+27)-4(+5)	3(0)-4(0)	D/A	1	1	6	15	21	3	51.0571	8.1862e-12
Pp1s101_73V6	1(+371)-2(+332)	1(0)-2(0)	D/A	0	0	2	2	3	0	50.9806	8.50562e-12
Pp1s29_327V6	1(+738)-2(+208)	1(0)-2(0)	D/A	0	0	2	2	3	0	50.9806	8.50562e-12
Pp1s319_45V6	3(-79)-4(+44)	3(0)-4(0)	D/A	1	0	1	1	9	0	50.8101	9.26245e-12
Pp1s350_5V6	1(-44)-2(+639)	1(0)-2(0)	D/A	14	86	66	14827	14674	16201	50.4271	1.12175e-11
Pp1s111_143V6	2(+145)-3(+620)	2(0)-3(0)	D/A	0	2	0	1	0	3	49.5612	1.72949e-11
Pp1s55_61V6	1(-208)-2(-1)	1(0)-2(0)	D/A	2	0	0	0	3	1	49.5612	1.72949e-11
Pp1s242_100V6	15(+1)-16(+23)	15(0)-16(0)	D/A	1	3	0	0	0	2	49.5612	1.72949e-11
Pp1s158_7V6	4(-278)-5(+108)	4(0)-5(0)	D/A	0	3	0	2	0	1	48.5163	2.91615e-11
Pp1s47_72V6	3(+107)-4(+26)	3(0)-4(0)	D/A	0	0	7	805	465	177	48.4432	3.02478e-11
Pp1s122_28V6	5(-91)-6(+41)	5(0)-6(0)	D/A	0	0	2	115	279	15	47.3986	5.0995e-11
Pp1s517_5V6	4(-59)-5(+224)	4(0)-5(0)	D/A	1	0	1	5	5	0	46.9668	6.32845e-11
Pp1s215_7V6	1(+1294)-2(+259)	1(0)-2(0)	D/A	9	22	6	3	1	13	46.5793	7.68119e-11
Pp1s137_165V6	6(-1)-7(+1)	6(0)-7(0)	D/A	0	2	0	10	2	41	46.0118	1.02016e-10
Pp1s475_27V6	2(+112)-3(+22)	2(0)-3(0)	D/A	0	8	0	83	649	3742	45.6715	1.20934e-10
Pp1s34_155V6	4(+1)-5(-71)	4(0)-5(0)	D/A	0	4	0	17	2	7	45.3363	1.43004e-10
Pp1s352_50V6	6(+2)-7(+80)	6(0)-7(0)	D/A	0	0	4	4	8	1	45.3354	1.43067e-10
Pp1s61_55V6	8(+96)-9(+19)	8(0)-9(0)	D/A	4	0	0	5	2	57	44.6408	2.02479e-10
Pp1s217_91V6	4(+33)-5(-86)	4(0)-5(0)	D/A	11	0	5	4	7	20	44.5549	2.11359e-10
Pp1s109_232V6	1(+215)-2(+1)	1(0)-2(0)	D/A	0	1	2	3	3	0	44.214	2.50639e-10
Pp1s6_114V6	2(-55)-3(+4)	2(0)-3(0)	D/A	0	2	1	3	0	3	44.214	2.50639e-10
Pp1s7_253V6	1(+2)-2(+4)	1(0)-2(0)	D/A	2	1	0	2	0	10	43.7426	3.17258e-10
Pp1s52_261V6	1(-217)-2(-68)	1(0)-2(0)	D/A	6	66	23	14201	15552	6831	43.6606	3.30544e-10
Pp1s55_304V6	10(+356)-11(-4)	10(0)-11(0)	D/A	0	12	0	8	7	18	43.4489	3.67442e-10
Pp1s310_2V6	3(-117)-4(-224)	3(0)-4(0)	D/A	0	0	2	51	69	5	43.2739	4.0104e-10
Pp1s87_162V6	2(+399)-3(+795)	2(0)-3(0)	D/A	25	52	35	50	22	39	43.1411	4.28578e-10
Pp1s96_157V6	7(+600)-8(+223)	7(0)-8(0)	D/A	0	0	4	20	37	5	43.0495	4.4867e-10
Pp1s145_92V6	1(+505)-2(-140)	1(0)-2(0)	D/A	0	1	1	5	0	6	43.01	4.57612e-10
Pp1s16_322V6	2(+32)-3(+134)	2(0)-3(0)	D/A	4	0	0	31	101	249	42.6329	5.52565e-10
Pp1s204_106V6	13(-64)-14(-82)	13(0)-14(0)	D/A	4	0	0	1	0	11	42.186	6.90934e-10
Pp1s208_65V6	1(+5)-2(+174)	1(0)-2(0)	D/A	5	15	23	16	20	5	41.805	8.35902e-10
Pp1s156_48V6	2(-108)-3(+2)	2(0)-3(0)	D/A	1	2	0	19	0	3	41.1631	1.15222e-09
Pp1s58_249V6	5(-209)-6(+213)	5(0)-6(0)	D/A	0	3	0	3	2	26	40.4298	1.6626e-09
Pp1s472_15V6	1(-33)-2(-70)	1(0)-2(0)	D/A	1	2	1	1	0	15	40.0503	2.00995e-09
Pp1s309_83V6	5(+1)-6(+73)	5(0)-6(0)	D/A	0	0	5	10	15	3	39.6808	2.41786e-09
Pp1s323_85V6	1(+1)-2(-63)	1(0)-2(0)	D/A	0	2	0	2	1	20	39.6757	2.42401e-09
Pp1s37_48V6	2(-297)-3(+572)	2(0)-3(0)	D/A	0	0	2	5	17	1	39.6452	2.46119e-09
Pp1s87_162V6	2(+723)-3(+345)	2(0)-3(0)	D/A	12	30	15	50	22	39	39.5083	2.6356e-09
Pp1s67_30V6	2(-58)-3(+4)	2(0)-3(0)	D/A	4204	4468	5141	134337	138445	145307	38.944	3.49479e-09
Pp1s135_65V6	51(+1)-52(+332)	51(0)-52(0)	D/A	2	0	0	0	2	2	38.8295	3.70065e-09
Pp1s47_274V6	1(+86)-2(+159)	1(0)-2(0)	D/A	0	2	0	2	0	2	38.8295	3.70065e-09
Pp1s132_188V6	1(-1)-2(-3)	1(0)-2(0)	D/A	0	0	2	2	2	0	38.8295	3.70065e-09
Pp1s142_95V6	1(+381)-2(+416)	1(0)-2(0)	D/A	0	0	7	51	69	21	38.5011	4.36101e-09
Pp1s98_65V6	3(-18)-4(-2)	3(0)-4(0)	D/A	1	1	0	2	0	6	38.4064	4.57246e-09
Pp1s158_18V6	4(+1)-5(+112)	4(0)-5(0)	D/A	2	0	0	0	0	2	37.905	5.87535e-09
Pp1s231_41V6	1(+83)-2(-68)	1(0)-2(0)	D/A	2	0	0	0	2	0	37.905	5.87535e-09
Pp1s52_127V6	1(+979)-2(+483)	1(0)-2(0)	D/A	0	2	0	2	0	0	37.905	5.87535e-09
Pp1s6_204V6	1(+552)-2(-106)	1(0)-2(0)	D/A	0	0	2	2	0	0	37.905	5.87535e-09
Pp1s257_28V6	1(-105)-2(+82)	1(0)-2(0)	D/A	2	0	0	0	0	2	37.905	5.87535e-09
Pp1s49_280V6	5(-65)-6(+1)	5(0)-6(0)	D/A	2	0	0	0	2	0	37.905	5.87535e-09
Pp1s55_237V6	1(-77)-2(+432)	1(0)-2(0)	D/A	0	0	2	2	0	0	37.905	5.87535e-09
Pp1s36_5V6	1(+365)-2(-135)	1(0)-2(0)	D/A	0	2	0	2	0	0	37.905	5.87535e-09
Pp1s72_227V6	7(+90)-8(+33)	7(0)-8(0)	D/A	2	0	0	0	0	2	37.905	5.87535e-09
Pp1s55_32V6	2(-18)-3(+169)	2(0)-3(0)	D/A	0	0	2	0	2	0	37.905	5.87535e-09
Pp1s248_26V6	10(-20)-11(+192)	10(0)-11(0)	D/A	2	0	0	0	0	2	37.905	5.87535e-09
Pp1s224_53V6	8(-200)-9(+123)	8(0)-9(0)	D/A	0	2	0	2	0	0	37.905	5.87535e-09
Pp1s166_98V6	6(-39)-7(+112)	6(0)-7(0)	D/A	0	2	0	2	0	0	37.905	5.87535e-09
Pp1s6_204V6	1(+452)-2(+16)	1(0)-2(0)	D/A	0	2	0	2	0	0	37.905	5.87535e-09
Pp1s59_161V6	2(-126)-3(+111)	2(0)-3(0)	D/A	0	2	1	2	0	1	37.905	5.87535e-09
Pp1s59_161V6	2(-22)-3(-1)	2(0)-3(0)	D/A	0	2	1	2	0	1	37.905	5.87535e-09
Pp1s21_407V6	2(-54)-3(-232)	2(0)-3(0)	D/A	2	0	0	0	0	2	37.905	5.87535e-09
Pp1s309_73V6	2(-69)-3(-54)	2(0)-3(0)	D/A	1	0	1	0	4	0	37.905	5.87535e-09
Pp1s9_16V6	3(-31)-4(+234)	3(0)-4(0)	D/A	1	1	0	0	0	4	37.905	5.87535e-09
Pp1s11_325V6	1(-39)-2(+921)	1(0)-2(0)	D/A	0	0	2	2	0	0	37.905	5.87535e-09
Pp1s204_102V6	1(+240)-2(+2)	1(0)-2(0)	D/A	0	0	2	11	10	1	37.8191	6.13322e-09
Pp1s58_252V6	1(-231)-2(-26)	1(0)-2(0)	D/A	1	1	0	0	3	5	37.7649	6.30181e-09
Pp1s300_26V6	10(-2)-11(+1)	10(0)-11(0)	D/A	1	0	1	3	5	0	37.7649	6.30181e-09
Pp1s139_48V6	10(+281)-11(+88)	10(0)-11(0)	D/A	0	1	1	5	3	0	37.7649	6.30181e-09
Pp1s14_181V6	1(+77)-2(-94)	1(0)-2(0)	D/A	4	0	0	1	7	3	37.7172	6.45367e-09
Pp1s11_276V6	8(+3)-9(+296)	8(0)-9(0)	D/A	0	4	0	5	1	5	37.7152	6.46011e-09
Pp1s144_163V6	10(+364)-11(+119)	10(0)-11(0)	D/A	0	1	1	4	0	4	37.4454	7.3934e-09
Pp1s215_7V6	1(+356)-2(+1012)	1(0)-2(0)	D/A	39	62	24	3	1	13	36.5924	1.13257e-08
Pp1s61_107V6	5(+26)-6(+285)	5(0)-6(0)	D/A	0	0	8	16	17	7	36.4052	1.24367e-08
Pp1s272_32V6	2(-4)-3(+2)	2(0)-3(0)	D/A	0	2	0	37	51	986	36.2257	1.3605e-08
Pp1s36_192V6	14(+1)-15(+314)	14(0)-15(0)	D/A	3	0	0	1	11	2	36.2009	1.37748e-08
Pp1s376_45V6	4(-92)-5(+40)	4(0)-5(0)	D/A	0	3	0	9	1	4	36.1908	1.38442e-08
Pp1s32_130V6	2(-6)-3(-258)	2(0)-3(0)	D/A	0	0	3	28	24	4	36.1885	1.38598e-08
Pp1s146_82V6	3(-60)-4(+7)	3(0)-4(0)	D/A	2	0	0	1	4	16	36.0116	1.51415e-08
Pp1s145_130V6	1(+323)-2(-105)	1(0)-2(0)	D/A	0	0	2	10	10	1	36.0009	1.52231e-08
Pp1s56_32V6	29(-14)-30(-6)	29(0)-30(0)	D/A	26	11	1	21	25	29	35.1545	2.3243e-08
Pp1s14_358V6	1(-226)-2(+329)	1(0)-2(0)	D/A	0	3	0	12	2	13	34.7823	2.79979e-08
Pp1s34_117V6	1(-7)-2(-306)	1(0)-2(0)	D/A	0	3	0	13	2	12	34.7823	2.79979e-08
Pp1s215_7V6	1(+897)-2(+500)	1(0)-2(0)	D/A	1	3	0	3	1	13	34.6024	3.0633e-08
Pp1s442_22V6	1(+68)-2(-152)	1(0)-2(0)	D/A	1	2	2	721	3693	97	34.4326	3.33462e-08
Pp1s198_115V6	4(+3)-5(+195)	4(0)-5(0)	D/A	0	2	0	9	1	10	34.1828	3.77827e-08
Pp1s34_241V6	6(-104)-7(+407)	6(0)-7(0)	D/A	0	0	2	20	18	2	34.1828	3.77827e-08
Pp1s55_31V6	1(-15)-2(+352)	1(0)-2(0)	D/A	4	2	0	2	0	3	34.0339	4.07029e-08
Pp1s165_119V6	3(-1)-4(+2)	3(0)-4(0)	D/A	0	17	0	62	59	58	33.78	4.62128e-08
Pp1s57_138V6	3(-6)-4(-77)	3(0)-4(0)	D/A	0	0	3	8	16	2	33.3777	5.65089e-08
Pp1s197_19V6	16(+198)-17(-48)	16(0)-17(0)	D/A	0	5	0	13	4	15	33.2704	5.96252e-08
Pp1s47_31V6	6(-267)-7(+3)	6(0)-7(0)	D/A	1	4	0	58	9	41	32.9173	7.11363e-08
Pp1s11_311V6	1(-2)-2(+1)	1(0)-2(0)	D/A	1	0	1	0	4	3	32.845	7.37577e-08
Pp1s58_52V6	1(+253)-2(-372)	1(0)-2(0)	D/A	1	1	0	3	0	4	32.845	7.37577e-08
Pp1s58_52V6	1(-2)-2(+1)	1(0)-2(0)	D/A	1	1	0	3	0	4	32.845	7.37577e-08
Pp1s419_7V6	2(-211)-3(+5)	2(0)-3(0)	D/A	0	2	0	2	0	1	32.3874	9.27174e-08
Pp1s7_424V6	15(+6)-16(+237)	15(0)-16(0)	D/A	0	2	0	2	0	1	32.3874	9.27174e-08
Pp1s44_194V6	2(-53)-3(+335)	2(0)-3(0)	D/A	0	2	0	2	0	1	32.3874	9.27174e-08
Pp1s77_113V6	3(+358)-4(+340)	3(0)-4(0)	D/A	0	2	0	1	0	2	32.3874	9.27174e-08
Pp1s523_3V6	4(-365)-5(+66)	4(0)-5(0)	D/A	0	2	0	1	0	2	32.3874	9.27174e-08
Pp1s59_161V6	2(-20)-3(-5)	2(0)-3(0)	D/A	0	2	0	2	0	1	32.3874	9.27174e-08
Pp1s31_379V6	3(-13)-4(-96)	3(0)-4(0)	D/A	0	0	2	1	2	0	32.3874	9.27174e-08
Pp1s34_18V6	16(+478)-17(-198)	16(0)-17(0)	D/A	0	2	0	2	0	1	32.3874	9.27174e-08
Pp1s15_500V6	4(-2)-5(+1)	4(0)-5(0)	D/A	1	2	0	0	0	2	32.3874	9.27174e-08
Pp1s196_2V6	4(-102)-5(+142)	4(0)-5(0)	D/A	0	0	2	2	1	0	32.3874	9.27174e-08
Pp1s169_133V6	2(+1)-3(+2047)	2(0)-3(0)	D/A	0	0	2	12	6	1	32.367	9.36667e-08
Pp1s259_76V6	1(-94)-2(+510)	1(0)-2(0)	D/A	3	0	10	2	5	101	32.1784	1.02933e-07
Pp1s11_39V6	1(-241)-2(+99)	1(0)-2(0)	D/A	0	4	0	44	145	1186	32.002	1.12425e-07
Pp1s419_7V6	5(+93)-6(-77)	5(0)-6(0)	D/A	1	2	0	8	0	3	31.9104	1.17691e-07
Pp1s459_14V6	1(-4)-2(-124)	1(0)-2(0)	D/A	0	2	0	2	11	190	31.8199	1.23137e-07
Pp1s121_59V6	2(-139)-3(-102)	2(0)-3(0)	D/A	0	3	0	36	4	9	31.2744	1.61753e-07
Pp1s225_55V6	70(-23)-71(-167)	70(0)-71(0)	D/A	0	0	3	302	970	114	31.0129	1.84348e-07
Pp1s18_77V6	1(+22)-2(+163)	1(0)-2(0)	D/A	6	0	0	60	183	140	30.8723	1.97772e-07
Pp1s276_83V6	5(+509)-6(-59)	5(0)-6(0)	D/A	0	5	0	8	2	5	30.8671	1.9829e-07
Pp1s286_35V6	2(+2)-3(+82)	2(0)-3(0)	D/A	16	6	2	101	210	171	30.8169	2.03324e-07
Pp1s147_109V6	1(-2)-2(+1)	1(0)-2(0)	D/A	1	0	1	0	4	6	30.6546	2.2052e-07
Pp1s23_341V6	2(+312)-3(+32)	2(0)-3(0)	D/A	0	2	0	8	1	9	30.5466	2.32751e-07
Pp1s168_58V6	7(-80)-8(-60)	7(0)-8(0)	D/A	1	20	2	96	76	58	30.4254	2.47291e-07
Pp1s1_203V6	3(-108)-4(+347)	3(0)-4(0)	D/A	0	6	0	19	7	18	30.3054	2.62586e-07
Pp1s28_319V6	1(+214)-2(-1)	1(0)-2(0)	D/A	1	1	4	1	3	147	30.2948	2.6398e-07
Pp1s62_62V6	15(-179)-16(+14)	15(0)-16(0)	D/A	0	4	0	2	1	6	30.1	2.90983e-07
Pp1s189_114V6	3(+345)-4(-18)	3(0)-4(0)	D/A	0	4	0	5	1	3	30.0971	2.91399e-07
Pp1s18_345V6	16(-22)-17(-8)	16(0)-17(0)	D/A	0	0	2	49	17	4	29.6434	3.65611e-07
Pp1s15_198V6	1(+701)-2(-204)	1(0)-2(0)	D/A	3	0	0	6	55	9	29.6408	3.66088e-07
Pp1s134_145V6	4(-26)-5(+147)	4(0)-5(0)	D/A	0	5	0	22	6	15	29.2644	4.41892e-07
Pp1s70_161V6	4(-5)-5(-9)	4(0)-5(0)	D/A	0	2	1	2	0	2	29.1721	4.6277e-07
Pp1s90_24V6	3(-2)-4(+2)	3(0)-4(0)	D/A	0	5	0	6	1	0	29.0734	4.86166e-07
Pp1s307_12V6	1(-179)-2(+111)	1(0)-2(0)	D/A	3	0	0	26	21	250	28.9753	5.10612e-07
Pp1s67_30V6	1(+172)-2(+5)	1(0)-2(0)	D/A	4576	7875	8674	141	221	152	28.9309	5.22072e-07
Pp1s545_4V6	3(-23)-4(-118)	3(0)-4(0)	D/A	0	3	0	0	3	30	28.8691	5.38469e-07
Pp1s223_85V6	1(+613)-2(+365)	1(0)-2(0)	D/A	14	20	42	18	4	11	28.776	5.64106e-07
Pp1s402_37V6	6(+33)-7(+187)	6(0)-7(0)	D/A	0	0	2	14	2	1	28.7532	5.70574e-07
Pp1s215_7V6	1(+1317)-2(+88)	1(0)-2(0)	D/A	0	2	0	3	1	13	28.7408	5.74138e-07
Pp1s52_71V6	1(+80)-2(+365)	1(0)-2(0)	D/A	0	2	0	13	1	3	28.7408	5.74138e-07
Pp1s130_99V6	9(+1)-10(-2)	9(0)-10(0)	D/A	0	2	0	9	1	7	28.7287	5.77615e-07
Pp1s191_1V6	3(+3)-4(+150)	3(0)-4(0)	D/A	0	6	0	16	15	59	28.6502	6.00729e-07
Pp1s85_170V6	1(-72)-2(-46)	1(0)-2(0)	D/A	0	1	1	4	2	0	28.4073	6.78331e-07
Pp1s157_48V6	7(-4)-8(+3)	7(0)-8(0)	D/A	0	1	1	4	0	2	28.4073	6.78331e-07
Pp1s123_157V6	3(-7)-4(-34)	3(0)-4(0)	D/A	0	3	0	1	0	1	28.3813	6.87204e-07
Pp1s12_364V6	1(-319)-2(-302)	1(0)-2(0)	D/A	0	3	0	1	0	1	28.3813	6.87204e-07
Pp1s7_445V6	2(-106)-3(-157)	2(0)-3(0)	D/A	1	1	0	0	0	3	28.3813	6.87204e-07
Pp1s438_26V6	2(-2)-3(+1)	2(0)-3(0)	D/A	0	1	1	3	0	0	28.3813	6.87204e-07
Pp1s1_808V6	2(+370)-3(+33)	2(0)-3(0)	D/A	0	1	1	3	0	0	28.3813	6.87204e-07
Pp1s16_326V6	6(-2)-7(+40)	6(0)-7(0)	D/A	1	1	0	0	0	3	28.3813	6.87204e-07
Pp1s475_9V6	1(-25)-2(-19)	1(0)-2(0)	D/A	1	0	1	0	3	0	28.3813	6.87204e-07
Pp1s158_49V6	1(+633)-2(+129)	1(0)-2(0)	D/A	0	1	1	3	0	0	28.3813	6.87204e-07
Pp1s32_317V6	2(-21)-3(-36)	2(0)-3(0)	D/A	1	0	2	0	6	2	28.2592	7.30456e-07
Pp1s287_31V6	3(-42)-4(+222)	3(0)-4(0)	D/A	0	0	4	376	1084	195	28.1462	7.72902e-07
Pp1s314_55V6	2(+2)-3(-3)	2(0)-3(0)	D/A	2	0	0	17	119	147	28.0869	7.96156e-07
Pp1s109_232V6	1(+14)-2(+146)	1(0)-2(0)	D/A	0	1	1	3	3	0	27.9256	8.63063e-07
Pp1s77_27V6	1(+866)-2(+683)	1(0)-2(0)	D/A	0	3	0	3	1	7	27.7539	9.40424e-07
Pp1s32_338V6	2(+3)-4(-15)	2(0)-4(0)	D/A	1	8	0	13	5	8	27.6948	9.68623e-07
Pp1s359_29V6	1(+886)-2(+186)	1(0)-2(0)	D/A	0	5	0	14	31	165	27.3995	1.12271e-06
Pp1s247_40V6	2(+535)-3(+496)	2(0)-3(0)	D/A	10	31	60	11	44	25	27.2725	1.19636e-06
Pp1s7_334V6	9(+84)-10(-55)	9(0)-10(0)	D/A	4	0	8	0	2	20	27.1774	1.2546e-06
Pp1s115_66V6	5(+621)-6(+491)	5(0)-6(0)	D/A	9	6	1	2	7	6	26.9464	1.40818e-06
Pp1s25_162V6	11(+1)-12(+130)	11(0)-12(0)	D/A	0	0	3	29	19	5	26.6269	1.6521e-06
Pp1s421_3V6	1(-63)-2(+10)	1(0)-2(0)	D/A	0	2	0	10	19	270	26.5534	1.71398e-06
Pp1s266_52V6	6(+2)-7(+141)	6(0)-7(0)	D/A	2	0	0	4	31	28	26.4558	1.79966e-06
Pp1s98_185V6	2(+246)-3(+702)	2(0)-3(0)	D/A	0	3	0	15	2	4	26.352	1.89552e-06
Pp1s335_46V6	2(+126)-3(-11)	2(0)-3(0)	D/A	3	0	0	2	13	6	26.3472	1.90007e-06
Pp1s51_69V6	4(-1)-5(-63)	4(0)-5(0)	D/A	0	4	0	9	2	5	26.288	1.95715e-06
Pp1s58_249V6	5(-183)-6(+302)	5(0)-6(0)	D/A	0	2	0	3	2	26	26.0342	2.222e-06
Pp1s460_22V6	7(-170)-8(+169)	7(0)-8(0)	D/A	0	3	0	6	3	22	25.883	2.39644e-06
Pp1s54_274V6	1(-141)-2(-6)	1(0)-2(0)	D/A	0	7	0	12	6	11	25.7005	2.62542e-06
Pp1s124_75V6	3(+2)-4(-3)	3(0)-4(0)	D/A	4	7	2	5	1	9	25.6405	2.70546e-06
Pp1s9_318V6	9(+2)-10(+15)	9(0)-10(0)	D/A	12	5	10	66	161	306	25.5873	2.77841e-06
Pp1s92_45V6	2(+121)-3(+254)	2(0)-3(0)	D/A	0	8	0	117	92	188	25.4865	2.92204e-06
Pp1s131_17V6	1(-4)-2(+1)	1(0)-2(0)	D/A	0	14	0	203	353	452	25.2193	3.33956e-06
Pp1s30_242V6	1(-109)-2(+311)	1(0)-2(0)	D/A	0	0	2	2	12	1	25.1125	3.52282e-06
Pp1s97_16V6	5(-77)-6(+1)	5(0)-6(0)	D/A	0	2	0	3	1	11	25.1017	3.54197e-06
Pp1s2_239V6	8(+1)-9(+140)	8(0)-9(0)	D/A	0	0	2	5	9	1	25.0939	3.55566e-06
Pp1s14_204V6	3(-9)-4(+6)	3(0)-4(0)	D/A	0	2	0	7	1	7	25.0922	3.55874e-06
Pp1s89_174V6	1(-26)-2(-77)	1(0)-2(0)	D/A	0	0	2	113	180	21	25.0067	3.71418e-06
Pp1s316_22V6	3(+105)-4(-328)	3(0)-4(0)	D/A	0	0	3	8	1	1	24.9602	3.80164e-06
Pp1s149_37V6	16(+99)-17(+42)	16(0)-17(0)	D/A	0	0	4	17	16	5	24.7634	4.19474e-06
Pp1s142_120V6	6(-21)-7(-35)	6(0)-7(0)	D/A	0	3	0	47	14	78	24.7389	4.24631e-06
Pp1s68_87V6	13(+254)-14(-258)	13(0)-14(0)	D/A	0	2	1	2	0	3	24.6874	4.35722e-06
Pp1s83_247V6	1(-26)-2(-24)	1(0)-2(0)	D/A	0	2	1	2	0	3	24.6874	4.35722e-06
Pp1s34_56V6	2(-2)-4(-261)	2(0)-4(0)	D/A	0	1	1	4	1	0	24.6204	4.50565e-06
Pp1s341_23V6	2(-37)-3(+115)	2(0)-3(0)	D/A	1	0	1	1	4	0	24.6204	4.50565e-06
Pp1s88_47V6	6(-104)-7(-21)	6(0)-7(0)	D/A	0	0	3	951	202	130	24.5813	4.59456e-06
Pp1s9_474V6	1(-202)-2(+34)	1(0)-2(0)	D/A	0	4	0	8	2	5	24.383	5.07331e-06
Pp1s2_106V6	3(+168)-4(+33)	3(0)-4(0)	D/A	1	1	0	0	4	3	24.2551	5.40852e-06
Pp1s97_12V6	2(-2)-3(+1)	2(0)-3(0)	D/A	0	2	0	30	17	198	24.046	6.00465e-06
Pp1s75_252V6	6(-2)-7(+1)	6(0)-7(0)	D/A	3	0	0	3	9	17	24.0029	6.13531e-06
Pp1s444_10V6	5(-99)-6(-22)	5(0)-6(0)	D/A	3	0	0	3	14	12	24.0015	6.13953e-06
Pp1s293_17V6	3(+1)-4(-2)	3(0)-4(0)	D/A	5	1	0	5	0	7	23.6569	7.29394e-06
Pp1s8_116V6	11(+190)-12(+101)	11(0)-12(0)	D/A	0	8	0	23	39	97	23.6303	7.39166e-06
Pp1s131_175V6	1(+62)-2(+185)	1(0)-2(0)	D/A	0	3	0	14	46	377	23.6199	7.43019e-06
Pp1s43_252V6	1(-51)-2(+77)	1(0)-2(0)	D/A	1	1	4	6	0	1	23.5423	7.7244e-06
Pp1s26_125V6	2(+169)-3(+35)	2(0)-3(0)	D/A	0	4	0	21	4	4	23.4396	8.13123e-06
Pp1s9_336V6	8(-2)-9(+1)	8(0)-9(0)	D/A	1	0	1	2	3	0	23.4081	8.26032e-06
Pp1s16_48V6	2(-2)-3(-2)	2(0)-3(0)	D/A	1	0	1	0	3	2	23.4081	8.26032e-06
Pp1s83_247V6	1(-112)-2(+83)	1(0)-2(0)	D/A	1	1	0	2	0	3	23.4081	8.26032e-06
Pp1s83_247V6	1(-65)-2(-24)	1(0)-2(0)	D/A	1	1	0	2	0	3	23.4081	8.26032e-06
Pp1s243_73V6	1(+128)-2(+31)	1(0)-2(0)	D/A	1	1	0	0	2	3	23.4081	8.26032e-06
Pp1s128_48V6	14(-7)-15(+228)	14(0)-15(0)	D/A	0	5	0	21	13	43	23.2868	8.77667e-06
Pp1s3_367V6	4(+421)-5(-59)	4(0)-5(0)	D/A	0	2	0	3	1	10	23.2821	8.79734e-06
Pp1s18_52V6	3(+21)-4(+106)	3(0)-4(0)	D/A	0	0	2	4	9	1	23.2775	8.81758e-06
Pp1s156_133V6	4(+187)-5(+1)	4(0)-5(0)	D/A	0	2	0	8	1	5	23.2752	8.82772e-06
Pp1s16_270V6	2(-148)-3(+336)	2(0)-3(0)	D/A	0	5	0	66	51	184	23.1867	9.22712e-06
Pp1s86_63V6	2(-96)-3(+166)	2(0)-3(0)	D/A	0	0	2	61	81	11	23.1092	9.59161e-06
Pp1s189_55V6	3(+2)-4(+601)	3(0)-4(0)	D/A	3	0	0	3	16	9	23.0652	9.80522e-06
Pp1s51_46V6	3(+3)-4(+208)	3(0)-4(0)	D/A	0	0	4	52	28	13	23.0649	9.80658e-06
Pp1s158_112V6	8(+643)-9(-58)	8(0)-9(0)	D/A	0	5	0	15	8	24	23.055	9.85539e-06
Pp1s204_93V6	2(-27)-3(+156)	2(0)-3(0)	D/A	0	3	0	40	94	740	23.0222	1.00181e-05
Pp1s188_69V6	1(+29)-2(+127)	1(0)-2(0)	D/A	0	0	7	444	115	163	22.9558	1.03563e-05
Pp1s74_251V6	15(-223)-16(-29)	15(0)-16(0)	D/A	0	5	0	93	35	76	22.8314	1.10213e-05
Pp1s326_65V6	12(+172)-13(+23)	12(0)-13(0)	D/A	2	0	0	7	22	67	22.7614	1.14136e-05
Pp1s183_93V6	1(-173)-2(+286)	1(0)-2(0)	D/A	0	7	0	100	112	280	22.7051	1.17395e-05
Pp1s43_55V6	4(+1)-5(-2)	4(0)-5(0)	D/A	0	0	2	21	17	3	22.6683	1.19574e-05
Pp1s212_44V6	15(-2)-16(+1)	15(0)-16(0)	D/A	1	0	1	3	67	80	22.613	1.22925e-05
Pp1s177_13V6	1(-82)-2(-47)	1(0)-2(0)	D/A	2	0	1	28	14	505	22.5828	1.24797e-05
Pp1s140_22V6	8(+16)-9(+93)	8(0)-9(0)	D/A	0	12	0	10	18	25	22.5602	1.26217e-05
Pp1s85_162V6	7(+5)-8(-5)	7(0)-8(0)	D/A	0	2	0	13	2	12	22.3651	1.39147e-05
Pp1s15_328V6	3(+1)-4(+152)	3(0)-4(0)	D/A	0	3	0	31	44	324	22.3483	1.40321e-05
Pp1s68_32V6	1(+586)-2(+246)	1(0)-2(0)	D/A	0	0	11	2	0	1	22.3201	1.42313e-05
Pp1s64_210V6	11(+150)-12(+24)	11(0)-12(0)	D/A	4	0	0	23	30	107	22.3173	1.42515e-05
Pp1s40_9V6	6(-57)-7(-99)	6(0)-7(0)	D/A	0	0	2	117	132	20	22.2743	1.45615e-05
Pp1s475_27V6	2(-59)-3(-84)	2(0)-3(0)	D/A	0	4	0	83	649	3742	22.1928	1.51665e-05
Pp1s196_76V6	6(-24)-7(-173)	6(0)-7(0)	D/A	0	2	0	7	12	141	22.1515	1.54834e-05
Pp1s419_8V6	5(-37)-6(-6)	5(0)-6(0)	D/A	0	3	0	3	1	5	22.1275	1.56702e-05
Pp1s173_12V6	2(+512)-3(+2)	2(0)-3(0)	D/A	0	0	3	3	5	1	22.1275	1.56702e-05
Pp1s47_171V6	5(+1)-6(+96)	5(0)-6(0)	D/A	0	3	2	24	10	114	22.048	1.63059e-05
Pp1s119_72V6	12(+1)-13(-1)	12(0)-13(0)	D/A	4	21	6	63	69	103	22.025	1.64942e-05
Pp1s333_32V6	4(+496)-5(+30)	4(0)-5(0)	D/A	21	9	0	1	1	1	21.9276	1.73176e-05
Pp1s87_131V6	13(+3)-14(+127)	13(0)-14(0)	D/A	2	0	0	4	16	33	21.9133	1.74419e-05
Pp1s5_83V6	4(-116)-5(-105)	4(0)-5(0)	D/A	2	0	0	105	445	841	21.9083	1.74852e-05
Pp1s55_32V6	4(-69)-5(-139)	4(0)-5(0)	D/A	0	6	0	33	12	13	21.8745	1.77829e-05
Pp1s239_18V6	2(+172)-3(-207)	2(0)-3(0)	D/A	2	0	0	84	85	936	21.7822	1.86232e-05
Pp1s127_94V6	1(+1)-2(+113)	1(0)-2(0)	D/A	2	0	2	23	44	516	21.7642	1.87917e-05
Pp1s59_169V6	9(-86)-10(-4)	9(0)-10(0)	D/A	0	1	1	3	0	5	21.7174	1.92364e-05
Pp1s257_61V6	2(-276)-3(+252)	2(0)-3(0)	D/A	0	3	0	74	20	83	21.7048	1.93584e-05
Pp1s14_316V6	11(+60)-12(+78)	11(0)-12(0)	D/A	0	0	2	1	11	1	21.5008	2.14365e-05
Pp1s100_198V6	1(-291)-2(+52)	1(0)-2(0)	D/A	3	0	0	93	110	612	21.4745	2.17207e-05
Pp1s146_97V6	16(-15)-17(-24)	16(0)-17(0)	D/A	0	2	0	9	1	3	21.4626	2.18499e-05
Pp1s473_2V6	1(+201)-2(+52)	1(0)-2(0)	D/A	0	0	2	18	6	2	21.4626	2.18499e-05
Pp1s292_13V6	4(+1)-5(-2)	4(0)-5(0)	D/A	0	2	0	8	1	4	21.4585	2.18948e-05
Pp1s2_761V6	1(-2)-2(+2)	1(0)-2(0)	D/A	0	2	0	7	1	5	21.4566	2.19156e-05
Pp1s429_7V6	2(+106)-3(+24)	2(0)-3(0)	D/A	0	9	4	25	40	147	21.4389	2.21106e-05
Pp1s50_83V6	1(-15)-2(+280)	1(0)-2(0)	D/A	0	10	0	235	254	330	21.4177	2.23462e-05
Pp1s41_302V6	7(-2)-8(+1)	7(0)-8(0)	D/A	0	12	0	25	19	10	21.3524	2.30884e-05
Pp1s245_59V6	6(-260)-7(+5)	6(0)-7(0)	D/A	1	5	2	28	7	27	21.1035	2.61476e-05
Pp1s403_36V6	13(-62)-14(+2)	13(0)-14(0)	D/A	2	0	0	5	15	44	21.0987	2.62101e-05
Pp1s86_217V6	11(+2)-12(-1)	11(0)-12(0)	D/A	0	0	4	0	11	2	21.0671	2.66276e-05
Pp1s345_10V6	2(+1)-3(+305)	2(0)-3(0)	D/A	0	5	0	19	11	30	21.0337	2.70764e-05
Pp1s73_243V6	8(-2)-9(+1)	8(0)-9(0)	D/A	2	0	1	0	2	6	20.9883	2.76975e-05
Pp1s83_133V6	2(+1)-3(+19)	2(0)-3(0)	D/A	0	1	9	162	207	130	20.9254	2.85826e-05
Pp1s38_28V6	13(+212)-14(+43)	13(0)-14(0)	D/A	0	6	0	29	9	4	20.916	2.8717e-05
Pp1s121_11V6	11(-2)-12(+1)	11(0)-12(0)	D/A	0	6	0	62	44	99	20.8615	2.95115e-05
Pp1s392_18V6	2(+47)-3(+190)	2(0)-3(0)	D/A	0	2	0	41	11	87	20.7979	3.04648e-05
Pp1s15_500V6	1(+2)-2(+83)	1(0)-2(0)	D/A	2	5	1	1	0	4	20.7855	3.06541e-05
Pp1s24_7V6	30(+2)-31(+44)	30(0)-31(0)	D/A	3	0	0	4	3	27	20.7456	3.12716e-05
Pp1s180_120V6	1(-106)-2(-76)	1(0)-2(0)	D/A	0	5	0	146	73	174	20.692	3.21206e-05
Pp1s215_7V6	1(+1)-2(+1453)	1(0)-2(0)	D/A	1	2	0	3	1	13	20.6677	3.25143e-05
Pp1s215_7V6	1(+1083)-2(+500)	1(0)-2(0)	D/A	1	2	0	3	1	13	20.6677	3.25143e-05
Pp1s442_22V6	1(+1)-2(-1)	1(0)-2(0)	D/A	0	1	1	721	3693	97	20.6568	3.26918e-05
Pp1s442_22V6	1(-268)-2(-68)	1(0)-2(0)	D/A	0	1	1	721	3693	97	20.6568	3.26918e-05
Pp1s116_53V6	3(-3)-4(+1)	3(0)-4(0)	D/A	0	2	0	33	24	243	20.5742	3.40697e-05
Pp1s173_83V6	1(-47)-2(+1082)	1(0)-2(0)	D/A	0	4	0	14	4	8	20.5741	3.40721e-05
Pp1s376_45V6	13(+218)-14(+47)	13(0)-14(0)	D/A	0	4	0	13	4	9	20.5735	3.40809e-05
Pp1s31_134V6	2(-83)-3(-130)	2(0)-3(0)	D/A	0	2	0	18	2	5	20.5563	3.43758e-05
Pp1s179_12V6	2(+191)-3(+2)	2(0)-3(0)	D/A	0	5	0	8	3	5	20.451	3.6234e-05
Pp1s280_51V6	1(+333)-2(+1)	1(0)-2(0)	D/A	0	6	0	285	114	124	20.4481	3.62864e-05
Pp1s11_289V6	1(-156)-2(+212)	1(0)-2(0)	D/A	2	0	0	17	176	18	20.4256	3.6698e-05
Pp1s141_27V6	2(+90)-3(+25)	2(0)-3(0)	D/A	0	0	4	2705	1977	862	20.3127	3.88284e-05
Pp1s121_168V6	2(-45)-3(+281)	2(0)-3(0)	D/A	0	0	2	120	788	80	20.2977	3.91217e-05
Pp1s104_16V6	3(+87)-4(+355)	3(0)-4(0)	D/A	0	8	0	61	36	34	20.2084	4.09073e-05
Pp1s517_1V6	4(-2)-5(+1)	4(0)-5(0)	D/A	4	0	0	5	10	17	20.1931	4.12225e-05
Pp1s115_168V6	11(+2)-12(-4)	11(0)-12(0)	D/A	0	0	4	147	284	80	20.1459	4.2206e-05
Pp1s206_100V6	3(-71)-4(+220)	3(0)-4(0)	D/A	0	6	0	24	15	29	20.1309	4.2523e-05
Pp1s34_308V6	4(+41)-5(-8)	4(0)-5(0)	D/A	0	4	4	1	0	3	20.1062	4.3053e-05
Pp1s38_95V6	1(+76)-2(+184)	1(0)-2(0)	D/A	4	0	0	11	24	35	20.0541	4.41876e-05
Pp1s61_17V6	1(+170)-2(+1)	1(0)-2(0)	D/A	1	1	2	7	0	0	20.0306	4.47116e-05
Pp1s64_153V6	7(+99)-8(+6)	7(0)-8(0)	D/A	18	32	15	4	7	16	19.9127	4.7426e-05
Pp1s77_267V6	2(+111)-3(-10)	2(0)-3(0)	D/A	9	0	0	10	12	11	19.8606	4.86772e-05
Pp1s74_135V6	2(+267)-3(+26)	2(0)-3(0)	D/A	0	2	0	161	310	3268	19.8404	4.91718e-05
Pp1s161_69V6	11(+4)-12(-4)	11(0)-12(0)	D/A	4	0	0	129	336	348	19.8202	4.96709e-05
Pp1s241_91V6	10(-1)-11(+2)	10(0)-11(0)	D/A	0	5	0	17	5	4	19.8154	4.97888e-05
Pp1s10_228V6	2(+54)-3(+63)	2(0)-3(0)	D/A	2	8	11	15	48	384	19.7644	5.10768e-05
Pp1s123_2V6	1(-108)-2(-156)	1(0)-2(0)	D/A	0	5	0	7	11	39	19.7311	5.19344e-05
Pp1s92_53V6	1(+3)-2(+1001)	1(0)-2(0)	D/A	9	1	0	129	162	184	19.7231	5.21404e-05
Pp1s38_242V6	2(-3)-3(-80)	2(0)-3(0)	D/A	0	5	0	24	17	47	19.6975	5.28124e-05
Pp1s48_255V6	1(-122)-2(+565)	1(0)-2(0)	D/A	0	5	0	33	12	17	19.6504	5.40725e-05
Pp1s351_46V6	1(-34)-2(+216)	1(0)-2(0)	D/A	2	0	0	7	47	30	19.639	5.43799e-05
Pp1s47_31V6	6(-182)-7(-117)	6(0)-7(0)	D/A	0	2	0	58	9	41	19.6386	5.43911e-05
Pp1s120_66V6	1(-40)-2(-117)	1(0)-2(0)	D/A	0	0	2	152	145	27	19.638	5.44072e-05
Pp1s72_25V6	1(-98)-2(-131)	1(0)-2(0)	D/A	0	5	0	38	27	74	19.5614	5.65334e-05
Pp1s158_40V6	1(-162)-2(+74)	1(0)-2(0)	D/A	0	0	4	297	282	111	19.4922	5.8523e-05
Pp1s125_47V6	1(+2)-2(+66)	1(0)-2(0)	D/A	13	1	6	132	184	232	19.4809	5.88529e-05
Pp1s121_168V6	6(-174)-7(+138)	6(0)-7(0)	D/A	0	0	3	156	978	161	19.4524	5.96999e-05
Pp1s29_305V6	5(-313)-6(+254)	5(0)-6(0)	D/A	0	0	4	8	18	5	19.4324	6.02995e-05
Pp1s19_202V6	2(-2)-3(+2)	2(0)-3(0)	D/A	2	1	0	26	42	325	19.4261	6.04903e-05
Pp1s81_164V6	1(+128)-2(+169)	1(0)-2(0)	D/A	0	10	0	24	57	91	19.3926	6.15094e-05
Pp1s475_29V6	1(-347)-2(+411)	1(0)-2(0)	D/A	1	1	0	1	0	3	19.3827	6.18159e-05
Pp1s176_90V6	3(-2)-4(+1)	3(0)-4(0)	D/A	1	1	0	0	1	3	19.3827	6.18159e-05
Pp1s6_365V6	3(+4)-4(-4)	3(0)-4(0)	D/A	8	1	18	68	56	53	19.3625	6.24443e-05
Pp1s317_51V6	5(+192)-6(-192)	5(0)-6(0)	D/A	0	3	0	7	4	21	19.319	6.38149e-05
Pp1s153_114V6	20(-84)-21(+60)	20(0)-21(0)	D/A	0	0	3	8	13	3	19.3151	6.39396e-05
Pp1s158_52V6	2(+489)-3(+2)	2(0)-3(0)	D/A	0	3	0	4	1	3	19.3146	6.39575e-05
Pp1s6_114V6	2(-39)-3(+170)	2(0)-3(0)	D/A	2	1	0	3	0	3	19.2076	6.74707e-05
Pp1s67_30V6	2(-63)-3(-180)	2(0)-3(0)	D/A	6	16	34	134337	138445	145307	19.2012	6.76868e-05
Pp1s110_49V6	2(+2)-3(-3)	2(0)-3(0)	D/A	3	0	0	32	93	129	19.1389	6.98295e-05
Pp1s34_341V6	5(+128)-6(+207)	5(0)-6(0)	D/A	0	0	4	27	19	9	19.0922	7.14807e-05
Pp1s122_28V6	3(+107)-4(-52)	3(0)-4(0)	D/A	0	0	2	36	103	13	19.0846	7.17502e-05
Pp1s87_162V6	2(+1322)-3(+106)	2(0)-3(0)	D/A	0	5	0	50	22	39	19.0667	7.23954e-05
Pp1s343_11V6	1(-11)-2(+180)	1(0)-2(0)	D/A	0	0	2	87	116	19	19.0643	7.2483e-05
Pp1s383_6V6	2(+2)-3(-3)	2(0)-3(0)	D/A	3	0	0	145	961	25	18.8826	7.9379e-05
Pp1s135_53V6	2(-43)-3(+84)	2(0)-3(0)	D/A	0	0	2	1	1	0	18.8576	8.03748e-05
Pp1s9_314V6	1(+227)-2(+430)	1(0)-2(0)	D/A	2	0	0	0	1	1	18.8576	8.03748e-05
Pp1s2_200V6	1(+1)-2(+190)	1(0)-2(0)	D/A	2	0	0	0	1	1	18.8576	8.03748e-05
Pp1s126_196V6	4(-40)-5(+588)	4(0)-5(0)	D/A	0	2	0	1	0	1	18.8576	8.03748e-05
Pp1s75_164V6	1(-54)-2(-28)	1(0)-2(0)	D/A	0	0	2	1	1	0	18.8576	8.03748e-05
Pp1s1_526V6	12(+7)-13(-170)	12(0)-13(0)	D/A	0	0	2	1	1	0	18.8576	8.03748e-05
Pp1s267_8V6	1(-327)-2(+158)	1(0)-2(0)	D/A	0	2	0	1	0	1	18.8576	8.03748e-05
Pp1s267_8V6	1(-333)-2(+157)	1(0)-2(0)	D/A	0	2	0	1	0	1	18.8576	8.03748e-05
Pp1s3_626V6	1(+474)-2(-16)	1(0)-2(0)	D/A	1	0	1	0	2	0	18.8576	8.03748e-05
Pp1s383_1V6	1(-101)-2(-3)	1(0)-2(0)	D/A	1	1	0	0	0	2	18.8576	8.03748e-05
Pp1s73_35V6	1(+168)-2(+57)	1(0)-2(0)	D/A	1	0	1	0	2	0	18.8576	8.03748e-05
Pp1s40_17V6	3(-6)-4(-149)	3(0)-4(0)	D/A	0	5	0	102	141	461	18.8206	8.18774e-05
Pp1s200_12V6	2(-164)-3(-54)	2(0)-3(0)	D/A	0	0	3	396	279	99	18.8034	8.2583e-05
Pp1s24_68V6	2(+110)-3(-84)	2(0)-3(0)	D/A	0	0	2	9	12	2	18.7294	8.56956e-05
Pp1s15_282V6	2(+432)-3(+25)	2(0)-3(0)	D/A	0	4	0	7	2	3	18.6707	8.82467e-05
Pp1s53_78V6	22(+1)-23(+2)	22(0)-23(0)	D/A	0	3	0	18	4	9	18.613	9.0831e-05
Pp1s113_137V6	2(-249)-3(+735)	2(0)-3(0)	D/A	0	0	3	9	18	4	18.613	9.0831e-05
Pp1s24_24V6	11(-7)-12(+7)	11(0)-12(0)	D/A	0	8	0	255	219	278	18.6072	9.10954e-05
Pp1s150_114V6	13(+147)-14(+20)	13(0)-14(0)	D/A	0	0	4	124	75	40	18.5741	9.26167e-05
Pp1s14_150V6	4(+2)-5(-4)	4(0)-5(0)	D/A	4	0	0	67	281	52	18.5651	9.30322e-05
Pp1s80_181V6	8(-36)-9(-30)	8(0)-9(0)	D/A	0	0	5	76	54	33	18.557	9.34104e-05
Pp1s158_160V6	7(+1)-8(-1)	7(0)-8(0)	D/A	0	1	3	163	255	46	18.4928	9.64559e-05
Pp1s172_1V6	1(+92)-2(+32)	1(0)-2(0)	D/A	0	0	2	0	10	1	18.4914	9.65254e-05
Pp1s10_336V6	5(-39)-6(+15)	5(0)-6(0)	D/A	0	0	2	0	10	1	18.4914	9.65254e-05
Pp1s39_407V6	2(-11)-3(+475)	2(0)-3(0)	D/A	0	3	0	71	17	43	18.4881	9.66862e-05
Pp1s63_206V6	1(-227)-2(+138)	1(0)-2(0)	D/A	0	5	0	215	118	248	18.4815	9.7006e-05
Pp1s294_14V6	12(+4)-13(-4)	12(0)-13(0)	D/A	0	8	0	32	65	125	18.4673	9.76966e-05
Pp1s9_238V6	15(+2)-16(+68)	15(0)-16(0)	D/A	5	0	0	70	100	174	18.4368	9.91977e-05
Pp1s185_126V6	1(-133)-2(+1120)	1(0)-2(0)	D/A	6	0	0	25	57	24	18.4295	9.95611e-05
Pp1s330_39V6	3(+1)-4(-2)	3(0)-4(0)	D/A	2	0	0	13	11	123	18.4256	9.97535e-05
Pp1s42_75V6	1(+489)-2(-73)	1(0)-2(0)	D/A	0	1	1	2	0	2	18.4098	0.000100547
Pp1s47_274V6	1(-123)-2(-4)	1(0)-2(0)	D/A	1	1	0	2	0	2	18.4098	0.000100547
Pp1s47_274V6	1(-188)-2(-17)	1(0)-2(0)	D/A	1	1	0	2	0	2	18.4098	0.000100547
Pp1s47_274V6	1(-127)-2(-1)	1(0)-2(0)	D/A	0	1	1	2	0	2	18.4098	0.000100547
Pp1s47_274V6	1(-159)-2(+238)	1(0)-2(0)	D/A	0	1	1	2	0	2	18.4098	0.000100547
Pp1s129_181V6	2(-107)-3(-172)	2(0)-3(0)	D/A	0	4	0	36	14	33	18.3965	0.000101216
Pp1s220_89V6	1(+2)-2(+9)	1(0)-2(0)	D/A	11	0	0	266	231	231	18.3733	0.000102397
Pp1s31_72V6	16(+59)-17(+80)	16(0)-17(0)	D/A	0	8	0	13	10	11	18.3435	0.000103932
Pp1s16_270V6	2(+200)-3(+205)	2(0)-3(0)	D/A	0	4	0	66	51	184	18.2984	0.000106304
Pp1s70_166V6	1(+698)-2(+1)	1(0)-2(0)	D/A	0	2	0	63	8	19	18.2826	0.00010715
Pp1s24_230V6	2(-3)-3(+4)	2(0)-3(0)	D/A	1	0	3	6	3	1	18.2659	0.000108049
Pp1s304_13V6	2(+103)-3(+33)	2(0)-3(0)	D/A	0	0	4	82	138	45	18.2461	0.00010912
Pp1s131_177V6	2(-1)-3(-76)	2(0)-3(0)	D/A	1	0	3	0	2	6	18.226	0.000110221
Pp1s59_348V6	8(+542)-9(+3)	8(0)-9(0)	D/A	0	0	3	15	18	5	18.1895	0.000112253
Pp1s150_57V6	4(-2)-5(+1)	4(0)-5(0)	D/A	0	2	0	70	10	32	18.1868	0.000112404
Pp1s271_63V6	1(-138)-2(-72)	1(0)-2(0)	D/A	0	4	0	31	15	42	18.161	0.000113867
Pp1s51_188V6	11(-1)-12(+336)	11(0)-12(0)	D/A	0	5	0	31	13	19	18.1091	0.000116858
Pp1s161_69V6	4(-5)-5(+6)	4(0)-5(0)	D/A	20	65	29	8	30	34	18.1047	0.000117116
Pp1s21_138V6	2(-83)-3(-12)	2(0)-3(0)	D/A	2	0	0	7	22	49	18.0831	0.000118388
Pp1s419_7V6	5(-17)-6(+96)	5(0)-6(0)	D/A	1	1	0	8	0	3	18.037	0.000121146
Pp1s278_33V6	4(+1)-5(-2)	4(0)-5(0)	D/A	0	2	0	52	9	39	18.0224	0.000122034
Pp1s4_362V6	13(-2)-14(+1)	13(0)-14(0)	D/A	2	0	1	66	361	623	17.9809	0.000124593
Pp1s434_14V6	2(-4)-3(+659)	2(0)-3(0)	D/A	8	8	6	11	3	19	17.9444	0.000126886
Pp1s246_57V6	3(-2)-4(+2)	3(0)-4(0)	D/A	2	0	0	20	60	141	17.9148	0.000128782
Pp1s67_30V6	2(-78)-3(-72)	2(0)-3(0)	D/A	6	30	14	134337	138445	145307	17.8778	0.000131184
Pp1s16_175V6	11(+216)-12(-6)	11(0)-12(0)	D/A	0	0	2	1	9	1	17.8556	0.000132652
Pp1s341_73V6	8(-49)-9(+1)	8(0)-9(0)	D/A	0	4	0	19	18	67	17.8273	0.000134539
Pp1s15_14V6	2(+24)-3(+121)	2(0)-3(0)	D/A	0	2	0	7	1	3	17.8238	0.000134775
Pp1s1_353V6	1(+42)-2(-330)	1(0)-2(0)	D/A	0	0	2	6	4	1	17.8208	0.000134976
Pp1s196_109V6	10(-93)-11(+50)	10(0)-11(0)	D/A	0	2	0	18	3	12	17.8208	0.000134976
Pp1s34_132V6	1(+540)-2(+105)	1(0)-2(0)	D/A	0	2	0	5	1	5	17.82	0.000135032
Pp1s184_48V6	9(+70)-10(+80)	9(0)-10(0)	D/A	0	8	0	44	52	77	17.7738	0.00013819
Pp1s9_16V6	1(-164)-2(-133)	1(0)-2(0)	D/A	0	5	0	1243	437	404	17.7404	0.000140511
Pp1s5_30V6	2(+5)-3(+17)	2(0)-3(0)	D/A	5	0	2	30	40	133	17.5933	0.000151236
Pp1s88_47V6	5(-1)-6(+138)	5(0)-6(0)	D/A	0	3	0	600	106	75	17.5589	0.000153863
Pp1s17_124V6	6(+72)-7(+402)	6(0)-7(0)	D/A	0	5	0	22	11	19	17.5371	0.00015555
Pp1s67_175V6	1(-198)-2(-16)	1(0)-2(0)	D/A	0	0	2	388	329	73	17.4964	0.000158748
Pp1s23_336V6	3(-5)-4(-228)	3(0)-4(0)	D/A	0	0	2	23	261	29	17.4911	0.000159165
Pp1s47_261V6	14(+2)-15(+266)	14(0)-15(0)	D/A	0	6	0	17	13	23	17.4812	0.000159958
Pp1s47_22V6	5(-65)-6(-58)	5(0)-6(0)	D/A	0	6	0	67	39	53	17.4811	0.000159964
Pp1s13_438V6	2(-71)-3(-60)	2(0)-3(0)	D/A	0	5	0	130	74	144	17.4189	0.000165015
Pp1s397_21V6	1(-9)-2(+9)	1(0)-2(0)	D/A	0	6	0	265	110	72	17.408	0.000165917
Pp1s250_28V6	10(-43)-11(+2)	10(0)-11(0)	D/A	12	1	7	108	197	134	17.4046	0.000166205
Pp1s160_34V6	4(+2)-5(+74)	4(0)-5(0)	D/A	0	4	0	12	6	16	17.3991	0.00016666
Pp1s116_5V6	1(-3)-2(+2)	1(0)-2(0)	D/A	0	4	0	7	3	7	17.3989	0.00016668
Pp1s67_30V6	2(-87)-3(-68)	2(0)-3(0)	D/A	0	9	0	134337	138445	145307	17.3947	0.000167028
Pp1s27_254V6	6(-106)-7(+54)	6(0)-7(0)	D/A	0	2	0	23	4	16	17.3662	0.000169428
Pp1s29_114V6	7(-3)-8(+3)	7(0)-8(0)	D/A	89	71	85	48	10	40	17.2991	0.00017521
Pp1s326_16V6	6(-3)-7(+2)	6(0)-7(0)	D/A	0	10	0	196	255	262	17.2188	0.000182386
Pp1s52_261V6	1(-219)-2(-68)	1(0)-2(0)	D/A	1	17	1	14201	15552	6831	17.1982	0.000184273
Pp1s227_54V6	5(+1)-6(+140)	5(0)-6(0)	D/A	0	8	0	17	12	10	17.1734	0.00018657
Pp1s25_162V6	11(+230)-12(+2)	11(0)-12(0)	D/A	0	0	2	29	19	5	17.0937	0.000194154
Pp1s38_328V6	8(+183)-9(-259)	8(0)-9(0)	D/A	5	3	0	10	3	24	17.0254	0.000200905
Pp1s345_24V6	2(-128)-3(+33)	2(0)-3(0)	D/A	3	0	0	11	30	38	17.0136	0.000202091
Pp1s22_79V6	1(-285)-2(-65)	1(0)-2(0)	D/A	0	0	3	168	214	62	16.9559	0.000208008
Pp1s67_30V6	2(-60)-3(-72)	2(0)-3(0)	D/A	1	13	22	134337	138445	145307	16.9466	0.000208974
Pp1s543_3V6	7(+1)-8(-146)	7(0)-8(0)	D/A	0	2	0	163	29	113	16.943	0.000209347
Pp1s244_86V6	1(-130)-3(+329)	1(0)-3(0)	D/A	2	0	0	2	11	8	16.9115	0.000212672
Pp1s430_32V6	11(+2)-12(+9)	11(0)-12(0)	D/A	2	0	0	2	9	10	16.9111	0.000212721
Pp1s149_121V6	5(-90)-6(-194)	5(0)-6(0)	D/A	0	5	0	47	32	68	16.8955	0.000214381
Pp1s201_25V6	5(-194)-6(+800)	5(0)-6(0)	D/A	0	0	3	187	144	54	16.8669	0.000217473
Pp1s15_409V6	1(-59)-2(-45)	1(0)-2(0)	D/A	0	3	0	234	455	2547	16.8499	0.000219323
Pp1s65_16V6	4(-86)-5(+2)	4(0)-5(0)	D/A	4	10	0	41	23	28	16.8174	0.00022292
Pp1s419_6V6	4(-31)-5(+106)	4(0)-5(0)	D/A	4	0	3	10	5	1	16.7918	0.000225788
Pp1s149_154V6	13(+89)-14(+111)	13(0)-14(0)	D/A	0	2	0	19	7	47	16.7856	0.000226496
Pp1s183_11V6	3(+374)-4(+238)	3(0)-4(0)	D/A	0	1	8	25	17	16	16.772	0.000228041
Pp1s55_178V6	5(-2)-6(+1)	5(0)-6(0)	D/A	4	0	0	2	7	2	16.7692	0.000228355
Pp1s215_86V6	2(+106)-3(-75)	2(0)-3(0)	D/A	0	4	0	2	2	7	16.7692	0.000228355
Pp1s18_66V6	4(-307)-5(+4)	4(0)-5(0)	D/A	0	4	0	13	4	5	16.7669	0.000228621
Pp1s138_166V6	5(+34)-6(+139)	5(0)-6(0)	D/A	0	0	2	31	16	5	16.7315	0.000232704
Pp1s129_118V6	13(-5)-15(+331)	13(0)-15(0)	D/A	11	9	2	0	12	0	16.6631	0.000240797
Pp1s14_328V6	10(+15)-11(+340)	10(0)-11(0)	D/A	0	7	0	17	12	13	16.6274	0.00024514
Pp1s93_70V6	3(+83)-4(+394)	3(0)-4(0)	D/A	1	2	3	6	0	3	16.6176	0.000246342
Pp1s68_101V6	10(-3)-11(+2)	10(0)-11(0)	D/A	4	0	0	22	44	54	16.591	0.000249637
Pp1s434_14V6	2(+1)-3(+719)	2(0)-3(0)	D/A	7	6	4	11	3	19	16.5759	0.000251536
Pp1s13_349V6	3(-1)-4(+1)	3(0)-4(0)	D/A	0	2	0	31	337	0	16.5718	0.00025205
Pp1s267_89V6	20(+322)-21(+3)	20(0)-21(0)	D/A	8	1	13	53	91	56	16.5127	0.000259609
Pp1s19_267V6	1(-409)-2(+58)	1(0)-2(0)	D/A	3	0	0	3	5	13	16.5057	0.000260519
Pp1s32_202V6	1(+132)-2(+181)	1(0)-2(0)	D/A	0	3	0	21	12	51	16.5051	0.000260587
Pp1s15_334V6	11(+249)-12(+139)	11(0)-12(0)	D/A	0	0	3	4	2	1	16.5039	0.000260749
Pp1s430_32V6	6(-41)-7(+237)	6(0)-7(0)	D/A	0	3	0	8	2	4	16.5039	0.000260749
Pp1s243_71V6	5(-121)-6(+28)	5(0)-6(0)	D/A	0	3	0	2	1	4	16.5039	0.000260749
Pp1s9_29V6	3(-96)-4(-23)	3(0)-4(0)	D/A	0	3	0	7	3	11	16.5028	0.000260888
Pp1s345_40V6	4(-37)-5(-139)	4(0)-5(0)	D/A	0	3	0	8	3	10	16.5023	0.000260963
Pp1s215_26V6	1(+234)-2(-395)	1(0)-2(0)	D/A	0	3	0	8	3	10	16.5023	0.000260963
Pp1s352_10V6	1(+765)-2(+194)	1(0)-2(0)	D/A	0	3	0	6	2	6	16.5021	0.000260987
Pp1s279_9V6	1(+67)-2(+1485)	1(0)-2(0)	D/A	3	0	0	1	3	3	16.5021	0.000260987
Pp1s197_109V6	5(+1)-6(-2)	5(0)-6(0)	D/A	6	0	0	30	47	40	16.4539	0.000267351
Pp1s303_75V6	7(-4)-8(+3)	7(0)-8(0)	D/A	3	0	0	110	316	340	16.3998	0.000274675
Pp1s121_107V6	1(+1)-2(+162)	1(0)-2(0)	D/A	5	1	0	45	161	38	16.3812	0.000277248
Pp1s291_22V6	2(-102)-3(-40)	2(0)-3(0)	D/A	0	0	2	183	176	39	16.3749	0.000278116
Pp1s475_27V6	2(-87)-3(+35)	2(0)-3(0)	D/A	0	3	0	83	649	3742	16.3607	0.000280108
Pp1s480_1V6	1(-123)-2(+274)	1(0)-2(0)	D/A	0	6	0	49	43	75	16.3597	0.00028024
Pp1s392_46V6	1(+2)-2(+531)	1(0)-2(0)	D/A	0	1	6	5	2	2	16.3532	0.000281151
Pp1s128_42V6	1(+4)-2(-4)	1(0)-2(0)	D/A	0	0	3	55	46	17	16.3368	0.000283474
Pp1s131_154V6	1(+421)-2(+42)	1(0)-2(0)	D/A	0	4	0	99	433	1795	16.3319	0.000284161
Pp1s208_65V6	1(+5)-2(+177)	1(0)-2(0)	D/A	2	11	8	16	20	5	16.2905	0.000290114
Pp1s431_2V6	2(+26)-3(+330)	2(0)-3(0)	D/A	0	0	9	88	54	75	16.281	0.000291497
Pp1s109_145V6	1(-14)-2(-103)	1(0)-2(0)	D/A	1	0	1	96	721	2746	16.215	0.000301269
Pp1s109_145V6	1(-2)-2(+2)	1(0)-2(0)	D/A	1	0	1	96	721	2746	16.215	0.000301269
Pp1s19_64V6	17(-42)-18(+347)	17(0)-18(0)	D/A	0	3	0	49	23	86	16.1365	0.000313336
Pp1s160_96V6	8(-1)-9(+185)	8(0)-9(0)	D/A	0	5	0	56	23	23	16.1331	0.000313864
Pp1s126_44V6	2(+849)-3(+761)	2(0)-3(0)	D/A	4	0	0	3	7	6	16.1293	0.000314469
Pp1s51_307V6	3(+430)-4(+2)	3(0)-4(0)	D/A	8	14	31	212	225	217	16.1213	0.000315729
Pp1s294_52V6	1(-2)-2(+1)	1(0)-2(0)	D/A	4	0	0	34	134	13	16.1165	0.000316484
Pp1s64_90V6	11(+68)-12(-49)	11(0)-12(0)	D/A	1	2	0	8	0	1	16.1105	0.000317432
Pp1s28_124V6	2(+40)-3(+102)	2(0)-3(0)	D/A	0	8	0	181	244	333	16.0542	0.000326496
Pp1s16_333V6	18(-107)-19(+15)	18(0)-19(0)	D/A	4	0	0	13	25	31	16.0317	0.000330196
Pp1s16_333V6	18(-246)-19(+15)	18(0)-19(0)	D/A	4	0	0	13	25	31	16.0317	0.000330196
Pp1s35_108V6	1(+8)-2(-47)	1(0)-2(0)	D/A	0	2	0	5	2	13	16.007	0.000334292
Pp1s104_208V6	5(+566)-6(-77)	5(0)-6(0)	D/A	0	0	2	3	6	1	16.0045	0.000334701
Pp1s123_151V6	1(+153)-2(-28)	1(0)-2(0)	D/A	2	0	0	1	3	6	16.0045	0.000334701
Pp1s196_2V6	8(-37)-9(+72)	8(0)-9(0)	D/A	0	2	0	4	1	5	16.0023	0.000335082
Pp1s234_74V6	1(-263)-2(-27)	1(0)-2(0)	D/A	0	2	0	15	3	12	16.0023	0.000335082
Pp1s79_75V6	1(+693)-2(+499)	1(0)-2(0)	D/A	0	0	2	5	4	1	16.0023	0.000335082
Pp1s29_327V6	4(-463)-5(+311)	4(0)-5(0)	D/A	0	0	2	5	4	1	16.0023	0.000335082
Pp1s156_111V6	1(-56)-2(+2)	1(0)-2(0)	D/A	0	0	2	4	5	1	16.0023	0.000335082
Pp1s66_3V6	5(+3)-6(+108)	5(0)-6(0)	D/A	5	0	1	22	49	45	15.936	0.00034637
Pp1s197_32V6	3(+234)-4(-24)	3(0)-4(0)	D/A	0	0	7	100	65	69	15.888	0.000354792
Pp1s205_25V6	10(-19)-11(-66)	10(0)-11(0)	D/A	0	6	0	537	364	481	15.8542	0.000360839
Pp1s253_34V6	6(+125)-7(+12)	6(0)-7(0)	D/A	4	6	7	3	16	2	15.8237	0.000366377
Pp1s15_500V6	1(-14)-2(-6)	1(0)-2(0)	D/A	0	3	1	1	0	4	15.8046	0.000369884
Pp1s492_4V6	7(+3)-8(-3)	7(0)-8(0)	D/A	0	8	0	47	62	81	15.726	0.000384725
Pp1s3_7V6	3(+2)-4(-3)	3(0)-4(0)	D/A	0	0	2	75	481	63	15.7077	0.00038825
Pp1s10_95V6	4(-343)-5(+375)	4(0)-5(0)	D/A	0	0	2	29	24	6	15.6992	0.000389906
Pp1s343_34V6	3(-2)-4(+1)	3(0)-4(0)	D/A	18	3	13	63	75	40	15.6717	0.000395302
Pp1s267_30V6	1(-9)-2(-106)	1(0)-2(0)	D/A	2	0	0	150	498	824	15.664	0.000396835
Pp1s219_47V6	3(+307)-4(-215)	3(0)-4(0)	D/A	0	8	0	23	18	14	15.6559	0.000398432
Pp1s60_154V6	1(+519)-2(-133)	1(0)-2(0)	D/A	0	5	0	4	3	6	15.6438	0.000400869
Pp1s147_26V6	1(+1)-2(+235)	1(0)-2(0)	D/A	5	13	0	37	480	77	15.6329	0.000403044
Pp1s177_55V6	10(+255)-11(+1)	10(0)-11(0)	D/A	2	0	0	4	33	2	15.6213	0.000405398
Pp1s278_39V6	4(+2)-5(+98)	4(0)-5(0)	D/A	3	6	1	182	41	47	15.6169	0.000406277
Pp1s47_88V6	3(-2)-4(+1)	3(0)-4(0)	D/A	0	0	3	864	1080	342	15.6142	0.000406831
Pp1s9_239V6	5(+2)-6(-2)	5(0)-6(0)	D/A	5	1	0	77	193	131	15.589	0.000411987
Pp1s142_132V6	1(+324)-2(+517)	1(0)-2(0)	D/A	0	3	0	12	9	39	15.5704	0.000415837
Pp1s83_243V6	1(+123)-2(+336)	1(0)-2(0)	D/A	0	0	4	84	29	27	15.5685	0.000416229
Pp1s19_275V6	5(+2)-6(+100)	5(0)-6(0)	D/A	0	3	0	11	3	6	15.5661	0.000416739
Pp1s124_3V6	13(+237)-14(-78)	13(0)-14(0)	D/A	0	3	0	7	3	10	15.5652	0.000416931
Pp1s114_190V6	1(+546)-2(-4)	1(0)-2(0)	D/A	0	0	3	16	18	6	15.5648	0.000417019
Pp1s135_58V6	2(+206)-3(+81)	2(0)-3(0)	D/A	0	0	4	70	89	38	15.5613	0.000417731
Pp1s59_161V6	2(-111)-3(+189)	2(0)-3(0)	D/A	3	2	0	2	0	1	15.5534	0.000419397
Pp1s213_21V6	4(-68)-5(+273)	4(0)-5(0)	D/A	0	4	0	137	52	80	15.5196	0.000426533
Pp1s165_132V6	1(+2)-2(+166)	1(0)-2(0)	D/A	2	3	2	4	28	83	15.5009	0.000430544
Pp1s1_66V6	2(+61)-3(+700)	2(0)-3(0)	D/A	0	0	7	23	19	18	15.4932	0.000432211
Pp1s13_21V6	4(+2)-5(+170)	4(0)-5(0)	D/A	0	6	1	34	73	215	15.4897	0.000432966
Pp1s452_21V6	8(-8)-9(-32)	8(0)-9(0)	D/A	0	0	5	23	23	14	15.4144	0.000449572
Pp1s174_63V6	7(+2)-8(+137)	7(0)-8(0)	D/A	0	2	0	17	3	9	15.3982	0.000453244
Pp1s91_120V6	1(-5)-2(-274)	1(0)-2(0)	D/A	2	0	0	3	10	16	15.3972	0.000453467
Pp1s142_104V6	8(-1)-9(+76)	8(0)-9(0)	D/A	2	0	0	3	11	15	15.3965	0.000453614
Pp1s31_187V6	5(+194)-6(+30)	5(0)-6(0)	D/A	4	0	0	101	178	240	15.3878	0.000455606
Pp1s253_7V6	4(+2)-5(+96)	4(0)-5(0)	D/A	9	1	0	394	392	450	15.3735	0.000458874
Pp1s316_12V6	9(+46)-10(-55)	9(0)-10(0)	D/A	0	4	0	27	15	35	15.3676	0.000460226
Pp1s211_154V6	2(-2)-3(+2)	2(0)-3(0)	D/A	1	1	0	6	2	47	15.3659	0.000460616
Pp1s7_328V6	3(-92)-4(-4)	3(0)-4(0)	D/A	0	5	0	45	19	17	15.3086	0.000474007
Pp1s80_57V6	2(-57)-3(+149)	2(0)-3(0)	D/A	0	3	0	23	7	16	15.2974	0.000476669
Pp1s246_40V6	6(-3)-7(+2)	6(0)-7(0)	D/A	4	0	0	9	16	21	15.283	0.000480117
Pp1s381_2V6	3(+2)-4(+394)	3(0)-4(0)	D/A	3	0	0	25	65	74	15.2648	0.000484494
Pp1s360_13V6	1(-2)-2(-163)	1(0)-2(0)	D/A	5	2	1	14	0	8	15.2593	0.000485837
Pp1s168_35V6	2(+1130)-3(+30)	2(0)-3(0)	D/A	0	6	0	73	91	172	15.2498	0.000488149
Pp1s350_23V6	11(+1)-12(-1)	11(0)-12(0)	D/A	0	6	0	96	106	189	15.228	0.000493483
Pp1s37_236V6	1(-62)-2(+228)	1(0)-2(0)	D/A	0	7	0	278	245	284	15.2246	0.000494322
Pp1s78_164V6	2(+5)-3(-5)	2(0)-3(0)	D/A	8	0	0	58	73	43	15.2225	0.000494859
Pp1s237_84V6	3(+2)-4(+394)	3(0)-4(0)	D/A	15	11	1	259	56	59	15.1981	0.000500919
Pp1s101_33V6	8(+2)-9(+242)	8(0)-9(0)	D/A	9	0	4	111	166	174	15.1906	0.000502815
Pp1s6_312V6	1(-211)-2(+241)	1(0)-2(0)	D/A	1	0	1	1	2	32	15.1708	0.000507803
Pp1s238_60V6	1(-28)-2(-38)	1(0)-2(0)	D/A	0	0	3	682	1162	335	15.1097	0.000523568
Pp1s58_254V6	12(-2)-13(+2)	12(0)-13(0)	D/A	2	0	0	2	3	14	15.1077	0.000524093
Pp1s156_36V6	1(+115)-2(+49)	1(0)-2(0)	D/A	3	0	0	4	18	4	15.1061	0.000524514
Pp1s67_30V6	2(+1)-3(-56)	2(0)-3(0)	D/A	1	0	10	134337	138445	145307	15.1045	0.000524915
Pp1s88_58V6	9(-6)-10(+62)	9(0)-10(0)	D/A	0	0	3	4	7	2	15.0972	0.000526845
Pp1s38_221V6	3(+1)-4(-2)	3(0)-4(0)	D/A	2	0	0	2	12	5	15.0972	0.000526848
Pp1s48_252V6	3(-40)-4(-211)	3(0)-4(0)	D/A	0	2	0	5	2	12	15.0972	0.000526848
Pp1s6_392V6	21(-2)-22(+1)	21(0)-22(0)	D/A	0	2	0	12	2	5	15.0972	0.000526848
Pp1s104_203V6	1(+1)-2(-327)	1(0)-2(0)	D/A	0	3	0	22	10	33	15.0966	0.000526995
Pp1s419_7V6	8(-141)-9(+27)	8(0)-9(0)	D/A	0	3	0	11	4	11	15.096	0.000527157
Pp1s419_7V6	8(-306)-9(+27)	8(0)-9(0)	D/A	0	3	0	11	4	11	15.096	0.000527157
Pp1s419_7V6	8(-86)-9(+29)	8(0)-9(0)	D/A	0	3	0	11	4	11	15.096	0.000527157
Pp1s211_74V6	10(+2)-11(+668)	10(0)-11(0)	D/A	2	0	0	2	11	6	15.095	0.000527434
Pp1s134_165V6	10(+3)-11(-4)	10(0)-11(0)	D/A	0	2	0	6	2	11	15.095	0.000527434
Pp1s58_148V6	8(-79)-9(+1)	8(0)-9(0)	D/A	0	2	0	21	4	13	15.0942	0.000527628
Pp1s12_109V6	4(-20)-5(+184)	4(0)-5(0)	D/A	0	2	0	16	2	0	15.0824	0.000530756
Pp1s83_247V6	1(+1)-2(-88)	1(0)-2(0)	D/A	0	1	1	2	0	3	15.0806	0.000531241
Pp1s83_247V6	1(-61)-2(+165)	1(0)-2(0)	D/A	0	1	1	2	0	3	15.0806	0.000531241
Pp1s300_40V6	1(+406)-2(+217)	1(0)-2(0)	D/A	2	0	1	1	9	3	15.0767	0.000532274
Pp1s42_194V6	1(-102)-2(+28)	1(0)-2(0)	D/A	0	7	0	257	197	190	15.0558	0.000537869
Pp1s7_405V6	2(-23)-3(-199)	2(0)-3(0)	D/A	2	0	0	37	90	223	15.0238	0.000546534
Pp1s414_10V6	7(+312)-8(+592)	7(0)-8(0)	D/A	0	0	2	45	31	9	14.9928	0.000555088
Pp1s100_231V6	2(+777)-3(+1)	2(0)-3(0)	D/A	2	11	54	7	9	23	14.9573	0.000565013
Pp1s13_282V6	13(+2)-14(+5)	13(0)-14(0)	D/A	0	9	0	22	35	39	14.9565	0.000565249
Pp1s40_30V6	4(-98)-5(-56)	4(0)-5(0)	D/A	3	0	0	16	44	43	14.9203	0.000575579
Pp1s121_11V6	8(-134)-9(+1)	8(0)-9(0)	D/A	0	2	0	13	5	29	14.9147	0.000577181
Pp1s141_27V6	2(+69)-3(+42)	2(0)-3(0)	D/A	0	0	3	2705	1977	862	14.9039	0.000580305
Pp1s475_29V6	1(+208)-2(+232)	1(0)-2(0)	D/A	3	1	0	1	0	3	14.9033	0.000580473
Pp1s31_339V6	8(-1)-9(+2)	8(0)-9(0)	D/A	3	0	0	7	12	26	14.8975	0.000582173
Pp1s343_57V6	1(-97)-2(+159)	1(0)-2(0)	D/A	0	0	3	24	41	12	14.8628	0.000592367
Pp1s7_225V6	3(+474)-4(+309)	3(0)-4(0)	D/A	0	4	0	4	3	8	14.861	0.000592887
Pp1s42_255V6	19(+199)-20(+32)	19(0)-20(0)	D/A	0	0	4	28	20	12	14.8599	0.000593228
Pp1s56_187V6	5(-17)-6(+62)	5(0)-6(0)	D/A	0	3	0	37	22	82	14.8429	0.000598296
Pp1s7_175V6	8(-19)-9(-79)	8(0)-9(0)	D/A	0	6	0	166	176	295	14.8251	0.000603639
Pp1s34_237V6	10(+1)-11(-2)	10(0)-11(0)	D/A	1	1	2	4	63	196	14.823	0.000604267
Pp1s62_19V6	7(-3)-8(-43)	7(0)-8(0)	D/A	0	0	2	22	3	3	14.8179	0.000605805
Pp1s67_180V6	8(+2)-9(-3)	8(0)-9(0)	D/A	0	0	3	32	49	15	14.8155	0.000606535
Pp1s62_105V6	2(+324)-3(+89)	2(0)-3(0)	D/A	0	0	4	98	205	76	14.8111	0.000607869
Pp1s11_231V6	8(+424)-9(+66)	8(0)-9(0)	D/A	0	2	0	12	3	13	14.7901	0.000614288
Pp1s239_18V6	2(-43)-3(+1)	2(0)-3(0)	D/A	9	2	26	84	85	936	14.7727	0.000619642
Pp1s22_38V6	11(+1)-12(-2)	11(0)-12(0)	D/A	1	0	1	63	153	7	14.7626	0.0006228
Pp1s238_73V6	3(-29)-4(+295)	3(0)-4(0)	D/A	2	10	2	8	4	3	14.75	0.000626727
Pp1s353_25V6	1(-154)-2(+282)	1(0)-2(0)	D/A	3	0	2	11	9	1	14.7441	0.000628563
Pp1s54_149V6	1(-266)-2(+130)	1(0)-2(0)	D/A	0	3	0	57	25	77	14.7027	0.000641735
Pp1s88_47V6	6(-117)-7(-84)	6(0)-7(0)	D/A	0	3	0	951	202	130	14.6986	0.000643039
Pp1s67_30V6	2(-29)-3(-25)	2(0)-3(0)	D/A	441	564	590	134337	138445	145307	14.6982	0.000643176
Pp1s282_69V6	1(+1091)-2(+2)	1(0)-2(0)	D/A	1	4	7	34	58	19	14.679	0.00064936
Pp1s75_75V6	2(-194)-3(-126)	2(0)-3(0)	D/A	2	0	0	8	17	49	14.6448	0.000660564
Pp1s178_54V6	12(-26)-13(+11)	12(0)-13(0)	D/A	0	0	2	26	73	12	14.6445	0.000660674
Pp1s54_46V6	2(+1)-3(+268)	2(0)-3(0)	D/A	5	0	0	8	8	17	14.6434	0.000661039
Pp1s31_293V6	7(-8)-8(+44)	7(0)-8(0)	D/A	0	3	0	24	6	8	14.6323	0.000664719
Pp1s89_176V6	1(+234)-2(-16)	1(0)-2(0)	D/A	3	0	0	3	12	4	14.6323	0.000664719
Pp1s83_135V6	2(-85)-4(-14)	2(0)-4(0)	D/A	0	5	0	3	1	0	14.593	0.000677903
Pp1s200_69V6	1(+1)-2(+96)	1(0)-2(0)	D/A	4	0	2	50	34	294	14.5908	0.000678645
Pp1s49_47V6	5(-35)-6(+157)	5(0)-6(0)	D/A	0	0	3	28	41	13	14.5558	0.000690639
Pp1s472_15V6	1(-101)-2(+209)	1(0)-2(0)	D/A	0	1	1	1	0	15	14.5535	0.000691437
Pp1s442_22V6	1(-93)-2(+83)	1(0)-2(0)	D/A	3	0	0	721	3693	97	14.5458	0.000694096
Pp1s83_184V6	7(+135)-8(+17)	7(0)-8(0)	D/A	0	8	0	32	23	12	14.5453	0.000694266
Pp1s313_104V6	10(+211)-11(+52)	10(0)-11(0)	D/A	0	0	4	59	78	35	14.5333	0.000698455
Pp1s106_169V6	2(+1)-3(+207)	2(0)-3(0)	D/A	0	7	0	84	68	65	14.526	0.000701018
Pp1s6_11V6	3(+26)-4(+141)	3(0)-4(0)	D/A	0	6	0	543	393	466	14.5231	0.00070201
Pp1s164_65V6	5(-5)-6(+181)	5(0)-6(0)	D/A	0	5	0	68	53	96	14.4948	0.00071202
Pp1s39_323V6	6(+1)-7(-2)	6(0)-7(0)	D/A	30	38	21	149	91	120	14.4834	0.000716087
Pp1s267_21V6	1(-231)-2(-55)	1(0)-2(0)	D/A	0	1	1	415	1631	63	14.481	0.000716956
Pp1s136_123V6	2(+4)-3(+39)	2(0)-3(0)	D/A	0	0	2	69	86	19	14.4714	0.000720411
Pp1s53_229V6	10(+3)-11(+169)	10(0)-11(0)	D/A	2	1	0	74	371	513	14.4434	0.000730544
Pp1s13_21V6	6(+33)-7(+201)	6(0)-7(0)	D/A	0	3	0	10	8	32	14.3986	0.000747096
Pp1s407_50V6	3(+26)-4(+229)	3(0)-4(0)	D/A	0	5	0	40	27	43	14.3971	0.000747668
Pp1s3_177V6	10(+2)-11(-41)	10(0)-11(0)	D/A	0	3	0	15	8	27	14.3943	0.000748706
Pp1s430_29V6	9(-80)-10(+2)	9(0)-10(0)	D/A	3	6	0	25	9	15	14.3805	0.000753896
Pp1s22_273V6	2(-2)-3(+1)	2(0)-3(0)	D/A	0	0	2	43	38	10	14.366	0.000759402
Pp1s202_1V6	1(+395)-2(+3)	1(0)-2(0)	D/A	0	8	1	22	15	12	14.3255	0.000774911
Pp1s14_134V6	8(+1)-9(-72)	8(0)-9(0)	D/A	4	0	0	102	176	217	14.2995	0.000785051
Pp1s143_157V6	2(-50)-3(+35)	2(0)-3(0)	D/A	4	0	0	75	267	21	14.2825	0.000791766
Pp1s91_13V6	1(+22)-2(-368)	1(0)-2(0)	D/A	0	3	0	55	15	23	14.2554	0.000802555
Pp1s238_59V6	1(+1)-2(-2)	1(0)-2(0)	D/A	3	0	0	116	418	185	14.2502	0.000804664
Pp1s7_405V6	1(+363)-2(+119)	1(0)-2(0)	D/A	0	4	0	31	72	245	14.2428	0.000807632
Pp1s263_4V6	2(+2)-3(-3)	2(0)-3(0)	D/A	0	1	7	242	270	194	14.2412	0.000808289
Pp1s144_71V6	3(+1)-4(+229)	3(0)-4(0)	D/A	7	9	3	68	28	73	14.2373	0.000809877
Pp1s24_253V6	8(+1)-9(+53)	8(0)-9(0)	D/A	1	0	4	19	21	8	14.2234	0.000815521
Pp1s127_37V6	1(-15)-2(+444)	1(0)-2(0)	D/A	0	2	0	1	1	7	14.2104	0.00082083
Pp1s39_109V6	4(+1640)-5(-114)	4(0)-5(0)	D/A	0	2	0	13	2	3	14.1972	0.00082626
Pp1s338_42V6	16(+1)-17(-2)	16(0)-17(0)	D/A	2	6	0	89	60	131	14.197	0.000826346
Pp1s28_54V6	2(+24)-3(-148)	2(0)-3(0)	D/A	0	0	2	5	19	3	14.1946	0.000827319
Pp1s318_64V6	1(-106)-2(+178)	1(0)-2(0)	D/A	0	4	0	29	17	36	14.1875	0.000830276
Pp1s22_135V6	2(-47)-3(+170)	2(0)-3(0)	D/A	0	0	3	33	55	17	14.1872	0.000830389
Pp1s143_38V6	1(+57)-2(-161)	1(0)-2(0)	D/A	0	1	9	2	4	3	14.1866	0.000830638
Pp1s31_86V6	12(+26)-13(+118)	12(0)-13(0)	D/A	0	2	0	5	1	3	14.1855	0.000831128
Pp1s302_69V6	7(+2)-8(+150)	7(0)-8(0)	D/A	0	2	0	6	2	10	14.1855	0.000831128
Pp1s73_48V6	8(+245)-9(-91)	8(0)-9(0)	D/A	0	2	0	5	1	3	14.1855	0.000831128
Pp1s196_41V6	5(-149)-6(+2)	5(0)-6(0)	D/A	0	0	2	16	24	5	14.1849	0.00083134
Pp1s28_403V6	4(+1)-5(-1)	4(0)-5(0)	D/A	2	0	0	7	33	23	14.1848	0.000831414
Pp1s456_28V6	7(+4)-8(+105)	7(0)-8(0)	D/A	2	0	0	6	23	25	14.1841	0.00083168
Pp1s38_399V6	5(-285)-6(+44)	5(0)-6(0)	D/A	2	0	0	2	8	8	14.1841	0.000831694
Pp1s89_83V6	1(+129)-2(-16)	1(0)-2(0)	D/A	0	0	2	8	8	2	14.1841	0.000831694
Pp1s89_83V6	1(+151)-2(-16)	1(0)-2(0)	D/A	0	0	2	8	8	2	14.1841	0.000831694
Pp1s241_102V6	2(-47)-3(+143)	2(0)-3(0)	D/A	3	0	1	38	60	212	14.1768	0.000834721
Pp1s109_232V6	2(-85)-3(-96)	2(0)-3(0)	D/A	0	8	0	7435	7155	5914	14.1739	0.000835927
Pp1s67_30V6	2(-40)-3(-72)	2(0)-3(0)	D/A	0	4	13	134337	138445	145307	14.1637	0.000840204
Pp1s31_349V6	5(+4)-6(+419)	5(0)-6(0)	D/A	1	10	1	73	63	58	14.1616	0.000841112
Pp1s33_209V6	1(+142)-2(-72)	1(0)-2(0)	D/A	0	8	0	1788	1978	1897	14.1528	0.000844803
Pp1s223_99V6	11(-70)-12(-46)	11(0)-12(0)	D/A	0	3	0	0	1	5	14.1507	0.000845702
Pp1s123_157V6	3(-128)-4(+1)	3(0)-4(0)	D/A	1	2	0	1	0	1	14.1455	0.000847908
Pp1s13_27V6	1(+456)-2(-9)	1(0)-2(0)	D/A	2	0	1	0	1	1	14.1455	0.000847908
Pp1s79_8V6	2(+57)-3(+1)	2(0)-3(0)	D/A	1	1	0	1	0	2	14.1455	0.000847908
Pp1s31_183V6	5(+238)-6(-180)	5(0)-6(0)	D/A	1	0	1	1	2	0	14.1455	0.000847908
Pp1s473_1V6	3(-58)-4(+55)	3(0)-4(0)	D/A	1	1	0	1	0	2	14.1455	0.000847908
Pp1s227_44V6	1(+59)-2(-168)	1(0)-2(0)	D/A	1	1	0	0	1	2	14.1455	0.000847908
Pp1s227_44V6	1(-855)-2(-1)	1(0)-2(0)	D/A	1	1	0	0	1	2	14.1455	0.000847908
Pp1s59_161V6	2(-24)-3(+2)	2(0)-3(0)	D/A	0	1	1	2	0	1	14.1455	0.000847908
Pp1s293_81V6	1(-11)-2(-239)	1(0)-2(0)	D/A	3	0	0	477	2382	49	14.1355	0.000852148
Pp1s149_31V6	10(+38)-11(+68)	10(0)-11(0)	D/A	0	6	0	9	6	6	14.132	0.000853645
Pp1s201_7V6	3(+2)-4(+226)	3(0)-4(0)	D/A	6	1	0	63	101	95	14.1101	0.000863045
Pp1s75_39V6	8(+804)-9(-65)	8(0)-9(0)	D/A	4	0	0	15	38	19	14.0992	0.000867735
Pp1s223_54V6	15(+1)-16(+30)	15(0)-16(0)	D/A	4	0	0	10	24	14	14.0986	0.000867999
Pp1s114_148V6	2(+504)-3(-37)	2(0)-3(0)	D/A	0	0	4	8	11	5	14.0981	0.000868254
Pp1s59_81V6	9(+1868)-10(+202)	9(0)-10(0)	D/A	4	0	0	10	20	18	14.0978	0.000868373
Pp1s38_44V6	9(-5)-10(+89)	9(0)-10(0)	D/A	0	7	0	51	25	2	14.0896	0.000871921
Pp1s1_863V6	4(-36)-5(+706)	4(0)-5(0)	D/A	0	4	0	75	24	16	14.0747	0.000878437
Pp1s65_201V6	4(+865)-5(+222)	4(0)-5(0)	D/A	1	1	2	5	0	0	14.0423	0.000892795
Pp1s125_75V6	6(+230)-7(-195)	6(0)-7(0)	D/A	5	0	0	7	13	8	14.0416	0.000893092
Pp1s51_178V6	7(-144)-8(+35)	7(0)-8(0)	D/A	0	5	0	177	136	231	14.0412	0.000893286
Pp1s395_48V6	2(+23)-3(+134)	2(0)-3(0)	D/A	3	0	0	60	182	125	14.0186	0.00090344
Pp1s203_103V6	2(+1)-3(+75)	2(0)-3(0)	D/A	0	3	0	28	9	18	14.0032	0.00091043
Pp1s426_18V6	1(-73)-2(+150)	1(0)-2(0)	D/A	0	0	6	972	1042	813	13.9995	0.000912101
Pp1s277_10V6	1(-86)-2(-182)	1(0)-2(0)	D/A	3	0	0	53	47	223	13.9663	0.000927362
Pp1s174_37V6	5(+79)-6(-102)	5(0)-6(0)	D/A	0	0	2	154	759	116	13.9651	0.000927952
Pp1s364_10V6	1(-14)-2(+167)	1(0)-2(0)	D/A	0	0	2	18	45	8	13.9615	0.000929622
Pp1s407_41V6	11(-3)-12(+2)	11(0)-12(0)	D/A	0	0	4	50	29	21	13.9536	0.000933303
Pp1s121_168V6	7(-2)-8(+1)	7(0)-8(0)	D/A	9	38	16	583	5600	886	13.9436	0.000937979
Pp1s106_207V6	4(+2)-5(+121)	4(0)-5(0)	D/A	7	3	3	11	29	29	13.9378	0.000940694
Pp1s141_27V6	1(-98)-2(+575)	1(0)-2(0)	D/A	2	1	6	165	109	62	13.925	0.000946737
Pp1s54_233V6	7(+36)-8(+40)	7(0)-8(0)	D/A	4	0	0	8	15	15	13.9073	0.000955142
Pp1s2_655V6	2(+1)-3(-2)	2(0)-3(0)	D/A	26	4	8	697	517	552	13.9	0.000958643
Pp1s341_73V6	2(+141)-3(+107)	2(0)-3(0)	D/A	0	3	0	10	15	66	13.8952	0.000960916
Pp1s75_5V6	3(-1)-4(+38)	3(0)-4(0)	D/A	0	0	15	92	95	194	13.8765	0.00096996
Pp1s28_230V6	12(+4)-13(-4)	12(0)-13(0)	D/A	0	6	0	28	33	53	13.8687	0.000973762
Pp1s350_27V6	2(+384)-3(+1)	2(0)-3(0)	D/A	0	6	0	32	22	22	13.8681	0.000974071
Pp1s194_80V6	2(-4)-3(-9)	2(0)-3(0)	D/A	0	0	2	302	471	99	13.8362	0.000989693
Pp1s109_70V6	2(-40)-3(-27)	2(0)-3(0)	D/A	3	0	0	326	1064	582	13.8294	0.000993071
Pp1s230_66V6	1(-14)-2(+109)	1(0)-2(0)	D/A	0	4	0	26	11	15	13.8217	0.000996923
Pp1s38_338V6	2(+95)-3(+31)	2(0)-3(0)	D/A	0	8	0	1133	650	45	13.8012	0.00100717
Pp1s194_46V6	7(+1)-8(+129)	7(0)-8(0)	D/A	2	0	0	18	92	48	13.7824	0.00101671
Pp1s517_11V6	1(-7)-2(-266)	1(0)-2(0)	D/A	3	0	0	145	585	144	13.7762	0.00101984
Pp1s287_25V6	10(+4)-11(-4)	10(0)-11(0)	D/A	0	4	0	16	7	10	13.772	0.00102202
Pp1s123_136V6	6(+3)-7(-6)	6(0)-7(0)	D/A	0	6	0	82	90	137	13.7452	0.00103578
Pp1s3_571V6	4(+1)-5(-2)	4(0)-5(0)	D/A	0	0	2	10	21	4	13.7326	0.00104234
Pp1s402_25V6	18(+142)-19(-226)	18(0)-19(0)	D/A	4	0	0	94	207	141	13.7254	0.00104608
Pp1s163_127V6	6(-2)-7(+2)	6(0)-7(0)	D/A	0	1	1	29	63	3	13.713	0.00105258
Pp1s204_96V6	1(-7)-2(-45)	1(0)-2(0)	D/A	0	2	0	5	13	95	13.7123	0.00105294
Pp1s22_322V6	1(+131)-2(+162)	1(0)-2(0)	D/A	0	0	2	416	412	107	13.7084	0.00105502
Pp1s1_440V6	4(-104)-5(+372)	4(0)-5(0)	D/A	3	0	0	2	8	2	13.6984	0.00106028
Pp1s39_429V6	4(+1109)-5(+505)	4(0)-5(0)	D/A	0	3	0	24	6	6	13.6984	0.00106028
Pp1s39_429V6	4(+1327)-5(+102)	4(0)-5(0)	D/A	0	3	0	24	6	6	13.6984	0.00106028
Pp1s310_49V6	4(-70)-5(+1)	4(0)-5(0)	D/A	0	0	3	16	39	11	13.6932	0.00106308
Pp1s91_147V6	4(-3)-5(+7)	4(0)-5(0)	D/A	0	3	0	7	2	3	13.6929	0.00106325
Pp1s462_4V6	2(-17)-3(-56)	2(0)-3(0)	D/A	3	0	0	41	64	141	13.6925	0.00106346
Pp1s70_118V6	1(-308)-2(+399)	1(0)-2(0)	D/A	0	0	3	6	4	2	13.6906	0.00106443
Pp1s60_316V6	8(-11)-9(+263)	8(0)-9(0)	D/A	0	3	0	3	1	2	13.6906	0.00106443
Pp1s81_64V6	19(+1)-20(+54)	19(0)-20(0)	D/A	18	4	2	100	114	47	13.6868	0.00106645
Pp1s34_358V6	2(-4)-3(+4)	2(0)-3(0)	D/A	2	0	1	3	3	32	13.668	0.00107654
Pp1s223_98V6	5(-157)-6(+111)	5(0)-6(0)	D/A	0	9	0	49	47	26	13.6616	0.00107997
Pp1s475_2V6	4(+100)-5(+20)	4(0)-5(0)	D/A	5	0	0	125	282	83	13.6608	0.0010804
Pp1s223_59V6	1(+24)-2(+94)	1(0)-2(0)	D/A	3	0	0	434	1739	418	13.6148	0.00110557
Pp1s80_71V6	8(+95)-9(+35)	8(0)-9(0)	D/A	0	0	8	160	118	155	13.6111	0.00110762
Pp1s316_6V6	3(+121)-4(+110)	3(0)-4(0)	D/A	8	0	0	3700	3974	2660	13.6067	0.00111004
Pp1s215_104V6	1(-174)-2(+36)	1(0)-2(0)	D/A	0	4	0	9	3	2	13.5981	0.00111481
Pp1s55_134V6	3(+530)-4(+489)	3(0)-4(0)	D/A	4	0	0	3	6	5	13.59	0.00111936
Pp1s162_71V6	13(+2)-14(+241)	13(0)-14(0)	D/A	0	2	0	18	3	5	13.5878	0.0011206
Pp1s180_52V6	4(-209)-5(-48)	4(0)-5(0)	D/A	0	2	0	6	3	17	13.5842	0.0011226
Pp1s116_58V6	14(+1)-15(+27)	14(0)-15(0)	D/A	5	0	0	29	61	23	13.5464	0.00114401
Pp1s199_83V6	9(-167)-10(+245)	9(0)-10(0)	D/A	0	7	0	55	46	39	13.5211	0.0011586
Pp1s233_42V6	9(+1)-10(-1)	9(0)-10(0)	D/A	0	0	4	157	215	102	13.5155	0.00116183
Pp1s42_188V6	1(-190)-2(+173)	1(0)-2(0)	D/A	1	13	2	98	117	101	13.5115	0.00116417
Pp1s39_340V6	2(-82)-3(-25)	2(0)-3(0)	D/A	0	6	0	33	28	34	13.5096	0.00116527
Pp1s136_142V6	3(-66)-4(-105)	3(0)-4(0)	D/A	0	0	2	28	33	8	13.5025	0.0011694
Pp1s144_24V6	12(+2)-13(+166)	12(0)-13(0)	D/A	0	0	3	29	40	14	13.4895	0.00117702
Pp1s50_209V6	1(-67)-2(-20)	1(0)-2(0)	D/A	3	0	0	67	161	169	13.4802	0.00118255
Pp1s80_3V6	4(+2)-5(+943)	4(0)-5(0)	D/A	0	0	5	109	113	77	13.4792	0.00118312
Pp1s3_467V6	11(-28)-12(-45)	11(0)-12(0)	D/A	2	0	0	33	56	195	13.4771	0.00118439
Pp1s6_170V6	2(-33)-3(+183)	2(0)-3(0)	D/A	0	2	0	20	5	18	13.457	0.00119633
Pp1s194_182V6	3(-10)-4(+67)	3(0)-4(0)	D/A	14	16	5	1	1	4	13.4479	0.00120177
Pp1s246_34V6	5(+1)-6(+233)	5(0)-6(0)	D/A	0	7	1	24	18	21	13.4465	0.00120265
Pp1s54_192V6	4(+22)-5(-28)	4(0)-5(0)	D/A	5	14	2	129	116	133	13.4435	0.00120442
Pp1s23_50V6	2(+1)-3(+262)	2(0)-3(0)	D/A	0	0	4	211	159	102	13.4408	0.00120607
Pp1s212_7V6	7(+1)-8(+154)	7(0)-8(0)	D/A	5	21	11	234	217	270	13.4163	0.00122093
Pp1s1_504V6	3(+650)-4(+276)	3(0)-4(0)	D/A	0	0	6	46	106	64	13.4076	0.00122622
Pp1s222_39V6	4(+168)-5(-68)	4(0)-5(0)	D/A	0	2	0	54	14	52	13.405	0.00122783
Pp1s64_153V6	7(+99)-8(+133)	7(0)-8(0)	D/A	0	5	0	4	7	16	13.3602	0.00125566
Pp1s61_194V6	1(-136)-2(-63)	1(0)-2(0)	D/A	0	0	3	68	98	34	13.3597	0.00125597
Pp1s1_778V6	1(-192)-2(-19)	1(0)-2(0)	D/A	0	0	2	14	1	2	13.3373	0.00127009
Pp1s298_59V6	3(+302)-4(+11)	3(0)-4(0)	D/A	4	0	0	5	7	11	13.3366	0.00127055
Pp1s49_246V6	2(+1)-3(-2)	2(0)-3(0)	D/A	2	0	0	38	103	183	13.3247	0.00127811
Pp1s102_101V6	1(+75)-2(+114)	1(0)-2(0)	D/A	2	0	0	56	140	281	13.3102	0.00128743
Pp1s232_48V6	3(-86)-4(+255)	3(0)-4(0)	D/A	0	0	3	51	90	29	13.3034	0.00129183
Pp1s149_283V6	8(+161)-9(-9)	8(0)-9(0)	D/A	0	5	0	81	71	121	13.2967	0.00129614
Pp1s42_142V6	1(+599)-2(+3)	1(0)-2(0)	D/A	0	4	0	57	29	47	13.2836	0.0013047
Pp1s66_286V6	3(+59)-4(+98)	3(0)-4(0)	D/A	0	0	2	4	11	2	13.2809	0.00130645
Pp1s30_44V6	3(+141)-4(-11)	3(0)-4(0)	D/A	0	6	0	918	1034	1515	13.2788	0.00130781
Pp1s396_19V6	3(+162)-4(+3)	3(0)-4(0)	D/A	0	2	0	9	2	6	13.276	0.00130964
Pp1s396_19V6	3(+435)-4(+2)	3(0)-4(0)	D/A	0	2	0	9	2	6	13.276	0.00130964
Pp1s60_322V6	5(-4)-6(+88)	5(0)-6(0)	D/A	0	4	0	28	12	15	13.2737	0.00131113
Pp1s42_190V6	2(-128)-3(+24)	2(0)-3(0)	D/A	9	1	1	210	257	210	13.2715	0.00131259
Pp1s287_31V6	3(+125)-4(+221)	3(0)-4(0)	D/A	0	0	2	376	1084	195	13.2582	0.00132136
Pp1s83_88V6	4(+5)-5(-8)	4(0)-5(0)	D/A	7	0	0	2	2	2	13.225	0.00134347
Pp1s54_254V6	1(+55)-2(-140)	1(0)-2(0)	D/A	0	0	3	16	13	6	13.2215	0.00134582
Pp1s35_384V6	8(+2)-9(-3)	8(0)-9(0)	D/A	6	0	0	70	114	50	13.221	0.00134616
Pp1s218_100V6	3(-13)-4(-14)	3(0)-4(0)	D/A	0	0	2	71	138	28	13.2126	0.00135183
Pp1s58_143V6	4(+1)-5(-1)	4(0)-5(0)	D/A	2	2	9	860	721	538	13.2033	0.0013581
Pp1s360_13V6	1(+1)-2(-166)	1(0)-2(0)	D/A	1	1	1	14	0	8	13.1955	0.00136345
Pp1s137_132V6	21(-75)-22(-210)	21(0)-22(0)	D/A	1	0	1	4	2	0	13.1821	0.00137258
Pp1s218_68V6	10(-103)-11(+7)	10(0)-11(0)	D/A	2	0	0	9	36	31	13.1743	0.00137798
Pp1s16_360V6	6(+37)-7(+197)	6(0)-7(0)	D/A	0	0	6	22	13	15	13.1647	0.00138459
Pp1s112_141V6	2(+1184)-3(+30)	2(0)-3(0)	D/A	0	0	6	9	12	9	13.1642	0.00138491
Pp1s25_21V6	9(+1)-10(+154)	9(0)-10(0)	D/A	1	1	0	7	1	20	13.1448	0.00139846
Pp1s37_124V6	2(-35)-3(-127)	2(0)-3(0)	D/A	0	2	2	1591	1123	193	13.1247	0.00141254
Pp1s33_209V6	3(+2)-4(+135)	3(0)-4(0)	D/A	16	4	4	1608	1668	1728	13.1246	0.00141264
Pp1s53_212V6	5(+44)-6(-8)	5(0)-6(0)	D/A	0	0	2	27	10	5	13.0989	0.00143091
Pp1s174_46V6	6(-80)-7(-54)	6(0)-7(0)	D/A	0	0	2	23	14	5	13.0947	0.00143394
Pp1s90_85V6	2(-147)-3(-3)	2(0)-3(0)	D/A	1	0	2	45	43	8	13.0792	0.00144503
Pp1s16_333V6	18(-246)-19(-118)	18(0)-19(0)	D/A	5	20	5	13	25	31	13.0779	0.00144599
Pp1s206_42V6	2(-85)-3(-8)	2(0)-3(0)	D/A	1	3	0	5	3	14	13.0746	0.00144842
Pp1s228_3V6	10(-111)-11(+2)	10(0)-11(0)	D/A	6	0	2	134	161	314	13.0614	0.00145795
Pp1s35_384V6	11(+4)-12(+235)	11(0)-12(0)	D/A	0	0	4	45	50	27	13.0257	0.00148427
Pp1s100_30V6	15(+1)-16(-2)	15(0)-16(0)	D/A	2	0	4	40	24	11	13.0184	0.00148968
Pp1s19_93V6	4(-60)-5(+154)	4(0)-5(0)	D/A	4	0	0	64	114	111	13.0146	0.00149249
Pp1s410_17V6	20(-120)-21(+344)	20(0)-21(0)	D/A	0	0	4	65	58	35	13.0096	0.00149628
Pp1s62_204V6	1(-50)-2(+270)	1(0)-2(0)	D/A	0	0	3	211	160	78	13.0053	0.00149944
Pp1s104_29V6	4(+2)-5(+244)	4(0)-5(0)	D/A	2	0	0	3	19	3	12.9954	0.00150692
Pp1s169_150V6	3(-3)-4(+354)	3(0)-4(0)	D/A	0	3	0	46	28	87	12.9886	0.00151204
Pp1s185_43V6	25(-85)-26(-109)	25(0)-26(0)	D/A	2	0	0	3	14	8	12.9738	0.00152324
Pp1s240_91V6	8(+179)-9(-113)	8(0)-9(0)	D/A	0	6	0	154	117	115	12.9658	0.00152938
Pp1s6_285V6	12(-15)-13(+114)	12(0)-13(0)	D/A	0	4	0	10	6	11	12.9551	0.00153755
Pp1s78_150V6	4(+1)-5(-2)	4(0)-5(0)	D/A	7	9	2	38	16	32	12.9455	0.00154494
Pp1s9_334V6	4(+2)-5(-2)	4(0)-5(0)	D/A	0	8	0	148	140	91	12.9371	0.00155146
Pp1s24_24V6	11(+104)-12(+30)	11(0)-12(0)	D/A	0	0	8	255	219	278	12.9203	0.00156459
Pp1s51_46V6	2(+4)-3(-4)	2(0)-3(0)	D/A	1	0	2	287	110	36	12.9191	0.00156551
Pp1s54_173V6	1(-271)-2(+176)	1(0)-2(0)	D/A	3	0	0	1093	1560	3595	12.8953	0.00158427
Pp1s4_134V6	1(-15)-2(-191)	1(0)-2(0)	D/A	0	0	6	1803	2911	2064	12.8777	0.00159823
Pp1s129_159V6	8(-242)-9(-134)	8(0)-9(0)	D/A	0	3	0	24	17	56	12.8658	0.00160775
Pp1s199_129V6	1(-23)-2(+55)	1(0)-2(0)	D/A	0	0	3	7	54	13	12.8469	0.00162302
Pp1s52_243V6	9(-23)-10(+3)	9(0)-10(0)	D/A	0	2	0	169	97	535	12.8424	0.0016267
Pp1s421_3V6	1(+1)-2(+222)	1(0)-2(0)	D/A	0	3	5	10	19	270	12.8402	0.00162848
Pp1s29_162V6	1(+25)-2(+394)	1(0)-2(0)	D/A	0	4	0	24	15	28	12.8282	0.00163828
Pp1s35_124V6	3(+3)-4(+407)	3(0)-4(0)	D/A	0	4	1	170	82	205	12.8268	0.00163941
Pp1s67_30V6	2(-17)-3(-37)	2(0)-3(0)	D/A	160	233	234	134337	138445	145307	12.8224	0.00164304
Pp1s237_65V6	2(-116)-3(+2)	2(0)-3(0)	D/A	0	0	2	55	61	16	12.8207	0.00164441
Pp1s36_220V6	3(-32)-4(+2)	3(0)-4(0)	D/A	1	10	1	122	154	173	12.8195	0.00164543
Pp1s15_465V6	2(+35)-3(+86)	2(0)-3(0)	D/A	0	9	0	9	10	6	12.8184	0.00164633
Pp1s36_2V6	7(-103)-8(+49)	7(0)-8(0)	D/A	0	9	5	12	21	55	12.815	0.00164912
Pp1s80_20V6	12(+140)-13(-89)	12(0)-13(0)	D/A	0	7	0	37	66	91	12.8145	0.00164959
Pp1s55_99V6	12(+5)-13(-5)	12(0)-13(0)	D/A	8	0	0	71	62	58	12.804	0.00165824
Pp1s26_198V6	1(+3)-2(+316)	1(0)-2(0)	D/A	1	10	1	65	80	88	12.7902	0.00166972
Pp1s55_31V6	2(+1681)-3(+4)	2(0)-3(0)	D/A	0	4	2	114	40	110	12.789	0.00167069
Pp1s242_101V6	3(-42)-4(+16)	3(0)-4(0)	D/A	0	0	2	63	31	13	12.7884	0.00167119
Pp1s47_274V6	1(-126)-2(-2)	1(0)-2(0)	D/A	2	1	0	2	0	2	12.7776	0.00168029
Pp1s114_2V6	4(+7)-5(+141)	4(0)-5(0)	D/A	0	3	0	19	6	9	12.7549	0.00169945
Pp1s29_202V6	2(-375)-3(+1095)	2(0)-3(0)	D/A	0	3	0	9	3	5	12.754	0.00170019
Pp1s80_57V6	8(+27)-9(+197)	8(0)-9(0)	D/A	0	4	0	5	9	26	12.7539	0.00170028
Pp1s45_110V6	6(-112)-7(-42)	6(0)-7(0)	D/A	0	3	0	17	9	25	12.7532	0.00170085
Pp1s64_85V6	8(-3)-9(+2)	8(0)-9(0)	D/A	0	7	0	50	42	31	12.7395	0.0017126
Pp1s7_212V6	1(-352)-2(+195)	1(0)-2(0)	D/A	0	4	0	160	190	494	12.7389	0.00171307
Pp1s122_38V6	15(-4)-16(-67)	15(0)-16(0)	D/A	3	0	0	50	111	122	12.734	0.00171733
Pp1s173_23V6	2(-7)-3(-355)	2(0)-3(0)	D/A	0	2	0	19	5	17	12.7299	0.00172086
Pp1s24_170V6	3(-97)-4(+37)	3(0)-4(0)	D/A	0	0	3	133	95	49	12.7149	0.00173382
Pp1s89_62V6	2(-90)-3(-87)	2(0)-3(0)	D/A	1	0	1	38	37	1053	12.6906	0.00175496
Pp1s22_322V6	2(+126)-3(-401)	2(0)-3(0)	D/A	0	0	2	286	331	86	12.6834	0.0017613
Pp1s229_8V6	2(+1)-3(-2)	2(0)-3(0)	D/A	1	3	7	292	250	144	12.6796	0.00176463
Pp1s19_315V6	21(+2)-22(+26)	21(0)-22(0)	D/A	5	0	0	7	15	4	12.673	0.00177051
Pp1s65_188V6	1(-28)-2(+93)	1(0)-2(0)	D/A	0	0	2	2336	2764	712	12.6625	0.00177977
Pp1s24_209V6	4(-72)-5(-187)	4(0)-5(0)	D/A	0	0	2	74	19	13	12.657	0.00178467
Pp1s266_18V6	1(+3)-2(+126)	1(0)-2(0)	D/A	3	3	0	7	50	21	12.648	0.00179275
Pp1s15_168V6	3(-4)-4(+2)	3(0)-4(0)	D/A	0	4	0	54	24	28	12.6391	0.00180077
Pp1s397_32V6	1(-34)-2(-16)	1(0)-2(0)	D/A	0	0	3	40	34	16	12.6356	0.00180389
Pp1s123_2V6	1(-417)-2(+83)	1(0)-2(0)	D/A	2	0	0	7	11	39	12.6354	0.0018041
Pp1s392_18V6	1(+4)-2(+240)	1(0)-2(0)	D/A	4	0	0	85	40	250	12.6326	0.0018066
Pp1s59_167V6	1(+145)-2(-267)	1(0)-2(0)	D/A	0	4	0	156	99	182	12.6282	0.00181063
Pp1s83_218V6	3(+76)-4(-1)	3(0)-4(0)	D/A	2	0	0	7	28	22	12.6262	0.00181238
Pp1s422_8V6	6(+5)-7(-6)	6(0)-7(0)	D/A	1	6	0	424	776	1670	12.6085	0.00182851
Pp1s187_100V6	17(+124)-18(+1)	17(0)-18(0)	D/A	3	0	0	75	166	180	12.6027	0.0018338
Pp1s252_2V6	1(-239)-2(+54)	1(0)-2(0)	D/A	0	0	3	1048	889	420	12.5988	0.00183741
Pp1s105_31V6	11(-5)-12(+4)	11(0)-12(0)	D/A	12	2	10	7	11	12	12.5855	0.00184967
Pp1s225_55V6	68(-84)-69(+65)	68(0)-69(0)	D/A	3	0	0	250	1043	106	12.5842	0.00185088
Pp1s162_151V6	1(+2)-2(+92)	1(0)-2(0)	D/A	4	0	0	5	7	10	12.5746	0.00185975
Pp1s242_100V6	18(+2)-19(+80)	18(0)-19(0)	D/A	0	0	3	5	18	5	12.5724	0.00186186
Pp1s105_12V6	3(-44)-4(+455)	3(0)-4(0)	D/A	0	3	0	15	5	8	12.5668	0.00186707
Pp1s11_315V6	1(+27)-2(+160)	1(0)-2(0)	D/A	0	0	8	49	29	47	12.566	0.00186777
Pp1s545_4V6	3(-152)-4(-117)	3(0)-4(0)	D/A	0	2	1	0	3	30	12.5602	0.0018732
Pp1s79_209V6	2(+2)-3(-5)	2(0)-3(0)	D/A	0	4	0	228	130	213	12.5449	0.00188755
Pp1s3195_1V6	2(-60)-3(-5)	2(0)-3(0)	D/A	0	6	0	86	62	52	12.5404	0.00189181
Pp1s283_87V6	4(+25)-5(+1233)	4(0)-5(0)	D/A	0	0	4	37	7	13	12.5264	0.00190518
Pp1s76_144V6	4(-17)-5(+2)	4(0)-5(0)	D/A	1	0	4	19	38	13	12.5189	0.00191228
Pp1s54_173V6	4(-107)-5(+130)	4(0)-5(0)	D/A	0	4	0	153	116	239	12.4961	0.00193427
Pp1s204_22V6	11(-16)-12(-287)	11(0)-12(0)	D/A	0	0	3	115	68	40	12.496	0.00193432
Pp1s201_42V6	2(-1)-3(+1)	2(0)-3(0)	D/A	8	1	3	354	451	695	12.4947	0.00193554
Pp1s234_102V6	2(+57)-3(+296)	2(0)-3(0)	D/A	0	3	0	7	7	25	12.4919	0.00193826
Pp1s215_7V6	1(+356)-2(+259)	1(0)-2(0)	D/A	3	1	0	3	1	13	12.4886	0.00194153
Pp1s13_192V6	6(+179)-7(-304)	6(0)-7(0)	D/A	0	7	0	23	26	26	12.4399	0.0019893
Pp1s79_253V6	2(+127)-3(-3)	2(0)-3(0)	D/A	1	3	13	81	111	107	12.4228	0.00200647
Pp1s130_248V6	7(-137)-8(+4)	7(0)-8(0)	D/A	4	5	20	96	75	103	12.4165	0.00201279
Pp1s246_57V6	2(-3)-3(+1)	2(0)-3(0)	D/A	2	0	0	44	84	225	12.413	0.00201627
Pp1s19_66V6	3(+305)-4(-11)	3(0)-4(0)	D/A	2	0	0	3	2	19	12.4057	0.00202361
Pp1s79_115V6	6(+1)-7(+110)	6(0)-7(0)	D/A	0	6	3	31	48	164	12.4015	0.0020279
Pp1s85_114V6	7(-2)-8(+1)	7(0)-8(0)	D/A	2	3	0	13	7	36	12.3993	0.00203016
Pp1s371_43V6	3(-12)-4(+160)	3(0)-4(0)	D/A	0	6	0	22	15	11	12.3912	0.00203838
Pp1s95_34V6	1(+1)-2(+154)	1(0)-2(0)	D/A	0	0	2	1	6	1	12.3879	0.00204177
Pp1s135_112V6	2(-50)-3(+6)	2(0)-3(0)	D/A	0	5	0	134	127	203	12.3762	0.00205376
Pp1s227_20V6	1(-195)-2(+1271)	1(0)-2(0)	D/A	0	2	0	16	3	5	12.3741	0.00205589
Pp1s174_63V6	11(+102)-12(+127)	11(0)-12(0)	D/A	0	2	0	7	4	21	12.3732	0.00205685
Pp1s410_8V6	4(-5)-5(+5)	4(0)-5(0)	D/A	2	0	0	1	2	5	12.3709	0.00205917
Pp1s76_118V6	5(+196)-6(-13)	5(0)-6(0)	D/A	2	0	0	4	9	19	12.3693	0.00206085
Pp1s223_121V6	6(+3)-7(-4)	6(0)-7(0)	D/A	0	2	0	10	4	18	12.3681	0.00206208
Pp1s217_88V6	20(-84)-21(+183)	20(0)-21(0)	D/A	0	2	0	6	2	8	12.3667	0.00206354
Pp1s181_58V6	1(+504)-2(+129)	1(0)-2(0)	D/A	0	0	2	3	4	1	12.3667	0.00206354
Pp1s129_63V6	13(+2)-14(+173)	13(0)-14(0)	D/A	2	0	0	4	14	14	12.3662	0.00206398
Pp1s153_184V6	3(-224)-4(+96)	3(0)-4(0)	D/A	0	2	0	7	2	7	12.3662	0.00206398
Pp1s300_40V6	1(+584)-2(+59)	1(0)-2(0)	D/A	0	0	4	1	9	3	12.3423	0.0020888
Pp1s100_231V6	3(-13)-4(-112)	3(0)-4(0)	D/A	2	0	0	127	271	616	12.3413	0.00208986
Pp1s67_30V6	1(+79)-2(-31)	1(0)-2(0)	D/A	5	0	0	141	221	152	12.3369	0.00209449
Pp1s49_284V6	1(+1)-2(-3)	1(0)-2(0)	D/A	1	4	0	56	29	71	12.3268	0.00210509
Pp1s230_50V6	1(+2)-2(+148)	1(0)-2(0)	D/A	4	1	10	217	248	179	12.3238	0.00210823
Pp1s70_167V6	4(+1)-5(+194)	4(0)-5(0)	D/A	0	0	4	43	77	36	12.3214	0.00211078
Pp1s22_28V6	1(+135)-2(+26)	1(0)-2(0)	D/A	4	0	0	6	12	8	12.3208	0.00211137
Pp1s3_622V6	3(+1)-4(-2)	3(0)-4(0)	D/A	4	0	0	12	17	23	12.3206	0.00211162
Pp1s55_31V6	11(+122)-12(-71)	11(0)-12(0)	D/A	0	3	0	308	151	373	12.3121	0.00212061
Pp1s227_85V6	4(-63)-5(+285)	4(0)-5(0)	D/A	0	6	0	589	651	834	12.3083	0.00212467
Pp1s71_91V6	2(+278)-3(-119)	2(0)-3(0)	D/A	8	0	0	8	8	5	12.2961	0.00213762
Pp1s448_6V6	42(-37)-43(+4)	42(0)-43(0)	D/A	2	0	2	66	58	9	12.2889	0.00214531
Pp1s1_128V6	8(-117)-9(-64)	8(0)-9(0)	D/A	0	0	2	42	111	22	12.2889	0.00214534
Pp1s51_330V6	4(+1)-5(+17)	4(0)-5(0)	D/A	0	3	0	5	4	13	12.2878	0.00214655
Pp1s187_23V6	4(+2)-5(+209)	4(0)-5(0)	D/A	3	0	0	8	10	26	12.2878	0.00214655
Pp1s65_222V6	1(-73)-2(-99)	1(0)-2(0)	D/A	3	0	0	4	12	6	12.2859	0.00214854
Pp1s18_59V6	11(+296)-12(-90)	11(0)-12(0)	D/A	0	3	0	6	2	3	12.2859	0.00214854
Pp1s103_117V6	5(-59)-6(+234)	5(0)-6(0)	D/A	2	0	0	21	41	105	12.2846	0.00214995
Pp1s61_279V6	3(-52)-4(+174)	3(0)-4(0)	D/A	0	0	3	11	16	6	12.2846	0.00215
Pp1s7_326V6	5(-28)-6(-226)	5(0)-6(0)	D/A	0	0	5	49	188	90	12.2841	0.00215048
Pp1s137_191V6	14(+4)-15(+86)	14(0)-15(0)	D/A	0	3	0	9	4	9	12.284	0.00215059
Pp1s31_128V6	1(-67)-2(-33)	1(0)-2(0)	D/A	0	6	0	379	387	465	12.2791	0.00215587
Pp1s196_21V6	1(+2)-2(+44)	1(0)-2(0)	D/A	0	1	4	106	86	44	12.2695	0.00216623
Pp1s9_109V6	5(+201)-6(-42)	5(0)-6(0)	D/A	0	7	0	135	135	116	12.2674	0.0021685
Pp1s341_64V6	3(+1)-4(-2)	3(0)-4(0)	D/A	1	6	0	79	61	88	12.2619	0.00217453
Pp1s219_73V6	2(+1)-3(-2)	2(0)-3(0)	D/A	0	0	3	84	172	57	12.2614	0.00217505
Pp1s27_378V6	1(+517)-2(+1)	1(0)-2(0)	D/A	2	0	1	3	23	5	12.2377	0.00220101
Pp1s336_22V6	1(-2)-2(+1)	1(0)-2(0)	D/A	0	1	1	22	6	145	12.2357	0.00220313
Pp1s3_353V6	1(-99)-2(+1)	1(0)-2(0)	D/A	19	34	14	1484	1193	370	12.221	0.0022195
Pp1s298_69V6	3(-14)-4(-26)	3(0)-4(0)	D/A	0	2	0	0	2	13	12.2189	0.00222175
Pp1s142_144V6	4(-17)-5(+200)	4(0)-5(0)	D/A	0	0	2	146	179	47	12.2117	0.00222974
Pp1s74_61V6	2(+255)-3(-3)	2(0)-3(0)	D/A	2	6	6	7	3	2	12.2041	0.0022383
Pp1s25_336V6	10(-86)-11(+2)	10(0)-11(0)	D/A	0	0	3	142	162	68	12.2014	0.00224131
Pp1s405_38V6	2(+29)-3(+112)	2(0)-3(0)	D/A	1	0	1	9	17	1	12.1933	0.00225042
Pp1s19_316V6	3(+60)-4(+135)	3(0)-4(0)	D/A	1	2	0	19	4	22	12.1867	0.00225779
Pp1s425_12V6	7(+1)-8(+63)	7(0)-8(0)	D/A	1	15	12	119	125	96	12.1735	0.00227282
Pp1s532_5V6	11(+188)-12(+22)	11(0)-12(0)	D/A	4	0	0	17	22	34	12.1716	0.00227499
Pp1s25_204V6	3(+1)-4(-2)	3(0)-4(0)	D/A	0	2	0	24	23	134	12.1487	0.00230112
Pp1s15_16V6	1(-260)-2(-14)	1(0)-2(0)	D/A	0	6	0	348	291	280	12.1468	0.00230337
Pp1s281_9V6	3(-143)-4(+50)	3(0)-4(0)	D/A	3	0	0	20	41	48	12.1435	0.0023071
Pp1s7_47V6	3(+2)-4(+27)	3(0)-4(0)	D/A	7	0	1	67	80	73	12.1391	0.00231221
Pp1s154_62V6	2(+3)-3(+254)	2(0)-3(0)	D/A	0	4	0	11	7	12	12.139	0.00231236
Pp1s87_131V6	3(-2)-4(+1)	3(0)-4(0)	D/A	2	1	1	22	70	230	12.1364	0.00231538
Pp1s17_306V6	2(-180)-3(+221)	2(0)-3(0)	D/A	0	6	0	363	365	424	12.1356	0.00231624
Pp1s27_198V6	2(-2)-3(+1)	2(0)-3(0)	D/A	0	0	2	53	50	15	12.1239	0.00232988
Pp1s41_200V6	2(+1)-3(+487)	2(0)-3(0)	D/A	15	16	2	58	65	66	12.1216	0.00233251
Pp1s433_8V6	1(-299)-2(+216)	1(0)-2(0)	D/A	0	0	4	894	257	351	12.1196	0.00233482
Pp1s151_51V6	1(+148)-2(-19)	1(0)-2(0)	D/A	0	5	0	88	69	91	12.0905	0.00236911
Pp1s139_9V6	2(-9)-3(+175)	2(0)-3(0)	D/A	2	0	0	11	8	67	12.0696	0.00239401
Pp1s92_5V6	1(+2)-2(-2)	1(0)-2(0)	D/A	0	0	2	28	13	6	12.0665	0.0023977
Pp1s67_30V6	2(-104)-3(-17)	2(0)-3(0)	D/A	2	9	0	134337	138445	145307	12.0612	0.00240408
Pp1s44_143V6	5(-93)-6(+62)	5(0)-6(0)	D/A	0	4	0	27	23	48	12.0454	0.00242313
Pp1s51_315V6	1(-117)-2(-47)	1(0)-2(0)	D/A	2	0	0	16	26	83	12.0332	0.00243789
Pp1s83_84V6	4(-58)-5(+129)	4(0)-5(0)	D/A	0	6	0	33	29	29	12.0298	0.00244215
Pp1s22_322V6	2(-2)-3(+3)	2(0)-3(0)	D/A	5	0	4	286	331	86	12.0278	0.00244454
Pp1s69_9V6	4(-41)-5(-37)	4(0)-5(0)	D/A	0	7	0	78	113	128	12.0213	0.00245251
Pp1s28_54V6	2(+102)-3(+23)	2(0)-3(0)	D/A	3	0	0	5	19	3	12.0201	0.00245401
Pp1s24_140V6	3(+2)-4(+189)	3(0)-4(0)	D/A	0	0	3	215	155	84	12.0166	0.00245821
Pp1s55_204V6	1(-138)-2(-131)	1(0)-2(0)	D/A	0	0	3	176	528	160	12.008	0.00246891
Pp1s475_12V6	1(+1)-2(-2)	1(0)-2(0)	D/A	2	0	0	119	534	275	12.002	0.00247627
Pp1s239_45V6	9(+59)-10(+357)	9(0)-10(0)	D/A	0	3	1	52	17	51	11.9745	0.00251056
Pp1s180_120V6	1(-83)-2(-74)	1(0)-2(0)	D/A	0	3	0	146	73	174	11.9567	0.00253296
Pp1s100_243V6	18(+1)-19(-3)	18(0)-19(0)	D/A	5	0	0	32	41	41	11.9381	0.00255667
Pp1s18_77V6	4(+169)-5(-39)	4(0)-5(0)	D/A	2	0	0	45	164	140	11.922	0.00257732
Pp1s217_91V6	4(-6)-5(-86)	4(0)-5(0)	D/A	2	0	0	4	7	20	11.9181	0.00258238
Pp1s218_85V6	1(+50)-2(-154)	1(0)-2(0)	D/A	0	0	2	8	19	4	11.9159	0.00258516
Pp1s213_17V6	17(+1)-18(+83)	17(0)-18(0)	D/A	0	0	3	26	22	11	11.9007	0.00260493
Pp1s4_369V6	1(+219)-2(-273)	1(0)-2(0)	D/A	0	2	0	54	30	148	11.8873	0.00262249
Pp1s74_249V6	1(+1)-2(+400)	1(0)-2(0)	D/A	0	0	7	56	52	60	11.8642	0.00265289
Pp1s323_70V6	3(+126)-4(-33)	3(0)-4(0)	D/A	0	6	0	14	37	64	11.8632	0.0026542
Pp1s22_378V6	6(-1)-7(+1)	6(0)-7(0)	D/A	0	1	1	55	269	12	11.8572	0.00266218
Pp1s27_331V6	1(-283)-2(+482)	1(0)-2(0)	D/A	0	1	2	0	6	0	11.8525	0.00266847
Pp1s81_37V6	5(-5)-6(+102)	5(0)-6(0)	D/A	0	6	0	181	132	97	11.8457	0.00267761
Pp1s33_245V6	3(+20)-4(-10)	3(0)-4(0)	D/A	2	15	1	136	165	81	11.8256	0.00270463
Pp1s126_44V6	2(+1175)-3(+5)	2(0)-3(0)	D/A	3	0	0	3	7	6	11.8155	0.00271833
Pp1s269_30V6	17(+143)-18(-181)	17(0)-18(0)	D/A	0	3	0	7	3	6	11.8155	0.00271833
Pp1s31_339V6	5(-39)-6(-43)	5(0)-6(0)	D/A	3	0	0	6	13	13	11.8154	0.00271845
Pp1s20_16V6	11(+3)-12(+486)	11(0)-12(0)	D/A	0	6	2	43	20	15	11.8035	0.00273469
Pp1s182_93V6	1(-240)-2(+218)	1(0)-2(0)	D/A	0	3	0	1034	538	1291	11.7825	0.00276356
Pp1s336_36V6	8(-2)-9(+2)	8(0)-9(0)	D/A	3	0	0	22	29	66	11.7755	0.00277316
Pp1s311_21V6	1(+1202)-2(-62)	1(0)-2(0)	D/A	0	0	5	46	45	36	11.7712	0.00277917
Pp1s161_32V6	1(+571)-2(-82)	1(0)-2(0)	D/A	0	1	3	9	4	208	11.7678	0.00278388
Pp1s97_82V6	7(+4)-8(+80)	7(0)-8(0)	D/A	0	0	2	29	11	6	11.7656	0.00278695
Pp1s16_67V6	2(-3)-3(-99)	2(0)-3(0)	D/A	0	2	0	41	9	19	11.7636	0.00278983
Pp1s295_28V6	3(+189)-4(+1)	3(0)-4(0)	D/A	3	10	1	27	20	20	11.7631	0.00279046
Pp1s90_137V6	4(-2)-5(+1)	4(0)-5(0)	D/A	2	0	0	3	8	12	11.7612	0.00279314
Pp1s297_1V6	6(+303)-7(-159)	6(0)-7(0)	D/A	0	0	2	24	16	6	11.7612	0.00279314
Pp1s396_43V6	1(+3)-2(-3)	1(0)-2(0)	D/A	4	0	0	11	11	24	11.7453	0.00281546
Pp1s204_96V6	2(-111)-3(+112)	2(0)-3(0)	D/A	0	4	2	7	19	97	11.7405	0.00282222
Pp1s196_37V6	11(+141)-12(-12)	11(0)-12(0)	D/A	0	7	0	104	196	245	11.734	0.00283138
Pp1s8_52V6	2(-134)-3(+295)	2(0)-3(0)	D/A	0	0	2	60	13	11	11.72	0.0028512
Pp1s129_157V6	3(+5)-4(+64)	3(0)-4(0)	D/A	5	0	0	62	83	73	11.7153	0.00285801
Pp1s270_56V6	1(-138)-2(-3)	1(0)-2(0)	D/A	5	0	1	181	286	301	11.7124	0.00286209
Pp1s52_243V6	6(-22)-7(+79)	6(0)-7(0)	D/A	0	2	0	223	113	526	11.6947	0.00288756
Pp1s89_139V6	1(-33)-3(-2)	1(0)-3(0)	D/A	1	5	0	0	1	2	11.6894	0.00289517
Pp1s73_15V6	1(-112)-2(+447)	1(0)-2(0)	D/A	0	4	0	36	42	97	11.6889	0.00289595
Pp1s34_83V6	2(+502)-3(+4)	2(0)-3(0)	D/A	0	4	0	13	12	25	11.6869	0.00289877
Pp1s254_51V6	2(+2)-3(+202)	2(0)-3(0)	D/A	0	7	0	108	106	80	11.6847	0.00290206
Pp1s231_10V6	1(-51)-2(-105)	1(0)-2(0)	D/A	5	2	2	3	10	7	11.6772	0.00291285
Pp1s257_5V6	3(-2)-4(+1)	3(0)-4(0)	D/A	1	0	3	35	13	8	11.6666	0.00292839
Pp1s52_212V6	1(-260)-2(-22)	1(0)-2(0)	D/A	2	0	0	82	491	49	11.655	0.00294538
Pp1s39_118V6	1(+2)-2(+68)	1(0)-2(0)	D/A	6	1	0	39	48	54	11.6489	0.00295437
Pp1s254_1V6	3(+504)-4(+1)	3(0)-4(0)	D/A	0	0	3	20	27	11	11.6453	0.00295972
Pp1s89_265V6	1(+1)-2(-2)	1(0)-2(0)	D/A	2	0	0	5	17	16	11.6391	0.00296888
Pp1s157_62V6	1(+60)-2(+277)	1(0)-2(0)	D/A	0	4	0	17	13	24	11.6371	0.00297192
Pp1s211_126V6	23(+548)-24(-51)	23(0)-24(0)	D/A	0	0	2	66	59	19	11.6009	0.00302617
Pp1s70_228V6	2(-62)-3(+237)	2(0)-3(0)	D/A	3	0	1	15	35	54	11.5965	0.00303286
Pp1s136_71V6	1(-191)-2(+86)	1(0)-2(0)	D/A	0	2	0	322	84	230	11.5878	0.00304611
Pp1s136_71V6	1(-55)-2(-167)	1(0)-2(0)	D/A	0	2	0	322	84	230	11.5878	0.00304611
Pp1s239_18V6	3(+36)-4(+354)	3(0)-4(0)	D/A	2	1	0	63	54	438	11.5866	0.00304787
Pp1s189_118V6	1(-2)-2(+1)	1(0)-2(0)	D/A	4	9	0	85	97	134	11.5857	0.00304933
Pp1s84_50V6	1(+369)-2(-147)	1(0)-2(0)	D/A	0	3	0	8	4	9	11.5811	0.00305627
Pp1s37_48V6	1(-12)-2(-174)	1(0)-2(0)	D/A	0	0	3	61	58	28	11.5811	0.00305634
Pp1s281_17V6	4(-23)-5(-114)	4(0)-5(0)	D/A	0	0	3	17	17	8	11.5811	0.00305635
Pp1s83_247V6	1(-226)-2(+5)	1(0)-2(0)	D/A	1	7	2	2	0	3	11.5695	0.00307413
Pp1s97_169V6	4(-62)-5(-110)	4(0)-5(0)	D/A	0	0	5	46	41	35	11.5691	0.00307475
Pp1s67_30V6	1(-350)-2(-2)	1(0)-2(0)	D/A	18	32	42	141	221	152	11.5633	0.00308364
Pp1s45_277V6	1(+2)-2(+55)	1(0)-2(0)	D/A	0	3	0	151	75	167	11.553	0.00309956
Pp1s180_8V6	1(+571)-2(-225)	1(0)-2(0)	D/A	0	0	2	764	1221	303	11.5515	0.00310187
Pp1s161_31V6	2(-136)-3(+127)	2(0)-3(0)	D/A	0	2	0	29	26	141	11.5433	0.00311456
Pp1s120_28V6	1(+175)-2(-45)	1(0)-2(0)	D/A	0	6	0	23	19	16	11.5349	0.00312777
Pp1s217_30V6	1(-149)-2(-45)	1(0)-2(0)	D/A	4	0	0	183	343	229	11.53	0.00313543
Pp1s7_147V6	9(+1)-10(-2)	9(0)-10(0)	D/A	0	5	0	58	44	51	11.5285	0.00313775
Pp1s150_57V6	1(-2)-2(+1)	1(0)-2(0)	D/A	0	3	1	474	153	419	11.5214	0.00314885
Pp1s86_25V6	1(-1)-2(+1)	1(0)-2(0)	D/A	70	59	47	1785	2466	2061	11.5132	0.00316181
Pp1s41_25V6	23(+1)-24(+124)	23(0)-24(0)	D/A	0	5	0	25	19	22	11.5113	0.00316493
Pp1s143_55V6	5(+2)-6(+144)	5(0)-6(0)	D/A	0	2	0	12	2	1	11.5102	0.00316655
Pp1s124_150V6	3(+2)-4(+147)	3(0)-4(0)	D/A	2	0	0	23	42	108	11.5019	0.00317977
Pp1s15_130V6	1(+32)-2(+1365)	1(0)-2(0)	D/A	0	5	0	42	34	42	11.4963	0.00318863
Pp1s45_96V6	4(-88)-5(+75)	4(0)-5(0)	D/A	0	6	0	3	25	48	11.495	0.0031907
Pp1s31_388V6	5(+704)-6(+2)	5(0)-6(0)	D/A	0	0	2	4	22	4	11.4767	0.00322015
Pp1s33_207V6	1(-105)-2(+114)	1(0)-2(0)	D/A	0	2	0	18	4	8	11.461	0.00324548
Pp1s224_41V6	1(+533)-2(+106)	1(0)-2(0)	D/A	0	2	0	9	2	4	11.461	0.00324548
Pp1s229_62V6	1(-2)-2(+1)	1(0)-2(0)	D/A	2	0	0	8	18	34	11.4595	0.00324783
Pp1s9_474V6	1(-65)-2(+44)	1(0)-2(0)	D/A	0	2	0	8	2	5	11.4585	0.00324948
Pp1s169_16V6	7(-8)-8(-66)	7(0)-8(0)	D/A	0	2	0	15	4	11	11.4579	0.00325057
Pp1s94_133V6	4(-2)-5(+1)	4(0)-5(0)	D/A	2	1	5	5	24	119	11.4574	0.00325132
Pp1s152_5V6	3(+38)-4(+713)	3(0)-4(0)	D/A	0	0	4	9	0	3	11.4564	0.00325297
Pp1s30_191V6	3(+2)-4(-2)	3(0)-4(0)	D/A	0	0	2	280	363	99	11.4485	0.00326577
Pp1s10_144V6	15(+2)-16(-3)	15(0)-16(0)	D/A	9	0	0	32	30	13	11.4442	0.00327287
Pp1s130_43V6	11(+3)-12(+133)	11(0)-12(0)	D/A	5	0	0	11	24	3	11.4358	0.00328661
Pp1s9_382V6	1(-172)-2(+322)	1(0)-2(0)	D/A	0	3	0	37	21	51	11.4141	0.00332246
Pp1s177_132V6	19(+397)-20(+815)	19(0)-20(0)	D/A	0	12	0	2	3	1	11.4139	0.00332273
Pp1s379_42V6	1(+3)-2(+54)	1(0)-2(0)	D/A	8	16	2	294	465	8	11.4126	0.0033249
Pp1s291_53V6	5(-2)-6(+1)	5(0)-6(0)	D/A	0	0	2	183	386	88	11.3984	0.00334858
Pp1s150_114V6	2(+25)-3(+86)	2(0)-3(0)	D/A	0	0	6	449	412	425	11.3793	0.00338079
Pp1s307_65V6	3(-146)-4(+714)	3(0)-4(0)	D/A	0	1	1	4	1	22	11.3737	0.00339025
Pp1s20_72V6	1(-211)-2(+137)	1(0)-2(0)	D/A	0	1	1	171	1651	70	11.3691	0.003398
Pp1s4_75V6	2(+2)-3(+297)	2(0)-3(0)	D/A	0	7	1	52	117	203	11.369	0.00339823
Pp1s150_47V6	1(+1777)-2(+134)	1(0)-2(0)	D/A	0	4	0	35	24	39	11.3682	0.00339958
Pp1s150_47V6	1(+1983)-2(-8)	1(0)-2(0)	D/A	0	4	0	35	24	39	11.3682	0.00339958
Pp1s188_80V6	2(-28)-3(-106)	2(0)-3(0)	D/A	0	4	0	37	24	37	11.3682	0.00339965
Pp1s38_28V6	7(+80)-8(-10)	7(0)-8(0)	D/A	2	0	0	9	32	26	11.3566	0.00341939
Pp1s7_295V6	5(-43)-6(-68)	5(0)-6(0)	D/A	7	5	2	17	31	46	11.3515	0.00342803
Pp1s1_152V6	3(-266)-4(-32)	3(0)-4(0)	D/A	0	0	2	7	38	7	11.3465	0.00343671
Pp1s225_55V6	68(+1)-69(+24)	68(0)-69(0)	D/A	4	1	1	250	1043	106	11.3459	0.0034377
Pp1s327_22V6	7(+112)-8(+93)	7(0)-8(0)	D/A	0	0	4	35	45	26	11.344	0.00344105
Pp1s17_306V6	2(-37)-3(+221)	2(0)-3(0)	D/A	0	7	1	363	365	424	11.3322	0.00346135
Pp1s100_198V6	1(-127)-2(+52)	1(0)-2(0)	D/A	0	2	0	93	110	612	11.317	0.00348781
Pp1s190_39V6	1(-179)-2(+14)	1(0)-2(0)	D/A	0	2	0	475	110	231	11.3115	0.0034974
Pp1s65_274V6	16(-18)-17(-100)	16(0)-17(0)	D/A	0	3	0	4	1	0	11.3071	0.00350504
Pp1s1_243V6	2(+3)-3(+27)	2(0)-3(0)	D/A	0	2	0	105	32	100	11.2869	0.00354056
Pp1s104_14V6	1(+412)-2(+128)	1(0)-2(0)	D/A	0	2	0	25	5	7	11.2853	0.00354347
Pp1s276_75V6	2(-3)-3(+3)	2(0)-3(0)	D/A	3	2	0	38	64	177	11.2789	0.00355489
Pp1s207_101V6	4(+304)-5(-10)	4(0)-5(0)	D/A	3	0	0	107	157	286	11.2737	0.00356402
Pp1s68_123V6	4(-35)-5(+30)	4(0)-5(0)	D/A	0	3	0	74	73	228	11.2687	0.00357291
Pp1s76_188V6	4(-279)-5(-37)	4(0)-5(0)	D/A	0	3	0	24	15	38	11.2539	0.00359961
Pp1s99_59V6	1(+4)-2(-5)	1(0)-2(0)	D/A	0	7	1	196	292	433	11.2488	0.00360871
Pp1s2_324V6	2(+1)-3(+215)	2(0)-3(0)	D/A	0	0	4	26	35	20	11.2415	0.00362193
Pp1s46_272V6	4(+3)-5(-3)	4(0)-5(0)	D/A	2	0	0	8	33	18	11.2321	0.00363896
Pp1s26_33V6	1(-43)-2(-123)	1(0)-2(0)	D/A	6	0	0	159	154	164	11.229	0.00364456
Pp1s67_30V6	2(-10)-3(-44)	2(0)-3(0)	D/A	161	228	233	134337	138445	145307	11.2205	0.00366018
Pp1s13_418V6	4(+334)-5(+19)	4(0)-5(0)	D/A	3	0	0	9	13	24	11.192	0.0037126
Pp1s29_54V6	4(+1)-5(+222)	4(0)-5(0)	D/A	4	0	0	27	46	36	11.192	0.00371261
Pp1s46_106V6	6(+2)-7(-1)	6(0)-7(0)	D/A	0	1	6	26	71	38	11.1885	0.00371926
Pp1s14_433V6	1(+1)-2(-2)	1(0)-2(0)	D/A	0	0	4	920	988	629	11.178	0.00373884
Pp1s92_44V6	1(+401)-2(+1)	1(0)-2(0)	D/A	7	6	8	166	252	67	11.1777	0.0037393
Pp1s38_300V6	8(-1)-9(+145)	8(0)-9(0)	D/A	0	3	0	201	355	1253	11.1645	0.00376408
Pp1s84_218V6	2(-56)-3(+111)	2(0)-3(0)	D/A	0	0	3	19	22	10	11.1594	0.00377373
Pp1s37_117V6	13(+336)-14(+11)	13(0)-14(0)	D/A	3	0	0	51	61	148	11.157	0.00377814
Pp1s43_199V6	5(-118)-6(-47)	5(0)-6(0)	D/A	0	0	2	19	38	9	11.157	0.0037782
Pp1s230_74V6	3(+35)-4(-28)	3(0)-4(0)	D/A	0	2	0	63	15	32	11.1569	0.00377843
Pp1s133_35V6	29(-2)-30(-86)	29(0)-30(0)	D/A	0	0	2	10	9	3	11.1544	0.00378306
Pp1s6_227V6	8(+1)-9(-2)	8(0)-9(0)	D/A	0	0	2	10	9	3	11.1544	0.00378306
Pp1s183_39V6	6(+119)-7(+1029)	6(0)-7(0)	D/A	0	8	0	8	23	26	11.1539	0.00378412
Pp1s117_91V6	3(+1)-4(+86)	3(0)-4(0)	D/A	9	1	2	162	233	122	11.1391	0.00381212
Pp1s10_47V6	8(-51)-9(-31)	8(0)-9(0)	D/A	0	5	0	65	48	50	11.1372	0.00381579
Pp1s15_485V6	2(-3)-3(+2)	2(0)-3(0)	D/A	0	4	0	28	225	648	11.135	0.00382011
Pp1s165_40V6	4(-3)-5(+3)	4(0)-5(0)	D/A	12	1	6	2065	2513	1637	11.1339	0.00382206
Pp1s200_25V6	3(+169)-4(-188)	3(0)-4(0)	D/A	0	4	0	139	173	383	11.1204	0.00384804
Pp1s109_232V6	1(-41)-2(-1)	1(0)-2(0)	D/A	6	1	3	3	3	0	11.1186	0.00385151
Pp1s475_27V6	2(+112)-3(+23)	2(0)-3(0)	D/A	0	11	20	83	649	3742	11.1161	0.00385624
Pp1s57_227V6	1(+358)-2(+26)	1(0)-2(0)	D/A	4	0	0	597	646	1155	11.1157	0.00385708
Pp1s302_35V6	1(-23)-4(-3)	1(0)-4(0)	D/A	13	24	5	0	2	3	11.1024	0.00388277
Pp1s233_24V6	2(-139)-3(+3)	2(0)-3(0)	D/A	6	0	0	78	64	90	11.0805	0.00392559
Pp1s26_192V6	4(+18)-5(+177)	4(0)-5(0)	D/A	3	0	0	28	59	55	11.079	0.00392853
Pp1s97_176V6	2(-138)-3(-27)	2(0)-3(0)	D/A	2	0	0	7	22	22	11.0678	0.0039505
Pp1s79_115V6	6(+1)-7(+111)	6(0)-7(0)	D/A	0	3	0	31	48	164	11.0674	0.00395133
Pp1s44_277V6	4(-3)-5(+2)	4(0)-5(0)	D/A	0	1	7	2582	2738	2523	11.0625	0.00396102
Pp1s21_67V6	3(-2)-4(+1)	3(0)-4(0)	D/A	2	0	9	38	16	28	11.0529	0.00398011
Pp1s123_151V6	14(+935)-15(+374)	14(0)-15(0)	D/A	0	0	4	1	2	1	11.0524	0.00398113
Pp1s11_10V6	6(-71)-7(-97)	6(0)-7(0)	D/A	0	3	0	29	34	109	11.0514	0.00398307
Pp1s199_13V6	4(-48)-5(-281)	4(0)-5(0)	D/A	0	4	0	33	27	48	11.0512	0.00398339
Pp1s30_193V6	7(-2)-8(+2)	7(0)-8(0)	D/A	0	0	4	21	15	12	11.0512	0.00398356
Pp1s83_162V6	14(+1)-15(-2)	14(0)-15(0)	D/A	0	0	4	17	19	12	11.0508	0.00398421
Pp1s143_106V6	3(-20)-4(-31)	3(0)-4(0)	D/A	0	4	0	26	18	28	11.0508	0.00398425
Pp1s194_77V6	8(-38)-9(+2)	8(0)-9(0)	D/A	4	0	0	6	9	9	11.0508	0.00398429
Pp1s19_262V6	4(-42)-5(+71)	4(0)-5(0)	D/A	0	0	2	163	88	40	11.0504	0.00398503
Pp1s13_360V6	20(-24)-21(+62)	20(0)-21(0)	D/A	4	1	3	63	276	109	11.049	0.00398791
Pp1s91_92V6	1(+1)-2(-2)	1(0)-2(0)	D/A	0	1	1	10	3	66	11.0473	0.00399128
Pp1s247_40V6	2(-16)-3(+912)	2(0)-3(0)	D/A	2	0	0	11	44	25	11.046	0.00399395
Pp1s395_50V6	13(+2)-14(+1)	13(0)-14(0)	D/A	2	0	0	10	60	1	11.0372	0.00401147
Pp1s376_46V6	6(+271)-7(+6)	6(0)-7(0)	D/A	2	0	0	1	6	0	11.0372	0.00401147
Pp1s162_65V6	1(-173)-2(+142)	1(0)-2(0)	D/A	0	2	0	22	4	3	11.0317	0.00402241
Pp1s36_214V6	4(-199)-5(+108)	4(0)-5(0)	D/A	0	5	0	462	469	651	11.0283	0.00402945
Pp1s87_162V6	2(+347)-3(+795)	2(0)-3(0)	D/A	0	3	0	50	22	39	11.0062	0.00407418
Pp1s77_225V6	1(-156)-2(+101)	1(0)-2(0)	D/A	0	0	2	9	16	4	11.0047	0.00407717
Pp1s77_225V6	1(-373)-2(+45)	1(0)-2(0)	D/A	0	0	2	9	16	4	11.0047	0.00407717
Pp1s153_138V6	5(-216)-6(-60)	5(0)-6(0)	D/A	2	0	0	12	39	36	11.0029	0.00408076
Pp1s179_27V6	16(-89)-17(-29)	16(0)-17(0)	D/A	2	0	0	134	478	358	10.983	0.00412165
Pp1s14_251V6	3(-6)-4(-86)	3(0)-4(0)	D/A	2	0	0	85	164	365	10.9584	0.00417276
Pp1s442_22V6	2(-1)-3(-3)	2(0)-3(0)	D/A	0	3	1	995	5375	128	10.9515	0.00418701
Pp1s109_241V6	1(-24)-2(-124)	1(0)-2(0)	D/A	2	0	0	23	35	108	10.9511	0.00418798
Pp1s7_73V6	1(+1225)-2(+3)	1(0)-2(0)	D/A	4	2	0	8	19	20	10.9358	0.00422013
Pp1s39_422V6	4(-9)-5(-38)	4(0)-5(0)	D/A	0	6	0	918	869	776	10.9352	0.00422138
Pp1s67_30V6	1(-351)-2(-1)	1(0)-2(0)	D/A	73	66	65	141	221	152	10.9245	0.00424393
Pp1s9_16V6	1(-2)-2(+1)	1(0)-2(0)	D/A	5	9	3	1243	437	404	10.9188	0.0042561
Pp1s76_155V6	2(-78)-3(+2)	2(0)-3(0)	D/A	0	3	0	99	76	206	10.9173	0.00425927
Pp1s8_9V6	4(-40)-5(+36)	4(0)-5(0)	D/A	0	0	2	16	15	5	10.912	0.00427051
Pp1s34_31V6	13(+19)-14(+681)	13(0)-14(0)	D/A	0	2	1	2	1	0	10.905	0.00428558
Pp1s227_44V6	1(-835)-2(-3)	1(0)-2(0)	D/A	2	0	1	0	1	2	10.905	0.00428558
Pp1s28_104V6	6(-2)-7(+2)	6(0)-7(0)	D/A	0	6	0	115	143	163	10.9046	0.00428646
Pp1s34_442V6	1(+89)-2(-320)	1(0)-2(0)	D/A	0	2	1	75	12	32	10.9004	0.00429542
Pp1s53_217V6	2(-59)-3(+271)	2(0)-3(0)	D/A	7	0	2	11	15	12	10.8961	0.00430464
Pp1s216_49V6	14(+1)-15(+68)	14(0)-15(0)	D/A	7	3	4	22	56	51	10.8944	0.00430846
Pp1s4_321V6	2(+171)-3(-87)	2(0)-3(0)	D/A	0	2	0	167	173	902	10.8931	0.00431107
Pp1s53_153V6	8(+104)-9(+39)	8(0)-9(0)	D/A	0	3	0	6	2	2	10.8833	0.00433226
Pp1s316_50V6	6(+298)-7(+157)	6(0)-7(0)	D/A	0	3	0	11	4	5	10.8807	0.004338
Pp1s87_39V6	6(-91)-7(+130)	6(0)-7(0)	D/A	3	0	0	16	23	41	10.8795	0.00434064
Pp1s376_46V6	20(-71)-21(-250)	20(0)-21(0)	D/A	0	7	0	65	87	79	10.8789	0.00434183
Pp1s246_71V6	2(-2)-3(+1)	2(0)-3(0)	D/A	0	0	3	28	20	12	10.8786	0.00434258
Pp1s70_106V6	8(+42)-9(+111)	8(0)-9(0)	D/A	0	3	0	5	3	7	10.8786	0.00434258
Pp1s212_1V6	1(+205)-2(+902)	1(0)-2(0)	D/A	0	0	3	5	7	3	10.8786	0.00434258
Pp1s21_141V6	13(-214)-14(-4)	13(0)-14(0)	D/A	0	0	3	12	16	7	10.8785	0.00434285
Pp1s199_68V6	10(+59)-11(+220)	10(0)-11(0)	D/A	0	3	0	44	20	36	10.8783	0.00434321
Pp1s9_333V6	3(-32)-4(-39)	3(0)-4(0)	D/A	0	0	3	10	10	5	10.8781	0.00434355
Pp1s141_27V6	3(+2)-4(-5)	3(0)-4(0)	D/A	0	6	0	5404	3940	2234	10.8745	0.00435137
Pp1s2_609V6	1(-195)-2(+232)	1(0)-2(0)	D/A	1	1	8	676	964	757	10.8685	0.00436452
Pp1s237_14V6	2(-59)-3(-2)	2(0)-3(0)	D/A	4	0	1	228	223	685	10.8664	0.00436909
Pp1s228_25V6	1(-2)-2(+1)	1(0)-2(0)	D/A	1	1	2	770	815	124	10.8614	0.00438011
Pp1s2_238V6	9(-121)-10(+200)	9(0)-10(0)	D/A	1	11	5	17	13	9	10.8604	0.00438214
Pp1s23_341V6	8(-45)-9(+23)	8(0)-9(0)	D/A	0	2	0	15	6	22	10.8522	0.00440018
Pp1s51_78V6	2(+6)-3(-6)	2(0)-3(0)	D/A	0	0	4	96	181	94	10.8495	0.00440607
Pp1s84_243V6	6(+173)-7(+286)	6(0)-7(0)	D/A	6	0	0	137	131	134	10.8477	0.00441014
Pp1s33_172V6	1(-111)-2(+25)	1(0)-2(0)	D/A	0	7	0	189	260	240	10.8438	0.0044188
Pp1s65_5V6	1(+109)-2(+887)	1(0)-2(0)	D/A	0	5	0	13	9	8	10.8373	0.00443315
Pp1s15_70V6	1(-161)-2(+162)	1(0)-2(0)	D/A	2	19	0	604	874	127	10.8285	0.00445279
Pp1s30_191V6	6(-2)-7(+1)	6(0)-7(0)	D/A	0	2	3	185	153	49	10.8255	0.0044593
Pp1s157_44V6	2(-46)-3(-185)	2(0)-3(0)	D/A	0	0	2	969	2143	506	10.825	0.00446046
Pp1s15_441V6	2(+3)-3(-3)	2(0)-3(0)	D/A	5	0	0	94	64	155	10.8219	0.00446744
Pp1s475_12V6	3(-13)-4(+2)	3(0)-4(0)	D/A	4	3	1	65	304	165	10.8115	0.00449076
Pp1s13_212V6	6(-101)-7(-13)	6(0)-7(0)	D/A	3	11	0	90	100	78	10.8017	0.00451268
Pp1s15_409V6	1(+147)-2(+78)	1(0)-2(0)	D/A	0	2	0	234	455	2547	10.7997	0.00451725
Pp1s15_409V6	1(+93)-2(-45)	1(0)-2(0)	D/A	0	2	0	234	455	2547	10.7997	0.00451725
Pp1s136_136V6	2(-154)-3(-46)	2(0)-3(0)	D/A	0	6	0	60	53	42	10.7913	0.00453638
Pp1s114_17V6	2(-35)-3(-258)	2(0)-3(0)	D/A	0	2	0	26	8	23	10.7758	0.00457162
Pp1s47_42V6	2(+2)-3(-2)	2(0)-3(0)	D/A	0	0	4	428	421	290	10.775	0.00457337
Pp1s18_23V6	9(+3)-10(+203)	9(0)-10(0)	D/A	7	1	1	118	140	157	10.7709	0.00458278
Pp1s12_367V6	2(+88)-3(+136)	2(0)-3(0)	D/A	0	8	0	5	7	5	10.763	0.00460092
Pp1s210_89V6	2(+2)-3(+62)	2(0)-3(0)	D/A	4	0	0	91	129	137	10.7578	0.00461278
Pp1s122_170V6	8(-44)-9(-110)	8(0)-9(0)	D/A	0	0	3	45	38	21	10.7443	0.00464403
Pp1s14_358V6	9(+1)-10(+98)	9(0)-10(0)	D/A	0	0	6	76	60	71	10.7386	0.00465733
Pp1s139_2V6	3(+65)-4(-249)	3(0)-4(0)	D/A	0	5	0	58	48	53	10.7365	0.00466223
Pp1s70_203V6	1(-72)-2(+84)	1(0)-2(0)	D/A	0	0	2	26	35	10	10.7307	0.00467577
Pp1s67_100V6	4(-30)-5(+2)	4(0)-5(0)	D/A	0	6	0	26	46	62	10.7262	0.00468625
Pp1s54_189V6	13(-2)-14(+1)	13(0)-14(0)	D/A	0	0	5	105	96	87	10.7262	0.00468644
Pp1s36_236V6	5(-42)-6(-139)	5(0)-6(0)	D/A	0	0	4	39	63	35	10.7251	0.00468892
Pp1s395_51V6	3(-59)-4(-133)	3(0)-4(0)	D/A	0	3	0	42	18	29	10.7225	0.00469512
Pp1s48_226V6	11(-48)-12(-226)	11(0)-12(0)	D/A	1	1	0	3	67	7	10.7219	0.00469652
Pp1s98_141V6	1(-113)-2(+140)	1(0)-2(0)	D/A	0	7	0	88	122	111	10.7155	0.00471149
Pp1s21_222V6	2(-7)-3(-107)	2(0)-3(0)	D/A	0	5	0	134	89	71	10.6938	0.00476296
Pp1s32_330V6	1(+116)-2(+167)	1(0)-2(0)	D/A	3	0	0	74	127	164	10.6884	0.00477576
Pp1s6_11V6	8(-212)-9(+36)	8(0)-9(0)	D/A	0	5	0	160	93	54	10.6852	0.00478347
Pp1s121_135V6	2(+3)-3(-4)	2(0)-3(0)	D/A	0	3	10	382	568	504	10.6839	0.00478657
Pp1s10_351V6	1(-16)-2(-318)	1(0)-2(0)	D/A	0	0	3	601	527	287	10.6823	0.00479047
Pp1s10_351V6	1(-161)-2(+28)	1(0)-2(0)	D/A	0	0	3	601	527	287	10.6823	0.00479047
Pp1s130_191V6	4(-107)-5(-1)	4(0)-5(0)	D/A	0	0	3	136	127	67	10.6683	0.00482397
Pp1s46_42V6	1(-80)-2(-51)	1(0)-2(0)	D/A	1	0	1	108	328	2321	10.6618	0.00483982
Pp1s475_14V6	6(+1)-7(-2)	6(0)-7(0)	D/A	0	1	4	10	37	12	10.6491	0.00487061
Pp1s130_263V6	1(+30)-2(+138)	1(0)-2(0)	D/A	6	0	0	10	8	11	10.6488	0.00487125
Pp1s98_192V6	7(+1)-8(-2)	7(0)-8(0)	D/A	2	5	0	27	23	52	10.6465	0.00487683
Pp1s55_204V6	1(-2)-2(+1)	1(0)-2(0)	D/A	4	1	0	176	528	160	10.6325	0.0049111
Pp1s4_120V6	2(-3)-3(+2)	2(0)-3(0)	D/A	0	4	0	23	18	29	10.6278	0.00492267
Pp1s21_182V6	4(-1)-5(-290)	4(0)-5(0)	D/A	0	15	4	253	424	293	10.625	0.0049295
Pp1s129_28V6	1(+245)-2(+1)	1(0)-2(0)	D/A	3	10	0	33	38	36	10.6245	0.00493091
Pp1s70_167V6	8(-2)-9(+28)	8(0)-9(0)	D/A	0	7	0	113	136	107	10.6235	0.00493319
Pp1s48_155V6	9(+1)-10(+71)	9(0)-10(0)	D/A	0	0	3	37	49	22	10.6228	0.00493494
Pp1s10_153V6	2(+1)-3(-2)	2(0)-3(0)	D/A	2	0	0	52	281	32	10.62	0.00494195
Pp1s351_30V6	3(+21)-4(+119)	3(0)-4(0)	D/A	0	2	0	47	29	128	10.6169	0.00494949
Pp1s156_111V6	1(-3)-2(-1)	1(0)-2(0)	D/A	1	0	2	4	5	1	10.6161	0.0049515
Pp1s407_24V6	20(+1)-21(+118)	20(0)-21(0)	D/A	1	4	0	24	9	11	10.605	0.0049791
Pp1s159_14V6	9(+1)-10(-2)	9(0)-10(0)	D/A	1	0	3	142	161	56	10.5944	0.00500568
Pp1s22_322V6	2(-123)-3(-69)	2(0)-3(0)	D/A	4	20	7	286	331	86	10.5943	0.00500594
Pp1s266_46V6	2(-107)-3(-26)	2(0)-3(0)	D/A	2	1	0	23	82	123	10.5939	0.00500675
Pp1s475_27V6	2(-31)-3(-76)	2(0)-3(0)	D/A	0	2	0	83	649	3742	10.5844	0.00503063
Pp1s475_27V6	2(-38)-3(-259)	2(0)-3(0)	D/A	0	2	0	83	649	3742	10.5844	0.00503063
Pp1s33_338V6	10(+179)-11(-17)	10(0)-11(0)	D/A	0	5	0	26	25	31	10.5804	0.0050408
Pp1s1_561V6	10(-94)-11(+61)	10(0)-11(0)	D/A	0	0	2	1	5	1	10.5655	0.00507856
Pp1s168_33V6	10(-2)-11(+2)	10(0)-11(0)	D/A	0	2	0	5	1	1	10.5655	0.00507856
Pp1s214_86V6	2(+1)-3(-1)	2(0)-3(0)	D/A	5	1	2	120	169	371	10.5652	0.00507933
Pp1s475_19V6	4(-3)-5(+2)	4(0)-5(0)	D/A	0	2	0	5	4	19	10.5594	0.00509389
Pp1s69_37V6	1(-347)-2(+184)	1(0)-2(0)	D/A	2	0	0	4	5	19	10.5594	0.00509389
Pp1s13_192V6	6(-36)-7(-24)	6(0)-7(0)	D/A	0	6	0	23	26	26	10.5593	0.00509423
Pp1s61_5V6	3(-71)-4(+140)	3(0)-4(0)	D/A	0	4	0	11	30	75	10.5589	0.00509511
Pp1s148_48V6	1(+145)-2(+292)	1(0)-2(0)	D/A	0	3	0	14	90	333	10.5579	0.00509779
Pp1s24_7V6	3(+2)-4(+161)	3(0)-4(0)	D/A	0	2	0	21	15	69	10.5569	0.00510029
Pp1s161_50V6	1(-170)-2(+99)	1(0)-2(0)	D/A	0	2	0	9	2	3	10.5556	0.00510376
Pp1s54_23V6	2(+89)-3(-4)	2(0)-3(0)	D/A	0	2	0	17	4	7	10.5529	0.00511044
Pp1s55_141V6	8(+4)-9(-18)	8(0)-9(0)	D/A	0	2	0	9	5	21	10.5525	0.0051115
Pp1s165_13V6	1(-48)-2(-92)	1(0)-2(0)	D/A	0	2	0	13	7	29	10.5521	0.00511262
Pp1s24_129V6	1(+975)-2(+20)	1(0)-2(0)	D/A	0	2	0	45	24	99	10.552	0.00511295
Pp1s42_259V6	12(+23)-13(+447)	12(0)-13(0)	D/A	2	0	0	1	2	4	10.5511	0.00511505
Pp1s180_10V6	6(-290)-7(+272)	6(0)-7(0)	D/A	0	2	0	4	1	2	10.5511	0.00511505
Pp1s154_69V6	2(-5)-3(+9)	2(0)-3(0)	D/A	0	2	0	4	1	2	10.5511	0.00511505
Pp1s256_13V6	2(+399)-3(+101)	2(0)-3(0)	D/A	2	0	0	1	2	4	10.5511	0.00511505
Pp1s279_37V6	9(+1)-10(+176)	9(0)-10(0)	D/A	0	0	2	8	4	2	10.5511	0.00511505
Pp1s98_214V6	3(+744)-4(+3)	3(0)-4(0)	D/A	1	2	4	2	0	0	10.5511	0.00511505
Pp1s215_26V6	1(+184)-2(+71)	1(0)-2(0)	D/A	0	2	0	8	3	10	10.5488	0.00512116
Pp1s215_26V6	1(-94)-2(-90)	1(0)-2(0)	D/A	0	2	0	8	3	10	10.5488	0.00512116
Pp1s176_90V6	8(+1)-9(+385)	8(0)-9(0)	D/A	0	0	2	10	8	3	10.5488	0.00512116
Pp1s226_27V6	5(+1)-6(+28)	5(0)-6(0)	D/A	2	0	0	1	3	3	10.5485	0.00512184
Pp1s279_9V6	1(+1537)-2(+14)	1(0)-2(0)	D/A	2	0	0	1	3	3	10.5485	0.00512184
Pp1s74_73V6	2(-2)-3(+1)	2(0)-3(0)	D/A	8	12	28	1014	1063	1181	10.5372	0.00515087
Pp1s253_31V6	1(-2)-2(+1)	1(0)-2(0)	D/A	7	2	1	53	82	73	10.5298	0.00517003
Pp1s98_141V6	7(+2)-8(+447)	7(0)-8(0)	D/A	3	0	0	8	15	16	10.5267	0.00517798
Pp1s247_51V6	4(+2)-5(+154)	4(0)-5(0)	D/A	0	0	4	122	147	94	10.5242	0.00518438
Pp1s99_154V6	7(-2)-8(+1)	7(0)-8(0)	D/A	2	1	4	20	32	9	10.5072	0.00522855
Pp1s1_715V6	2(-27)-3(+63)	2(0)-3(0)	D/A	0	6	0	21	24	24	10.5035	0.00523838
Pp1s131_116V6	5(-3)-6(-7)	5(0)-6(0)	D/A	0	0	4	110	104	75	10.4922	0.00526793
Pp1s180_148V6	5(+4)-6(+146)	5(0)-6(0)	D/A	0	1	3	16	33	9	10.4839	0.00529004
Pp1s197_22V6	1(-47)-2(+167)	1(0)-2(0)	D/A	0	0	5	80	78	70	10.4704	0.00532565
Pp1s1_183V6	10(+47)-11(+106)	10(0)-11(0)	D/A	0	4	0	9	13	28	10.4695	0.00532817
Pp1s145_172V6	4(-31)-5(-5)	4(0)-5(0)	D/A	0	4	0	1341	1736	3598	10.4641	0.00534266
Pp1s419_6V6	7(+1)-8(-2)	7(0)-8(0)	D/A	79	67	147	1738	1150	2070	10.4621	0.00534804
Pp1s58_240V6	5(-110)-6(+3)	5(0)-6(0)	D/A	0	0	2	16	79	16	10.4516	0.00537617
Pp1s287_18V6	1(-1)-2(+2)	1(0)-2(0)	D/A	0	3	0	64	83	255	10.4465	0.00538967
Pp1s131_40V6	10(+161)-11(+22)	10(0)-11(0)	D/A	4	0	0	37	65	40	10.434	0.00542361
Pp1s52_31V6	3(+2)-4(+134)	3(0)-4(0)	D/A	4	0	3	129	116	27	10.4249	0.0054484
Pp1s177_34V6	3(+141)-4(-78)	3(0)-4(0)	D/A	0	3	0	65	31	54	10.4248	0.00544868
Pp1s65_279V6	14(+81)-15(+18)	14(0)-15(0)	D/A	0	4	0	25	12	9	10.4197	0.00546243
Pp1s523_8V6	1(+28)-2(+101)	1(0)-2(0)	D/A	0	0	4	10	24	12	10.4187	0.00546525
Pp1s279_34V6	6(-80)-7(-70)	6(0)-7(0)	D/A	0	4	0	168	120	172	10.4161	0.00547244
Pp1s154_32V6	2(-213)-3(+239)	2(0)-3(0)	D/A	3	0	0	6	6	17	10.4142	0.00547758
Pp1s211_14V6	5(-205)-6(-77)	5(0)-6(0)	D/A	0	3	0	15	6	8	10.4111	0.00548598
Pp1s31_349V6	3(+1)-4(+279)	3(0)-4(0)	D/A	6	2	0	69	113	87	10.4063	0.00549927
Pp1s44_277V6	6(-4)-7(+1234)	6(0)-7(0)	D/A	0	7	1	1432	1314	1183	10.4017	0.00551184
Pp1s307_62V6	19(-2)-20(+1)	19(0)-20(0)	D/A	2	0	2	7	5	1	10.4011	0.00551349
Pp1s79_221V6	3(+125)-4(-36)	3(0)-4(0)	D/A	0	5	0	72	104	161	10.3918	0.00553923
Pp1s249_64V6	8(-127)-9(+1)	8(0)-9(0)	D/A	4	0	10	83	81	83	10.3848	0.00555872
Pp1s94_39V6	1(+3)-2(+836)	1(0)-2(0)	D/A	0	0	4	14	34	17	10.3814	0.00556802
Pp1s254_3V6	1(-25)-2(-326)	1(0)-2(0)	D/A	0	1	1	129	55	1187	10.3707	0.00559785
Pp1s79_180V6	23(-60)-24(-111)	23(0)-24(0)	D/A	2	10	1	24	30	32	10.3606	0.00562638
Pp1s307_64V6	3(-117)-4(+2)	3(0)-4(0)	D/A	3	0	0	16	16	45	10.3555	0.00564056
Pp1s19_308V6	1(+107)-2(-15)	1(0)-2(0)	D/A	1	2	0	6	1	3	10.3516	0.00565166
Pp1s266_54V6	3(+153)-4(-201)	3(0)-4(0)	D/A	0	6	0	110	152	171	10.3512	0.00565288
Pp1s40_188V6	2(-2)-3(+1)	2(0)-3(0)	D/A	3	0	3	34	67	15	10.3464	0.00566633
Pp1s2_24V6	1(-5)-2(-143)	1(0)-2(0)	D/A	0	5	0	180	130	110	10.3444	0.00567215
Pp1s177_124V6	8(+1)-9(-2)	8(0)-9(0)	D/A	1	1	6	44	29	25	10.3408	0.00568223
Pp1s35_68V6	2(+103)-3(+3)	2(0)-3(0)	D/A	5	9	5	34	19	48	10.3394	0.00568639
Pp1s56_10V6	6(+2)-7(+109)	6(0)-7(0)	D/A	5	3	1	117	16	88	10.3385	0.00568896
Pp1s266_16V6	1(+158)-2(+196)	1(0)-2(0)	D/A	0	6	0	102	116	112	10.3283	0.00571785
Pp1s151_6V6	2(+2)-3(+51)	2(0)-3(0)	D/A	1	5	0	62	46	71	10.3254	0.00572623
Pp1s211_74V6	6(-2)-7(+1)	6(0)-7(0)	D/A	2	3	12	124	124	127	10.3242	0.00572966
Pp1s540_10V6	2(-140)-3(-4)	2(0)-3(0)	D/A	0	3	0	14	5	5	10.3204	0.00574067
Pp1s59_81V6	9(+404)-10(+1355)	9(0)-10(0)	D/A	3	0	0	10	20	18	10.3158	0.00575367
Pp1s186_65V6	10(+1)-11(-2)	10(0)-11(0)	D/A	1	1	4	252	405	137	10.3069	0.00577952
Pp1s27_307V6	1(+130)-2(-9)	1(0)-2(0)	D/A	2	0	0	13	8	68	10.3041	0.00578762
Pp1s27_307V6	1(-224)-2(+27)	1(0)-2(0)	D/A	2	0	0	13	8	68	10.3041	0.00578762
Pp1s1_60V6	5(+2)-6(+194)	5(0)-6(0)	D/A	3	8	2	70	57	108	10.2906	0.00582676
Pp1s149_154V6	11(+52)-12(+196)	11(0)-12(0)	D/A	2	0	0	7	16	25	10.2899	0.00582878
Pp1s7_42V6	9(+2)-10(+27)	9(0)-10(0)	D/A	0	2	7	121	107	97	10.2793	0.00585973
Pp1s21_149V6	2(-149)-3(+1)	2(0)-3(0)	D/A	0	4	0	65	39	44	10.2701	0.0058868
Pp1s217_63V6	2(-390)-3(+423)	2(0)-3(0)	D/A	0	0	2	46	30	13	10.2698	0.00588755
Pp1s135_47V6	2(+434)-3(+284)	2(0)-3(0)	D/A	0	1	3	2	0	1	10.2696	0.00588813
Pp1s95_19V6	7(+1)-8(+68)	7(0)-8(0)	D/A	5	1	0	28	44	37	10.2653	0.00590098
Pp1s14_51V6	7(-33)-8(+200)	7(0)-8(0)	D/A	0	6	0	5	6	6	10.2617	0.00591163
Pp1s5_325V6	2(+30)-3(+134)	2(0)-3(0)	D/A	0	0	2	341	471	139	10.2614	0.00591255
Pp1s1_526V6	9(+1)-10(-3)	9(0)-10(0)	D/A	0	0	4	841	725	561	10.2566	0.00592662
Pp1s249_22V6	3(-19)-4(+57)	3(0)-4(0)	D/A	0	3	0	348	167	283	10.2553	0.00593034
Pp1s81_129V6	8(+2)-9(+219)	8(0)-9(0)	D/A	1	2	0	15	2	3	10.2548	0.00593185
Pp1s193_49V6	1(-68)-2(-33)	1(0)-2(0)	D/A	0	0	3	39	29	18	10.2537	0.00593535
Pp1s54_81V6	20(+3)-21(+26)	20(0)-21(0)	D/A	0	3	0	15	9	19	10.2535	0.00593573
Pp1s141_147V6	3(+3)-4(-3)	3(0)-4(0)	D/A	2	0	0	12	51	0	10.2344	0.00599274
Pp1s281_108V6	18(-30)-19(+3)	18(0)-19(0)	D/A	0	7	3	103	67	31	10.2341	0.0059937
Pp1s19_13V6	1(-208)-2(+69)	1(0)-2(0)	D/A	3	0	1	937	651	4371	10.2151	0.006051
Pp1s75_56V6	5(+1)-6(+81)	5(0)-6(0)	D/A	3	0	0	63	77	160	10.2109	0.00606363
Pp1s3_459V6	5(-57)-6(-208)	5(0)-6(0)	D/A	0	5	0	242	281	377	10.21	0.0060662
Pp1s70_208V6	1(-98)-2(-116)	1(0)-2(0)	D/A	0	5	0	7	10	15	10.1975	0.00610434
Pp1s19_236V6	1(+100)-2(+197)	1(0)-2(0)	D/A	3	0	2	1	4	1	10.1971	0.00610572
Pp1s104_16V6	3(-5)-4(+114)	3(0)-4(0)	D/A	0	6	6	61	36	34	10.1915	0.00612266
Pp1s359_29V6	1(+296)-2(+412)	1(0)-2(0)	D/A	0	2	0	14	31	165	10.1907	0.00612522
Pp1s298_65V6	1(+608)-2(+320)	1(0)-2(0)	D/A	3	0	0	4	4	11	10.1796	0.0061592
Pp1s291_42V6	1(-11)-2(+67)	1(0)-2(0)	D/A	0	6	0	87	127	144	10.1784	0.00616283
Pp1s4_113V6	1(+1)-2(-1)	1(0)-2(0)	D/A	27	58	65	4137	5611	4865	10.1779	0.00616448
Pp1s295_55V6	6(-1)-7(+15)	6(0)-7(0)	D/A	0	3	0	31	12	14	10.1778	0.00616466
Pp1s141_116V6	2(+2)-3(+138)	2(0)-3(0)	D/A	1	5	2	96	36	55	10.1761	0.00616995
Pp1s341_39V6	2(+2)-3(+173)	2(0)-3(0)	D/A	9	6	4	0	0	3	10.1759	0.00617076
Pp1s174_92V6	29(-16)-30(+455)	29(0)-30(0)	D/A	7	7	1	51	35	73	10.1695	0.00619038
Pp1s182_81V6	1(+2)-2(-3)	1(0)-2(0)	D/A	0	1	1	51	23	489	10.1571	0.00622883
Pp1s353_7V6	1(-100)-2(-79)	1(0)-2(0)	D/A	0	6	0	61	81	86	10.1544	0.00623738
Pp1s1_497V6	9(-85)-10(+144)	9(0)-10(0)	D/A	0	0	2	38	14	9	10.1503	0.00625004
Pp1s15_388V6	6(+207)-7(+2)	6(0)-7(0)	D/A	0	0	3	84	118	54	10.1496	0.00625222
Pp1s31_130V6	4(+14)-5(+173)	4(0)-5(0)	D/A	2	0	0	63	111	253	10.1484	0.00625612
Pp1s54_157V6	2(-2)-3(+2)	2(0)-3(0)	D/A	0	1	6	718	745	630	10.1449	0.00626715
Pp1s188_30V6	3(-151)-4(+2)	3(0)-4(0)	D/A	4	0	0	42	49	67	10.1444	0.00626875
Pp1s422_8V6	6(+75)-7(+2)	6(0)-7(0)	D/A	2	0	0	424	776	1670	10.1317	0.00630869
Pp1s81_38V6	2(+22)-3(+188)	2(0)-3(0)	D/A	0	0	4	10	1	4	10.125	0.00632972
Pp1s347_19V6	2(-12)-3(+65)	2(0)-3(0)	D/A	0	2	0	3	220	0	10.1227	0.00633687
Pp1s141_45V6	2(+122)-3(-3)	2(0)-3(0)	D/A	0	0	3	44	53	26	10.1213	0.00634151
Pp1s497_6V6	4(-28)-5(-86)	4(0)-5(0)	D/A	0	0	2	20	3	4	10.1198	0.00634628
Pp1s446_18V6	10(-1)-11(+285)	10(0)-11(0)	D/A	0	0	4	51	84	49	10.119	0.00634887
Pp1s52_33V6	3(+2)-4(+90)	3(0)-4(0)	D/A	0	5	1	80	38	23	10.115	0.00636159
Pp1s61_265V6	2(-14)-3(-247)	2(0)-3(0)	D/A	0	0	2	96	48	25	10.1149	0.00636171
Pp1s142_86V6	1(-91)-2(+870)	1(0)-2(0)	D/A	0	3	0	26	11	15	10.1125	0.00636928
Pp1s198_9V6	3(+1)-4(-2)	3(0)-4(0)	D/A	7	3	2	70	189	71	10.1088	0.00638113
Pp1s214_61V6	11(+1)-12(-2)	11(0)-12(0)	D/A	3	0	0	190	655	50	10.1086	0.00638195
Pp1s245_98V6	1(+1)-2(-3)	1(0)-2(0)	D/A	3	2	9	37	112	61	10.1024	0.00640166
Pp1s134_40V6	1(+156)-2(+286)	1(0)-2(0)	D/A	0	4	0	8	4	3	10.1021	0.00640266
Pp1s4_235V6	1(+76)-2(-63)	1(0)-2(0)	D/A	1	0	3	218	273	95	10.1013	0.00640517
Pp1s22_269V6	3(-166)-4(-2)	3(0)-4(0)	D/A	4	0	0	24	21	45	10.1007	0.00640715
Pp1s65_139V6	1(+1)-2(+235)	1(0)-2(0)	D/A	0	0	2	17	6	4	10.1004	0.00640805
Pp1s387_1V6	13(+2)-14(+185)	13(0)-14(0)	D/A	4	0	0	4	4	7	10.0997	0.00641015
Pp1s137_118V6	7(-54)-8(-24)	7(0)-8(0)	D/A	0	0	4	5	6	4	10.0988	0.00641315
Pp1s243_69V6	1(-12)-2(-7)	1(0)-2(0)	D/A	0	0	2	7	16	4	10.0979	0.00641597
Pp1s98_185V6	4(+2)-5(+130)	4(0)-5(0)	D/A	0	5	0	150	95	57	10.0975	0.00641747
Pp1s15_393V6	10(-3)-11(+2)	10(0)-11(0)	D/A	2	0	0	8	17	29	10.0956	0.00642335
Pp1s169_91V6	1(-146)-2(+108)	1(0)-2(0)	D/A	5	0	0	555	610	599	10.0919	0.00643538
Pp1s185_118V6	2(+1)-3(-2)	2(0)-3(0)	D/A	0	5	3	83	81	266	10.0873	0.00645032
Pp1s13_289V6	2(+380)-3(+454)	2(0)-3(0)	D/A	0	3	0	69	39	76	10.0851	0.00645716
Pp1s78_211V6	1(-2)-2(+1)	1(0)-2(0)	D/A	4	0	0	39	55	52	10.0743	0.00649223
Pp1s42_152V6	1(+2)-2(+127)	1(0)-2(0)	D/A	0	1	7	50	59	56	10.0734	0.00649512
Pp1s27_188V6	1(-257)-2(+368)	1(0)-2(0)	D/A	0	5	0	29	23	21	10.0707	0.00650385
Pp1s149_137V6	2(+1)-3(-147)	2(0)-3(0)	D/A	0	0	5	179	179	165	10.0502	0.00657104
Pp1s431_23V6	10(+454)-11(+25)	10(0)-11(0)	D/A	4	0	0	19	28	24	10.0487	0.00657596
Pp1s156_64V6	6(+67)-7(+221)	6(0)-7(0)	D/A	0	5	0	2	6	11	10.0459	0.00658491
Pp1s1_526V6	8(+119)-9(+2)	8(0)-9(0)	D/A	0	6	0	566	597	506	10.0429	0.00659511
Pp1s73_34V6	8(-105)-9(+17)	8(0)-9(0)	D/A	0	3	0	26	10	11	10.0378	0.00661196
Pp1s372_10V6	1(+1)-2(-2)	1(0)-2(0)	D/A	1	2	7	904	1170	733	10.0346	0.00662252
Pp1s41_304V6	2(+123)-3(+20)	2(0)-3(0)	D/A	0	1	6	769	709	644	10.0326	0.00662892
Pp1s75_172V6	1(+348)-2(+111)	1(0)-2(0)	D/A	3	0	0	23	60	25	10.0256	0.0066521
Pp1s37_111V6	1(+23)-2(+225)	1(0)-2(0)	D/A	0	3	0	156	167	461	10.0246	0.00665554
Pp1s33_144V6	10(-79)-11(-43)	10(0)-11(0)	D/A	0	4	0	72	63	100	10.0235	0.00665926
Pp1s61_216V6	1(+2)-2(+113)	1(0)-2(0)	D/A	1	6	0	65	41	30	10.02	0.00667077
Pp1s51_307V6	4(-104)-5(+62)	4(0)-5(0)	D/A	0	5	0	295	302	358	10.0145	0.00668931
Pp1s40_17V6	1(+422)-2(+320)	1(0)-2(0)	D/A	0	2	0	32	23	99	10.0029	0.00672832
Pp1s43_120V6	1(-62)-2(+27)	1(0)-2(0)	D/A	0	3	1	52	94	442	9.98324	0.00679466
Pp1s47_88V6	3(-3)-4(-2)	3(0)-4(0)	D/A	0	0	2	864	1080	342	9.97476	0.00682353
Pp1s277_39V6	3(+1)-4(+205)	3(0)-4(0)	D/A	0	0	5	13	15	13	9.97404	0.00682596
Pp1s155_1V6	1(+1)-2(-1)	1(0)-2(0)	D/A	2	0	0	142	359	448	9.97273	0.00683044
Pp1s179_15V6	1(-31)-2(-162)	1(0)-2(0)	D/A	0	0	6	2407	3333	3219	9.97064	0.0068376
Pp1s220_89V6	1(+22)-2(+87)	1(0)-2(0)	D/A	0	5	0	266	231	231	9.96284	0.00686431
Pp1s160_118V6	11(+2)-12(-15)	11(0)-12(0)	D/A	0	0	5	45	71	54	9.9472	0.00691821
Pp1s245_103V6	3(-254)-4(+21)	3(0)-4(0)	D/A	0	7	0	106	87	26	9.94579	0.00692306
Pp1s234_5V6	5(+745)-6(+200)	5(0)-6(0)	D/A	0	0	7	9	35	29	9.94539	0.00692447
Pp1s22_329V6	8(-14)-9(-31)	8(0)-9(0)	D/A	3	0	0	6	15	7	9.94333	0.00693159
Pp1s99_12V6	24(-3)-25(+2)	24(0)-25(0)	D/A	0	4	0	34	24	31	9.94005	0.00694297
Pp1s154_18V6	2(+35)-3(+152)	2(0)-3(0)	D/A	0	5	0	13	21	32	9.92362	0.00700025
Pp1s126_79V6	4(+23)-5(+1)	4(0)-5(0)	D/A	1	7	5	12	6	6	9.92308	0.00700215
Pp1s132_26V6	4(+1)-5(+15)	4(0)-5(0)	D/A	1	4	3	42	15	58	9.9062	0.00706149
Pp1s98_235V6	1(-41)-2(-167)	1(0)-2(0)	D/A	3	0	0	23	64	20	9.90618	0.00706155
Pp1s402_22V6	3(+123)-4(-65)	3(0)-4(0)	D/A	2	0	0	45	83	171	9.90513	0.00706526
Pp1s14_321V6	8(+2)-9(-3)	8(0)-9(0)	D/A	0	5	0	36	36	41	9.90215	0.0070758
Pp1s3_490V6	4(-132)-5(-79)	4(0)-5(0)	D/A	0	3	0	20	31	93	9.89185	0.00711232
Pp1s13_116V6	3(+2)-4(+301)	3(0)-4(0)	D/A	0	0	2	52	72	22	9.8881	0.0071257
Pp1s33_389V6	1(-275)-2(+1)	1(0)-2(0)	D/A	0	2	0	170	168	775	9.88174	0.00714837
Pp1s33_389V6	1(-55)-2(-313)	1(0)-2(0)	D/A	0	2	0	170	168	775	9.88174	0.00714837
Pp1s204_30V6	4(+110)-5(+73)	4(0)-5(0)	D/A	0	0	2	33	12	8	9.87283	0.00718029
Pp1s351_46V6	5(+2)-6(+103)	5(0)-6(0)	D/A	0	0	3	22	69	25	9.87173	0.00718424
Pp1s174_60V6	1(+3)-2(-3)	1(0)-2(0)	D/A	0	0	4	1064	1290	876	9.85972	0.00722751
Pp1s223_23V6	2(+505)-3(+669)	2(0)-3(0)	D/A	0	6	0	46	38	21	9.85589	0.00724137
Pp1s190_76V6	4(-111)-5(-88)	4(0)-5(0)	D/A	0	0	2	23	78	18	9.85065	0.00726035
Pp1s324_16V6	2(-36)-3(-38)	2(0)-3(0)	D/A	4	0	0	44	51	67	9.83929	0.00730171
Pp1s126_5V6	1(+66)-2(+1)	1(0)-2(0)	D/A	0	5	0	16	16	18	9.83539	0.00731597
Pp1s152_124V6	1(+135)-2(+263)	1(0)-2(0)	D/A	2	0	3	39	15	8	9.83143	0.00733046
Pp1s252_87V6	3(-2)-4(+196)	3(0)-4(0)	D/A	0	0	2	21	7	5	9.82857	0.00734096
Pp1s39_129V6	2(+23)-3(+159)	2(0)-3(0)	D/A	6	0	0	58	46	56	9.82802	0.007343
Pp1s439_14V6	2(-157)-3(-26)	2(0)-3(0)	D/A	0	3	0	20	8	9	9.82644	0.00734878
Pp1s312_37V6	4(-47)-5(+1051)	4(0)-5(0)	D/A	0	3	0	9	8	20	9.82644	0.00734878
Pp1s15_114V6	1(+99)-2(+131)	1(0)-2(0)	D/A	0	7	0	1	2	2	9.82431	0.00735663
Pp1s108_107V6	2(-69)-3(-61)	2(0)-3(0)	D/A	0	3	0	41	24	46	9.82381	0.00735844
Pp1s82_153V6	2(+249)-3(+288)	2(0)-3(0)	D/A	2	0	0	5	17	11	9.82246	0.00736343
Pp1s24_254V6	5(+253)-6(+20)	5(0)-6(0)	D/A	0	0	2	17	11	5	9.82246	0.00736343
Pp1s179_15V6	2(+76)-3(-44)	2(0)-3(0)	D/A	0	0	5	2264	2901	2434	9.82121	0.00736803
Pp1s143_157V6	5(+2)-6(-2)	5(0)-6(0)	D/A	2	0	0	227	1175	87	9.80987	0.00740994
Pp1s2_738V6	1(+87)-2(+71)	1(0)-2(0)	D/A	0	1	2	37	30	8	9.80976	0.00741032
Pp1s31_257V6	1(-8)-2(+97)	1(0)-2(0)	D/A	0	5	0	321	301	317	9.80941	0.00741165
Pp1s134_145V6	1(+4)-2(+304)	1(0)-2(0)	D/A	1	3	0	103	30	51	9.80792	0.00741714
Pp1s61_216V6	1(+2)-2(+169)	1(0)-2(0)	D/A	1	7	1	65	41	30	9.7958	0.00746223
Pp1s67_30V6	2(-83)-3(-72)	2(0)-3(0)	D/A	11	32	22	134337	138445	145307	9.79315	0.00747214
Pp1s123_136V6	8(+46)-9(-138)	8(0)-9(0)	D/A	0	5	0	105	112	132	9.79259	0.00747423
Pp1s237_11V6	15(-4)-16(+4)	15(0)-16(0)	D/A	2	0	0	19	27	79	9.78996	0.00748406
Pp1s223_97V6	4(+113)-5(-6)	4(0)-5(0)	D/A	0	3	0	20	18	45	9.78748	0.00749334
Pp1s147_89V6	4(-68)-5(-7)	4(0)-5(0)	D/A	0	3	0	240	198	475	9.78664	0.00749648
Pp1s350_5V6	1(-44)-2(+435)	1(0)-2(0)	D/A	0	5	0	14827	14674	16201	9.78485	0.00750319
Pp1s70_202V6	4(-28)-5(+284)	4(0)-5(0)	D/A	0	4	0	19	21	37	9.78286	0.00751068
Pp1s18_130V6	2(+2)-3(+222)	2(0)-3(0)	D/A	2	5	9	15	57	22	9.7741	0.00754363
Pp1s271_50V6	6(+2)-7(+53)	6(0)-7(0)	D/A	2	0	1	17	63	81	9.76954	0.00756088
Pp1s422_8V6	7(-4)-8(+2)	7(0)-8(0)	D/A	2	20	20	369	750	1640	9.76908	0.0075626
Pp1s342_16V6	2(+1)-3(-2)	2(0)-3(0)	D/A	3	2	0	14	68	26	9.76726	0.00756947
Pp1s336_10V6	9(-2)-10(+1)	9(0)-10(0)	D/A	3	6	3	23	68	5	9.76573	0.00757528
Pp1s402_25V6	19(+1)-20(-2)	19(0)-20(0)	D/A	0	0	4	78	196	103	9.75968	0.00759821
Pp1s221_75V6	2(-7)-3(+512)	2(0)-3(0)	D/A	3	0	0	10	11	25	9.75632	0.00761101
Pp1s298_59V6	3(-157)-4(+550)	3(0)-4(0)	D/A	3	0	0	5	7	11	9.7543	0.00761869
Pp1s414_2V6	1(-14)-2(+12)	1(0)-2(0)	D/A	3	0	0	5	10	8	9.75367	0.00762109
Pp1s241_59V6	6(+1)-7(+314)	6(0)-7(0)	D/A	0	2	0	33	9	17	9.74309	0.0076615
Pp1s131_154V6	1(+453)-2(-420)	1(0)-2(0)	D/A	1	0	1	99	433	1795	9.7358	0.00768951
Pp1s281_7V6	1(+1)-2(+576)	1(0)-2(0)	D/A	5	0	0	299	359	270	9.73311	0.00769983
Pp1s41_174V6	4(+2)-5(+81)	4(0)-5(0)	D/A	0	3	0	25	17	36	9.72093	0.00774687
Pp1s43_48V6	1(+230)-2(+1)	1(0)-2(0)	D/A	0	0	6	205	303	292	9.71864	0.00775576
Pp1s250_10V6	2(-68)-3(+97)	2(0)-3(0)	D/A	0	4	0	257	251	408	9.71632	0.00776477
Pp1s42_142V6	1(-93)-2(+683)	1(0)-2(0)	D/A	0	3	0	57	29	47	9.71484	0.0077705
Pp1s39_352V6	1(-38)-2(-53)	1(0)-2(0)	D/A	0	0	2	104	101	37	9.71336	0.00777626
Pp1s292_42V6	1(-56)-2(-85)	1(0)-2(0)	D/A	0	4	0	188	145	196	9.71132	0.0077842
Pp1s199_45V6	7(-28)-8(+3)	7(0)-8(0)	D/A	2	0	1	11	23	71	9.7085	0.00779519
Pp1s291_53V6	1(-1)-2(+192)	1(0)-2(0)	D/A	3	0	0	256	673	244	9.70743	0.00779934
Pp1s109_205V6	16(+227)-17(-6)	16(0)-17(0)	D/A	0	5	0	178	163	164	9.70638	0.00780346
Pp1s65_9V6	1(-143)-2(+291)	1(0)-2(0)	D/A	0	0	3	253	252	141	9.70163	0.00782201
Pp1s271_98V6	1(-144)-2(-34)	1(0)-2(0)	D/A	0	4	0	544	464	683	9.69671	0.00784126
Pp1s94_22V6	6(-2)-7(+162)	6(0)-7(0)	D/A	0	1	4	111	172	79	9.69485	0.00784857
Pp1s69_246V6	1(-98)-2(+157)	1(0)-2(0)	D/A	0	0	3	6	19	7	9.67907	0.00791072
Pp1s122_165V6	3(-1)-4(+1)	3(0)-4(0)	D/A	3	0	1	28	24	119	9.67378	0.00793167
Pp1s314_45V6	9(+1)-10(+121)	9(0)-10(0)	D/A	0	0	3	21	29	14	9.67356	0.00793254
Pp1s319_45V6	2(+231)-3(+1)	2(0)-3(0)	D/A	3	0	0	7	12	13	9.67317	0.00793411
Pp1s133_10V6	1(+2)-2(+802)	1(0)-2(0)	D/A	6	3	4	111	56	14	9.66532	0.00796531
Pp1s21_269V6	5(-3)-6(+2)	5(0)-6(0)	D/A	11	8	2	1171	1679	1624	9.66	0.00798654
Pp1s102_139V6	4(+2)-5(+186)	4(0)-5(0)	D/A	7	1	0	308	379	202	9.65574	0.00800356
Pp1s156_36V6	1(-17)-2(-127)	1(0)-2(0)	D/A	0	0	2	4	18	4	9.65429	0.00800934
Pp1s156_36V6	1(-18)-2(+12)	1(0)-2(0)	D/A	0	0	2	4	18	4	9.65429	0.00800934
Pp1s447_16V6	1(-108)-2(+389)	1(0)-2(0)	D/A	0	5	0	18	23	30	9.65327	0.00801343
Pp1s83_4V6	27(+102)-28(+27)	27(0)-28(0)	D/A	6	0	0	162	169	111	9.65293	0.00801478
Pp1s51_262V6	6(+247)-7(+746)	6(0)-7(0)	D/A	0	3	0	42	16	15	9.65267	0.00801584
Pp1s238_60V6	1(-132)-2(-146)	1(0)-2(0)	D/A	0	0	2	682	1162	335	9.64937	0.00802908
Pp1s215_7V6	1(+1083)-2(+259)	1(0)-2(0)	D/A	4	0	2	3	1	13	9.64876	0.00803153
Pp1s403_8V6	1(-270)-2(+178)	1(0)-2(0)	D/A	0	6	0	19	22	19	9.64596	0.00804277
Pp1s31_299V6	5(+283)-6(+180)	5(0)-6(0)	D/A	0	0	2	8	3	2	9.64527	0.00804558
Pp1s133_127V6	4(+39)-5(+2)	4(0)-5(0)	D/A	2	0	0	2	3	8	9.64527	0.00804558
Pp1s180_25V6	1(+24)-2(-93)	1(0)-2(0)	D/A	0	2	0	8	2	3	9.64527	0.00804558
Pp1s16_337V6	4(-118)-5(+42)	4(0)-5(0)	D/A	0	4	0	25	27	46	9.64157	0.00806047
Pp1s96_157V6	7(+414)-8(+227)	7(0)-8(0)	D/A	0	2	2	20	37	5	9.63993	0.00806708
Pp1s31_291V6	1(+891)-2(+347)	1(0)-2(0)	D/A	0	0	2	12	10	4	9.63985	0.0080674
Pp1s329_23V6	7(-3)-8(+1)	7(0)-8(0)	D/A	0	2	0	10	4	12	9.63985	0.0080674
Pp1s2_766V6	1(-3)-2(+459)	1(0)-2(0)	D/A	0	0	5	13	12	12	9.63512	0.00808649
Pp1s100_36V6	1(+1)-2(-1)	1(0)-2(0)	D/A	3	0	0	70	153	96	9.63386	0.00809157
Pp1s44_114V6	2(+74)-3(-41)	2(0)-3(0)	D/A	1	4	8	1284	1107	846	9.62972	0.00810835
Pp1s83_246V6	1(-139)-2(+281)	1(0)-2(0)	D/A	0	1	1	42	32	673	9.62932	0.00811
Pp1s269_10V6	2(-182)-3(+196)	2(0)-3(0)	D/A	3	0	0	9	15	17	9.62858	0.00811299
Pp1s407_1V6	2(+377)-3(+41)	2(0)-3(0)	D/A	0	0	4	23	40	24	9.62371	0.00813277
Pp1s322_28V6	4(+68)-5(+123)	4(0)-5(0)	D/A	0	6	0	99	143	147	9.60578	0.008206
Pp1s214_61V6	12(-71)-13(-138)	12(0)-13(0)	D/A	0	1	1	111	377	22	9.60502	0.0082091
Pp1s351_44V6	5(-80)-6(+419)	5(0)-6(0)	D/A	1	0	2	195	225	51	9.60242	0.00821981
Pp1s92_5V6	1(-3)-2(+2)	1(0)-2(0)	D/A	0	4	0	28	13	6	9.59554	0.00824812
Pp1s67_242V6	2(-84)-3(+214)	2(0)-3(0)	D/A	0	5	0	76	54	36	9.59227	0.00826162
Pp1s51_202V6	1(+176)-2(-78)	1(0)-2(0)	D/A	0	3	0	55	37	76	9.58672	0.00828456
Pp1s203_96V6	5(+1)-6(-2)	5(0)-6(0)	D/A	0	2	1	11	21	1	9.58249	0.00830212
Pp1s195_4V6	17(+1)-18(-2)	17(0)-18(0)	D/A	2	0	0	15	43	39	9.57913	0.00831605
Pp1s231_69V6	8(-55)-9(+3)	8(0)-9(0)	D/A	0	3	1	29	14	41	9.5775	0.00832286
Pp1s21_270V6	9(+1)-10(-2)	9(0)-10(0)	D/A	0	3	1	66	79	334	9.57715	0.0083243
Pp1s112_229V6	14(-115)-15(+123)	14(0)-15(0)	D/A	0	0	2	164	295	84	9.57666	0.00832634
Pp1s147_2V6	1(-48)-2(+3)	1(0)-2(0)	D/A	6	0	2	210	239	331	9.57567	0.00833049
Pp1s59_188V6	2(-115)-3(+45)	2(0)-3(0)	D/A	0	0	3	915	846	498	9.57397	0.00833757
Pp1s543_3V6	6(-2)-7(+2)	6(0)-7(0)	D/A	0	2	0	173	52	111	9.57084	0.00835062
Pp1s43_210V6	1(-20)-2(-225)	1(0)-2(0)	D/A	0	5	0	110	130	159	9.56772	0.00836366
Pp1s33_329V6	3(+1)-4(+80)	3(0)-4(0)	D/A	0	4	0	50	41	57	9.56468	0.00837637
Pp1s245_103V6	1(+1)-2(+63)	1(0)-2(0)	D/A	1	1	5	173	139	91	9.56329	0.00838219
Pp1s98_175V6	2(-133)-3(-119)	2(0)-3(0)	D/A	0	0	3	13	47	17	9.5626	0.00838509
Pp1s265_52V6	4(-9)-5(-167)	4(0)-5(0)	D/A	0	5	0	868	824	836	9.56123	0.00839084
Pp1s129_193V6	1(-3)-2(+3)	1(0)-2(0)	D/A	1	1	0	1	16	6	9.55516	0.00841635
Pp1s222_75V6	2(-2)-3(+1)	2(0)-3(0)	D/A	1	0	6	56	92	68	9.55261	0.00842706
Pp1s419_7V6	8(-253)-9(+35)	8(0)-9(0)	D/A	1	4	2	11	4	11	9.54545	0.00845728
Pp1s31_257V6	3(+3)-4(+112)	3(0)-4(0)	D/A	0	2	4	104	67	41	9.54079	0.00847704
Pp1s5_276V6	8(-16)-9(+149)	8(0)-9(0)	D/A	0	0	2	23	26	9	9.53877	0.00848558
Pp1s162_83V6	4(-25)-5(-41)	4(0)-5(0)	D/A	0	6	0	1396	1645	1414	9.5353	0.00850033
Pp1s199_45V6	7(-26)-8(+1)	7(0)-8(0)	D/A	0	4	1	11	23	71	9.53094	0.00851887
Pp1s52_116V6	1(-57)-2(+29)	1(0)-2(0)	D/A	0	7	0	1953	2862	2217	9.53081	0.00851942
Pp1s196_28V6	3(+251)-4(+99)	3(0)-4(0)	D/A	0	4	0	176	105	97	9.52868	0.00852853
Pp1s196_28V6	3(-116)-4(+343)	3(0)-4(0)	D/A	0	4	0	176	105	97	9.52868	0.00852853
Pp1s201_75V6	1(-2)-2(+1)	1(0)-2(0)	D/A	0	0	2	52	35	16	9.52693	0.008536
Pp1s70_67V6	2(+2)-3(+31)	2(0)-3(0)	D/A	7	2	2	83	179	78	9.52332	0.00855139
Pp1s79_23V6	1(+39)-2(+375)	1(0)-2(0)	D/A	0	5	1	100	97	164	9.51944	0.00856803
Pp1s34_112V6	1(-70)-2(+173)	1(0)-2(0)	D/A	0	5	0	29	34	41	9.51766	0.00857565
Pp1s141_97V6	3(-2)-4(+1)	3(0)-4(0)	D/A	0	2	0	40	14	36	9.5099	0.00860896
Pp1s63_161V6	1(-2)-2(+1)	1(0)-2(0)	D/A	5	18	7	1052	970	812	9.49932	0.00865464
Pp1s61_5V6	2(-54)-3(+34)	2(0)-3(0)	D/A	0	3	0	12	32	100	9.49825	0.00865927
Pp1s2_368V6	3(+2)-4(+497)	3(0)-4(0)	D/A	8	0	1	58	50	42	9.48447	0.00871914
Pp1s392_46V6	1(-81)-2(+721)	1(0)-2(0)	D/A	0	3	0	5	2	2	9.47594	0.00875641
Pp1s147_121V6	10(+152)-11(+256)	10(0)-11(0)	D/A	0	3	0	5	2	2	9.47594	0.00875641
Pp1s117_83V6	6(-151)-7(+1)	6(0)-7(0)	D/A	4	0	0	58	74	76	9.47495	0.00876074
Pp1s7_190V6	5(-2)-6(+1)	5(0)-6(0)	D/A	3	0	0	46	54	107	9.47427	0.0087637
Pp1s12_126V6	4(-6)-5(+5)	4(0)-5(0)	D/A	0	0	5	314	772	530	9.47285	0.00876995
Pp1s79_94V6	6(+31)-7(+175)	6(0)-7(0)	D/A	0	3	0	11	6	10	9.47236	0.0087721
Pp1s184_111V6	2(+1)-3(+170)	2(0)-3(0)	D/A	31	22	30	837	1045	616	9.46648	0.00879792
Pp1s20_111V6	4(+2)-5(-3)	4(0)-5(0)	D/A	3	0	0	195	386	296	9.4654	0.00880268
Pp1s63_161V6	1(-19)-2(+294)	1(0)-2(0)	D/A	6	0	0	1052	970	812	9.45244	0.00885991
Pp1s12_194V6	1(+33)-2(+182)	1(0)-2(0)	D/A	0	0	4	48	68	45	9.44325	0.00890069
Pp1s51_161V6	1(+214)-2(+1218)	1(0)-2(0)	D/A	2	0	6	35	29	24	9.44167	0.00890776
Pp1s99_158V6	9(+1)-10(-2)	9(0)-10(0)	D/A	0	0	2	103	91	36	9.4378	0.00892499
Pp1s138_43V6	1(-110)-2(+127)	1(0)-2(0)	D/A	1	1	2	14	41	5	9.43728	0.0089273
Pp1s33_164V6	8(-8)-9(-71)	8(0)-9(0)	D/A	0	0	3	72	43	33	9.43082	0.00895621
Pp1s2_415V6	1(+1)-2(-2)	1(0)-2(0)	D/A	25	17	14	165	134	244	9.43028	0.00895862
Pp1s395_22V6	1(-156)-2(+555)	1(0)-2(0)	D/A	3	0	0	64	78	145	9.42999	0.00895992
Pp1s18_77V6	1(+90)-2(+94)	1(0)-2(0)	D/A	2	0	0	60	183	140	9.42801	0.00896879
Pp1s19_33V6	18(-96)-19(-41)	18(0)-19(0)	D/A	0	4	0	13	7	5	9.42193	0.00899611
Pp1s41_288V6	3(+45)-4(-95)	3(0)-4(0)	D/A	0	5	0	119	103	91	9.42146	0.00899822
Pp1s213_115V6	11(+28)-12(+193)	11(0)-12(0)	D/A	0	0	4	10	8	7	9.41884	0.00901002
Pp1s164_9V6	17(+1)-18(-1)	17(0)-18(0)	D/A	0	0	2	13	30	8	9.41647	0.00902069
Pp1s61_296V6	9(-5)-10(+2)	9(0)-10(0)	D/A	0	6	0	15	16	12	9.41524	0.00902623
Pp1s126_83V6	6(-2)-7(+1)	6(0)-7(0)	D/A	2	0	3	11	8	3	9.4152	0.00902643
Pp1s40_37V6	15(+2)-16(+5)	15(0)-16(0)	D/A	3	18	3	32	69	55	9.4135	0.00903409
Pp1s237_14V6	3(+2)-4(-275)	3(0)-4(0)	D/A	4	0	0	190	109	379	9.41305	0.0090361
Pp1s237_14V6	3(+1)-4(-2)	3(0)-4(0)	D/A	4	7	5	190	109	379	9.41292	0.00903672
Pp1s122_142V6	5(+1)-6(-54)	5(0)-6(0)	D/A	2	0	0	8	22	21	9.41249	0.00903868
Pp1s19_13V6	1(-27)-2(+28)	1(0)-2(0)	D/A	2	0	0	937	651	4371	9.41082	0.00904621
Pp1s19_13V6	1(-81)-2(+102)	1(0)-2(0)	D/A	2	0	0	937	651	4371	9.41082	0.00904621
Pp1s118_39V6	1(-13)-2(-113)	1(0)-2(0)	D/A	0	3	0	2	11	36	9.40923	0.00905342
Pp1s114_123V6	4(-2)-5(+1)	4(0)-5(0)	D/A	0	2	3	15	3	26	9.39544	0.00911602
Pp1s358_24V6	1(+156)-2(+168)	1(0)-2(0)	D/A	0	0	3	118	326	128	9.38899	0.00914548
Pp1s75_250V6	5(+4)-6(+176)	5(0)-6(0)	D/A	0	6	1	22	27	37	9.38311	0.00917241
Pp1s204_93V6	2(-23)-3(+157)	2(0)-3(0)	D/A	2	0	5	40	94	740	9.38169	0.00917892
Pp1s145_172V6	5(-68)-6(-130)	5(0)-6(0)	D/A	0	4	0	1481	2355	4544	9.37362	0.00921603
Pp1s280_51V6	4(+2)-5(+139)	4(0)-5(0)	D/A	14	2	3	275	129	292	9.37324	0.00921777
Pp1s65_111V6	1(+3)-2(+71)	1(0)-2(0)	D/A	0	0	3	45	52	28	9.372	0.00922352
Pp1s7_175V6	8(-126)-9(+4)	8(0)-9(0)	D/A	1	5	0	166	176	295	9.36588	0.00925175
Pp1s223_107V6	3(-1)-4(+1)	3(0)-4(0)	D/A	2	0	0	3	14	2	9.3645	0.00925815
Pp1s159_68V6	3(-5)-4(-109)	3(0)-4(0)	D/A	0	4	0	252	259	410	9.36066	0.00927596
Pp1s31_225V6	19(-59)-20(-268)	19(0)-20(0)	D/A	0	4	0	94	101	164	9.35509	0.00930183
Pp1s295_30V6	7(+15)-8(+93)	7(0)-8(0)	D/A	0	6	0	62	68	52	9.35118	0.00932004
Pp1s84_153V6	1(-4)-2(+2)	1(0)-2(0)	D/A	2	10	2	602	573	561	9.34854	0.00933231
Pp1s159_31V6	2(+190)-3(+92)	2(0)-3(0)	D/A	0	3	0	159	79	114	9.34821	0.00933386
Pp1s89_176V6	1(+2)-2(-3)	1(0)-2(0)	D/A	2	0	0	3	12	4	9.34394	0.00935383
Pp1s151_12V6	1(+66)-2(-63)	1(0)-2(0)	D/A	0	6	0	48	43	24	9.34047	0.00937004
Pp1s44_230V6	3(-192)-4(+116)	3(0)-4(0)	D/A	0	2	0	11	6	21	9.33908	0.00937659
Pp1s62_133V6	3(-4)-4(+2)	3(0)-4(0)	D/A	0	2	0	17	9	31	9.33875	0.00937813
Pp1s230_76V6	17(-64)-18(+540)	17(0)-18(0)	D/A	0	2	0	6	3	10	9.33818	0.00938079
Pp1s71_222V6	3(-2)-4(+1)	3(0)-4(0)	D/A	0	2	0	26	9	22	9.33689	0.00938684
Pp1s69_69V6	4(+2)-5(+480)	4(0)-5(0)	D/A	1	1	0	6	6	60	9.33429	0.00939909
Pp1s40_169V6	2(+2)-3(+43)	2(0)-3(0)	D/A	0	0	2	560	453	190	9.3338	0.00940138
Pp1s39_255V6	2(-46)-3(+162)	2(0)-3(0)	D/A	4	8	4	15	6	9	9.33333	0.00940356
Pp1s67_30V6	2(-58)-3(-199)	2(0)-3(0)	D/A	0	5	0	134337	138445	145307	9.33023	0.00941816
Pp1s32_214V6	2(+1)-3(-2)	2(0)-3(0)	D/A	14	4	4	570	453	690	9.32985	0.00941997
Pp1s89_220V6	2(+111)-3(+5)	2(0)-3(0)	D/A	0	0	4	46	61	42	9.32827	0.00942741
Pp1s10_171V6	2(+21)-3(+129)	2(0)-3(0)	D/A	0	0	3	175	194	107	9.32785	0.00942938
Pp1s40_304V6	9(+227)-10(+16)	9(0)-10(0)	D/A	0	3	0	154	184	480	9.32532	0.00944131
Pp1s40_304V6	9(+241)-10(-112)	9(0)-10(0)	D/A	0	3	0	154	184	480	9.32532	0.00944131
Pp1s2_609V6	1(+172)-2(+100)	1(0)-2(0)	D/A	4	0	0	676	964	757	9.32149	0.00945941
Pp1s138_75V6	3(+1)-4(-2)	3(0)-4(0)	D/A	1	8	0	99	112	77	9.30856	0.00952075
Pp1s203_35V6	1(+4)-2(-5)	1(0)-2(0)	D/A	0	4	0	222	131	111	9.3082	0.00952246
Pp1s10_252V6	6(+1)-7(-2)	6(0)-7(0)	D/A	1	1	4	63	83	33	9.29763	0.00957294
Pp1s3_488V6	5(+70)-6(-3)	5(0)-6(0)	D/A	0	0	6	6	9	9	9.29462	0.00958734
Pp1s68_10V6	12(+118)-13(+22)	12(0)-13(0)	D/A	0	5	0	107	187	269	9.28864	0.00961607
Pp1s7_175V6	10(-42)-11(-53)	10(0)-11(0)	D/A	2	0	0	161	257	597	9.28813	0.00961852
Pp1s74_61V6	2(+592)-3(-3)	2(0)-3(0)	D/A	2	3	5	7	3	2	9.28571	0.00963014
Pp1s36_207V6	1(-34)-2(-117)	1(0)-2(0)	D/A	0	0	2	143	159	57	9.27303	0.00969141
Pp1s213_95V6	2(+52)-3(+2)	2(0)-3(0)	D/A	0	0	3	9	15	7	9.27258	0.0096936
Pp1s2_225V6	2(+1)-3(+109)	2(0)-3(0)	D/A	0	0	2	79	64	27	9.26967	0.00970772
Pp1s2_225V6	2(-168)-3(-25)	2(0)-3(0)	D/A	0	0	2	79	64	27	9.26967	0.00970772
Pp1s18_283V6	3(+132)-4(+3)	3(0)-4(0)	D/A	0	0	2	158	202	68	9.26579	0.00972654
Pp1s1_489V6	3(+2)-4(-3)	3(0)-4(0)	D/A	0	0	6	1328	1648	1792	9.25977	0.0097559
Pp1s21_106V6	2(-2)-3(+2)	2(0)-3(0)	D/A	5	0	0	597	732	465	9.25937	0.00975784
Pp1s118_100V6	2(-1)-3(+1)	2(0)-3(0)	D/A	3	0	0	45	42	112	9.25786	0.00976521
Pp1s98_250V6	3(-1)-4(-255)	3(0)-4(0)	D/A	0	2	0	79	18	16	9.25275	0.00979021
Pp1s22_155V6	2(+5)-3(+105)	2(0)-3(0)	D/A	1	6	0	676	702	822	9.25235	0.00979212
Pp1s379_40V6	3(+234)-4(+243)	3(0)-4(0)	D/A	0	0	3	211	83	86	9.24726	0.00981709
Pp1s110_134V6	7(-67)-8(+520)	7(0)-8(0)	D/A	4	0	0	57	80	64	9.24704	0.00981816
Pp1s403_5V6	1(-96)-2(+411)	1(0)-2(0)	D/A	0	3	0	50	31	56	9.24564	0.00982504
Pp1s13_138V6	1(+2)-2(-2)	1(0)-2(0)	D/A	4	1	0	379	563	720	9.24092	0.00984824
Pp1s141_34V6	1(+1)-2(-1)	1(0)-2(0)	D/A	2	15	8	137	144	129	9.24027	0.00985148
Pp1s5_439V6	20(+2)-21(+176)	20(0)-21(0)	D/A	0	0	2	59	73	25	9.24005	0.00985253
Pp1s144_17V6	2(+283)-3(-355)	2(0)-3(0)	D/A	0	5	0	3	2	1	9.23846	0.00986038
Pp1s42_188V6	2(-15)-3(-21)	2(0)-3(0)	D/A	0	0	4	264	329	235	9.23595	0.00987276
Pp1s316_69V6	11(+1)-12(-2)	11(0)-12(0)	D/A	3	0	0	39	20	113	9.23548	0.0098751
Pp1s140_156V6	4(-186)-5(+418)	4(0)-5(0)	D/A	0	5	0	40	34	28	9.23499	0.00987753
Pp1s404_37V6	16(-17)-17(+37)	16(0)-17(0)	D/A	0	5	0	1	1	1	9.23462	0.00987936
Pp1s1_490V6	16(-48)-17(+30)	16(0)-17(0)	D/A	2	2	2	0	5	0	9.23462	0.00987936
Pp1s33_55V6	3(+2)-4(+98)	3(0)-4(0)	D/A	1	1	1	0	0	5	9.23462	0.00987936
Pp1s96_202V6	7(+306)-8(+1)	7(0)-8(0)	D/A	0	2	0	39	11	19	9.22951	0.00990462
Pp1s36_344V6	4(+3)-5(-4)	4(0)-5(0)	D/A	2	0	0	63	83	249	9.22855	0.00990935
Pp1s97_11V6	2(-52)-3(-38)	2(0)-3(0)	D/A	0	4	0	113	123	197	9.22512	0.00992638
Pp1s276_75V6	1(-194)-2(+96)	1(0)-2(0)	D/A	0	3	0	91	155	437	9.22148	0.00994444
Pp1s472_14V6	1(-25)-2(+175)	1(0)-2(0)	D/A	0	1	1	4	2	39	9.21731	0.00996522
Pp1s36_114V6	1(+144)-2(+134)	1(0)-2(0)	D/A	0	4	0	15	31	63	9.2162	0.00997075
Pp1s260_5V6	1(-120)-2(-37)	1(0)-2(0)	D/A	4	0	0	282	422	288	9.21468	0.00997834
Pp1s252_86V6	8(-2)-9(+1)	8(0)-9(0)	D/A	3	0	0	5	14	3	9.20283	0.0100376
Pp1s402_16V6	6(+153)-7(+42)	6(0)-7(0)	D/A	0	3	0	7	10	27	9.19974	0.0100532
Pp1s96_85V6	1(-33)-2(+144)	1(0)-2(0)	D/A	0	2	0	31	8	11	9.19163	0.010094
Pp1s21_67V6	7(-1)-8(+70)	7(0)-8(0)	D/A	0	3	0	25	15	26	9.19118	0.0100962
Pp1s243_41V6	1(-162)-2(+128)	1(0)-2(0)	D/A	0	6	0	27	37	34	9.18975	0.0101035
Pp1s53_168V6	1(-188)-2(-100)	1(0)-2(0)	D/A	1	1	6	8	8	6	9.1875	0.0101149
Pp1s246_61V6	9(+123)-10(-15)	9(0)-10(0)	D/A	3	0	0	261	384	503	9.18716	0.0101166
Pp1s368_21V6	5(-1)-6(+1)	5(0)-6(0)	D/A	0	0	2	16	26	8	9.18658	0.0101195
Pp1s257_73V6	3(-2)-4(+1)	3(0)-4(0)	D/A	0	1	1	443	324	38	9.1795	0.0101554
Pp1s257_85V6	4(-82)-5(+209)	4(0)-5(0)	D/A	0	3	0	61	33	51	9.17427	0.010182
Pp1s72_106V6	4(+311)-5(+29)	4(0)-5(0)	D/A	0	0	2	0	5	1	9.17373	0.0101848
Pp1s46_221V6	1(-63)-2(+512)	1(0)-2(0)	D/A	2	0	0	1	5	0	9.17373	0.0101848
Pp1s26_111V6	12(+3)-13(+195)	12(0)-13(0)	D/A	12	6	9	44	79	31	9.16905	0.0102086
Pp1s383_18V6	2(+2)-3(+79)	2(0)-3(0)	D/A	2	0	1	24	19	177	9.16626	0.0102229
Pp1s42_156V6	6(-29)-7(-61)	6(0)-7(0)	D/A	0	0	2	367	622	189	9.15557	0.0102776
Pp1s62_159V6	5(+1)-6(+19)	5(0)-6(0)	D/A	0	0	2	63	73	26	9.15045	0.010304
Pp1s12_156V6	1(+416)-2(+141)	1(0)-2(0)	D/A	0	0	4	11	4	6	9.15038	0.0103043
Pp1s301_49V6	1(-111)-2(-20)	1(0)-2(0)	D/A	0	4	0	28	16	12	9.14921	0.0103104
Pp1s15_433V6	4(+99)-5(-354)	4(0)-5(0)	D/A	4	0	0	2	2	3	9.14722	0.0103206
Pp1s287_17V6	2(-12)-3(-112)	2(0)-3(0)	D/A	0	4	0	12	8	8	9.14722	0.0103206
Pp1s168_82V6	9(+1)-10(-2)	9(0)-10(0)	D/A	0	4	0	33	24	27	9.1468	0.0103228
Pp1s45_86V6	2(-82)-3(+255)	2(0)-3(0)	D/A	0	3	0	95	55	91	9.14007	0.0103576
Pp1s227_85V6	2(+1)-3(-2)	2(0)-3(0)	D/A	11	1	3	1161	1006	1004	9.13737	0.0103716
Pp1s65_185V6	1(+115)-2(+33)	1(0)-2(0)	D/A	0	0	6	39	61	61	9.13614	0.010378
Pp1s8_70V6	20(+37)-21(-70)	20(0)-21(0)	D/A	0	6	0	377	374	236	9.13441	0.0103869
Pp1s100_222V6	3(-2)-4(+1)	3(0)-4(0)	D/A	1	0	4	4	17	198	9.13055	0.010407
Pp1s10_194V6	2(+2)-3(+71)	2(0)-3(0)	D/A	8	1	3	110	128	153	9.1288	0.0104161
Pp1s160_137V6	4(-15)-5(+2)	4(0)-5(0)	D/A	14	8	6	41	17	55	9.12752	0.0104228
Pp1s13_199V6	12(-91)-13(+83)	12(0)-13(0)	D/A	0	2	0	19	14	54	9.12684	0.0104264
Pp1s47_154V6	1(+96)-2(+531)	1(0)-2(0)	D/A	0	0	2	896	1957	547	9.12646	0.0104283
Pp1s122_80V6	6(+5)-7(+216)	6(0)-7(0)	D/A	0	0	8	19	20	32	9.12596	0.0104309
Pp1s4_12V6	6(+36)-7(+141)	6(0)-7(0)	D/A	0	0	2	185	248	83	9.12553	0.0104332
Pp1s277_24V6	5(-30)-6(+408)	5(0)-6(0)	D/A	3	0	0	8	19	8	9.12412	0.0104406
Pp1s117_152V6	4(+3)-5(+451)	4(0)-5(0)	D/A	0	2	0	24	14	49	9.12325	0.0104451
Pp1s42_246V6	6(+67)-7(+428)	6(0)-7(0)	D/A	0	3	0	17	8	10	9.12206	0.0104513
Pp1s73_94V6	6(+2)-7(+214)	6(0)-7(0)	D/A	0	2	4	23	23	11	9.12081	0.0104578
Pp1s79_94V6	1(+3)-2(-4)	1(0)-2(0)	D/A	0	4	0	81	65	81	9.11737	0.0104758
Pp1s51_110V6	4(-375)-5(+2)	4(0)-5(0)	D/A	9	16	4	375	241	197	9.11173	0.0105054
Pp1s234_5V6	3(+145)-4(-40)	3(0)-4(0)	D/A	0	6	0	38	52	47	9.10828	0.0105235
Pp1s223_59V6	1(-433)-2(+92)	1(0)-2(0)	D/A	0	0	2	434	1739	418	9.10403	0.010546
Pp1s21_67V6	5(-46)-6(+202)	5(0)-6(0)	D/A	0	3	0	27	19	37	9.1028	0.0105524
Pp1s257_89V6	8(+2)-9(+74)	8(0)-9(0)	D/A	0	5	0	52	34	15	9.09836	0.0105759
Pp1s32_143V6	5(+340)-6(+37)	5(0)-6(0)	D/A	0	0	2	11	15	5	9.09493	0.010594
Pp1s79_113V6	2(-86)-3(-41)	2(0)-3(0)	D/A	0	5	0	229	206	177	9.09484	0.0105945
Pp1s280_45V6	1(-139)-2(+91)	1(0)-2(0)	D/A	0	4	0	95	99	151	9.0897	0.0106218
Pp1s43_253V6	2(-68)-3(+224)	2(0)-3(0)	D/A	0	3	0	15	11	22	9.08955	0.0106226
Pp1s244_62V6	7(+2)-8(-3)	7(0)-8(0)	D/A	0	1	1	44	81	6	9.08114	0.0106673
Pp1s91_43V6	7(+3)-8(+78)	7(0)-8(0)	D/A	0	0	3	36	58	28	9.07163	0.0107182
Pp1s512_5V6	6(-2)-7(+2)	6(0)-7(0)	D/A	0	0	8	2	27	24	9.07048	0.0107243
Pp1s49_284V6	2(-2)-3(+1)	2(0)-3(0)	D/A	4	1	0	80	94	169	9.07044	0.0107246
Pp1s21_106V6	1(-66)-2(-31)	1(0)-2(0)	D/A	0	0	4	763	948	690	9.06956	0.0107293
Pp1s281_87V6	2(-3)-3(+2)	2(0)-3(0)	D/A	0	2	0	19	23	100	9.06572	0.0107499
Pp1s77_69V6	1(-2)-2(-2)	1(0)-2(0)	D/A	1	1	0	76	80	757	9.06082	0.0107763
Pp1s86_153V6	5(-44)-6(+4)	5(0)-6(0)	D/A	2	2	6	36	171	63	9.06015	0.0107799
Pp1s105_137V6	11(-183)-12(+188)	11(0)-12(0)	D/A	2	0	0	117	291	315	9.05716	0.010796
Pp1s109_228V6	2(-79)-3(-15)	2(0)-3(0)	D/A	0	0	3	1495	2430	1172	9.0487	0.0108417
Pp1s359_26V6	2(-147)-3(+225)	2(0)-3(0)	D/A	2	0	0	19	14	84	9.04049	0.0108864
Pp1s4_235V6	1(+71)-2(-57)	1(0)-2(0)	D/A	0	0	2	218	273	95	9.03729	0.0109038
Pp1s91_107V6	1(-23)-2(+695)	1(0)-2(0)	D/A	1	6	0	385	365	381	9.0293	0.0109474
Pp1s223_105V6	9(+1)-10(+117)	9(0)-10(0)	D/A	1	5	0	0	2	2	9.02631	0.0109638
Pp1s66_63V6	1(+246)-2(+253)	1(0)-2(0)	D/A	0	5	0	20	23	25	9.02582	0.0109665
Pp1s286_36V6	4(+18)-5(+284)	4(0)-5(0)	D/A	0	0	2	74	55	25	9.02219	0.0109864
Pp1s109_232V6	2(-80)-3(+179)	2(0)-3(0)	D/A	0	0	4	7435	7155	5914	9.02111	0.0109923
Pp1s10_195V6	2(+8)-3(+11)	2(0)-3(0)	D/A	0	6	0	24	42	44	9.0188	0.0110051
Pp1s9_445V6	1(+1)-2(+303)	1(0)-2(0)	D/A	6	0	0	21	18	16	9.01785	0.0110103
Pp1s27_120V6	3(+673)-4(+283)	3(0)-4(0)	D/A	0	3	0	22	30	78	9.01117	0.0110471
Pp1s8_285V6	1(+476)-2(+353)	1(0)-2(0)	D/A	0	3	0	11	6	9	9.00391	0.0110873
Pp1s326_28V6	4(+708)-5(-109)	4(0)-5(0)	D/A	0	3	0	5	3	5	9.00375	0.0110882
Pp1s10_296V6	17(+4)-18(-4)	17(0)-18(0)	D/A	0	5	0	53	41	27	9.00156	0.0111003
Pp1s99_158V6	12(-2)-13(+1)	12(0)-13(0)	D/A	0	0	2	150	169	62	8.99481	0.0111378
Pp1s90_172V6	1(+267)-2(-265)	1(0)-2(0)	D/A	0	2	0	23	7	13	8.99236	0.0111515
Pp1s255_66V6	1(-40)-2(+579)	1(0)-2(0)	D/A	9	3	1	2	5	0	8.9903	0.011163
Pp1s34_445V6	1(-231)-2(+388)	1(0)-2(0)	D/A	0	0	5	762	799	801	8.98864	0.0111723
Pp1s223_59V6	5(-2)-6(-85)	5(0)-6(0)	D/A	1	10	4	28	64	8	8.9881	0.0111753
Pp1s120_90V6	3(-28)-4(-229)	3(0)-4(0)	D/A	4	0	0	1028	1198	1328	8.98372	0.0111998
Pp1s74_146V6	1(+3)-2(+231)	1(0)-2(0)	D/A	0	4	0	8	11	19	8.97624	0.0112417
Pp1s10_385V6	2(+1)-3(-1)	2(0)-3(0)	D/A	7	1	1	708	809	736	8.97489	0.0112493
Pp1s91_24V6	5(+4)-6(+347)	5(0)-6(0)	D/A	0	0	6	15	14	18	8.97176	0.011267
Pp1s149_4V6	3(+2)-4(-1)	3(0)-4(0)	D/A	0	0	2	3795	2199	1169	8.96422	0.0113095
Pp1s23_51V6	1(-190)-2(-66)	1(0)-2(0)	D/A	0	0	2	983	1032	393	8.96215	0.0113212
Pp1s202_45V6	1(-21)-2(-97)	1(0)-2(0)	D/A	0	2	0	13	8	28	8.96145	0.0113252
Pp1s411_22V6	1(+28)-2(+272)	1(0)-2(0)	D/A	0	0	3	40	33	22	8.9613	0.011326
Pp1s105_245V6	2(+2)-3(-44)	2(0)-3(0)	D/A	0	6	1	3	2	1	8.95915	0.0113382
Pp1s509_6V6	2(-205)-3(-62)	2(0)-3(0)	D/A	0	2	0	24	8	17	8.95875	0.0113405
Pp1s240_100V6	3(+51)-4(+265)	3(0)-4(0)	D/A	0	2	1	1	2	15	8.95806	0.0113444
Pp1s412_47V6	8(+425)-9(+2)	8(0)-9(0)	D/A	5	0	0	52	58	43	8.95763	0.0113469
Pp1s356_45V6	2(-8)-3(+91)	2(0)-3(0)	D/A	0	5	0	38	68	94	8.95448	0.0113647
Pp1s122_6V6	1(+2)-2(+1032)	1(0)-2(0)	D/A	0	4	1	55	27	33	8.94979	0.0113914
Pp1s214_72V6	1(+281)-2(-20)	1(0)-2(0)	D/A	1	2	2	2	9	0	8.9473	0.0114056
Pp1s93_52V6	3(+1)-4(-1)	3(0)-4(0)	D/A	0	3	0	24	16	29	8.94533	0.0114169
Pp1s7_451V6	1(+1)-3(-13)	1(0)-3(0)	D/A	11	2	0	17	14	8	8.94426	0.0114229
Pp1s419_6V6	7(-3)-8(+2)	7(0)-8(0)	D/A	0	3	0	1738	1150	2070	8.94194	0.0114362
Pp1s118_139V6	3(-4)-4(+3)	3(0)-4(0)	D/A	0	0	2	99	85	36	8.93298	0.0114876
Pp1s39_364V6	3(-32)-4(+135)	3(0)-4(0)	D/A	0	3	0	82	115	298	8.93003	0.0115045
Pp1s39_364V6	3(-34)-4(-53)	3(0)-4(0)	D/A	0	3	0	82	115	298	8.93003	0.0115045
Pp1s13_109V6	6(+2)-7(+212)	6(0)-7(0)	D/A	0	5	0	90	110	123	8.92908	0.01151
Pp1s221_8V6	6(+2)-7(-2)	6(0)-7(0)	D/A	0	0	6	76	134	131	8.92585	0.0115286
Pp1s68_264V6	2(+1)-3(-2)	2(0)-3(0)	D/A	0	2	2	2	1	9	8.92276	0.0115464
Pp1s43_119V6	2(+2)-3(+155)	2(0)-3(0)	D/A	4	2	0	18	34	39	8.91936	0.0115661
Pp1s97_277V6	2(-95)-3(+1102)	2(0)-3(0)	D/A	2	0	0	50	167	88	8.91496	0.0115915
Pp1s306_78V6	2(+610)-3(+1)	2(0)-3(0)	D/A	0	3	0	23	10	10	8.91303	0.0116027
Pp1s128_51V6	2(-50)-3(+82)	2(0)-3(0)	D/A	0	3	0	22	20	44	8.91207	0.0116083
Pp1s204_93V6	2(-55)-3(-128)	2(0)-3(0)	D/A	1	0	1	40	94	740	8.91146	0.0116119
Pp1s204_93V6	2(-90)-3(-113)	2(0)-3(0)	D/A	1	0	1	40	94	740	8.91146	0.0116119
Pp1s3_209V6	10(-17)-11(-235)	10(0)-11(0)	D/A	0	3	0	128	100	202	8.9109	0.0116151
Pp1s79_260V6	2(+133)-3(+105)	2(0)-3(0)	D/A	1	0	1	1	1	0	8.91	0.0116203
Pp1s2_200V6	1(-1)-2(+192)	1(0)-2(0)	D/A	1	1	0	0	1	1	8.91	0.0116203
Pp1s75_164V6	1(-232)-2(+49)	1(0)-2(0)	D/A	0	1	1	1	1	0	8.91	0.0116203
Pp1s18_56V6	1(-7)-2(-17)	1(0)-2(0)	D/A	1	0	1	0	1	1	8.91	0.0116203
Pp1s1_526V6	12(+52)-13(-171)	12(0)-13(0)	D/A	0	1	1	1	1	0	8.91	0.0116203
Pp1s1_526V6	12(-134)-13(-148)	12(0)-13(0)	D/A	0	1	1	1	1	0	8.91	0.0116203
Pp1s2_200V6	1(+31)-2(-61)	1(0)-2(0)	D/A	1	0	1	0	1	1	8.91	0.0116203
Pp1s408_31V6	7(-35)-8(-132)	7(0)-8(0)	D/A	0	1	1	1	1	0	8.91	0.0116203
Pp1s663_3V6	1(+722)-2(-4)	1(0)-2(0)	D/A	0	1	1	1	0	1	8.91	0.0116203
Pp1s14_161V6	1(-311)-2(+282)	1(0)-2(0)	D/A	0	1	1	1	0	1	8.91	0.0116203
Pp1s42_40V6	3(+97)-4(+35)	3(0)-4(0)	D/A	0	0	2	79	79	31	8.90679	0.011639
Pp1s313_104V6	11(+2)-12(+160)	11(0)-12(0)	D/A	8	0	4	89	101	98	8.90414	0.0116544
Pp1s142_79V6	27(+83)-28(-48)	27(0)-28(0)	D/A	0	0	2	598	966	307	8.90387	0.011656
Pp1s156_28V6	10(+134)-11(+17)	10(0)-11(0)	D/A	0	0	4	49	63	46	8.89853	0.0116871
Pp1s79_7V6	2(-63)-3(-15)	2(0)-3(0)	D/A	5	0	1	3369	4626	3921	8.89814	0.0116894
Pp1s5_384V6	2(+1)-3(-2)	2(0)-3(0)	D/A	0	2	0	369	365	1487	8.89766	0.0116922
Pp1s400_20V6	1(-138)-2(+135)	1(0)-2(0)	D/A	0	6	0	4087	4386	2923	8.8975	0.0116932
Pp1s400_20V6	1(-34)-2(+135)	1(0)-2(0)	D/A	0	6	0	4087	4386	2923	8.8975	0.0116932
Pp1s123_136V6	6(+372)-7(+221)	6(0)-7(0)	D/A	0	4	0	82	90	137	8.89371	0.0117154
Pp1s330_9V6	2(+236)-3(-59)	2(0)-3(0)	D/A	2	0	0	46	73	161	8.89253	0.0117222
Pp1s351_31V6	3(+1)-4(-2)	3(0)-4(0)	D/A	5	1	0	28	47	25	8.89236	0.0117233
Pp1s447_24V6	2(+2)-3(-86)	2(0)-3(0)	D/A	0	0	3	112	102	65	8.88845	0.0117462
Pp1s200_25V6	2(-17)-3(+175)	2(0)-3(0)	D/A	4	2	0	45	61	111	8.88436	0.0117702
Pp1s316_6V6	4(-90)-5(+43)	4(0)-5(0)	D/A	0	7	0	2240	2806	1581	8.88278	0.0117796
Pp1s100_222V6	2(-2)-3(+2)	2(0)-3(0)	D/A	1	0	1	23	50	428	8.87779	0.011809
Pp1s311_23V6	6(+2)-7(+57)	6(0)-7(0)	D/A	0	4	0	35	35	50	8.8751	0.0118249
Pp1s140_62V6	12(-2)-13(+1)	12(0)-13(0)	D/A	0	3	0	8	7	15	8.87154	0.0118459
Pp1s26_173V6	3(-99)-4(+53)	3(0)-4(0)	D/A	0	3	0	140	67	80	8.86519	0.0118836
Pp1s268_3V6	4(+23)-5(+139)	4(0)-5(0)	D/A	0	6	5	57	42	102	8.86267	0.0118986
Pp1s37_244V6	2(-81)-3(+101)	2(0)-3(0)	D/A	0	0	2	18	0	4	8.85558	0.0119408
Pp1s15_14V6	1(+1)-3(-2)	1(0)-3(0)	D/A	3	0	0	182	264	333	8.85465	0.0119464
Pp1s444_20V6	1(-3)-2(+2)	1(0)-2(0)	D/A	4	2	0	119	504	3	8.85459	0.0119468
Pp1s258_81V6	1(-68)-2(-71)	1(0)-2(0)	D/A	0	4	0	40	45	69	8.85152	0.0119651
Pp1s178_11V6	2(+4)-3(-4)	2(0)-3(0)	D/A	0	0	2	370	405	153	8.84974	0.0119758
Pp1s227_112V6	1(+65)-2(+1)	1(0)-2(0)	D/A	0	5	0	113	137	150	8.84899	0.0119802
Pp1s13_419V6	5(-3)-6(+2)	5(0)-6(0)	D/A	0	0	3	74	139	65	8.84684	0.0119932
Pp1s18_113V6	1(-1)-2(+1)	1(0)-2(0)	D/A	0	5	0	844	1188	1432	8.83093	0.0120889
Pp1s444_20V6	2(+1)-3(+164)	2(0)-3(0)	D/A	4	26	2	242	756	12	8.83016	0.0120936
Pp1s100_63V6	6(+1)-7(-2)	6(0)-7(0)	D/A	1	1	4	52	50	24	8.82385	0.0121318
Pp1s319_45V6	3(+2)-4(-70)	3(0)-4(0)	D/A	0	1	1	1	9	0	8.82287	0.0121377
Pp1s10_9V6	24(-2)-25(+1)	24(0)-25(0)	D/A	6	0	0	94	81	68	8.8209	0.0121497
Pp1s156_59V6	8(+1)-9(+79)	8(0)-9(0)	D/A	0	0	3	99	84	56	8.81978	0.0121565
Pp1s20_19V6	5(-5)-6(-63)	5(0)-6(0)	D/A	0	2	0	358	154	419	8.81366	0.0121938
Pp1s194_22V6	7(+1)-8(+259)	7(0)-8(0)	D/A	3	8	10	259	573	224	8.81291	0.0121983
Pp1s120_139V6	2(-190)-3(+25)	2(0)-3(0)	D/A	2	0	0	161	285	527	8.81205	0.0122036
Pp1s276_61V6	1(-4)-2(+3)	1(0)-2(0)	D/A	0	0	4	46	77	51	8.81159	0.0122064
Pp1s26_115V6	8(+106)-9(+20)	8(0)-9(0)	D/A	0	0	6	66	86	96	8.81071	0.0122118
Pp1s22_171V6	1(-1)-2(+1)	1(0)-2(0)	D/A	3	0	19	227	201	545	8.8107	0.0122118
Pp1s68_119V6	2(+2)-3(+62)	2(0)-3(0)	D/A	0	5	0	154	147	127	8.80973	0.0122177
Pp1s292_64V6	3(-50)-4(+2)	3(0)-4(0)	D/A	0	0	4	245	429	280	8.79416	0.0123133
Pp1s517_11V6	1(-9)-2(-78)	1(0)-2(0)	D/A	2	0	0	145	585	144	8.79363	0.0123165
Pp1s13_33V6	11(+2)-12(+41)	11(0)-12(0)	D/A	0	3	0	39	35	75	8.79136	0.0123305
Pp1s164_92V6	1(+36)-2(+203)	1(0)-2(0)	D/A	0	3	0	41	35	73	8.79095	0.012333
Pp1s225_55V6	50(+1)-51(-1)	50(0)-51(0)	D/A	2	0	0	19	91	3	8.79025	0.0123373
Pp1s70_213V6	4(-64)-5(+209)	4(0)-5(0)	D/A	0	4	0	43	42	58	8.78431	0.012374
Pp1s100_246V6	1(+16)-2(+239)	1(0)-2(0)	D/A	3	0	0	51	73	93	8.78349	0.0123791
Pp1s10_190V6	1(-2)-2(+1)	1(0)-2(0)	D/A	5	0	1	603	697	827	8.78304	0.0123819
Pp1s19_144V6	2(+1)-3(-89)	2(0)-3(0)	D/A	3	0	0	366	673	518	8.78127	0.0123928
Pp1s31_169V6	3(-40)-4(+1)	3(0)-4(0)	D/A	0	2	0	3	7	32	8.77869	0.0124088
Pp1s445_15V6	5(-221)-6(+26)	5(0)-6(0)	D/A	0	0	3	10	3	4	8.77615	0.0124246
Pp1s56_221V6	6(+112)-7(+236)	6(0)-7(0)	D/A	3	0	0	16	13	39	8.77492	0.0124323
Pp1s46_285V6	1(+358)-2(+19)	1(0)-2(0)	D/A	0	3	0	4	4	9	8.77231	0.0124485
Pp1s83_116V6	3(+517)-4(+122)	3(0)-4(0)	D/A	0	4	0	307	284	375	8.77137	0.0124543
Pp1s246_34V6	4(+1)-5(+107)	4(0)-5(0)	D/A	3	0	0	32	66	38	8.77075	0.0124582
Pp1s35_353V6	9(-2)-10(-172)	9(0)-10(0)	D/A	3	0	0	16	21	31	8.7701	0.0124623
Pp1s13_192V6	1(+163)-2(+238)	1(0)-2(0)	D/A	3	0	0	16	22	30	8.76987	0.0124637
Pp1s318_8V6	7(+2)-8(+68)	7(0)-8(0)	D/A	0	3	0	7	4	6	8.76957	0.0124656
Pp1s422_18V6	5(+2)-6(+311)	5(0)-6(0)	D/A	1	3	0	48	20	44	8.768	0.0124754
Pp1s12_367V6	2(+180)-3(+41)	2(0)-3(0)	D/A	0	0	4	5	7	5	8.76626	0.0124862
Pp1s85_93V6	1(+1)-2(+620)	1(0)-2(0)	D/A	0	0	4	31	29	25	8.76589	0.0124885
Pp1s223_59V6	1(+24)-2(+95)	1(0)-2(0)	D/A	0	3	4	434	1739	418	8.76566	0.01249
Pp1s126_44V6	2(-6)-3(+1444)	2(0)-3(0)	D/A	5	5	0	3	7	6	8.76167	0.0125149
Pp1s39_109V6	4(+1332)-5(+325)	4(0)-5(0)	D/A	0	0	2	13	2	3	8.75629	0.0125486
Pp1s44_81V6	2(-163)-3(+1)	2(0)-3(0)	D/A	2	7	0	91	113	136	8.74656	0.0126098
Pp1s2_53V6	5(+26)-6(+192)	5(0)-6(0)	D/A	3	0	0	25	22	59	8.74567	0.0126154
Pp1s358_20V6	11(+254)-12(+21)	11(0)-12(0)	D/A	0	3	0	44	29	50	8.7453	0.0126177
Pp1s169_65V6	1(-2)-2(+1)	1(0)-2(0)	D/A	2	0	0	2	2	8	8.74318	0.0126311
Pp1s39_429V6	4(+1475)-5(+102)	4(0)-5(0)	D/A	0	0	2	24	6	6	8.74318	0.0126311
Pp1s401_7V6	1(+2)-2(+14)	1(0)-2(0)	D/A	2	0	0	1	4	1	8.74318	0.0126311
Pp1s401_7V6	1(-2)-2(-4)	1(0)-2(0)	D/A	2	0	0	1	4	1	8.74318	0.0126311
Pp1s549_4V6	1(-202)-2(-22)	1(0)-2(0)	D/A	2	0	0	1	4	1	8.74318	0.0126311
Pp1s263_68V6	6(+171)-7(+194)	6(0)-7(0)	D/A	0	0	2	19	6	5	8.739	0.0126576
Pp1s30_365V6	1(-276)-2(+640)	1(0)-2(0)	D/A	0	4	0	62	51	60	8.73601	0.0126765
Pp1s59_163V6	2(-85)-3(+19)	2(0)-3(0)	D/A	2	0	0	2	3	7	8.73506	0.0126825
Pp1s441_14V6	4(-1)-5(+1)	4(0)-5(0)	D/A	2	0	0	2	7	3	8.73506	0.0126825
Pp1s26_117V6	4(-41)-5(+415)	4(0)-5(0)	D/A	0	2	0	12	8	28	8.73506	0.0126825
Pp1s209_115V6	5(+105)-6(+1)	5(0)-6(0)	D/A	0	0	2	7	3	2	8.73506	0.0126825
Pp1s221_56V6	9(+3)-10(+287)	9(0)-10(0)	D/A	0	0	2	7	3	2	8.73506	0.0126825
Pp1s20_41V6	5(-101)-6(-188)	5(0)-6(0)	D/A	2	0	0	30	97	53	8.73296	0.0126958
Pp1s20_370V6	3(+236)-4(-49)	3(0)-4(0)	D/A	0	2	0	32	10	18	8.73277	0.0126971
Pp1s402_25V6	17(+1)-18(+163)	17(0)-18(0)	D/A	2	0	0	47	145	90	8.73217	0.0127008
Pp1s217_64V6	6(-20)-7(+1)	6(0)-7(0)	D/A	2	0	0	2	4	6	8.73182	0.0127031
Pp1s156_19V6	4(-199)-5(+90)	4(0)-5(0)	D/A	0	2	0	6	2	4	8.73182	0.0127031
Pp1s79_192V6	1(+193)-2(-48)	1(0)-2(0)	D/A	0	0	2	2	3	1	8.73182	0.0127031
Pp1s293_5V6	7(-14)-8(-115)	7(0)-8(0)	D/A	0	2	0	12	4	8	8.73182	0.0127031
Pp1s82_108V6	14(+1)-15(-28)	14(0)-15(0)	D/A	0	2	0	2	1	3	8.73182	0.0127031
Pp1s30_257V6	6(+181)-7(+59)	6(0)-7(0)	D/A	0	0	2	26	39	13	8.73182	0.0127031
Pp1s412_13V6	7(-47)-8(+2)	7(0)-8(0)	D/A	0	0	2	11	14	5	8.73123	0.0127069
Pp1s42_203V6	8(-5)-9(+2)	8(0)-9(0)	D/A	0	0	2	22	18	8	8.73113	0.0127075
Pp1s37_149V6	2(-2)-3(+1)	2(0)-3(0)	D/A	2	0	0	3	7	8	8.73101	0.0127083
Pp1s360_36V6	6(-210)-7(+7)	6(0)-7(0)	D/A	0	0	2	21	19	8	8.73096	0.0127085
Pp1s33_69V6	21(+1)-22(-2)	21(0)-22(0)	D/A	0	2	0	10	4	10	8.73091	0.0127089
Pp1s176_89V6	8(-5)-9(-23)	8(0)-9(0)	D/A	0	0	2	5	5	2	8.73091	0.0127089
Pp1s145_142V6	1(+1)-2(-2)	1(0)-2(0)	D/A	0	2	0	5	2	5	8.73091	0.0127089
Pp1s364_3V6	4(-7)-5(-24)	4(0)-5(0)	D/A	0	0	4	446	429	366	8.7305	0.0127114
Pp1s33_169V6	9(-2)-10(+1)	9(0)-10(0)	D/A	3	0	0	52	136	32	8.72558	0.0127428
Pp1s328_44V6	2(+430)-3(-113)	2(0)-3(0)	D/A	0	0	3	198	161	111	8.72532	0.0127444
Pp1s23_50V6	5(-89)-6(-35)	5(0)-6(0)	D/A	0	5	0	371	291	180	8.72428	0.0127511
Pp1s280_39V6	6(-88)-7(-36)	6(0)-7(0)	D/A	0	3	0	78	43	61	8.72069	0.012774
Pp1s226_14V6	3(+2)-4(+116)	3(0)-4(0)	D/A	0	3	0	70	43	69	8.72044	0.0127756
Pp1s30_212V6	2(-56)-3(-4)	2(0)-3(0)	D/A	3	0	0	95	128	179	8.71815	0.0127902
Pp1s10_64V6	1(-22)-2(+2)	1(0)-2(0)	D/A	0	4	1	45	34	66	8.71657	0.0128003
Pp1s28_231V6	1(+269)-2(-28)	1(0)-2(0)	D/A	1	2	0	46	52	273	8.71202	0.0128295
Pp1s35_126V6	14(+64)-15(+205)	14(0)-15(0)	D/A	0	4	0	80	117	199	8.7103	0.0128405
Pp1s128_42V6	1(+153)-2(+57)	1(0)-2(0)	D/A	0	6	0	55	46	17	8.70947	0.0128459
Pp1s19_144V6	2(-151)-3(+96)	2(0)-3(0)	D/A	4	1	0	366	673	518	8.70572	0.01287
Pp1s357_24V6	7(+165)-8(-98)	7(0)-8(0)	D/A	3	0	0	71	72	157	8.70279	0.0128888
Pp1s154_69V6	1(+1)-2(+1)	1(0)-2(0)	D/A	0	8	13	912	934	1265	8.70224	0.0128923
Pp1s215_7V6	1(+1083)-2(+505)	1(0)-2(0)	D/A	1	1	0	3	1	13	8.69988	0.0129076
Pp1s67_30V6	1(+128)-2(+53)	1(0)-2(0)	D/A	0	0	4	141	221	152	8.69642	0.0129299
Pp1s294_14V6	9(-37)-10(-61)	9(0)-10(0)	D/A	0	2	0	51	40	148	8.69228	0.0129567
Pp1s52_90V6	1(+391)-2(-10)	1(0)-2(0)	D/A	0	0	6	0	3	2	8.69145	0.0129621
Pp1s67_30V6	2(-4)-3(+3)	2(0)-3(0)	D/A	123	95	91	134337	138445	145307	8.69052	0.0129682
Pp1s3_18V6	3(-56)-4(-234)	3(0)-4(0)	D/A	3	0	0	59	85	105	8.68627	0.0129957
Pp1s100_198V6	4(+2)-5(-3)	4(0)-5(0)	D/A	0	2	0	95	95	377	8.68564	0.0129998
Pp1s66_188V6	4(+722)-5(+674)	4(0)-5(0)	D/A	0	3	0	42	32	61	8.6822	0.0130222
Pp1s61_202V6	7(+3)-8(-4)	7(0)-8(0)	D/A	3	0	0	156	226	276	8.67953	0.0130396
Pp1s42_179V6	2(+135)-3(-121)	2(0)-3(0)	D/A	0	4	0	62	61	83	8.67877	0.0130446
Pp1s41_278V6	4(-146)-5(-100)	4(0)-5(0)	D/A	2	0	0	32	97	62	8.67523	0.0130677
Pp1s319_5V6	3(+2)-4(-3)	3(0)-4(0)	D/A	3	13	3	9446	8779	6003	8.67414	0.0130748
Pp1s284_20V6	3(-78)-4(-36)	3(0)-4(0)	D/A	0	0	3	61	119	56	8.67097	0.0130955
Pp1s42_187V6	6(+1)-7(+2)	6(0)-7(0)	D/A	4	0	0	16	19	19	8.67068	0.0130974
Pp1s333_15V6	5(-110)-6(+27)	5(0)-6(0)	D/A	0	5	0	34	34	30	8.66929	0.0131065
Pp1s27_28V6	7(+1)-8(-2)	7(0)-8(0)	D/A	2	2	7	120	94	72	8.66749	0.0131183
Pp1s30_89V6	5(+1)-6(-2)	5(0)-6(0)	D/A	6	0	2	688	791	915	8.6609	0.0131616
Pp1s345_24V6	2(-181)-3(-18)	2(0)-3(0)	D/A	9	13	8	11	30	38	8.66044	0.0131646
Pp1s442_22V6	2(-131)-3(-87)	2(0)-3(0)	D/A	0	4	1	995	5375	128	8.65957	0.0131704
Pp1s13_29V6	2(-40)-3(-303)	2(0)-3(0)	D/A	2	1	0	2	7	8	8.65801	0.0131807
Pp1s127_105V6	4(-2)-5(+1)	4(0)-5(0)	D/A	1	2	6	162	164	107	8.65734	0.0131851
Pp1s17_59V6	8(+1)-9(-2)	8(0)-9(0)	D/A	0	4	0	195	160	184	8.64689	0.0132541
Pp1s3_353V6	1(+3)-2(-3)	1(0)-2(0)	D/A	0	6	0	1484	1193	370	8.64665	0.0132557
Pp1s424_33V6	1(-7)-2(+6)	1(0)-2(0)	D/A	2	0	0	74	91	275	8.64006	0.0132995
Pp1s21_344V6	5(+165)-6(+23)	5(0)-6(0)	D/A	0	5	0	59	72	76	8.6341	0.0133392
Pp1s445_15V6	1(+635)-2(+1)	1(0)-2(0)	D/A	0	4	1	9	8	17	8.6329	0.0133472
Pp1s257_105V6	3(+1)-4(-2)	3(0)-4(0)	D/A	2	5	11	1937	2157	1781	8.63156	0.0133561
Pp1s7_175V6	5(+1)-6(-2)	5(0)-6(0)	D/A	7	1	2	55	51	89	8.63148	0.0133566
Pp1s173_136V6	2(+135)-3(-36)	2(0)-3(0)	D/A	0	5	0	169	183	174	8.63063	0.0133623
Pp1s186_66V6	6(+227)-7(+172)	6(0)-7(0)	D/A	0	0	3	7	9	5	8.62917	0.0133721
Pp1s4_263V6	2(-45)-3(+39)	2(0)-3(0)	D/A	0	0	3	23	25	15	8.62893	0.0133737
Pp1s37_82V6	6(-82)-7(+1)	6(0)-7(0)	D/A	0	0	3	25	23	15	8.62893	0.0133737
Pp1s36_254V6	15(+1)-16(-2)	15(0)-16(0)	D/A	2	0	0	17	38	46	8.6242	0.0134054
Pp1s234_97V6	4(+169)-5(+205)	4(0)-5(0)	D/A	0	2	0	119	66	207	8.62248	0.0134169
Pp1s234_97V6	4(+363)-5(+11)	4(0)-5(0)	D/A	0	2	0	119	66	207	8.62248	0.0134169
Pp1s27_371V6	2(+3)-3(+243)	2(0)-3(0)	D/A	0	2	0	52	32	106	8.62021	0.0134321
Pp1s198_12V6	4(-46)-5(+117)	4(0)-5(0)	D/A	0	0	3	82	113	61	8.62011	0.0134328
Pp1s373_37V6	6(-2)-7(+2)	6(0)-7(0)	D/A	0	3	0	70	46	77	8.61672	0.0134556
Pp1s169_153V6	11(+1)-12(-2)	11(0)-12(0)	D/A	8	1	2	105	128	94	8.61672	0.0134556
Pp1s141_15V6	1(-5)-2(+4)	1(0)-2(0)	D/A	2	0	0	29	112	31	8.6159	0.0134611
Pp1s38_355V6	2(+330)-3(+55)	2(0)-3(0)	D/A	2	0	2	21	52	9	8.60226	0.0135532
Pp1s10_144V6	18(+1)-19(+287)	18(0)-19(0)	D/A	0	3	0	39	16	12	8.60016	0.0135675
Pp1s179_15V6	2(-42)-3(+253)	2(0)-3(0)	D/A	4	0	0	2264	2901	2434	8.60014	0.0135676
Pp1s128_48V6	14(-78)-15(+91)	14(0)-15(0)	D/A	0	2	0	21	13	43	8.59404	0.0136091
Pp1s83_99V6	2(-57)-3(-47)	2(0)-3(0)	D/A	2	0	0	24	31	87	8.58582	0.0136651
Pp1s195_22V6	7(+1)-8(-2)	7(0)-8(0)	D/A	8	2	0	18	28	5	8.58525	0.013669
Pp1s124_74V6	5(-5)-6(+4)	5(0)-6(0)	D/A	0	0	3	53	68	38	8.58477	0.0136723
Pp1s334_78V6	1(+53)-2(+188)	1(0)-2(0)	D/A	0	2	0	42	12	17	8.58424	0.0136759
Pp1s264_42V6	6(-21)-7(+72)	6(0)-7(0)	D/A	0	0	3	264	290	174	8.5837	0.0136796
Pp1s200_49V6	1(-118)-2(+91)	1(0)-2(0)	D/A	0	5	0	784	789	686	8.57686	0.0137264
Pp1s200_49V6	1(-12)-2(+91)	1(0)-2(0)	D/A	0	5	0	784	789	686	8.57686	0.0137264
Pp1s101_18V6	17(+3)-18(+181)	17(0)-18(0)	D/A	4	14	1	114	153	99	8.57517	0.0137381
Pp1s31_322V6	1(-187)-2(+1)	1(0)-2(0)	D/A	10	1	9	246	296	331	8.57309	0.0137524
Pp1s112_193V6	5(-9)-6(+3)	5(0)-6(0)	D/A	2	10	0	47	69	47	8.57264	0.0137555
Pp1s204_96V6	1(-3)-2(+2)	1(0)-2(0)	D/A	0	2	1	5	13	95	8.57249	0.0137565
Pp1s2_377V6	7(-2)-8(+1)	7(0)-8(0)	D/A	0	3	0	38	45	105	8.57106	0.0137664
Pp1s75_40V6	1(-2)-2(-49)	1(0)-2(0)	D/A	0	5	0	156	151	125	8.56643	0.0137982
Pp1s144_139V6	3(-189)-4(+136)	3(0)-4(0)	D/A	0	2	0	28	11	26	8.56572	0.0138031
Pp1s43_49V6	8(+295)-9(+27)	8(0)-9(0)	D/A	0	0	2	28	26	11	8.56572	0.0138031
Pp1s131_16V6	9(+2)-10(-2)	9(0)-10(0)	D/A	0	0	4	60	62	52	8.56084	0.0138369
Pp1s24_253V6	9(+43)-10(+160)	9(0)-10(0)	D/A	1	1	3	5	7	2	8.56	0.0138427
Pp1s47_94V6	4(+2)-5(-76)	4(0)-5(0)	D/A	0	4	0	56	55	73	8.55841	0.0138536
Pp1s78_212V6	2(+1)-3(-2)	2(0)-3(0)	D/A	0	6	0	200	334	314	8.55332	0.013889
Pp1s7_8V6	6(-3)-7(+3)	6(0)-7(0)	D/A	3	1	0	62	109	165	8.55296	0.0138915
Pp1s41_18V6	3(+4)-4(-4)	3(0)-4(0)	D/A	0	3	0	45	29	47	8.55136	0.0139026
Pp1s459_9V6	3(-86)-4(-2)	3(0)-4(0)	D/A	0	4	0	722	734	998	8.55042	0.0139091
Pp1s64_7V6	1(+245)-2(+668)	1(0)-2(0)	D/A	0	2	0	50	46	175	8.54314	0.0139599
Pp1s49_243V6	1(+4)-2(-4)	1(0)-2(0)	D/A	4	0	2	41	23	150	8.5413	0.0139727
Pp1s97_286V6	3(+163)-4(-132)	3(0)-4(0)	D/A	0	6	0	94	110	75	8.53806	0.0139954
Pp1s414_19V6	1(+377)-2(+638)	1(0)-2(0)	D/A	0	3	0	36	36	78	8.53778	0.0139973
Pp1s73_64V6	4(-2)-5(-96)	4(0)-5(0)	D/A	1	0	7	5	0	3	8.53333	0.0140285
Pp1s247_51V6	3(-107)-4(-10)	3(0)-4(0)	D/A	5	0	1	125	164	142	8.53303	0.0140306
Pp1s486_10V6	6(-4)-7(+1)	6(0)-7(0)	D/A	0	2	0	26	26	101	8.53293	0.0140313
Pp1s90_121V6	11(-5)-12(-7)	11(0)-12(0)	D/A	7	5	11	0	6	5	8.53113	0.0140439
Pp1s118_100V6	1(-437)-2(+98)	1(0)-2(0)	D/A	2	0	0	18	39	49	8.52926	0.0140571
Pp1s369_30V6	2(-108)-3(+46)	2(0)-3(0)	D/A	0	0	2	91	85	36	8.529	0.0140589
Pp1s112_25V6	1(+443)-2(+651)	1(0)-2(0)	D/A	0	3	0	108	67	104	8.52821	0.0140644
Pp1s51_314V6	3(-178)-4(-131)	3(0)-4(0)	D/A	0	4	0	93	86	108	8.52685	0.014074
Pp1s24_254V6	4(-1)-5(+1)	4(0)-5(0)	D/A	0	5	1	229	194	248	8.52361	0.0140968
Pp1s116_172V6	3(+132)-4(-57)	3(0)-4(0)	D/A	0	3	0	48	50	110	8.51945	0.0141262
Pp1s21_270V6	12(+3)-13(-3)	12(0)-13(0)	D/A	0	2	0	72	169	749	8.5194	0.0141266
Pp1s194_189V6	1(-112)-2(-93)	1(0)-2(0)	D/A	0	4	0	416	380	471	8.51541	0.0141547
Pp1s165_62V6	1(+988)-2(+221)	1(0)-2(0)	D/A	4	0	0	3	5	2	8.51508	0.0141571
Pp1s97_116V6	7(+1)-8(-2)	7(0)-8(0)	D/A	4	7	1	40	41	72	8.51489	0.0141584
Pp1s425_2V6	1(-101)-2(+394)	1(0)-2(0)	D/A	0	4	0	13	15	22	8.51298	0.0141719
[truncated: 36,250 more rows]

## Sheet: AltDA significant
Gene	Splice1	Splice2	Donor/Acceptor Change	D Splice1	B1 Splice1	B4 Splice1	D Splice2	B1 Splice2	B4 Splice2	chiSquared	P-value		Notes
[truncated: 778 more rows]

[truncated: 6 more sheets: AltA, AltA significant, AltD, AltD signficant, ES, ES significant]
