# Supplementary material for: Genome-wide analysis of light-regulated alternative splicing mediated by photoreceptors in Physcomitrella patens
Source: Genome Biol. 2014 Jan 7;15(1):R10. doi: 10.1186/gb-2014-15-1-r10 (PMC4054894; doi:10.1186/gb-2014-15-1-r10)
Supplement: Additional file 7 — Table listing all primers used in this study. [file gb-2014-15-1-r10-S7.xlsx]

## Sheet: Sheet1
Light responsive marker genes
Gene Name	GeneID	Name	Sequence (5'-3')
PpUBQ	Pp1s46_189V6	RT_F	CAGCGTCTGATTTTCGCTGG
		RT_R	CGTCCACTATCAGTACGAAC
PpRBCS	Pp1s459_14V6	RT_F	CCCTGTGCCTAAGCTGTTGGC
		RT_R	GGCAGGTACGAGAAGGTCTCG
PpCAB	Pp1s177_13V6	RT_F	CTCCTTCGACCCCTTGGGTTTG
		RT_R	AGCCGAAGTAGGAGCAAGAGG
PpFD	Pp1s146_120V6	RT_F	GAATGGACCTGCCTTACTCCTG
		RT_R	AAGAAACTTGCCGAGGAAGTCA
Intron retention
PpRBCS	Pp1s109_145V6	Control_F	TCCAGCAGAAGCTTATCCCCT
		Control_R	TGGTCCAGTAGCGACCATCGTA
		IR_F	TGATCCAGCAGAAGCTTATCCC
		IR_R	TACACCGCATGACGCACAA
PpHEME2	Pp1s114_123V6	Control_F	TTGCGTGAGGAGGTCGGTAAT
		Control_R	TGATCCGCCCTCGACTATGTAG
		IR_F	GCTGCGATGGTTCTGTTGTACA
		IR_R	GCCAAATCCACATTCTCAGAGC
PpCP12	Pp1s159_143V6	Control_F	AAGGCTTCTCCCAAGGAGGAT
		Control_R	CACGTCTTCTGAGCTTCAGCAA
		IR_F	AAGGCTTCTCCCAAGGAGGATA
		IR_R	CCGAAACGGTGCAATCTAAGA
PpLHCSR1	Pp1s213_80V6	Control_F	CATGCTTGCTTCCCTTGGATT
		Control_R	CCTCAACCTGCTGGAAGTGGTA
		IR_F	CCACTGGCTCTGTGTTGATCA
		IR_R	AGCACGAGCCAACAAATCG
PSI RC IVa	Pp1s334_17V6	Control_F	TGTCAAGGAAGAGGCTAAGCCA
		Control_R	CCTCAGAACCTTAACGACGCTG
		IR_F	TTTAACGACACCGGCAAGGTT
		IR_R	AACGTCGAGGAGGAGATGGAAC
PpEF1B	Pp1s359_29V6	Control_F	ACCAAGCCAGAGAGCCAAAAG
		Control_R	ATCATCGTCCCGGTTCAGTCT
		IR_F	TTTGTGGATGTGTAGGCCATCA
		IR_R	CCCCTGTTGAACATCTCAACGT
PpRCA	Pp1s5_83V6	Control_F	TCGGAATCAACCCCATCGT
		Control_R	TACCTCTGCCTAATGAGCTTGG
		IR_F	TGAAGCAGTGACAGCTGACCAG
		IR_R	CCGGAACCTTGAGATCCATGT
PpRS27A	Pp1s63_161V6	Control_F	GAAGTGTCAAGGATGCTTCAGC
		Control_R	AAGCACTGTGGAGCAACTTCC
		IR_F	GCTTATGTCCGTCTTGTGTTGC
		IR_R	AAGCATCCTTGACACTTCACATC
PpRS8B	Pp1s223_73V6	Control_F	GCCAGCACTACGGTGTTGAAA
		Control_R	CCCTCCAATCTCTTAGCCAGC
		IR_F	ACTTGGAAGATCAGTTTGCCAG
		IR_R	TCGTGTTCGTGCGATAGGA
PpRPP3A	Pp1s266_20V6	Control_F	AACTTGGCCTTGACCACTGCTG
		Control_R	GCCACCACCTCCACCAACAATA
		IR_F	GTATCGAATACGCGGAGCCTA
		IR_R	CACCACCTCCACCAACAATAAC
PpRPS5A	Pp1s400_33V6	Control_F	GGTCTTTCGACGACATCGAGAT
		Control_R	CGCATGCTTGTCTACGGATACA
		IR_F	GATGAGTTGATTAACGCAGCCA
		IR_R	TCGAAGACTTTCCCGTAACTATT
PpHYH	Pp1s80_72V6	Control_F	ACACAAGCGTCTGAAGAGGCTG
		Control_R	TGGCTTGCTGAGCTGAAACAC
		IR1_F	GCATGGATGAGGCAGGTTTGA
		IR1_R	AAAGGCAACGCGAGGAACACT
		IR2_F	GGCAGATCCTTCGGCTTGTAA
		IR2_R	CACGCTTTGAACTACCGACCA
		IR3_F	GCTGGCTTTTGCTCTTCTTGAT
		IR3_R	AGAGCCTCAGGACAGCACAAAC
PpSR34A	Pp1s28_193V6	Control_F	TACTCGAAGCCGTTCACGTAGC
		Control_R	AGATCGGTTACGCGGAGACTTG
		IR_F	ACGGGATAAAGAGGGGGAGGTA
		IR_R	AGCGAATATCGGCTGTGGAAGT
PpSCL30A	Pp1s169_60V6	Control_F	CAATCCCGTGCGAATGGTA
		Control_R	CCTGAGCTAGGTGCTCGAGAAT
		IR_F	TGTACCTTTTGATGGCTTGCAG
		IR_R	AACTGGACAAACCCAAACCCTC
PpSCL42	Pp1s183_39V6	Control_F	TGCGCAACATACCACGAGACT
		Control_R	CCATATCGCTCGAACGGAATC
		IR_F	TCGAGCGATATGGAGTTGTCAA
		IR_R	CCGCCATTGGAAAAGTGTTA
PpACT2	Pp1s198_157V6	RT_F	GACCTTCTTGGTGCAATTCCAT
		RT_R	CAAGCTCAAAAGCCACGAATCT
Alternative Donor/Acceptor site
PpRPS13A	Pp1s97_272V6	SSDA_F	TTAACCCCTTCTCAGATTGGTG
		SSDA_R	TTCCTCTCCAAATGCTTACGC
PpbZIP TF	Pp1s48_101V6	SSDA_F	ACATGTCTCCAAGATGGATGATG
		SSDA_R	TCGAGCTCGTCCAGACGCTC
PpRPN7/PpCSN1	Pp1s311_49V6	SSDA_F	ACGTGCAAGACCCCGTGGTG
		SSDA_R	TTAAGCTCAGCCCTGTCGAATG
PpIMPA-9	Pp1s191_136V6	SSDA_F	TTAGAGGCAGCATGGTGCTTG
		SSDA_R	CGCTTCTCCAGCCACATTGC
PpHDAC5	Pp1s34_252V6	SSDA_F	AAACATCTTCAGATGTATTGGCC
		SSDA_R	TCCGTGATGGGTATAATAGCAG

## Sheet: light signaling genes_RT-PCR
Gene Name	GeneID	intronNo	Name	Sequence (5'-3')
HY5	Pp1s87_156V6	1	Control_F	CGCAGGAAATGGAAAGAGATTTCCAAAGTTGA		Note: Red and blue labels indicate the IR events were identified under red and blue light conditions.
			Control_R	AGAAGCGCCGCCTCTTTTCCGATGAGA
			IR_F	GCCGATAAAGAACATAAGCGCCTGAAAAG
			IR_R	CTGCTCCCAAACATACAACACACTCGATTACG
HYH	Pp1s80_72V6	2	Control_F	GAACACAAGCGTCTGAAGAG
			Control_R	TCAGAGCAGTGTTCTTGACG
			IR_F	CTTCGGCTTGTAATTCCAAC
			IR_R	TAGAGGTACACGTGTTACATCAA
HYH	Pp1s80_72V6	4	Control_F	GAACACAAGCGTCTGAAGAG
			Control_R	TCAGAGCAGTGTTCTTGACG
			IR_F	CGCAAAATTGGTATATGTTCTACG
			IR_R	ATGAGTTTGTCAACAGCTGC
HYH	Pp1s80_72V6	6	Control_F	GAACACAAGCGTCTGAAGAG
			Control_R	TCAGAGCAGTGTTCTTGACG
			IR_F	CGACTGCAGCTGTTGACAAACT
			IR_R	CATTGCCTGCTATTCCCAAATC
COP1	Pp1s86_153V6	3	Control_F	CCCAGCTAGTCTTAAGAGAG
			Control_R	CTAAACCGGAACTGTACAGG
			IR_F	CAATGGTCACCGAAAAGCTG
			IR_R	CATCATAAACAGTCAAGACCC
COP1	Pp1s86_153V6	9	Control_F	CCCAGCTAGTCTTAAGAGAG
			Control_R	CTAAACCGGAACTGTACAGG
			IR_F	AGTGCATGAGACAATCGTGC
			IR_R	GTTTCAATGACTTCCGAATGC
COP1	Pp1s86_153V6	9	Control_F	CCCAGCTAGTCTTAAGAGAG
			Control_R	CTAAACCGGAACTGTACAGG
			IR_F	AGTGCATGAGACAATCGTGC
			IR_R	GTTTCAATGACTTCCGAATGC
COP1	Pp1s154_52V6	3	Control_F	TGGGTTCTGCTGACCACTG
			Control_R	AACCTCATTTGATTCACTCCC
			IR_F	GCCGAGTCCAACATGGAAG
			IR_R	CTTGCAATAATGAATCCCAGTG
COP1	Pp1s154_52V6	4	Control_F	TGGGTTCTGCTGACCACTG
			Control_R	AACCTCATTTGATTCACTCCC
			IR_F	GTATGTCCTACCGTTTACAAG
			IR_R	CCTAACAGCCTCCTGTATTTG
COP1	Pp1s154_52V6	4	Control_F	TGGGTTCTGCTGACCACTG
			Control_R	AACCTCATTTGATTCACTCCC
			IR_F	GTATGTCCTACCGTTTACAAG
			IR_R	CCTAACAGCCTCCTGTATTTG
COP1	Pp1s154_52V6	7	Control_F	TGGGTTCTGCTGACCACTG
			Control_R	AACCTCATTTGATTCACTCCC
			IR_F	GTACAGAACTTGTCTGCTAGC
			IR_R	CATCCCATACTGTAACGGTG
COP1	Pp1s25_325V6	4	Control_F	ATGAATGACTTGACGGATGTG
			Control_R	CTTGCCATCATCACTTCCAG
			IR_F	GTGTCATGGAGTATGAGGAG
			IR_R	TGCAACCAAAACATGGGAGG
COP1	Pp1s37_28V6	2	Control_F	TCGATGGAGATGATCAGCTG
			Control_R	CGGTTGACATCCCATACTGC
			IR_F	AGGAATCTAAGAACACCACTC
			IR_R	CTTGTCACCGAATCATAGCAG
COP1	Pp1s81_234V6	7	Control_F	TGATGCGGAGGAGAAAAGTG
			Control_R	TGTGGAACAGATCTCCATGG
			IR_F	CTTATGTACTGCCTGACACTC
			IR_R	CATCCCACAATGTAACGATTC
COP1	Pp1s264_64V6	13	Control_F	GTACAAGGCAAGAGTCAAGTG
			Control_R	GCAGTTCGACTTGACATCCC
			IR_F	GAAGGACGCTTTCTTGACCG
			IR_R	TCCTTCGTGTGATTGTCATAG
CSNs	Pp1s271_80V6	3	Control_F	TTGAGACCAGGTCAGCTCG
			Control_R	CGCATTTCCTCAGCCTTGTC
			IR_F	TGTTGCCTCGACTGGATCC
			IR_R	AACTGACGTTTCAGTGTAACC
CSNs	Pp1s271_80V6	7	Control_F	TTGAGACCAGGTCAGCTCG
			Control_R	CGCATTTCCTCAGCCTTGTC
			IR_F	CCGGGAATACTCCAGTCAAG
			IR_R	GGCTTCGGTCTTCGTCAAC
CSNs	Pp1s271_80V6	8	Control_F	AACAGTTCTGATAATTTGCTGC
			Control_R	TTTTCGGACGGCTTCGGTC
			IR_F	CAAGATCTTGCTAGTGCTTCC
			IR_R	CGTATATATGCAGCTAACGCC
CSNs	Pp1s271_80V6	8	Control_F	TTGAGACCAGGTCAGCTCG
			Control_R	CGCATTTCCTCAGCCTTGTC
			IR_F	ATTAACCGTACAATGAGATTACG
			IR_R	CGTATATATGCAGCTAACGCC
CSNs	Pp1s34_439V6	3	Control_F	ACATCTCCGATCATCACACC
			Control_R	TATCCGAATCCTGGACATCG
			IR_F	TTGCTGCTCATTTGACCGGG
			IR_R	CACCTCATAAAACGAGGTACG
CSNs	Pp1s34_439V6	4	Control_F	ACATCTCCGATCATCACACC
			Control_R	TATCCGAATCCTGGACATCG
			IR_F	CAACGAGCTCTTCAACCTTG
			IR_R	TCCCGGTCAAATGAGCAGC
CSNs	Pp1s34_439V6	6	Control_F	ACATCTCCGATCATCACACC
			Control_R	TATCCGAATCCTGGACATCG
			IR_F	TTGGTGTTTTCAGGGTAGCG
			IR_R	ATGAGGGAAGGAACTTCGTC
CSNs	Pp1s31_338V6	2	Control_F	GTTGACACGAACTTCGAGTTG
			Control_R	TCATGGATCAGCTCTCGCAC
			IR_F	ATTGACAACATCAACTTCCGC
			IR_R	CTGAAGAGGCTTTACAGGTTG
CSNs	Pp1s31_338V6	5	Control_F	GTTGACACGAACTTCGAGTTG
			Control_R	TCATGGATCAGCTCTCGCAC
			IR_F	CGGATTGGACCAGGAGTGG
			IR_R	AGCTCACAAGGAGACATCAC
CSNs	Pp1s229_18V6	1	Control_F	GCCGACCAGAAGCAGAAGATTG
			Control_R	TCTGAGCCAGTGCATACAGTG
			IR_F	GAAGAATTGCAGCAGTGGGAC
			IR_R	CTTGAGACACAGCAGAAAGTGC
CSNs	Pp1s229_18V6	1	Control_F	GCCGACCAGAAGCAGAAGATTG
			Control_R	TCTGAGCCAGTGCATACAGTG
			IR_F	GAAGAATTGCAGCAGTGGGAC
			IR_R	CTTGAGACACAGCAGAAAGTGC
CSNs	Pp1s311_49V6	2	Control_F	AAGGTTGAATGGACGCTTGGGG
			Control_R	GAAGGCTTGCTGAAGATCACCG
			IR_F	ACTGATCCCTGAAGTGCGAGAG
			IR_R	GGTCAGCAGTACAATCCTGAGG
CSNs	Pp1s191_77V6	2	Control_F	TCTTTGAGTACGACGAAGCGG
			Control_R	CCTCTACTGGCAAAGCAAACG
			IR_F	GCATTGCTTATTGAGCAGGTTG
			IR_R	CATGAAGAATCCTCCCATGCG
CSNs	Pp1s105_216V6	4	Control_F	AGATGGCACAGATGACCAGAAG
			Control_R	GCTCAGCCATGTTCATTTTCCC
			IR_F	GGTGCTTGCGAACATGCTTATG
			IR_R	GAAACACAAACAAGGAACCCCG
CSNs	Pp1s123_8V6	9	Control_F	AACCCTGACCAGGGAACAATCG
			Control_R	ATCTGCATGGATGGCAGTCAAG
			IR_F	TGGTCAGCTTTCAAGAAGATCC
			IR_R	GGTGACTACGAAAAAACCAAGG
CSNs	Pp1s124_47V6	3	Control_F	GAGCTGAACATACCTGAAAAGGATGTGGAGCAA
			Control_R	CTATCGCCGTGTACTTCCTCAGCCCTTTCGAC
			IR_F	GTACAAGAATGACCCTGAAATTCTAGCGATGA
			IR_R	CTACACAACGAAACGAGCACATGAATCCAAC
CSNs	Pp1s3_18V6	1	Control_F	GCATTTGCTTTGCCAGTAGAGG
			Control_R	CGTGTTGGATCAATTACCACGG
			IR_F	AGCTCATTCTGGGCGTATGG
			IR_R	AACGAATGGCCGATCAAAAGC
NPH3	Pp1s207_25V6	12	Control_F	AGATGACTCAGACGCCACTGAC
			Control_R	TGCTGCTCATCTTCTTCCACCC
			IR_F	GGGCAACGGATGATGGATTG
			IR_R	CAGCGCACCTGTCTTCTTTTAG
NPH3	Pp1s207_25V6	12	Control_F	AGATGACTCAGACGCCACTGAC
			Control_R	TGCTGCTCATCTTCTTCCACCC
			IR_F	GGGCAACGGATGATGGATTG
			IR_R	CAGCGCACCTGTCTTCTTTTAG
NPH3	Pp1s125_97V6	1	Control_F	AGCTGCCATGAGAATGAAGG
			Control_R	ATCCCAATTCGCTTCTCGAG
			IR_F	TGGAAGTTCTCCTTCAGCTG
			IR_R	TCCGACAATGCCGGATGTG
NPH3	Pp1s125_97V6	1	Control_F	ATGAGAATGAAGGGCTTACGGG
			Control_R	GGAGGCAGCAAGCTGACAATAG
			IR_F	GATTACGCAAGAGTTGTGGACG
			IR_R	TAGCACCGAGGTCCATCTAGTG
NPH3	Pp1s125_97V6	2	Control_F	AGCTGCCATGAGAATGAAGG
			Control_R	ATCCCAATTCGCTTCTCGAG
			IR_F	GCAACAAGATGACAGCGAAG
			IR_R	ACCACCCATGCTGTCTCAG
NPH3	Pp1s112_43V6	3	Control_F	TGCCCTGCACAAGTTTCCTC
			Control_R	AGCGGAGAAGAGCCACATTG
			IR_F	AACAAGAGGAATGCGCTGTG
			IR_R	CGGTACTTCTCTGTGCTGTTG
NPH3	Pp1s112_43V6	3	Control_F	TGCCCTGCACAAGTTTCCTC
			Control_R	AGCGGAGAAGAGCCACATTG
			IR_F	AACAAGAGGAATGCGCTGTG
			IR_R	CGGTACTTCTCTGTGCTGTTG
NPH3	Pp1s53_256V6	3	Control_F	GATCAAGCTACCTTAAGTGACC
			Control_R	AGTATGAGGACCAACAGGC
			IR_F	AGCTTCCACTTGCACAAGG
			IR_R	TTCCTGTACGAAACTAGCAGAC
NPH3	Pp1s53_256V6	5	Control_F	TCCAAACAGTCTCTCAACGGG
			Control_R	TGCTTCTGCAAGAGCTTGAAAC
			IR_F	AGATGAAAGTGGCAAAACTC
			IR_R	TGATGAACCAGATAAAGATGGG
NPH3	Pp1s53_256V6	7	Control_F	TGCAGAGCGACCTCTTAGTC
			Control_R	CTGGTGATCGTAATGGGAATGC
			IR_F	GAATCCCCCTTGCTACAAGC
			IR_R	ATGTCTGCATTCTGACTACACC
NPH3	Pp1s96_180V6	2	Control_F	AGCAACCTCATCTACAAGCTCG
			Control_R	TGCTCCAGTGATACAGACGC
			IR_F	TGTTTTGGATGTGGATGGACAC
			IR_R	GCACTGTTCCCAGATTCTAACG
NPH3	Pp1s96_180V6	5	Control_F	TTGCACGAGATCCGAACCTCAC
			Control_R	CATGCACGCATCCATTGACAAC
			IR_F	GAGCATCCAAACCTATCGAAGG
			IR_R	GGAATACGCTCGACAAGAATGG
NPH3	Pp1s113_212V6	2	Control_F	GAGATCAGGGTAGCATTCAAGAT
			Control_R	GATATGGAGTTCCTCCACCTGC
			IR_F	CCGAATCTTGGATCATTTTTTGACACAG
			IR_R	CTACAATTTTCATCACGAGCTGGATTAG
NPH3	Pp1s190_58V6	4	Control_F	CTGCAGATTGAAGTGGGAGACCGC
			Control_R	GAGCCTCCCGCCATATAAAAAAC
			IR_F	TACCGCTGCGCGTCATCGTCC
			IR_R	CTACATCCAGAAATGTTTTTGTGGATAAG
PIFs	Pp1s68_85V6	2	Control_F	GCCTATGCAGTCTCATACAG
			Control_R	TATTGAAGTGGACCTCCACC
			IR_F	GACCAGCATTGAACCGCTTCAAA
			IR_R	CTATCATTCAATGTACACAACAACAAACATC
PIFs	Pp1s68_85V6	5	Control_F	GCCTATGCAGTCTCATACAG
			Control_R	TATTGAAGTGGACCTCCACC
			IR_F	TCGCTCCATACTGCTCTTTG
			IR_R	CTGTATGAGACTGCATAGGC
PIFs	Pp1s68_85V6	7	Control_F	GCCTATGCAGTCTCATACAG
			Control_R	TATTGAAGTGGACCTCCACC
			IR_F	GCTCCTAATATGGGTGGAGGTCCACT
			IR_R	CTGCACCAACAAGAACTTTAACCACCTG
PIFs	Pp1s147_126V6	2	Control_F	CGGCGACGAGATAGAATAAACGA
			Control_R	GGTGGCAAAGTCATACCTGTCCTC
			IR_F	GTTAGATCTACTAGTAACTTTGCTCAG
			IR_R	GCATCAAGTAGGCATTATACTTGTC
PIFs	Pp1s147_126V6	5	Control_F	CGGCGACGAGATAGAATAAACGA
			Control_R	GGTGGCAAAGTCATACCTGTCCTC
			IR_F	CGAAGTCCACAATCAGTCAGAGAGG
			IR_R	CTGCAACAATAAACCACCGAAAAAT
PIFs	Pp1s147_126V6	8	Control_F	CGGCGACGAGATAGAATAAACGA
			Control_R	GGTGGCAAAGTCATACCTGTCCTC
			IR_F	GGCCTTGTTGTTTTGGAGTGGCCC
			IR_R	CTGCATCAGGTCGCCAAGCCGGAT
PIFs	Pp1s69_37V6	4	Control_F	GCCTCTCATTGTACACAACACCTTGA
			Control_R	TTGGTGTCCACAGACTCGTCTTCC
			IR_F	CGTCGAAGAGACAGAATAAATGAGAA
			IR_R	CTGCCATACACATACCACTTCATGAT
PIFs	Pp1s84_22V6	3	Control_F	CGGCGAAGAGACCGAATAAATGA
			Control_R	GGCATTACCATTGGTGGCAAAGTC
			IR_F	GAAACCTGTAACTGGTCGTGGAAGT
			IR_R	CTGCAAGGACAAACCACCAAAAAT
DET1	Pp1s80_20V6	7	Control_F	GCGTCTTTCTGCATGATGAC
			Control_R	CTAAAGGGTTACGCAACCAC
			IR_F	GTACGTTCTTAGTGGTGCCC
			IR_R	CTTCCACATAACCAGATCCAC
DET1	Pp1s80_20V6	12	Control_F	GACTTGGGTGCGACCTTTTCCAGAG
			Control_R	CTTCCACATAACCAGATCCACAAATTGC
			IR_F	CATACTCAAGTTCAAAATTAATCCTG
			IR_R	CTGCCACCCATTCAACAAGTAA
DET1	Pp1s303_75V6	1	Control_F	AAGTCTCAAAGACTCAAGCGCTTCTATTTTAAT
			Control_R	CTGATAGAAGCTTAATATCTCCGTTGTTTCCAT
			IR_F	GTACTTGTTCAGAACTATTTGCTCAATTC
			IR_R	GCACGACATTCTCATACAACTCTCGTA
DET1	Pp1s303_75V6	2	Control_F	AAGTCTCAAAGACTCAAGCGCTTCTATTTTAAT
			Control_R	CTGATAGAAGCTTAATATCTCCGTTGTTTCCAT
			IR_F	ATGACGAGCTTCTTCTTAATTCTCAGGCTCAG
			IR_R	CTACCATCCCAAAAAGGTCAGTACATAATTCG
DDB1	Pp1s203_55V6	1	Control_F	GTCACGGCAGGCTCGTTGCGT
			Control_R	CCCATCGAAAGAGCAGAAGAGGAC
			IR_F	CCGCAGGAGCTAAATCTCATCA
			IR_R	CTGAAATAAAAGTCAAGGATCCCT
DDB1	Pp1s203_55V6	9	Control_F	GTCACGGCAGGCTCGTTGCGT
			Control_R	CCCATCGAAAGAGCAGAAGAGGAC
			IR_F	TTTTAAAGCGATTCCTATCCGACC
			IR_R	CTGTGAACACCCCACCAAGCGTATC
DDB1	Pp1s203_55V6	11	Control_F	GTCACGGCAGGCTCGTTGCGT
			Control_R	CCCATCGAAAGAGCAGAAGAGGAC
			IR_F	CGGTTCCAGCTATGGAGATTCGC
			IR_R	TGCAGAGCCAAATCAGATATTATCATTA
DDB1	Pp1s203_55V6	18	Control_F	GTCACGGCAGGCTCGTTGCGT
			Control_R	CCCATCGAAAGAGCAGAAGAGGAC
			IR_F	TGAAGTCAATTTCGCTTCTCATTTACAAG
			IR_R	CTGCCGGACTCAATGCAGGTCATTT
DDB1	Pp1s458_4V6	12	Control_F	ATCTATGGTCGAATTGCCACCCTGG
			Control_R	CTTGAACAGCCCATCATAAAGATGCAGA
			IR_F	AAACGGTATTGGCATCAATGAGCAG
			IR_R	CTACAAGAATCAACTCATATATGGCTTGG
DDB1	Pp1s458_4V6	17	Control_F	ATCTATGGTCGAATTGCCACCCTGG
			Control_R	CTTGAACAGCCCATCATAAAGATGCAGA
			IR_F	GTCAGTGCCATTTTTACCAGATGCCTTC
			IR_R	CTCCACCGAGAAAACAAGAATTCGACC

## Sheet: phy KO
Name	Sequence (5'-3')
PHY1-full-F	ATGTCGACTCCCAAGAAGACATAC
PHY1-full-R	CTACATTTGACTTGAAGCATCATCC
PHY2-full-F	ATGTCGACCCCCAAGTTGGCTTAC
PHY2-full-R	CTAGACAACAGTAGATCTCACACTAC
PHY3-full-F	ATGTCGGCTCCGAAGAAGACTTAC
PHY3-full-R	CTACATTTGACTCGCAGCATCATC
PHY4-full-F	ATGTCGACCACCAAGTTGGCATAC
PHY4-full-R	CTATCTCACACTGCCTGCATCATC
PHY1-seq-R	ATCTGTACTTTGGCCGTC
PHY2-5'KO-check	GAATGAACACTCCACCATCTTC
PHY2-seq-R	AGTGATGCTTCCTTCTGC
PHY4-seq-F	AAGAACAGGGTGCGAATG
PHY4-seq-R	GATGCTTCCCTCTGCATC
Reverse(658)	AGCGGATAACAATTTCACACAGG
CMV-PA-SEQ(220)	CCTCACCAAAATACGAAAGAGTT
CMVP1(380)	TACCCTTTGTTGAAAAGTGTCAA
Hyg-ter(F)	CTAAAATCCAGATCCCCCGAATTA
