# Supplementary material for: Genome-wide analysis of light-regulated alternative splicing mediated by photoreceptors in Physcomitrella patens
Source: Genome Biol. 2014 Jan 7;15(1):R10. doi: 10.1186/gb-2014-15-1-r10 (PMC4054894; doi:10.1186/gb-2014-15-1-r10)
Supplement: Additional file 4 — Tables listing splicing-related genes found in statistically significant IR events of red-light data. [file gb-2014-15-1-r10-S4.xlsx]

## Sheet: Legend
Abrreviations
ID: gene ID from Physcomitrella genome annotation version 1.6
GO: Gene Ontology terms associated with the gene; P: Biological Process; F: Molecular Function; C: Cellular Component. X, no annotation.
ArabidopsisHit: Best Arabidopsis hit according to Physcomitrella genome annotation version 1.6
Pfam: Protein Family

## Sheet: all
ID	GO	ArabdopsisHit	Pfam
Pp1s87_162V6	C) nucleus	AT2G25970.1:KH domain-containing protein	PF00013:KH domain
	C) nucleolus		PF07650:KH domain
	F) nucleic acid binding
	F) DNA binding
	F) single-stranded DNA binding
	F) sequence-specific DNA binding transcription factor activity
	F) RNA binding
	F) protein binding
	P) transcription, DNA-dependent
	P) transcription from RNA polymerase II promoter
	C) cytoplasm
	P) mRNA processing
	P) RNA splicing
	P) mRNA transport
	P) transport
Pp1s17_12V6	P) spliceosome assembly	AT1G54380.1:spliceosome protein-related	PF04938:Survival motor neuron (SMN) interacting protein 1 (SIP1)
	P) nuclear mRNA splicing, via spliceosome
Pp1s183_39V6	C) cytoplasm	AT3G13570.1:SC35-like splicing factor 30A	PF00076:RNA recognition motif. (a.k.a. RRM, RBD, or RNP domain)
	C) nucleus
	C) nucleoplasm
	C) nuclear speck
	F) nucleic acid binding
	F) RNA binding
	F) nucleotide binding
	F) protein binding
	F) RS domain binding
	F) unfolded protein binding
	P) regulation of transcription, DNA-dependent
	P) assembly of spliceosomal tri-snRNP
	P) mRNA splice site selection
	P) cytoplasmic transport
	P) mRNA export from nucleus
	P) mRNA processing
	P) RNA splicing
Pp1s505_13V6	C) nucleus	AT4G21660.1:proline-rich spliceosome-associated (PSP) family protein	PF04037:Domain of unknown function (DUF382)
	C) spliceosomal complex		PF04046:PSP
	F) nucleic acid binding
	F) protein binding
	P) mRNA processing
	P) RNA splicing
	P) interspecies interaction between organisms
Pp1s55_128V6	C) nucleus	AT2G29210.1:splicing factor PWI domain-containing protein	PF01480:PWI domain
	C) nuclear matrix
	C) nuclear speck
	C) spliceosomal complex
	F) DNA binding
	F) RNA binding
	P) mRNA processing
	P) RNA splicing
Pp1s80_63V6	C) nucleus	AT2G25970.1:KH domain-containing protein	PF00013:KH domain
	C) nucleolus		PF07650:KH domain
	F) nucleic acid binding
	F) DNA binding
	F) single-stranded DNA binding
	F) sequence-specific DNA binding transcription factor activity
	F) RNA binding
	F) protein binding
	P) transcription, DNA-dependent
	P) transcription from RNA polymerase II promoter
	C) cytoplasm
	P) mRNA processing
	P) RNA splicing
	P) mRNA transport
	P) transport
Pp1s169_60V6	C) cytoplasm	AT3G13570.1:SC35-like splicing factor 30A	PF00076:RNA recognition motif. (a.k.a. RRM, RBD, or RNP domain)
	C) nucleus
	C) nucleoplasm
	C) nuclear speck
	F) nucleic acid binding
	F) RNA binding
	F) nucleotide binding
	F) protein binding
	F) RS domain binding
	F) unfolded protein binding
	P) regulation of transcription, DNA-dependent
	P) assembly of spliceosomal tri-snRNP
	P) mRNA splice site selection
	P) cytoplasmic transport
	P) mRNA export from nucleus
	P) mRNA processing
	P) RNA splicing
Pp1s28_193V6	C) nucleus	AT3G49430.1:SER/ARG-rich protein 34A	PF00076:RNA recognition motif. (a.k.a. RRM, RBD, or RNP domain)
	F) nucleic acid binding
	F) RNA binding
	F) nucleotide binding
	P) mRNA processing
	P) RNA splicing
Pp1s76_96V6	C) cytoplasm	AT2G33730.1:P-loop containing nucleoside triphosphate hydrolases superfamily protein	PF00270:DEAD/DEAH box helicase
	C) nucleus		PF00271:Helicase conserved C-terminal domain
	F) nucleic acid binding
	F) RNA binding
	F) ATP binding
	F) nucleotide binding
	F) hydrolase activity
	F) ATP-dependent helicase activity
	F) helicase activity
	P) mRNA processing
	P) RNA splicing
Pp1s3_488V6	C) nucleus	AT3G07860.1:Ubiquitin-like superfamily protein	PF01529:DHHC zinc finger domain
	C) spliceosomal complex	AT2G14255.1:Ankyrin repeat family protein with DHHC zinc finger domain
	C) U12-type spliceosomal complex
	P) mRNA processing
	P) RNA splicing
	C) membrane
	C) integral to membrane
	F) metal ion binding
	F) zinc ion binding
	F) transferase activity
	F) acyltransferase activity
Pp1s173_12V6	C) nucleus	AT3G49430.1:SER/ARG-rich protein 34A	PF00076:RNA recognition motif. (a.k.a. RRM, RBD, or RNP domain)
	F) nucleic acid binding
	F) RNA binding
	F) nucleotide binding
	P) mRNA processing
	P) RNA splicing
Pp1s70_135V6	C) cytoplasm	AT5G47790.1:SMAD/FHA domain-containing protein	PF00498:FHA domain
	C) nucleus
	C) nuclear speck
	C) spliceosomal complex
	F) magnesium ion binding
	F) DNA binding
	F) RNA binding
	F) protein binding
	F) hydrolase activity
	F) nuclease activity
	F) endonuclease activity
	F) ribonuclease E activity
	F) protein phosphatase inhibitor activity
	F) protein serine/threonine phosphatase inhibitor activity
	P) transcription, DNA-dependent
	P) RNA catabolic process
	P) mRNA processing
	P) RNA splicing
Pp1s232_73V6	C) cytoplasm	AT2G38730.1:Cyclophilin-like peptidyl-prolyl cis-trans isomerase family protein	PF00160:Cyclophilin type peptidyl-prolyl cis-trans isomerase/CLD
	C) nucleus
	C) nuclear speck
	C) spliceosomal complex
	F) isomerase activity
	F) peptidyl-prolyl cis-trans isomerase activity
	P) protein folding
	P) mRNA processing
	P) RNA splicing
Pp1s29_244V6	P) RNA splicing	AT2G41500.1:WD-40 repeat family protein / small nuclear ribonucleoprotein Prp4p-related	PF00400:WD domain, G-beta repeat
			PF08799:pre-mRNA processing factor 4 (PRP4) like
Pp1s36_37V6	C) nucleus	AT1G43190.1:polypyrimidine tract-binding protein 3	PF00076:RNA recognition motif. (a.k.a. RRM, RBD, or RNP domain)
	F) nucleic acid binding
	F) RNA binding
	F) nucleotide binding
	P) mRNA processing
	P) RNA splicing
Pp1s156_89V6	C) nucleus	AT1G14650.1:SWAP (Suppressor-of-White-APricot)/surp domain-containing protein / ubiquitin family protein	PF00240:Ubiquitin family
	C) spliceosomal complex		PF01805:Surp module
	C) U2-type spliceosomal complex		PF12230:Pre-mRNA splicing factor PRP21 like protein
	F) RNA binding
	P) protein modification process
	P) mRNA processing
	P) RNA processing
	P) RNA splicing
Pp1s99_235V6	C) nucleus	AT5G16780.1:SART-1 family	PF03343:SART-1 family
	C) spliceosomal complex
	P) mRNA processing
	P) RNA splicing
Pp1s270_44V6	C) nucleus	AT4G36690.1:U2 snRNP auxilliary factor, large subunit, splicing factor	PF00076:RNA recognition motif. (a.k.a. RRM, RBD, or RNP domain)
	F) nucleic acid binding
	F) RNA binding
	F) nucleotide binding
	P) mRNA processing
	P) RNA splicing
Pp1s128_31V6	C) microsome	AT4G00830.1:RNA-binding (RRM/RBD/RNP motifs) family protein	PF00076:RNA recognition motif. (a.k.a. RRM, RBD, or RNP domain)
	C) cytoplasm
	C) endoplasmic reticulum
	C) nucleus
	C) spliceosomal complex
	C) ribonucleoprotein complex
	F) nucleic acid binding
	F) RNA binding
	F) poly(A) RNA binding
	F) nucleotide binding
	F) protein binding
	P) mRNA processing
	P) RNA processing
	P) RNA splicing
	P) interspecies interaction between organisms
Pp1s88_42V6	C) nucleus	AT1G60900.1:U2 snRNP auxilliary factor, large subunit, splicing factor	PF00076:RNA recognition motif. (a.k.a. RRM, RBD, or RNP domain)
	F) nucleic acid binding
	F) RNA binding
	F) nucleotide binding
	P) mRNA processing
	P) RNA splicing
Pp1s331_36V6	C) nucleus	AT5G13010.1:RNA helicase family protein	PF00271:Helicase conserved C-terminal domain
	C) spliceosomal complex		PF04408:Helicase associated domain (HA2)
	F) nucleic acid binding		PF07717:Domain of unknown function (DUF1605)
	F) RNA binding
	F) ATP binding
	F) nucleotide binding
	F) protein binding
	F) hydrolase activity
	F) ATP-dependent helicase activity
	F) ATP-dependent RNA helicase activity
	F) helicase activity
	P) mRNA processing
	P) RNA splicing
Pp1s326_1V6	C) nucleus	AT5G53180.1:polypyrimidine tract-binding protein 2	PF00076:RNA recognition motif. (a.k.a. RRM, RBD, or RNP domain)
	F) nucleic acid binding
	F) RNA binding
	F) nucleotide binding
	P) mRNA processing
	P) RNA splicing
Pp1s28_211V6	C) nucleus	AT2G40650.1:PRP38 family protein	PF03371:PRP38 family
	C) spliceosomal complex
	P) mRNA processing
	P) RNA splicing
Pp1s48_128V6	C) nucleus	AT1G43190.1:polypyrimidine tract-binding protein 3	PF00076:RNA recognition motif. (a.k.a. RRM, RBD, or RNP domain)
	F) nucleic acid binding
	F) RNA binding
	F) nucleotide binding
	P) mRNA processing
	P) RNA splicing
Pp1s292_10V6	C) intracellular	AT1G17070.1:GC-rich sequence DNA-binding factor-like protein with Tuftelin interacting domain	PF01585:G-patch domain
	C) cytoplasm		PF07842:GC-rich sequence DNA-binding factor-like protein
	C) nucleus		PF12457:Tuftelin interacting protein N terminal
	C) nuclear speck
	C) spliceosomal complex
	C) proteinaceous extracellular matrix
	F) nucleic acid binding
	F) protein binding
	P) mRNA processing
	P) RNA splicing
	P) ossification
Pp1s98_130V6	C) nucleus	AT1G60900.1:U2 snRNP auxilliary factor, large subunit, splicing factor	PF00076:RNA recognition motif. (a.k.a. RRM, RBD, or RNP domain)
	F) nucleic acid binding
	F) RNA binding
	F) nucleotide binding
	P) mRNA processing
	P) RNA splicing
Pp1s87_109V6	C) nucleus	AT2G30260.1:U2 small nuclear ribonucleoprotein B	PF00076:RNA recognition motif. (a.k.a. RRM, RBD, or RNP domain)
	C) U2 snRNP
	C) spliceosomal complex
	C) ribonucleoprotein complex
	F) nucleic acid binding
	F) RNA binding
	F) nucleotide binding
	F) protein binding
	P) mRNA processing
	P) RNA splicing
Pp1s332_30V6	C) nucleus	AT2G16940.1:Splicing factor, CC1-like	PF00076:RNA recognition motif. (a.k.a. RRM, RBD, or RNP domain)
	C) nuclear speck
	F) nucleic acid binding
	F) RNA binding
	F) nucleotide binding
	P) transcription, DNA-dependent
	P) mRNA processing
	P) RNA splicing
Pp1s218_51V6	C) intracellular	AT5G06160.1:splicing factor-related	PF11931:Domain of unknown function (DUF3449)
	C) nucleus		PF12108:Splicing factor SF3a60 binding domain
	C) nuclear speck
	C) spliceosomal complex
	F) metal ion binding
	F) zinc ion binding
	F) nucleic acid binding
	F) protein binding
	P) nuclear mRNA 3'-splice site recognition
	P) mRNA processing
	P) RNA splicing
Pp1s218_92V6	C) nucleus	AT2G23930.1:probable small nuclear ribonucleoprotein G	PF01423:LSM domain
	C) ribonucleoprotein complex
	C) small nucleolar ribonucleoprotein complex
	F) RNA binding
	P) mRNA processing
	P) RNA splicing
Pp1s206_31V6	C) intracellular	AT3G09850.1:D111/G-patch domain-containing protein	PF01424:R3H domain
	C) nucleus		PF01585:G-patch domain
	C) spliceosomal complex
	F) nucleic acid binding
	P) mRNA processing
	P) RNA splicing
Pp1s100_243V6	C) nucleus	AT1G44910.1:pre-mRNA-processing protein 40A	PF00397:WW domain
	C) nuclear speck		PF01846:FF domain
	F) protein binding
	P) mRNA processing
	P) RNA splicing
Pp1s158_121V6	C) nucleus	AT3G18790.1:	PF06246:Isy1-like splicing family
	C) spliceosomal complex
	P) mRNA processing
	P) RNA splicing
Pp1s327_24V6	C) nucleus	AT2G44710.1:RNA-binding (RRM/RBD/RNP motifs) family protein	PF00035:Double-stranded RNA binding motif
	C) heterogeneous nuclear ribonucleoprotein complex		PF00076:RNA recognition motif. (a.k.a. RRM, RBD, or RNP domain)
	C) spliceosomal complex		PF00096:Zinc finger, C2H2 type
	C) ribonucleoprotein complex		PF12171:Zinc-finger double-stranded RNA-binding
	F) nucleic acid binding
	F) RNA binding
	F) nucleotide binding
	F) protein binding
	P) mRNA processing
	P) RNA splicing
Pp1s174_92V6	C) nucleus	AT1G44910.1:pre-mRNA-processing protein 40A	PF00397:WW domain
	C) nuclear speck	AT1G44910.2:pre-mRNA-processing protein 40A	PF01846:FF domain
	F) protein binding
	P) mRNA processing
	P) RNA splicing
Pp1s153_138V6	C) intracellular	AT5G58470.1:TBP-associated factor 15B	PF00641:Zn-finger in Ran binding protein and others
	C) nucleus
	F) metal ion binding
	F) zinc ion binding
	F) RNA binding
	P) mRNA processing
	P) RNA splicing
Pp1s46_247V6	C) nucleus	AT3G14080.1:Small nuclear ribonucleoprotein family protein	PF01423:LSM domain
	C) ribonucleoprotein complex
	C) small nucleolar ribonucleoprotein complex
	F) RNA binding
	P) mRNA processing
	P) RNA splicing
Pp1s35_281V6	C) cytoplasm	AT1G16610.2:arginine/serine-rich 45	PF00076:RNA recognition motif. (a.k.a. RRM, RBD, or RNP domain)
	C) nucleus
	C) nuclear speck
	F) nucleic acid binding
	F) RNA binding
	F) nucleotide binding
	F) protein binding
	P) transcription, DNA-dependent
	P) mRNA processing
	P) RNA splicing
Pp1s390_26V6	C) cytoplasm	AT5G02530.1:RNA-binding (RRM/RBD/RNP motifs) family protein	PF00076:RNA recognition motif. (a.k.a. RRM, RBD, or RNP domain)
	C) nucleus
	C) spliceosomal complex
	F) nucleic acid binding
	F) single-stranded DNA binding
	F) RNA binding
	F) nucleotide binding
	P) mRNA processing
	P) RNA splicing
	P) mRNA transport
	P) transport
Pp1s2_187V6	C) intracellular	AT3G52120.1:SWAP (Suppressor-of-White-APricot)/surp domain-containing protein / D111/G-patch domain-containing protein	PF01585:G-patch domain
	C) nucleus		PF01805:Surp module
	F) nucleic acid binding
	F) RNA binding
	P) mRNA processing
	P) RNA processing
	P) RNA splicing
Pp1s181_116V6	C) nucleus	AT2G29210.1:splicing factor PWI domain-containing protein	PF01480:PWI domain
	C) nuclear matrix
	C) nuclear speck
	C) spliceosomal complex
	F) DNA binding
	F) RNA binding
	P) mRNA processing
	P) RNA splicing
Pp1s270_54V6	C) cytoplasm	AT3G13570.1:SC35-like splicing factor 30A	PF00076:RNA recognition motif. (a.k.a. RRM, RBD, or RNP domain)
	C) nucleus
	C) nucleoplasm
	C) nuclear speck
	F) nucleic acid binding
	F) RNA binding
	F) nucleotide binding
	F) protein binding
	F) RS domain binding
	F) unfolded protein binding
	P) regulation of transcription, DNA-dependent
	P) assembly of spliceosomal tri-snRNP
	P) mRNA splice site selection
	P) cytoplasmic transport
	P) mRNA export from nucleus
	P) mRNA processing
	P) RNA splicing
Pp1s64_187V6	C) nucleus	AT1G04510.1:MOS4-associated complex 3A	PF00400:WD domain, G-beta repeat
	C) nucleolus		PF08606:Prp19/Pso4-like
	C) spliceosomal complex
	C) ubiquitin ligase complex
	F) DNA binding
	F) ubiquitin-protein ligase activity
	P) protein ubiquitination
	P) DNA repair
	P) mRNA processing
	P) RNA splicing
	P) response to DNA damage stimulus
	P) response to cadmium ion
Pp1s69_14V6	C) nucleus	AT1G59760.1:RNA helicase, ATP-dependent, SK12/DOB1 protein	PF00270:DEAD/DEAH box helicase
	C) spliceosomal complex		PF00271:Helicase conserved C-terminal domain
	F) nucleic acid binding		PF08148:DSHCT (NUC185) domain
	F) ATP binding
	F) nucleotide binding
	F) protein binding
	F) hydrolase activity
	F) ATP-dependent helicase activity
	F) helicase activity
	P) mRNA processing
	P) RNA splicing
Pp1s12_196V6	C) nucleus	AT3G24730.1:mRNA splicing factor, thioredoxin-like U5 snRNP	PF02966:Mitosis protein DIM1
	C) spliceosomal complex
	P) mitosis
	P) cell cycle
	P) mRNA processing
	P) RNA splicing
	X)
Pp1s250_58V6	C) nucleus	AT5G51410.1:LUC7 N_terminus domain-containing protein	PF03194:LUC7 N_terminus
	C) nuclear speck
	F) DNA binding
	F) mRNA binding
	F) protein binding
	P) apoptosis
	P) mRNA processing
	P) RNA splicing
	P) response to stress
Pp1s63_172V6	C) nucleus	AT5G12190.1:RNA-binding (RRM/RBD/RNP motifs) family protein	PF00076:RNA recognition motif. (a.k.a. RRM, RBD, or RNP domain)
	F) nucleic acid binding
	F) RNA binding
	F) nucleotide binding
	P) mRNA processing
	P) RNA splicing
Pp1s57_186V6	C) cytoplasm	AT5G02530.1:RNA-binding (RRM/RBD/RNP motifs) family protein	PF00076:RNA recognition motif. (a.k.a. RRM, RBD, or RNP domain)
	C) nucleus
	C) spliceosomal complex
	F) nucleic acid binding
	F) RNA binding
	F) nucleotide binding
	F) protein binding
	P) mRNA processing
	P) RNA splicing
	P) mRNA transport
	P) transport
Pp1s250_28V6	C) nucleus	AT3G25840.1:Protein kinase superfamily protein	PF00069:Protein kinase domain
	C) spliceosomal complex
	F) ATP binding
	F) nucleotide binding
	F) transferase activity
	F) kinase activity
	F) protein kinase activity
	F) protein serine/threonine kinase activity
	P) protein phosphorylation
	P) mRNA processing
	P) RNA splicing
Pp1s29_139V6	C) intracellular	AT2G32600.1:hydroxyproline-rich glycoprotein family protein	PF12171:Zinc-finger double-stranded RNA-binding
	C) nucleus
	C) small nuclear ribonucleoprotein complex
	C) spliceosomal complex
	F) metal ion binding
	F) zinc ion binding
	F) nucleic acid binding
	P) nuclear mRNA 3'-splice site recognition
	P) mRNA processing
	P) RNA splicing
Pp1s72_266V6	C) nucleus	AT2G43770.1:Transducin/WD40 repeat-like superfamily protein	PF00400:WD domain, G-beta repeat
	C) U5 snRNP
	C) spliceosomal complex
	C) small nucleolar ribonucleoprotein complex
	F) protein binding
	P) mRNA processing
	P) RNA processing
	P) RNA splicing
Pp1s62_224V6	C) nucleus	AT1G32790.2:CTC-interacting domain 11	PF00076:RNA recognition motif. (a.k.a. RRM, RBD, or RNP domain)
	C) spliceosomal complex		PF07145:Ataxin-2 C-terminal region
	F) nucleic acid binding
	F) nucleotide binding
	F) protein binding
	P) mRNA processing
	P) RNA splicing
Pp1s89_224V6	C) nucleus	AT1G26370.1:RNA helicase family protein	PF00271:Helicase conserved C-terminal domain
	C) spliceosomal complex		PF04408:Helicase associated domain (HA2)
	F) nucleic acid binding		PF07717:Domain of unknown function (DUF1605)
	F) RNA binding
	F) ATP binding
	F) nucleotide binding
	F) hydrolase activity
	F) ATP-dependent helicase activity
	F) ATP-dependent RNA helicase activity
	F) helicase activity
	P) mRNA processing
	P) RNA processing
	P) RNA splicing
Pp1s318_20V6	C) nucleus	AT5G56130.1:Transducin/WD40 repeat-like superfamily protein	PF00400:WD domain, G-beta repeat
	F) RNA binding
	P) mRNA processing
	P) RNA splicing
	P) mRNA transport
	P) transport
Pp1s164_106V6	C) nucleus	AT2G44710.1:RNA-binding (RRM/RBD/RNP motifs) family protein	PF00035:Double-stranded RNA binding motif
	C) heterogeneous nuclear ribonucleoprotein complex		PF00076:RNA recognition motif. (a.k.a. RRM, RBD, or RNP domain)
	C) spliceosomal complex		PF12171:Zinc-finger double-stranded RNA-binding
	C) ribonucleoprotein complex
	F) nucleic acid binding
	F) RNA binding
	F) nucleotide binding
	F) protein binding
	P) mRNA processing
	P) RNA splicing
Pp1s311_22V6	C) nucleus	AT5G11200.1:DEAD/DEAH box RNA helicase family protein	PF00270:DEAD/DEAH box helicase
	F) nucleic acid binding		PF00271:Helicase conserved C-terminal domain
	F) RNA binding
	F) ATP binding
	F) nucleotide binding
	F) hydrolase activity
	F) ATP-dependent helicase activity
	F) helicase activity
	P) mRNA processing
	P) RNA splicing
	P) mRNA transport
	P) transport
Pp1s169_108V6	C) nucleus	AT3G13200.1:Cwf15 / Cwc15 cell cycle control family protein	PF04889:Cwf15/Cwc15 cell cycle control protein
	C) spliceosomal complex
	F) RNA binding
	F) protein binding
	P) mRNA processing
	P) RNA splicing
	P) embryo development ending in birth or egg hatching
Pp1s74_132V6	C) intracellular	AT5G41770.1:crooked neck protein, putative / cell cycle protein, putative	PF02184:HAT (Half-A-TPR) repeat
	C) cytoplasm		PF07719:Tetratricopeptide repeat
	C) nucleus
	C) nuclear speck
	C) spliceosomal complex
	F) binding
	F) RNA binding
	P) spliceosome assembly
	P) mRNA processing
	P) RNA processing
	P) RNA splicing
Pp1s20_267V6	C) nucleus	AT1G65660.1:Pre-mRNA splicing Prp18-interacting factor	PF11708:Pre-mRNA splicing Prp18-interacting factor
	C) spliceosomal complex
	F) metal ion binding
	F) zinc ion binding
	F) nucleic acid binding
	P) mRNA processing
	P) RNA splicing
Pp1s70_254V6	C) nucleus	AT2G18510.1:RNA-binding (RRM/RBD/RNP motifs) family protein	PF00076:RNA recognition motif. (a.k.a. RRM, RBD, or RNP domain)
	C) spliceosomal complex
	F) nucleic acid binding
	F) RNA binding
	F) nucleotide binding
	F) protein binding
	P) mRNA processing
	P) RNA splicing
Pp1s116_80V6	C) nucleus	AT1G09230.1:RNA-binding (RRM/RBD/RNP motifs) family protein	PF00076:RNA recognition motif. (a.k.a. RRM, RBD, or RNP domain)
	C) spliceosomal complex
	F) nucleic acid binding
	F) RNA binding
	F) nucleotide binding
	P) mRNA processing
	P) RNA splicing
Pp1s207_105V6	C) nucleus	AT2G16940.1:Splicing factor, CC1-like	PF00076:RNA recognition motif. (a.k.a. RRM, RBD, or RNP domain)
	C) nucleoplasm
	C) nuclear speck
	C) cytoskeleton
	F) nucleic acid binding
	F) RNA binding
	F) nucleotide binding
	F) protein binding
	P) transcription, DNA-dependent
	P) mRNA processing
	P) RNA processing
	P) RNA splicing
Pp1s117_62V6	C) nucleus	AT2G43770.1:Transducin/WD40 repeat-like superfamily protein	PF00400:WD domain, G-beta repeat
	C) U5 snRNP
	C) spliceosomal complex
	C) small nucleolar ribonucleoprotein complex
	F) protein binding
	P) mRNA processing
	P) RNA processing
	P) RNA splicing
Pp1s222_75V6	C) spliceosomal complex	AT3G44600.1:cyclophilin71	PF00160:Cyclophilin type peptidyl-prolyl cis-trans isomerase/CLD
	F) isomerase activity
	F) peptidyl-prolyl cis-trans isomerase activity
	P) protein folding
	P) mRNA processing
	P) RNA splicing
Pp1s214_36V6	C) intracellular	AT1G06220.1:Ribosomal protein S5/Elongation factor G/III/V family protein	PF00009:Elongation factor Tu GTP binding domain
	C) nucleus		PF00679:Elongation factor G C-terminus
	C) spliceosomal complex		PF03144:Elongation factor Tu domain 2
	F) translation elongation factor activity		PF03764:Elongation factor G, domain IV
	F) nucleotide binding
	F) GTP binding
	F) protein binding
	F) GTPase activity
	P) translation
	P) translational elongation
	P) mRNA processing
	P) RNA splicing
Pp1s11_157V6	C) cytoplasm	AT2G33730.1:P-loop containing nucleoside triphosphate hydrolases superfamily protein	PF00270:DEAD/DEAH box helicase
	C) nucleus
	F) nucleic acid binding
	F) RNA binding
	F) ATP binding
	F) nucleotide binding
	F) hydrolase activity
	F) ATP-dependent helicase activity
	F) helicase activity
	P) mRNA processing
	P) RNA splicing
Pp1s189_49V6	C) intracellular	AT5G08535.1:D111/G-patch domain-containing protein	PF01585:G-patch domain
	C) nucleus
	F) nucleic acid binding
	F) RNA binding
	P) mRNA processing
	P) RNA processing
	P) RNA splicing
Pp1s155_106V6	C) nucleus	AT4G03120.1:C2H2 and C2HC zinc fingers superfamily protein	PF06220:U1 zinc finger
	C) small nuclear ribonucleoprotein complex
	C) U1 snRNP
	C) ribonucleoprotein complex
	F) metal ion binding
	F) zinc ion binding
	F) nucleic acid binding
	F) RNA binding
	P) RNA splicing
Pp1s31_294V6	C) nucleus	AT5G64200.1:ortholog of human splicing factor SC35	PF00076:RNA recognition motif. (a.k.a. RRM, RBD, or RNP domain)
	F) nucleic acid binding
	F) RNA binding
	F) nucleotide binding
	P) mRNA processing
	P) RNA splicing
Pp1s59_249V6	C) intracellular	AT1G04080.1:Tetratricopeptide repeat (TPR)-like superfamily protein
	C) nucleus
	F) binding
	P) mRNA processing
	P) RNA processing
	P) RNA splicing
Pp1s5_399V6	C) intracellular	AT5G41770.1:crooked neck protein, putative / cell cycle protein, putative	PF02184:HAT (Half-A-TPR) repeat
	C) cytoplasm		PF07719:Tetratricopeptide repeat
	C) nucleus
	C) nuclear speck
	C) spliceosomal complex
	F) binding
	F) RNA binding
	P) spliceosome assembly
	P) mRNA processing
	P) RNA processing
	P) RNA splicing
Pp1s73_18V6	C) nucleus	AT1G80930.1:MIF4G domain-containing protein / MA3 domain-containing protein	PF02847:MA3 domain
	C) spliceosomal complex		PF02854:MIF4G domain
	F) binding
	F) RNA binding
	F) protein binding
	P) RNA metabolic process
	P) mRNA processing
	P) RNA splicing
Pp1s42_165V6	C) nucleus	AT5G64200.1:ortholog of human splicing factor SC35	PF00076:RNA recognition motif. (a.k.a. RRM, RBD, or RNP domain)
	F) nucleic acid binding
	F) RNA binding
	F) nucleotide binding
	P) mRNA processing
	P) RNA splicing
Pp1s28_157V6	C) nucleus	AT5G48870.1:Small nuclear ribonucleoprotein family protein	PF01423:LSM domain
	C) ribonucleoprotein complex
	C) small nucleolar ribonucleoprotein complex
	F) RNA binding
	F) protein binding
	P) mRNA processing
	P) RNA splicing
Pp1s5_290V6	C) nucleus	AT3G49601.1:	PF08312:cwf21
	C) nuclear speck
	C) spliceosomal complex
	F) RNA binding
	F) protein binding
	P) mRNA processing
	P) RNA splicing
Pp1s209_107V6	C) nucleus	AT2G18740.1:Small nuclear ribonucleoprotein family protein	PF01423:LSM domain
	C) ribonucleoprotein complex
	C) small nucleolar ribonucleoprotein complex
	F) RNA binding
	P) mRNA processing
	P) RNA splicing
Pp1s124_4V6	C) nucleus	AT1G27900.1:RNA helicase family protein	PF00271:Helicase conserved C-terminal domain
	C) spliceosomal complex		PF04408:Helicase associated domain (HA2)
	F) nucleic acid binding		PF07717:Domain of unknown function (DUF1605)
	F) RNA binding
	F) ATP binding
	F) nucleotide binding
	F) hydrolase activity
	F) ATP-dependent helicase activity
	F) ATP-dependent RNA helicase activity
	F) helicase activity
	P) mRNA processing
	P) RNA processing
	P) RNA splicing
Pp1s19_21V6	C) nucleus	AT2G16860.1:GCIP-interacting family protein	PF08231:SYF2 splicing factor
	P) mRNA processing
	P) RNA splicing
Pp1s14_250V6	C) nucleus	AT1G04510.1:MOS4-associated complex 3A	PF00400:WD domain, G-beta repeat
	C) nucleolus		PF08606:Prp19/Pso4-like
	C) spliceosomal complex
	C) ubiquitin ligase complex
	F) DNA binding
	F) ubiquitin-protein ligase activity
	P) protein ubiquitination
	P) DNA repair
	P) mRNA processing
	P) RNA splicing
	P) response to DNA damage stimulus
	P) response to cadmium ion

## Sheet: SR
Pp1s183_39V6	C) cytoplasm	AT3G13570.1:SC35-like splicing factor 30A	PF00076:RNA recognition motif. (a.k.a. RRM, RBD, or RNP domain)
	C) nucleus
	C) nucleoplasm
	C) nuclear speck
	F) nucleic acid binding
	F) RNA binding
	F) nucleotide binding
	F) protein binding
	F) RS domain binding
	F) unfolded protein binding
	P) regulation of transcription, DNA-dependent
	P) assembly of spliceosomal tri-snRNP
	P) mRNA splice site selection
	P) cytoplasmic transport
	P) mRNA export from nucleus
	P) mRNA processing
	P) RNA splicing
Pp1s169_60V6	C) cytoplasm	AT3G13570.1:SC35-like splicing factor 30A	PF00076:RNA recognition motif. (a.k.a. RRM, RBD, or RNP domain)
	C) nucleus
	C) nucleoplasm
	C) nuclear speck
	F) nucleic acid binding
	F) RNA binding
	F) nucleotide binding
	F) protein binding
	F) RS domain binding
	F) unfolded protein binding
	P) regulation of transcription, DNA-dependent
	P) assembly of spliceosomal tri-snRNP
	P) mRNA splice site selection
	P) cytoplasmic transport
	P) mRNA export from nucleus
	P) mRNA processing
	P) RNA splicing
Pp1s28_193V6	C) nucleus	AT3G49430.1:SER/ARG-rich protein 34A	PF00076:RNA recognition motif. (a.k.a. RRM, RBD, or RNP domain)
	F) nucleic acid binding
	F) RNA binding
	F) nucleotide binding
	P) mRNA processing
	P) RNA splicing
ID	GO	ArabdopsisHit	Pfam
Pp1s173_12V6	C) nucleus	AT3G49430.1:SER/ARG-rich protein 34A	PF00076:RNA recognition motif. (a.k.a. RRM, RBD, or RNP domain)
	F) nucleic acid binding
	F) RNA binding
	F) nucleotide binding
	P) mRNA processing
	P) RNA splicing
Pp1s35_281V6	C) cytoplasm	AT1G16610.2:arginine/serine-rich 45	PF00076:RNA recognition motif. (a.k.a. RRM, RBD, or RNP domain)
	C) nucleus
	C) nuclear speck
	F) nucleic acid binding
	F) RNA binding
	F) nucleotide binding
	F) protein binding
	P) transcription, DNA-dependent
	P) mRNA processing
	P) RNA splicing
Pp1s270_54V6	C) cytoplasm	AT3G13570.1:SC35-like splicing factor 30A	PF00076:RNA recognition motif. (a.k.a. RRM, RBD, or RNP domain)
	C) nucleus
	C) nucleoplasm
	C) nuclear speck
	F) nucleic acid binding
	F) RNA binding
	F) nucleotide binding
	F) protein binding
	F) RS domain binding
	F) unfolded protein binding
	P) regulation of transcription, DNA-dependent
	P) assembly of spliceosomal tri-snRNP
	P) mRNA splice site selection
	P) cytoplasmic transport
	P) mRNA export from nucleus
	P) mRNA processing
	P) RNA splicing
Pp1s42_165V6	C) nucleus	AT5G64200.1:ortholog of human splicing factor SC35	PF00076:RNA recognition motif. (a.k.a. RRM, RBD, or RNP domain)
	F) nucleic acid binding
	F) RNA binding
	F) nucleotide binding
	P) mRNA processing
	P) RNA splicing

## Sheet: PTBP
ID	GO	ArabdopsisHit	Pfam
Pp1s36_37V6	C) nucleus	AT1G43190.1:polypyrimidine tract-binding protein 3	PF00076:RNA recognition motif. (a.k.a. RRM, RBD, or RNP domain)
	F) nucleic acid binding
	F) RNA binding
	F) nucleotide binding
	P) mRNA processing
	P) RNA splicing
Pp1s326_1V6	C) nucleus	AT5G53180.1:polypyrimidine tract-binding protein 2	PF00076:RNA recognition motif. (a.k.a. RRM, RBD, or RNP domain)
	F) nucleic acid binding
	F) RNA binding
	F) nucleotide binding
	P) mRNA processing
	P) RNA splicing
Pp1s48_128V6	C) nucleus	AT1G43190.1:polypyrimidine tract-binding protein 3	PF00076:RNA recognition motif. (a.k.a. RRM, RBD, or RNP domain)
	F) nucleic acid binding
	F) RNA binding
	F) nucleotide binding
	P) mRNA processing
	P) RNA splicing

## Sheet: KH
ID	GO	ArabdopsisHit	Pfam
Pp1s87_162V6	C) nucleus	AT2G25970.1:KH domain-containing protein	PF00013:KH domain
	C) nucleolus		PF07650:KH domain
	F) nucleic acid binding
	F) DNA binding
	F) single-stranded DNA binding
	F) sequence-specific DNA binding transcription factor activity
	F) RNA binding
	F) protein binding
	P) transcription, DNA-dependent
	P) transcription from RNA polymerase II promoter
	C) cytoplasm
	P) mRNA processing
	P) RNA splicing
	P) mRNA transport
	P) transport
Pp1s80_63V6	C) nucleus	AT2G25970.1:KH domain-containing protein	PF00013:KH domain
	C) nucleolus		PF07650:KH domain
	F) nucleic acid binding
	F) DNA binding
	F) single-stranded DNA binding
	F) sequence-specific DNA binding transcription factor activity
	F) RNA binding
	F) protein binding
	P) transcription, DNA-dependent
	P) transcription from RNA polymerase II promoter
	C) cytoplasm
	P) mRNA processing
	P) RNA splicing
	P) mRNA transport
	P) transport

## Sheet: DEAD
ID	GO	ArabdopsisHit	Pfam
Pp1s76_96V6	C) cytoplasm	AT2G33730.1:P-loop containing nucleoside triphosphate hydrolases superfamily protein	PF00270:DEAD/DEAH box helicase
	C) nucleus		PF00271:Helicase conserved C-terminal domain
	F) nucleic acid binding
	F) RNA binding
	F) ATP binding
	F) nucleotide binding
	F) hydrolase activity
	F) ATP-dependent helicase activity
	F) helicase activity
	P) mRNA processing
	P) RNA splicing
Pp1s311_22V6	C) nucleus	AT5G11200.1:DEAD/DEAH box RNA helicase family protein	PF00270:DEAD/DEAH box helicase
	F) nucleic acid binding		PF00271:Helicase conserved C-terminal domain
	F) RNA binding
	F) ATP binding
	F) nucleotide binding
	F) hydrolase activity
	F) ATP-dependent helicase activity
	F) helicase activity
	P) mRNA processing
	P) RNA splicing
	P) mRNA transport
	P) transport
Pp1s11_157V6	C) cytoplasm	AT2G33730.1:P-loop containing nucleoside triphosphate hydrolases superfamily protein	PF00270:DEAD/DEAH box helicase
	C) nucleus
	F) nucleic acid binding
	F) RNA binding
	F) ATP binding
	F) nucleotide binding
	F) hydrolase activity
	F) ATP-dependent helicase activity
	F) helicase activity
	P) mRNA processing
	P) RNA splicing

## Sheet: spliceosome
ID	GO	ArabdopsisHit	Pfam
Pp1s17_12V6	P) spliceosome assembly	AT1G54380.1:spliceosome protein-related	PF04938:Survival motor neuron (SMN) interacting protein 1 (SIP1)
	P) nuclear mRNA splicing, via spliceosome
Pp1s505_13V6	C) nucleus	AT4G21660.1:proline-rich spliceosome-associated (PSP) family protein	PF04037:Domain of unknown function (DUF382)
	C) spliceosomal complex		PF04046:PSP
	F) nucleic acid binding
	F) protein binding
	P) mRNA processing
	P) RNA splicing
	P) interspecies interaction between organisms
Pp1s55_128V6	C) nucleus	AT2G29210.1:splicing factor PWI domain-containing protein	PF01480:PWI domain
	C) nuclear matrix
	C) nuclear speck
	C) spliceosomal complex
	F) DNA binding
	F) RNA binding
	P) mRNA processing
	P) RNA splicing
Pp1s3_488V6	C) nucleus	AT3G07860.1:Ubiquitin-like superfamily protein	PF01529:DHHC zinc finger domain
	C) spliceosomal complex	AT2G14255.1:Ankyrin repeat family protein with DHHC zinc finger domain
	C) U12-type spliceosomal complex
	P) mRNA processing
	P) RNA splicing
	C) membrane
	C) integral to membrane
	F) metal ion binding
	F) zinc ion binding
	F) transferase activity
	F) acyltransferase activity
Pp1s70_135V6	C) cytoplasm	AT5G47790.1:SMAD/FHA domain-containing protein	PF00498:FHA domain
	C) nucleus
	C) nuclear speck
	C) spliceosomal complex
	F) magnesium ion binding
	F) DNA binding
	F) RNA binding
	F) protein binding
	F) hydrolase activity
	F) nuclease activity
	F) endonuclease activity
	F) ribonuclease E activity
	F) protein phosphatase inhibitor activity
	F) protein serine/threonine phosphatase inhibitor activity
	P) transcription, DNA-dependent
	P) RNA catabolic process
	P) mRNA processing
	P) RNA splicing
Pp1s232_73V6	C) cytoplasm	AT2G38730.1:Cyclophilin-like peptidyl-prolyl cis-trans isomerase family protein	PF00160:Cyclophilin type peptidyl-prolyl cis-trans isomerase/CLD
	C) nucleus
	C) nuclear speck
	C) spliceosomal complex
	F) isomerase activity
	F) peptidyl-prolyl cis-trans isomerase activity
	P) protein folding
	P) mRNA processing
	P) RNA splicing
Pp1s29_244V6	P) RNA splicing	AT2G41500.1:WD-40 repeat family protein / small nuclear ribonucleoprotein Prp4p-related	PF00400:WD domain, G-beta repeat
			PF08799:pre-mRNA processing factor 4 (PRP4) like
Pp1s156_89V6	C) nucleus	AT1G14650.1:SWAP (Suppressor-of-White-APricot)/surp domain-containing protein / ubiquitin family protein	PF00240:Ubiquitin family
	C) spliceosomal complex		PF01805:Surp module
	C) U2-type spliceosomal complex		PF12230:Pre-mRNA splicing factor PRP21 like protein
	F) RNA binding
	P) protein modification process
	P) mRNA processing
	P) RNA processing
	P) RNA splicing
Pp1s99_235V6	C) nucleus	AT5G16780.1:SART-1 family	PF03343:SART-1 family
	C) spliceosomal complex
	P) mRNA processing
	P) RNA splicing
Pp1s270_44V6	C) nucleus	AT4G36690.1:U2 snRNP auxilliary factor, large subunit, splicing factor	PF00076:RNA recognition motif. (a.k.a. RRM, RBD, or RNP domain)
	F) nucleic acid binding
	F) RNA binding
	F) nucleotide binding
	P) mRNA processing
	P) RNA splicing
Pp1s128_31V6	C) microsome	AT4G00830.1:RNA-binding (RRM/RBD/RNP motifs) family protein	PF00076:RNA recognition motif. (a.k.a. RRM, RBD, or RNP domain)
	C) cytoplasm
	C) endoplasmic reticulum
	C) nucleus
	C) spliceosomal complex
	C) ribonucleoprotein complex
	F) nucleic acid binding
	F) RNA binding
	F) poly(A) RNA binding
	F) nucleotide binding
	F) protein binding
	P) mRNA processing
	P) RNA processing
	P) RNA splicing
	P) interspecies interaction between organisms
Pp1s88_42V6	C) nucleus	AT1G60900.1:U2 snRNP auxilliary factor, large subunit, splicing factor	PF00076:RNA recognition motif. (a.k.a. RRM, RBD, or RNP domain)
	F) nucleic acid binding
	F) RNA binding
	F) nucleotide binding
	P) mRNA processing
	P) RNA splicing
Pp1s331_36V6	C) nucleus	AT5G13010.1:RNA helicase family protein	PF00271:Helicase conserved C-terminal domain
	C) spliceosomal complex		PF04408:Helicase associated domain (HA2)
	F) nucleic acid binding		PF07717:Domain of unknown function (DUF1605)
	F) RNA binding
	F) ATP binding
	F) nucleotide binding
	F) protein binding
	F) hydrolase activity
	F) ATP-dependent helicase activity
	F) ATP-dependent RNA helicase activity
	F) helicase activity
	P) mRNA processing
	P) RNA splicing
Pp1s28_211V6	C) nucleus	AT2G40650.1:PRP38 family protein	PF03371:PRP38 family
	C) spliceosomal complex
	P) mRNA processing
	P) RNA splicing
Pp1s292_10V6	C) intracellular	AT1G17070.1:GC-rich sequence DNA-binding factor-like protein with Tuftelin interacting domain	PF01585:G-patch domain
	C) cytoplasm		PF07842:GC-rich sequence DNA-binding factor-like protein
	C) nucleus		PF12457:Tuftelin interacting protein N terminal
	C) nuclear speck
	C) spliceosomal complex
	C) proteinaceous extracellular matrix
	F) nucleic acid binding
	F) protein binding
	P) mRNA processing
	P) RNA splicing
	P) ossification
Pp1s98_130V6	C) nucleus	AT1G60900.1:U2 snRNP auxilliary factor, large subunit, splicing factor	PF00076:RNA recognition motif. (a.k.a. RRM, RBD, or RNP domain)
	F) nucleic acid binding
	F) RNA binding
	F) nucleotide binding
	P) mRNA processing
	P) RNA splicing
Pp1s87_109V6	C) nucleus	AT2G30260.1:U2 small nuclear ribonucleoprotein B	PF00076:RNA recognition motif. (a.k.a. RRM, RBD, or RNP domain)
	C) U2 snRNP
	C) spliceosomal complex
	C) ribonucleoprotein complex
	F) nucleic acid binding
	F) RNA binding
	F) nucleotide binding
	F) protein binding
	P) mRNA processing
	P) RNA splicing
Pp1s218_51V6	C) intracellular	AT5G06160.1:splicing factor-related	PF11931:Domain of unknown function (DUF3449)
	C) nucleus		PF12108:Splicing factor SF3a60 binding domain
	C) nuclear speck
	C) spliceosomal complex
	F) metal ion binding
	F) zinc ion binding
	F) nucleic acid binding
	F) protein binding
	P) nuclear mRNA 3'-splice site recognition
	P) mRNA processing
	P) RNA splicing
Pp1s206_31V6	C) intracellular	AT3G09850.1:D111/G-patch domain-containing protein	PF01424:R3H domain
	C) nucleus		PF01585:G-patch domain
	C) spliceosomal complex
	F) nucleic acid binding
	P) mRNA processing
	P) RNA splicing
Pp1s158_121V6	C) nucleus	AT3G18790.1:	PF06246:Isy1-like splicing family
	C) spliceosomal complex
	P) mRNA processing
	P) RNA splicing
Pp1s327_24V6	C) nucleus	AT2G44710.1:RNA-binding (RRM/RBD/RNP motifs) family protein	PF00035:Double-stranded RNA binding motif
	C) heterogeneous nuclear ribonucleoprotein complex		PF00076:RNA recognition motif. (a.k.a. RRM, RBD, or RNP domain)
	C) spliceosomal complex		PF00096:Zinc finger, C2H2 type
	C) ribonucleoprotein complex		PF12171:Zinc-finger double-stranded RNA-binding
	F) nucleic acid binding
	F) RNA binding
	F) nucleotide binding
	F) protein binding
	P) mRNA processing
	P) RNA splicing
Pp1s390_26V6	C) cytoplasm	AT5G02530.1:RNA-binding (RRM/RBD/RNP motifs) family protein	PF00076:RNA recognition motif. (a.k.a. RRM, RBD, or RNP domain)
	C) nucleus
	C) spliceosomal complex
	F) nucleic acid binding
	F) single-stranded DNA binding
	F) RNA binding
	F) nucleotide binding
	P) mRNA processing
	P) RNA splicing
	P) mRNA transport
	P) transport
Pp1s181_116V6	C) nucleus	AT2G29210.1:splicing factor PWI domain-containing protein	PF01480:PWI domain
	C) nuclear matrix
	C) nuclear speck
	C) spliceosomal complex
	F) DNA binding
	F) RNA binding
	P) mRNA processing
	P) RNA splicing
Pp1s64_187V6	C) nucleus	AT1G04510.1:MOS4-associated complex 3A	PF00400:WD domain, G-beta repeat
	C) nucleolus		PF08606:Prp19/Pso4-like
	C) spliceosomal complex
	C) ubiquitin ligase complex
	F) DNA binding
	F) ubiquitin-protein ligase activity
	P) protein ubiquitination
	P) DNA repair
	P) mRNA processing
	P) RNA splicing
	P) response to DNA damage stimulus
	P) response to cadmium ion
Pp1s69_14V6	C) nucleus	AT1G59760.1:RNA helicase, ATP-dependent, SK12/DOB1 protein	PF00270:DEAD/DEAH box helicase
	C) spliceosomal complex		PF00271:Helicase conserved C-terminal domain
	F) nucleic acid binding		PF08148:DSHCT (NUC185) domain
	F) ATP binding
	F) nucleotide binding
	F) protein binding
	F) hydrolase activity
	F) ATP-dependent helicase activity
	F) helicase activity
	P) mRNA processing
	P) RNA splicing
Pp1s12_196V6	C) nucleus	AT3G24730.1:mRNA splicing factor, thioredoxin-like U5 snRNP	PF02966:Mitosis protein DIM1
	C) spliceosomal complex
	P) mitosis
	P) cell cycle
	P) mRNA processing
	P) RNA splicing
	X)
Pp1s57_186V6	C) cytoplasm	AT5G02530.1:RNA-binding (RRM/RBD/RNP motifs) family protein	PF00076:RNA recognition motif. (a.k.a. RRM, RBD, or RNP domain)
	C) nucleus
	C) spliceosomal complex
	F) nucleic acid binding
	F) RNA binding
	F) nucleotide binding
	F) protein binding
	P) mRNA processing
	P) RNA splicing
	P) mRNA transport
	P) transport
Pp1s250_28V6	C) nucleus	AT3G25840.1:Protein kinase superfamily protein	PF00069:Protein kinase domain
	C) spliceosomal complex
	F) ATP binding
	F) nucleotide binding
	F) transferase activity
	F) kinase activity
	F) protein kinase activity
	F) protein serine/threonine kinase activity
	P) protein phosphorylation
	P) mRNA processing
	P) RNA splicing
Pp1s29_139V6	C) intracellular	AT2G32600.1:hydroxyproline-rich glycoprotein family protein	PF12171:Zinc-finger double-stranded RNA-binding
	C) nucleus
	C) small nuclear ribonucleoprotein complex
	C) spliceosomal complex
	F) metal ion binding
	F) zinc ion binding
	F) nucleic acid binding
	P) nuclear mRNA 3'-splice site recognition
	P) mRNA processing
	P) RNA splicing
Pp1s72_266V6	C) nucleus	AT2G43770.1:Transducin/WD40 repeat-like superfamily protein	PF00400:WD domain, G-beta repeat
	C) U5 snRNP
	C) spliceosomal complex
	C) small nucleolar ribonucleoprotein complex
	F) protein binding
	P) mRNA processing
	P) RNA processing
	P) RNA splicing
Pp1s62_224V6	C) nucleus	AT1G32790.2:CTC-interacting domain 11	PF00076:RNA recognition motif. (a.k.a. RRM, RBD, or RNP domain)
	C) spliceosomal complex		PF07145:Ataxin-2 C-terminal region
	F) nucleic acid binding
	F) nucleotide binding
	F) protein binding
	P) mRNA processing
	P) RNA splicing
Pp1s89_224V6	C) nucleus	AT1G26370.1:RNA helicase family protein	PF00271:Helicase conserved C-terminal domain
	C) spliceosomal complex		PF04408:Helicase associated domain (HA2)
	F) nucleic acid binding		PF07717:Domain of unknown function (DUF1605)
	F) RNA binding
	F) ATP binding
	F) nucleotide binding
	F) hydrolase activity
	F) ATP-dependent helicase activity
	F) ATP-dependent RNA helicase activity
	F) helicase activity
	P) mRNA processing
	P) RNA processing
	P) RNA splicing
Pp1s318_20V6	C) nucleus	AT5G56130.1:Transducin/WD40 repeat-like superfamily protein	PF00400:WD domain, G-beta repeat
	F) RNA binding
	P) mRNA processing
	P) RNA splicing
	P) mRNA transport
	P) transport
Pp1s164_106V6	C) nucleus	AT2G44710.1:RNA-binding (RRM/RBD/RNP motifs) family protein	PF00035:Double-stranded RNA binding motif
	C) heterogeneous nuclear ribonucleoprotein complex		PF00076:RNA recognition motif. (a.k.a. RRM, RBD, or RNP domain)
	C) spliceosomal complex		PF12171:Zinc-finger double-stranded RNA-binding
	C) ribonucleoprotein complex
	F) nucleic acid binding
	F) RNA binding
	F) nucleotide binding
	F) protein binding
	P) mRNA processing
	P) RNA splicing
Pp1s169_108V6	C) nucleus	AT3G13200.1:Cwf15 / Cwc15 cell cycle control family protein	PF04889:Cwf15/Cwc15 cell cycle control protein
	C) spliceosomal complex
	F) RNA binding
	F) protein binding
	P) mRNA processing
	P) RNA splicing
	P) embryo development ending in birth or egg hatching
Pp1s74_132V6	C) intracellular	AT5G41770.1:crooked neck protein, putative / cell cycle protein, putative	PF02184:HAT (Half-A-TPR) repeat
	C) cytoplasm		PF07719:Tetratricopeptide repeat
	C) nucleus
	C) nuclear speck
	C) spliceosomal complex
	F) binding
	F) RNA binding
	P) spliceosome assembly
	P) mRNA processing
	P) RNA processing
	P) RNA splicing
Pp1s20_267V6	C) nucleus	AT1G65660.1:Pre-mRNA splicing Prp18-interacting factor	PF11708:Pre-mRNA splicing Prp18-interacting factor
	C) spliceosomal complex
	F) metal ion binding
	F) zinc ion binding
	F) nucleic acid binding
	P) mRNA processing
	P) RNA splicing
Pp1s70_254V6	C) nucleus	AT2G18510.1:RNA-binding (RRM/RBD/RNP motifs) family protein	PF00076:RNA recognition motif. (a.k.a. RRM, RBD, or RNP domain)
	C) spliceosomal complex
	F) nucleic acid binding
	F) RNA binding
	F) nucleotide binding
	F) protein binding
	P) mRNA processing
	P) RNA splicing
Pp1s116_80V6	C) nucleus	AT1G09230.1:RNA-binding (RRM/RBD/RNP motifs) family protein	PF00076:RNA recognition motif. (a.k.a. RRM, RBD, or RNP domain)
	C) spliceosomal complex
	F) nucleic acid binding
	F) RNA binding
	F) nucleotide binding
	P) mRNA processing
	P) RNA splicing
Pp1s117_62V6	C) nucleus	AT2G43770.1:Transducin/WD40 repeat-like superfamily protein	PF00400:WD domain, G-beta repeat
	C) U5 snRNP
	C) spliceosomal complex
	C) small nucleolar ribonucleoprotein complex
	F) protein binding
	P) mRNA processing
	P) RNA processing
	P) RNA splicing
Pp1s222_75V6	C) spliceosomal complex	AT3G44600.1:cyclophilin71	PF00160:Cyclophilin type peptidyl-prolyl cis-trans isomerase/CLD
	F) isomerase activity
	F) peptidyl-prolyl cis-trans isomerase activity
	P) protein folding
	P) mRNA processing
	P) RNA splicing
Pp1s214_36V6	C) intracellular	AT1G06220.1:Ribosomal protein S5/Elongation factor G/III/V family protein	PF00009:Elongation factor Tu GTP binding domain
	C) nucleus		PF00679:Elongation factor G C-terminus
	C) spliceosomal complex		PF03144:Elongation factor Tu domain 2
	F) translation elongation factor activity		PF03764:Elongation factor G, domain IV
	F) nucleotide binding
	F) GTP binding
	F) protein binding
	F) GTPase activity
	P) translation
	P) translational elongation
	P) mRNA processing
	P) RNA splicing
Pp1s155_106V6	C) nucleus	AT4G03120.1:C2H2 and C2HC zinc fingers superfamily protein	PF06220:U1 zinc finger
	C) small nuclear ribonucleoprotein complex
	C) U1 snRNP
	C) ribonucleoprotein complex
	F) metal ion binding
	F) zinc ion binding
	F) nucleic acid binding
	F) RNA binding
	P) RNA splicing
Pp1s5_399V6	C) intracellular	AT5G41770.1:crooked neck protein, putative / cell cycle protein, putative	PF02184:HAT (Half-A-TPR) repeat
	C) cytoplasm		PF07719:Tetratricopeptide repeat
	C) nucleus
	C) nuclear speck
	C) spliceosomal complex
	F) binding
	F) RNA binding
	P) spliceosome assembly
	P) mRNA processing
	P) RNA processing
	P) RNA splicing
Pp1s73_18V6	C) nucleus	AT1G80930.1:MIF4G domain-containing protein / MA3 domain-containing protein	PF02847:MA3 domain
	C) spliceosomal complex		PF02854:MIF4G domain
	F) binding
	F) RNA binding
	F) protein binding
	P) RNA metabolic process
	P) mRNA processing
	P) RNA splicing
Pp1s5_290V6	C) nucleus	AT3G49601.1:	PF08312:cwf21
	C) nuclear speck
	C) spliceosomal complex
	F) RNA binding
	F) protein binding
	P) mRNA processing
	P) RNA splicing
Pp1s124_4V6	C) nucleus	AT1G27900.1:RNA helicase family protein	PF00271:Helicase conserved C-terminal domain
	C) spliceosomal complex		PF04408:Helicase associated domain (HA2)
	F) nucleic acid binding		PF07717:Domain of unknown function (DUF1605)
	F) RNA binding
	F) ATP binding
	F) nucleotide binding
	F) hydrolase activity
	F) ATP-dependent helicase activity
	F) ATP-dependent RNA helicase activity
	F) helicase activity
	P) mRNA processing
	P) RNA processing
	P) RNA splicing
Pp1s14_250V6	C) nucleus	AT1G04510.1:MOS4-associated complex 3A	PF00400:WD domain, G-beta repeat
	C) nucleolus		PF08606:Prp19/Pso4-like
	C) spliceosomal complex
	C) ubiquitin ligase complex
	F) DNA binding
	F) ubiquitin-protein ligase activity
	P) protein ubiquitination
	P) DNA repair
	P) mRNA processing
	P) RNA splicing
	P) response to DNA damage stimulus
	P) response to cadmium ion

## Sheet: other SFs
ID	GO	ArabdopsisHit	Pfam
Pp1s332_30V6	C) nucleus	AT2G16940.1:Splicing factor, CC1-like	PF00076:RNA recognition motif. (a.k.a. RRM, RBD, or RNP domain)
	C) nuclear speck
	F) nucleic acid binding
	F) RNA binding
	F) nucleotide binding
	P) transcription, DNA-dependent
	P) mRNA processing
	P) RNA splicing
Pp1s218_92V6	C) nucleus	AT2G23930.1:probable small nuclear ribonucleoprotein G	PF01423:LSM domain
	C) ribonucleoprotein complex
	C) small nucleolar ribonucleoprotein complex
	F) RNA binding
	P) mRNA processing
	P) RNA splicing
Pp1s100_243V6	C) nucleus	AT1G44910.1:pre-mRNA-processing protein 40A	PF00397:WW domain
	C) nuclear speck		PF01846:FF domain
	F) protein binding
	P) mRNA processing
	P) RNA splicing
Pp1s174_92V6	C) nucleus	AT1G44910.1:pre-mRNA-processing protein 40A	PF00397:WW domain
	C) nuclear speck	AT1G44910.2:pre-mRNA-processing protein 40A	PF01846:FF domain
	F) protein binding
	P) mRNA processing
	P) RNA splicing
Pp1s153_138V6	C) intracellular	AT5G58470.1:TBP-associated factor 15B	PF00641:Zn-finger in Ran binding protein and others
	C) nucleus
	F) metal ion binding
	F) zinc ion binding
	F) RNA binding
	P) mRNA processing
	P) RNA splicing
Pp1s46_247V6	C) nucleus	AT3G14080.1:Small nuclear ribonucleoprotein family protein	PF01423:LSM domain
	C) ribonucleoprotein complex
	C) small nucleolar ribonucleoprotein complex
	F) RNA binding
	P) mRNA processing
	P) RNA splicing
Pp1s2_187V6	C) intracellular	AT3G52120.1:SWAP (Suppressor-of-White-APricot)/surp domain-containing protein / D111/G-patch domain-containing protein	PF01585:G-patch domain
	C) nucleus		PF01805:Surp module
	F) nucleic acid binding
	F) RNA binding
	P) mRNA processing
	P) RNA processing
	P) RNA splicing
Pp1s250_58V6	C) nucleus	AT5G51410.1:LUC7 N_terminus domain-containing protein	PF03194:LUC7 N_terminus
	C) nuclear speck
	F) DNA binding
	F) mRNA binding
	F) protein binding
	P) apoptosis
	P) mRNA processing
	P) RNA splicing
	P) response to stress
Pp1s63_172V6	C) nucleus	AT5G12190.1:RNA-binding (RRM/RBD/RNP motifs) family protein	PF00076:RNA recognition motif. (a.k.a. RRM, RBD, or RNP domain)
	F) nucleic acid binding
	F) RNA binding
	F) nucleotide binding
	P) mRNA processing
	P) RNA splicing
Pp1s207_105V6	C) nucleus	AT2G16940.1:Splicing factor, CC1-like	PF00076:RNA recognition motif. (a.k.a. RRM, RBD, or RNP domain)
	C) nucleoplasm
	C) nuclear speck
	C) cytoskeleton
	F) nucleic acid binding
	F) RNA binding
	F) nucleotide binding
	F) protein binding
	P) transcription, DNA-dependent
	P) mRNA processing
	P) RNA processing
	P) RNA splicing
Pp1s189_49V6	C) intracellular	AT5G08535.1:D111/G-patch domain-containing protein	PF01585:G-patch domain
	C) nucleus
	F) nucleic acid binding
	F) RNA binding
	P) mRNA processing
	P) RNA processing
	P) RNA splicing
Pp1s31_294V6	C) nucleus	AT5G64200.1:ortholog of human splicing factor SC35	PF00076:RNA recognition motif. (a.k.a. RRM, RBD, or RNP domain)
	F) nucleic acid binding
	F) RNA binding
	F) nucleotide binding
	P) mRNA processing
	P) RNA splicing
Pp1s59_249V6	C) intracellular	AT1G04080.1:Tetratricopeptide repeat (TPR)-like superfamily protein
	C) nucleus
	F) binding
	P) mRNA processing
	P) RNA processing
	P) RNA splicing
Pp1s28_157V6	C) nucleus	AT5G48870.1:Small nuclear ribonucleoprotein family protein	PF01423:LSM domain
	C) ribonucleoprotein complex
	C) small nucleolar ribonucleoprotein complex
	F) RNA binding
	F) protein binding
	P) mRNA processing
	P) RNA splicing
Pp1s209_107V6	C) nucleus	AT2G18740.1:Small nuclear ribonucleoprotein family protein	PF01423:LSM domain
	C) ribonucleoprotein complex
	C) small nucleolar ribonucleoprotein complex
	F) RNA binding
	P) mRNA processing
	P) RNA splicing
Pp1s19_21V6	C) nucleus	AT2G16860.1:GCIP-interacting family protein	PF08231:SYF2 splicing factor
	P) mRNA processing
	P) RNA splicing
