# Supplementary material for: Genome-wide analysis of light-regulated alternative splicing mediated by photoreceptors in Physcomitrella patens
Source: Genome Biol. 2014 Jan 7;15(1):R10. doi: 10.1186/gb-2014-15-1-r10 (PMC4054894; doi:10.1186/gb-2014-15-1-r10)
Supplement: Additional file 5 — Tables listing splicing-related genes found in statistically significant IR events of blue-light data. [file gb-2014-15-1-r10-S5.xlsx]

## Sheet: Legend
Abrreviations
ID: gene ID from Physcomitrella genome annotation version 1.6
GO: Gene Ontology terms associated with the gene; P: Biological Process; F: Molecular Function; C: Cellular Component. X, no annotation.
ArabidopsisHit: Best Arabidopsis hit according to Physcomitrella genome annotation version 1.6
Pfam: Protein Family

## Sheet: All
ID	GO	ArabdopsisHit	Pfam
Pp1s80_63V6	C) nucleus	AT2G25970.1:KH domain-containing protein	PF00013:KH domain
	C) nucleolus		PF07650:KH domain
	F) nucleic acid binding
	F) DNA binding
	F) single-stranded DNA binding
	F) sequence-specific DNA binding transcription factor activity
	F) RNA binding
	F) protein binding
	P) transcription, DNA-dependent
	P) transcription from RNA polymerase II promoter
	C) cytoplasm
	P) mRNA processing
	P) RNA splicing
	P) mRNA transport
	P) transport
Pp1s87_162V6	C) nucleus	AT2G25970.1:KH domain-containing protein	PF00013:KH domain
	C) nucleolus		PF07650:KH domain
	F) nucleic acid binding
	F) DNA binding
	F) single-stranded DNA binding
	F) sequence-specific DNA binding transcription factor activity
	F) RNA binding
	F) protein binding
	P) transcription, DNA-dependent
	P) transcription from RNA polymerase II promoter
	C) cytoplasm
	P) mRNA processing
	P) RNA splicing
	P) mRNA transport
	P) transport
Pp1s59_249V6	C) intracellular	AT1G04080.1:Tetratricopeptide repeat (TPR)-like superfamily protein
	C) nucleus
	F) binding
	P) mRNA processing
	P) RNA processing
	P) RNA splicing
Pp1s311_22V6	C) nucleus	AT5G11200.1:DEAD/DEAH box RNA helicase family protein	PF00270:DEAD/DEAH box helicase
	F) nucleic acid binding		PF00271:Helicase conserved C-terminal domain
	F) RNA binding
	F) ATP binding
	F) nucleotide binding
	F) hydrolase activity
	F) ATP-dependent helicase activity
	F) helicase activity
	P) mRNA processing
	P) RNA splicing
	P) mRNA transport
	P) transport
Pp1s326_1V6	C) nucleus	AT5G53180.1:polypyrimidine tract-binding protein 2	PF00076:RNA recognition motif. (a.k.a. RRM, RBD, or RNP domain)
	F) nucleic acid binding
	F) RNA binding
	F) nucleotide binding
	P) mRNA processing
	P) RNA splicing
Pp1s183_39V6	C) cytoplasm	AT3G13570.1:SC35-like splicing factor 30A	PF00076:RNA recognition motif. (a.k.a. RRM, RBD, or RNP domain)
	C) nucleus
	C) nucleoplasm
	C) nuclear speck
	F) nucleic acid binding
	F) RNA binding
	F) nucleotide binding
	F) protein binding
	F) RS domain binding
	F) unfolded protein binding
	P) regulation of transcription, DNA-dependent
	P) assembly of spliceosomal tri-snRNP
	P) mRNA splice site selection
	P) cytoplasmic transport
	P) mRNA export from nucleus
	P) mRNA processing
	P) RNA splicing
Pp1s128_31V6	C) microsome	AT4G00830.1:RNA-binding (RRM/RBD/RNP motifs) family protein	PF00076:RNA recognition motif. (a.k.a. RRM, RBD, or RNP domain)
	C) cytoplasm
	C) endoplasmic reticulum
	C) nucleus
	C) spliceosomal complex
	C) ribonucleoprotein complex
	F) nucleic acid binding
	F) RNA binding
	F) poly(A) RNA binding
	F) nucleotide binding
	F) protein binding
	P) mRNA processing
	P) RNA processing
	P) RNA splicing
	P) interspecies interaction between organisms
Pp1s69_14V6	C) nucleus	AT1G59760.1:RNA helicase, ATP-dependent, SK12/DOB1 protein	PF00270:DEAD/DEAH box helicase
	C) spliceosomal complex		PF00271:Helicase conserved C-terminal domain
	F) nucleic acid binding		PF08148:DSHCT (NUC185) domain
	F) ATP binding
	F) nucleotide binding
	F) protein binding
	F) hydrolase activity
	F) ATP-dependent helicase activity
	F) helicase activity
	P) mRNA processing
	P) RNA splicing
Pp1s181_37V6	C) nucleus	AT2G47640.2:Small nuclear ribonucleoprotein family protein	PF01423:LSM domain
	C) small nuclear ribonucleoprotein complex
	C) ribonucleoprotein complex
	C) small nucleolar ribonucleoprotein complex
	F) protein binding
	P) mitotic spindle organization
	P) mRNA processing
	P) RNA splicing
Pp1s123_136V6	C) nucleus	AT5G11200.1:DEAD/DEAH box RNA helicase family protein	PF00270:DEAD/DEAH box helicase
	F) nucleic acid binding		PF00271:Helicase conserved C-terminal domain
	F) RNA binding
	F) ATP binding
	F) nucleotide binding
	F) hydrolase activity
	F) ATP-dependent helicase activity
	F) helicase activity
	P) mRNA processing
	P) RNA splicing
	P) mRNA transport
	P) transport
Pp1s30_190V6	C) intracellular	AT1G04080.1:Tetratricopeptide repeat (TPR)-like superfamily protein
	C) nucleus
	F) binding
	P) mRNA processing
	P) RNA processing
	P) RNA splicing
Pp1s155_106V6	C) nucleus	AT4G03120.1:C2H2 and C2HC zinc fingers superfamily protein	PF06220:U1 zinc finger
	C) small nuclear ribonucleoprotein complex
	C) U1 snRNP
	C) ribonucleoprotein complex
	F) metal ion binding
	F) zinc ion binding
	F) nucleic acid binding
	F) RNA binding
	P) RNA splicing
Pp1s300_40V6	C) nucleus
	C) nuclear speck
	C) spliceosomal complex
	F) protein binding
	P) mRNA processing
	P) RNA splicing
Pp1s270_54V6	C) cytoplasm	AT3G13570.1:SC35-like splicing factor 30A	PF00076:RNA recognition motif. (a.k.a. RRM, RBD, or RNP domain)
	C) nucleus
	C) nucleoplasm
	C) nuclear speck
	F) nucleic acid binding
	F) RNA binding
	F) nucleotide binding
	F) protein binding
	F) RS domain binding
	F) unfolded protein binding
	P) regulation of transcription, DNA-dependent
	P) assembly of spliceosomal tri-snRNP
	P) mRNA splice site selection
	P) cytoplasmic transport
	P) mRNA export from nucleus
	P) mRNA processing
	P) RNA splicing
Pp1s88_42V6	C) nucleus	AT1G60900.1:U2 snRNP auxilliary factor, large subunit, splicing factor	PF00076:RNA recognition motif. (a.k.a. RRM, RBD, or RNP domain)
	F) nucleic acid binding
	F) RNA binding
	F) nucleotide binding
	P) mRNA processing
	P) RNA splicing
Pp1s153_138V6	C) intracellular	AT5G58470.1:TBP-associated factor 15B	PF00641:Zn-finger in Ran binding protein and others
	C) nucleus
	F) metal ion binding
	F) zinc ion binding
	F) RNA binding
	P) mRNA processing
	P) RNA splicing
Pp1s28_211V6	C) nucleus	AT2G40650.1:PRP38 family protein	PF03371:PRP38 family
	C) spliceosomal complex
	P) mRNA processing
	P) RNA splicing
Pp1s154_125V6	C) nucleus	AT1G65700.1:Small nuclear ribonucleoprotein family protein	PF01423:LSM domain
	C) ribonucleoprotein complex
	C) small nucleolar ribonucleoprotein complex
	F) RNA binding
	F) protein binding
	P) mRNA processing
	P) RNA splicing
Pp1s70_135V6	C) cytoplasm	AT5G47790.1:SMAD/FHA domain-containing protein	PF00498:FHA domain
	C) nucleus
	C) nuclear speck
	C) spliceosomal complex
	F) magnesium ion binding
	F) DNA binding
	F) RNA binding
	F) protein binding
	F) hydrolase activity
	F) nuclease activity
	F) endonuclease activity
	F) ribonuclease E activity
	F) protein phosphatase inhibitor activity
	F) protein serine/threonine phosphatase inhibitor activity
	P) transcription, DNA-dependent
	P) RNA catabolic process
	P) mRNA processing
	P) RNA splicing
Pp1s48_128V6	C) nucleus	AT1G43190.1:polypyrimidine tract-binding protein 3	PF00076:RNA recognition motif. (a.k.a. RRM, RBD, or RNP domain)
	F) nucleic acid binding
	F) RNA binding
	F) nucleotide binding
	P) mRNA processing
	P) RNA splicing
Pp1s250_58V6	C) nucleus	AT5G51410.1:LUC7 N_terminus domain-containing protein	PF03194:LUC7 N_terminus
	C) nuclear speck
	F) DNA binding
	F) mRNA binding
	F) protein binding
	P) apoptosis
	P) mRNA processing
	P) RNA splicing
	P) response to stress
Pp1s36_37V6	C) nucleus	AT1G43190.1:polypyrimidine tract-binding protein 3	PF00076:RNA recognition motif. (a.k.a. RRM, RBD, or RNP domain)
	F) nucleic acid binding
	F) RNA binding
	F) nucleotide binding
	P) mRNA processing
	P) RNA splicing
Pp1s327_24V6	C) nucleus	AT2G44710.1:RNA-binding (RRM/RBD/RNP motifs) family protein	PF00035:Double-stranded RNA binding motif
	C) heterogeneous nuclear ribonucleoprotein complex		PF00076:RNA recognition motif. (a.k.a. RRM, RBD, or RNP domain)
	C) spliceosomal complex		PF00096:Zinc finger, C2H2 type
	C) ribonucleoprotein complex		PF12171:Zinc-finger double-stranded RNA-binding
	F) nucleic acid binding
	F) RNA binding
	F) nucleotide binding
	F) protein binding
	P) mRNA processing
	P) RNA splicing
Pp1s28_193V6	C) nucleus	AT3G49430.1:SER/ARG-rich protein 34A	PF00076:RNA recognition motif. (a.k.a. RRM, RBD, or RNP domain)
	F) nucleic acid binding
	F) RNA binding
	F) nucleotide binding
	P) mRNA processing
	P) RNA splicing
Pp1s156_89V6	C) nucleus	AT1G14650.1:SWAP (Suppressor-of-White-APricot)/surp domain-containing protein / ubiquitin family protein	PF00240:Ubiquitin family
	C) spliceosomal complex		PF01805:Surp module
	C) U2-type spliceosomal complex		PF12230:Pre-mRNA splicing factor PRP21 like protein
	F) RNA binding
	P) protein modification process
	P) mRNA processing
	P) RNA processing
	P) RNA splicing
Pp1s475_6V6	C) nucleus	AT3G11500.1:Small nuclear ribonucleoprotein family protein	PF01423:LSM domain
	C) ribonucleoprotein complex
	C) small nucleolar ribonucleoprotein complex
	F) RNA binding
	P) mRNA processing
	P) RNA splicing
Pp1s156_168V6	C) plastid	AT2G20020.1:RNA-binding CRS1 / YhbY (CRM) domain-containing protein	PF01985:CRS1 / YhbY (CRM) domain
	C) chloroplast
	C) ribonucleoprotein complex
	F) RNA binding
	P) mRNA processing
	P) RNA splicing
Pp1s72_266V6	C) nucleus	AT2G43770.1:Transducin/WD40 repeat-like superfamily protein	PF00400:WD domain, G-beta repeat
	C) U5 snRNP
	C) spliceosomal complex
	C) small nucleolar ribonucleoprotein complex
	F) protein binding
	P) mRNA processing
	P) RNA processing
	P) RNA splicing
Pp1s87_109V6	C) nucleus	AT2G30260.1:U2 small nuclear ribonucleoprotein B	PF00076:RNA recognition motif. (a.k.a. RRM, RBD, or RNP domain)
	C) U2 snRNP
	C) spliceosomal complex
	C) ribonucleoprotein complex
	F) nucleic acid binding
	F) RNA binding
	F) nucleotide binding
	F) protein binding
	P) mRNA processing
	P) RNA splicing
Pp1s332_29V6	C) nucleus	AT4G31580.1:serine/arginine-rich 22	PF00076:RNA recognition motif. (a.k.a. RRM, RBD, or RNP domain)
	F) metal ion binding		PF00098:Zinc knuckle
	F) zinc ion binding
	F) nucleic acid binding
	F) RNA binding
	F) nucleotide binding
	F) protein binding
	P) mRNA processing
	P) RNA splicing
Pp1s99_235V6	C) nucleus	AT5G16780.1:SART-1 family	PF03343:SART-1 family
	C) spliceosomal complex
	P) mRNA processing
	P) RNA splicing
Pp1s46_247V6	C) nucleus	AT3G14080.1:Small nuclear ribonucleoprotein family protein	PF01423:LSM domain
	C) ribonucleoprotein complex
	C) small nucleolar ribonucleoprotein complex
	F) RNA binding
	P) mRNA processing
	P) RNA splicing
Pp1s318_71V6	C) intracellular	AT2G32600.1:hydroxyproline-rich glycoprotein family protein	PF12171:Zinc-finger double-stranded RNA-binding
	C) nucleus
	C) spliceosomal complex
	F) metal ion binding
	F) zinc ion binding
	F) nucleic acid binding
	P) mRNA processing
	P) RNA splicing
Pp1s154_55V6	C) nucleus	AT1G60170.1:pre-mRNA processing ribonucleoprotein binding region-containing protein	PF01798:Putative snoRNA binding domain
	C) Cajal body		PF08060:NOSIC (NUC001) domain
	C) nuclear speck		PF09785:Prp31 C terminal domain
	C) U4/U6 x U5 tri-snRNP complex
	C) spliceosomal complex
	F) protein binding
	F) ribonucleoprotein binding
	P) assembly of spliceosomal tri-snRNP
	P) mRNA processing
	P) RNA splicing
Pp1s174_92V6	C) nucleus	AT1G44910.1:pre-mRNA-processing protein 40A	PF00397:WW domain
	C) nuclear speck	AT1G44910.2:pre-mRNA-processing protein 40A	PF01846:FF domain
	F) protein binding
	P) mRNA processing
	P) RNA splicing
Pp1s3_488V6	C) nucleus	AT3G07860.1:Ubiquitin-like superfamily protein	PF01529:DHHC zinc finger domain
	C) spliceosomal complex	AT2G14255.1:Ankyrin repeat family protein with DHHC zinc finger domain
	C) U12-type spliceosomal complex
	P) mRNA processing
	P) RNA splicing
	C) membrane
	C) integral to membrane
	F) metal ion binding
	F) zinc ion binding
	F) transferase activity
	F) acyltransferase activity
Pp1s31_294V6	C) nucleus	AT5G64200.1:ortholog of human splicing factor SC35	PF00076:RNA recognition motif. (a.k.a. RRM, RBD, or RNP domain)
	F) nucleic acid binding
	F) RNA binding
	F) nucleotide binding
	P) mRNA processing
	P) RNA splicing
Pp1s76_96V6	C) cytoplasm	AT2G33730.1:P-loop containing nucleoside triphosphate hydrolases superfamily protein	PF00270:DEAD/DEAH box helicase
	C) nucleus		PF00271:Helicase conserved C-terminal domain
	F) nucleic acid binding
	F) RNA binding
	F) ATP binding
	F) nucleotide binding
	F) hydrolase activity
	F) ATP-dependent helicase activity
	F) helicase activity
	P) mRNA processing
	P) RNA splicing
Pp1s19_21V6	C) nucleus	AT2G16860.1:GCIP-interacting family protein	PF08231:SYF2 splicing factor
	P) mRNA processing
	P) RNA splicing
Pp1s288_45V6	C) nucleus	AT2G47640.1:Small nuclear ribonucleoprotein family protein	PF01423:LSM domain
	C) small nuclear ribonucleoprotein complex
	C) ribonucleoprotein complex
	C) small nucleolar ribonucleoprotein complex
	F) protein binding
	P) mitotic spindle organization
	P) mRNA processing
	P) RNA splicing
Pp1s14_250V6	C) nucleus	AT1G04510.1:MOS4-associated complex 3A	PF00400:WD domain, G-beta repeat
	C) nucleolus		PF08606:Prp19/Pso4-like
	C) spliceosomal complex
	C) ubiquitin ligase complex
	F) DNA binding
	F) ubiquitin-protein ligase activity
	P) protein ubiquitination
	P) DNA repair
	P) mRNA processing
	P) RNA splicing
	P) response to DNA damage stimulus
	P) response to cadmium ion
Pp1s207_105V6	C) nucleus	AT2G16940.1:Splicing factor, CC1-like	PF00076:RNA recognition motif. (a.k.a. RRM, RBD, or RNP domain)
	C) nucleoplasm
	C) nuclear speck
	C) cytoskeleton
	F) nucleic acid binding
	F) RNA binding
	F) nucleotide binding
	F) protein binding
	P) transcription, DNA-dependent
	P) mRNA processing
	P) RNA processing
	P) RNA splicing
Pp1s62_224V6	C) nucleus	AT1G32790.2:CTC-interacting domain 11	PF00076:RNA recognition motif. (a.k.a. RRM, RBD, or RNP domain)
	C) spliceosomal complex		PF07145:Ataxin-2 C-terminal region
	F) nucleic acid binding
	F) nucleotide binding
	F) protein binding
	P) mRNA processing
	P) RNA splicing
Pp1s332_30V6	C) nucleus	AT2G16940.1:Splicing factor, CC1-like	PF00076:RNA recognition motif. (a.k.a. RRM, RBD, or RNP domain)
	C) nuclear speck
	F) nucleic acid binding
	F) RNA binding
	F) nucleotide binding
	P) transcription, DNA-dependent
	P) mRNA processing
	P) RNA splicing
Pp1s70_254V6	C) nucleus	AT2G18510.1:RNA-binding (RRM/RBD/RNP motifs) family protein	PF00076:RNA recognition motif. (a.k.a. RRM, RBD, or RNP domain)
	C) spliceosomal complex
	F) nucleic acid binding
	F) RNA binding
	F) nucleotide binding
	F) protein binding
	P) mRNA processing
	P) RNA splicing
Pp1s55_128V6	C) nucleus	AT2G29210.1:splicing factor PWI domain-containing protein	PF01480:PWI domain
	C) nuclear matrix
	C) nuclear speck
	C) spliceosomal complex
	F) DNA binding
	F) RNA binding
	P) mRNA processing
	P) RNA splicing
Pp1s116_13V6	C) cytoplasm	AT4G02840.1:Small nuclear ribonucleoprotein family protein	PF01423:LSM domain
	C) nucleus
	C) spliceosomal complex
	C) ribonucleoprotein complex
	C) small nucleolar ribonucleoprotein complex
	F) protein binding
	P) mRNA processing
	P) RNA splicing
Pp1s36_174V6	C) cytoplasm	AT1G15200.1:protein-protein interaction regulator family protein	PF04696:pinin/SDK/memA/ protein conserved region
	C) nucleus
	C) nucleolus
	C) nuclear speck
	C) spliceosomal complex
	C) intermediate filament
	C) cell junction
	C) cell-cell junction
	C) plasma membrane
	F) DNA binding
	F) protein binding
	F) structural molecule activity
	P) cell adhesion
	P) negative regulation of cell cycle
	P) cell cycle
	P) transcription, DNA-dependent
	P) mRNA processing
	P) RNA splicing
Pp1s81_184V6	C) nucleus	AT5G53180.1:polypyrimidine tract-binding protein 2	PF00076:RNA recognition motif. (a.k.a. RRM, RBD, or RNP domain)
	F) nucleic acid binding
	F) RNA binding
	F) nucleotide binding
	P) mRNA processing
	P) RNA splicing
Pp1s43_205V6	C) nucleus	AT3G10400.1:RNA recognition motif and CCHC-type zinc finger domains containing protein	PF00076:RNA recognition motif. (a.k.a. RRM, RBD, or RNP domain)
	C) spliceosomal complex		PF00098:Zinc knuckle
	F) metal ion binding
	F) zinc ion binding
	F) nucleic acid binding
	F) RNA binding
	F) nucleotide binding
	P) mRNA processing
	P) RNA splicing
Pp1s181_116V6	C) nucleus	AT2G29210.1:splicing factor PWI domain-containing protein	PF01480:PWI domain
	C) nuclear matrix
	C) nuclear speck
	C) spliceosomal complex
	F) DNA binding
	F) RNA binding
	P) mRNA processing
	P) RNA splicing
Pp1s5_290V6	C) nucleus	AT3G49601.1:	PF08312:cwf21
	C) nuclear speck
	C) spliceosomal complex
	F) RNA binding
	F) protein binding
	P) mRNA processing
	P) RNA splicing
Pp1s190_29V6	C) nucleus	AT2G03870.1:Small nuclear ribonucleoprotein family protein	PF01423:LSM domain
	C) ribonucleoprotein complex
	C) small nucleolar ribonucleoprotein complex
	F) RNA binding
	F) U6 snRNA binding
	F) protein binding
	P) mRNA processing
	P) RNA splicing
Pp1s117_62V6	C) nucleus	AT2G43770.1:Transducin/WD40 repeat-like superfamily protein	PF00400:WD domain, G-beta repeat
	C) U5 snRNP
	C) spliceosomal complex
	C) small nucleolar ribonucleoprotein complex
	F) protein binding
	P) mRNA processing
	P) RNA processing
	P) RNA splicing
Pp1s206_31V6	C) intracellular	AT3G09850.1:D111/G-patch domain-containing protein	PF01424:R3H domain
	C) nucleus		PF01585:G-patch domain
	C) spliceosomal complex
	F) nucleic acid binding
	P) mRNA processing
	P) RNA splicing
Pp1s29_244V6	P) RNA splicing	AT2G41500.1:WD-40 repeat family protein / small nuclear ribonucleoprotein Prp4p-related	PF00400:WD domain, G-beta repeat
			PF08799:pre-mRNA processing factor 4 (PRP4) like
Pp1s102_17V6	C) nucleus	AT5G66540.1:	PF04006:Mpp10 protein
	C) nucleolus
	C) ribonucleoprotein complex
	C) small nucleolar ribonucleoprotein complex
	F) protein binding
	P) ribosome biogenesis
	P) rRNA processing
	P) RNA processing
	P) RNA splicing
Pp1s173_12V6	C) nucleus	AT3G49430.1:SER/ARG-rich protein 34A	PF00076:RNA recognition motif. (a.k.a. RRM, RBD, or RNP domain)
	F) nucleic acid binding
	F) RNA binding
	F) nucleotide binding
	P) mRNA processing
	P) RNA splicing
Pp1s232_73V6	C) cytoplasm	AT2G38730.1:Cyclophilin-like peptidyl-prolyl cis-trans isomerase family protein	PF00160:Cyclophilin type peptidyl-prolyl cis-trans isomerase/CLD
	C) nucleus
	C) nuclear speck
	C) spliceosomal complex
	F) isomerase activity
	F) peptidyl-prolyl cis-trans isomerase activity
	P) protein folding
	P) mRNA processing
	P) RNA splicing
Pp1s382_18V6	C) nucleus		PF01423:LSM domain
	C) small nuclear ribonucleoprotein complex
	C) ribonucleoprotein complex
	C) small nucleolar ribonucleoprotein complex
	F) molecular_function
	P) mRNA processing
	P) RNA splicing
Pp1s318_20V6	C) nucleus	AT5G56130.1:Transducin/WD40 repeat-like superfamily protein	PF00400:WD domain, G-beta repeat
	F) RNA binding
	P) mRNA processing
	P) RNA splicing
	P) mRNA transport
	P) transport
Pp1s116_80V6	C) nucleus	AT1G09230.1:RNA-binding (RRM/RBD/RNP motifs) family protein	PF00076:RNA recognition motif. (a.k.a. RRM, RBD, or RNP domain)
	C) spliceosomal complex
	F) nucleic acid binding
	F) RNA binding
	F) nucleotide binding
	P) mRNA processing
	P) RNA splicing
Pp1s100_243V6	C) nucleus	AT1G44910.1:pre-mRNA-processing protein 40A	PF00397:WW domain
	C) nuclear speck		PF01846:FF domain
	F) protein binding
	P) mRNA processing
	P) RNA splicing
Pp1s292_10V6	C) intracellular	AT1G17070.1:GC-rich sequence DNA-binding factor-like protein with Tuftelin interacting domain	PF01585:G-patch domain
	C) cytoplasm		PF07842:GC-rich sequence DNA-binding factor-like protein
	C) nucleus		PF12457:Tuftelin interacting protein N terminal
	C) nuclear speck
	C) spliceosomal complex
	C) proteinaceous extracellular matrix
	F) nucleic acid binding
	F) protein binding
	P) mRNA processing
	P) RNA splicing
	P) ossification
Pp1s57_186V6	C) cytoplasm	AT5G02530.1:RNA-binding (RRM/RBD/RNP motifs) family protein	PF00076:RNA recognition motif. (a.k.a. RRM, RBD, or RNP domain)
	C) nucleus
	C) spliceosomal complex
	F) nucleic acid binding
	F) RNA binding
	F) nucleotide binding
	F) protein binding
	P) mRNA processing
	P) RNA splicing
	P) mRNA transport
	P) transport
Pp1s98_7V6	C) nucleus	AT4G21660.1:proline-rich spliceosome-associated (PSP) family protein	PF04037:Domain of unknown function (DUF382)
	C) spliceosomal complex		PF04046:PSP
	F) nucleic acid binding
	F) protein binding
	P) mRNA processing
	P) RNA splicing
	P) interspecies interaction between organisms
Pp1s207_102V6	C) nucleus	AT4G31580.1:serine/arginine-rich 22	PF00076:RNA recognition motif. (a.k.a. RRM, RBD, or RNP domain)
	F) metal ion binding		PF00098:Zinc knuckle
	F) zinc ion binding
	F) nucleic acid binding
	F) RNA binding
	F) nucleotide binding
	F) protein binding
	P) mRNA processing
	P) RNA splicing
Pp1s20_267V6	C) nucleus	AT1G65660.1:Pre-mRNA splicing Prp18-interacting factor	PF11708:Pre-mRNA splicing Prp18-interacting factor
	C) spliceosomal complex
	F) metal ion binding
	F) zinc ion binding
	F) nucleic acid binding
	P) mRNA processing
	P) RNA splicing
Pp1s188_80V6	C) nucleus	AT3G55220.1:Cleavage and polyadenylation specificity factor (CPSF) A subunit protein	PF03178:CPSF A subunit region
	C) spliceosomal complex
	F) nucleic acid binding
	P) mRNA processing
	P) RNA splicing
Pp1s43_55V6	C) nucleus	AT1G32490.1:RNA helicase family protein	PF00271:Helicase conserved C-terminal domain
	F) nucleic acid binding		PF04408:Helicase associated domain (HA2)
	F) ATP binding		PF07717:Domain of unknown function (DUF1605)
	F) nucleotide binding
	F) hydrolase activity
	F) nucleoside-triphosphatase activity
	F) ATP-dependent helicase activity
	F) helicase activity
	P) mRNA processing
	P) RNA splicing
Pp1s70_29V6	C) plastid	AT3G01370.1:CRM family member 2	PF01985:CRS1 / YhbY (CRM) domain
	C) chloroplast
	C) ribonucleoprotein complex
	F) RNA binding
	P) regulation of translation
	P) mRNA processing
	P) RNA splicing
Pp1s12_373V6	C) cytoplasm	AT1G20580.1:Small nuclear ribonucleoprotein family protein	PF01423:LSM domain
	C) cytosol
	C) nucleus
	C) nucleolus
	C) nucleoplasm
	C) small nuclear ribonucleoprotein complex
	C) spliceosomal complex
	C) ribonucleoprotein complex
	C) small nucleolar ribonucleoprotein complex
	F) protein binding
	P) spliceosomal snRNP assembly
	P) mRNA processing
	P) RNA splicing
Pp1s35_343V6	C) nucleus	AT2G03870.1:Small nuclear ribonucleoprotein family protein	PF01423:LSM domain
	C) ribonucleoprotein complex
	C) small nucleolar ribonucleoprotein complex
	F) RNA binding
	F) U6 snRNA binding
	F) protein binding
	P) mRNA processing
	P) RNA splicing
Pp1s89_224V6	C) nucleus	AT1G26370.1:RNA helicase family protein	PF00271:Helicase conserved C-terminal domain
	C) spliceosomal complex		PF04408:Helicase associated domain (HA2)
	F) nucleic acid binding		PF07717:Domain of unknown function (DUF1605)
	F) RNA binding
	F) ATP binding
	F) nucleotide binding
	F) hydrolase activity
	F) ATP-dependent helicase activity
	F) ATP-dependent RNA helicase activity
	F) helicase activity
	P) mRNA processing
	P) RNA processing
	P) RNA splicing

## Sheet: SR
ID	GO	ArabdopsisHit	Pfam
Pp1s183_39V6	C) cytoplasm	AT3G13570.1:SC35-like splicing factor 30A	PF00076:RNA recognition motif. (a.k.a. RRM, RBD, or RNP domain)
	C) nucleus
	C) nucleoplasm
	C) nuclear speck
	F) nucleic acid binding
	F) RNA binding
	F) nucleotide binding
	F) protein binding
	F) RS domain binding
	F) unfolded protein binding
	P) regulation of transcription, DNA-dependent
	P) assembly of spliceosomal tri-snRNP
	P) mRNA splice site selection
	P) cytoplasmic transport
	P) mRNA export from nucleus
	P) mRNA processing
	P) RNA splicing
Pp1s270_54V6	C) cytoplasm	AT3G13570.1:SC35-like splicing factor 30A	PF00076:RNA recognition motif. (a.k.a. RRM, RBD, or RNP domain)
	C) nucleus
	C) nucleoplasm
	C) nuclear speck
	F) nucleic acid binding
	F) RNA binding
	F) nucleotide binding
	F) protein binding
	F) RS domain binding
	F) unfolded protein binding
	P) regulation of transcription, DNA-dependent
	P) assembly of spliceosomal tri-snRNP
	P) mRNA splice site selection
	P) cytoplasmic transport
	P) mRNA export from nucleus
	P) mRNA processing
	P) RNA splicing
Pp1s28_193V6	C) nucleus	AT3G49430.1:SER/ARG-rich protein 34A	PF00076:RNA recognition motif. (a.k.a. RRM, RBD, or RNP domain)
	F) nucleic acid binding
	F) RNA binding
	F) nucleotide binding
	P) mRNA processing
	P) RNA splicing
Pp1s332_29V6	C) nucleus	AT4G31580.1:serine/arginine-rich 22	PF00076:RNA recognition motif. (a.k.a. RRM, RBD, or RNP domain)
	F) metal ion binding		PF00098:Zinc knuckle
	F) zinc ion binding
	F) nucleic acid binding
	F) RNA binding
	F) nucleotide binding
	F) protein binding
	P) mRNA processing
	P) RNA splicing
Pp1s31_294V6	C) nucleus	AT5G64200.1:ortholog of human splicing factor SC35	PF00076:RNA recognition motif. (a.k.a. RRM, RBD, or RNP domain)
	F) nucleic acid binding
	F) RNA binding
	F) nucleotide binding
	P) mRNA processing
	P) RNA splicing
Pp1s173_12V6	C) nucleus	AT3G49430.1:SER/ARG-rich protein 34A	PF00076:RNA recognition motif. (a.k.a. RRM, RBD, or RNP domain)
	F) nucleic acid binding
	F) RNA binding
	F) nucleotide binding
	P) mRNA processing
	P) RNA splicing

## Sheet: PTBP
ID	GO	ArabdopsisHit	Pfam
Pp1s326_1V6	C) nucleus	AT5G53180.1:polypyrimidine tract-binding protein 2	PF00076:RNA recognition motif. (a.k.a. RRM, RBD, or RNP domain)
	F) nucleic acid binding
	F) RNA binding
	F) nucleotide binding
	P) mRNA processing
	P) RNA splicing
Pp1s48_128V6	C) nucleus	AT1G43190.1:polypyrimidine tract-binding protein 3	PF00076:RNA recognition motif. (a.k.a. RRM, RBD, or RNP domain)
	F) nucleic acid binding
	F) RNA binding
	F) nucleotide binding
	P) mRNA processing
	P) RNA splicing
Pp1s36_37V6	C) nucleus	AT1G43190.1:polypyrimidine tract-binding protein 3	PF00076:RNA recognition motif. (a.k.a. RRM, RBD, or RNP domain)
	F) nucleic acid binding
	F) RNA binding
	F) nucleotide binding
	P) mRNA processing
	P) RNA splicing
Pp1s81_184V6	C) nucleus	AT5G53180.1:polypyrimidine tract-binding protein 2	PF00076:RNA recognition motif. (a.k.a. RRM, RBD, or RNP domain)
	F) nucleic acid binding
	F) RNA binding
	F) nucleotide binding
	P) mRNA processing
	P) RNA splicing

## Sheet: KH
ID	GO	ArabdopsisHit	Pfam
Pp1s80_63V6	C) nucleus	AT2G25970.1:KH domain-containing protein	PF00013:KH domain
	C) nucleolus		PF07650:KH domain
	F) nucleic acid binding
	F) DNA binding
	F) single-stranded DNA binding
	F) sequence-specific DNA binding transcription factor activity
	F) RNA binding
	F) protein binding
	P) transcription, DNA-dependent
	P) transcription from RNA polymerase II promoter
	C) cytoplasm
	P) mRNA processing
	P) RNA splicing
	P) mRNA transport
	P) transport
Pp1s87_162V6	C) nucleus	AT2G25970.1:KH domain-containing protein	PF00013:KH domain
	C) nucleolus		PF07650:KH domain
	F) nucleic acid binding
	F) DNA binding
	F) single-stranded DNA binding
	F) sequence-specific DNA binding transcription factor activity
	F) RNA binding
	F) protein binding
	P) transcription, DNA-dependent
	P) transcription from RNA polymerase II promoter
	C) cytoplasm
	P) mRNA processing
	P) RNA splicing
	P) mRNA transport
	P) transport

## Sheet: DEAD box
ID	GO	ArabdopsisHit	Pfam
Pp1s311_22V6	C) nucleus	AT5G11200.1:DEAD/DEAH box RNA helicase family protein	PF00270:DEAD/DEAH box helicase
	F) nucleic acid binding		PF00271:Helicase conserved C-terminal domain
	F) RNA binding
	F) ATP binding
	F) nucleotide binding
	F) hydrolase activity
	F) ATP-dependent helicase activity
	F) helicase activity
	P) mRNA processing
	P) RNA splicing
	P) mRNA transport
	P) transport
Pp1s123_136V6	C) nucleus	AT5G11200.1:DEAD/DEAH box RNA helicase family protein	PF00270:DEAD/DEAH box helicase
	F) nucleic acid binding		PF00271:Helicase conserved C-terminal domain
	F) RNA binding
	F) ATP binding
	F) nucleotide binding
	F) hydrolase activity
	F) ATP-dependent helicase activity
	F) helicase activity
	P) mRNA processing
	P) RNA splicing
	P) mRNA transport
	P) transport

## Sheet: Core spliceosome
ID	GO	ArabdopsisHit	Pfam
Pp1s128_31V6	C) microsome	AT4G00830.1:RNA-binding (RRM/RBD/RNP motifs) family protein	PF00076:RNA recognition motif. (a.k.a. RRM, RBD, or RNP domain)
	C) cytoplasm
	C) endoplasmic reticulum
	C) nucleus
	C) spliceosomal complex
	C) ribonucleoprotein complex
	F) nucleic acid binding
	F) RNA binding
	F) poly(A) RNA binding
	F) nucleotide binding
	F) protein binding
	P) mRNA processing
	P) RNA processing
	P) RNA splicing
	P) interspecies interaction between organisms
Pp1s69_14V6	C) nucleus	AT1G59760.1:RNA helicase, ATP-dependent, SK12/DOB1 protein	PF00270:DEAD/DEAH box helicase
	C) spliceosomal complex		PF00271:Helicase conserved C-terminal domain
	F) nucleic acid binding		PF08148:DSHCT (NUC185) domain
	F) ATP binding
	F) nucleotide binding
	F) protein binding
	F) hydrolase activity
	F) ATP-dependent helicase activity
	F) helicase activity
	P) mRNA processing
	P) RNA splicing
Pp1s155_106V6	C) nucleus	AT4G03120.1:C2H2 and C2HC zinc fingers superfamily protein	PF06220:U1 zinc finger
	C) small nuclear ribonucleoprotein complex
	C) U1 snRNP
	C) ribonucleoprotein complex
	F) metal ion binding
	F) zinc ion binding
	F) nucleic acid binding
	F) RNA binding
	P) RNA splicing
Pp1s300_40V6	C) nucleus
	C) nuclear speck
	C) spliceosomal complex
	F) protein binding
	P) mRNA processing
	P) RNA splicing
Pp1s28_211V6	C) nucleus	AT2G40650.1:PRP38 family protein	PF03371:PRP38 family
	C) spliceosomal complex
	P) mRNA processing
	P) RNA splicing
Pp1s70_135V6	C) cytoplasm	AT5G47790.1:SMAD/FHA domain-containing protein	PF00498:FHA domain
	C) nucleus
	C) nuclear speck
	C) spliceosomal complex
	F) magnesium ion binding
	F) DNA binding
	F) RNA binding
	F) protein binding
	F) hydrolase activity
	F) nuclease activity
	F) endonuclease activity
	F) ribonuclease E activity
	F) protein phosphatase inhibitor activity
	F) protein serine/threonine phosphatase inhibitor activity
	P) transcription, DNA-dependent
	P) RNA catabolic process
	P) mRNA processing
	P) RNA splicing
Pp1s327_24V6	C) nucleus	AT2G44710.1:RNA-binding (RRM/RBD/RNP motifs) family protein	PF00035:Double-stranded RNA binding motif
	C) heterogeneous nuclear ribonucleoprotein complex		PF00076:RNA recognition motif. (a.k.a. RRM, RBD, or RNP domain)
	C) spliceosomal complex		PF00096:Zinc finger, C2H2 type
	C) ribonucleoprotein complex		PF12171:Zinc-finger double-stranded RNA-binding
	F) nucleic acid binding
	F) RNA binding
	F) nucleotide binding
	F) protein binding
	P) mRNA processing
	P) RNA splicing
Pp1s156_89V6	C) nucleus	AT1G14650.1:SWAP (Suppressor-of-White-APricot)/surp domain-containing protein / ubiquitin family protein	PF00240:Ubiquitin family
	C) spliceosomal complex		PF01805:Surp module
	C) U2-type spliceosomal complex		PF12230:Pre-mRNA splicing factor PRP21 like protein
	F) RNA binding
	P) protein modification process
	P) mRNA processing
	P) RNA processing
	P) RNA splicing
Pp1s72_266V6	C) nucleus	AT2G43770.1:Transducin/WD40 repeat-like superfamily protein	PF00400:WD domain, G-beta repeat
	C) U5 snRNP
	C) spliceosomal complex
	C) small nucleolar ribonucleoprotein complex
	F) protein binding
	P) mRNA processing
	P) RNA processing
	P) RNA splicing
Pp1s87_109V6	C) nucleus	AT2G30260.1:U2 small nuclear ribonucleoprotein B	PF00076:RNA recognition motif. (a.k.a. RRM, RBD, or RNP domain)
	C) U2 snRNP
	C) spliceosomal complex
	C) ribonucleoprotein complex
	F) nucleic acid binding
	F) RNA binding
	F) nucleotide binding
	F) protein binding
	P) mRNA processing
	P) RNA splicing
Pp1s99_235V6	C) nucleus	AT5G16780.1:SART-1 family	PF03343:SART-1 family
	C) spliceosomal complex
	P) mRNA processing
	P) RNA splicing
Pp1s318_71V6	C) intracellular	AT2G32600.1:hydroxyproline-rich glycoprotein family protein	PF12171:Zinc-finger double-stranded RNA-binding
	C) nucleus
	C) spliceosomal complex
	F) metal ion binding
	F) zinc ion binding
	F) nucleic acid binding
	P) mRNA processing
	P) RNA splicing
Pp1s154_55V6	C) nucleus	AT1G60170.1:pre-mRNA processing ribonucleoprotein binding region-containing protein	PF01798:Putative snoRNA binding domain
	C) Cajal body		PF08060:NOSIC (NUC001) domain
	C) nuclear speck		PF09785:Prp31 C terminal domain
	C) U4/U6 x U5 tri-snRNP complex
	C) spliceosomal complex
	F) protein binding
	F) ribonucleoprotein binding
	P) assembly of spliceosomal tri-snRNP
	P) mRNA processing
	P) RNA splicing
Pp1s3_488V6	C) nucleus	AT3G07860.1:Ubiquitin-like superfamily protein	PF01529:DHHC zinc finger domain
	C) spliceosomal complex	AT2G14255.1:Ankyrin repeat family protein with DHHC zinc finger domain
	C) U12-type spliceosomal complex
	P) mRNA processing
	P) RNA splicing
	C) membrane
	C) integral to membrane
	F) metal ion binding
	F) zinc ion binding
	F) transferase activity
	F) acyltransferase activity
Pp1s14_250V6	C) nucleus	AT1G04510.1:MOS4-associated complex 3A	PF00400:WD domain, G-beta repeat
	C) nucleolus		PF08606:Prp19/Pso4-like
	C) spliceosomal complex
	C) ubiquitin ligase complex
	F) DNA binding
	F) ubiquitin-protein ligase activity
	P) protein ubiquitination
	P) DNA repair
	P) mRNA processing
	P) RNA splicing
	P) response to DNA damage stimulus
	P) response to cadmium ion
Pp1s62_224V6	C) nucleus	AT1G32790.2:CTC-interacting domain 11	PF00076:RNA recognition motif. (a.k.a. RRM, RBD, or RNP domain)
	C) spliceosomal complex		PF07145:Ataxin-2 C-terminal region
	F) nucleic acid binding
	F) nucleotide binding
	F) protein binding
	P) mRNA processing
	P) RNA splicing
Pp1s70_254V6	C) nucleus	AT2G18510.1:RNA-binding (RRM/RBD/RNP motifs) family protein	PF00076:RNA recognition motif. (a.k.a. RRM, RBD, or RNP domain)
	C) spliceosomal complex
	F) nucleic acid binding
	F) RNA binding
	F) nucleotide binding
	F) protein binding
	P) mRNA processing
	P) RNA splicing
Pp1s55_128V6	C) nucleus	AT2G29210.1:splicing factor PWI domain-containing protein	PF01480:PWI domain
	C) nuclear matrix
	C) nuclear speck
	C) spliceosomal complex
	F) DNA binding
	F) RNA binding
	P) mRNA processing
	P) RNA splicing
Pp1s116_13V6	C) cytoplasm	AT4G02840.1:Small nuclear ribonucleoprotein family protein	PF01423:LSM domain
	C) nucleus
	C) spliceosomal complex
	C) ribonucleoprotein complex
	C) small nucleolar ribonucleoprotein complex
	F) protein binding
	P) mRNA processing
	P) RNA splicing
Pp1s36_174V6	C) cytoplasm	AT1G15200.1:protein-protein interaction regulator family protein	PF04696:pinin/SDK/memA/ protein conserved region
	C) nucleus
	C) nucleolus
	C) nuclear speck
	C) spliceosomal complex
	C) intermediate filament
	C) cell junction
	C) cell-cell junction
	C) plasma membrane
	F) DNA binding
	F) protein binding
	F) structural molecule activity
	P) cell adhesion
	P) negative regulation of cell cycle
	P) cell cycle
	P) transcription, DNA-dependent
	P) mRNA processing
	P) RNA splicing
Pp1s43_205V6	C) nucleus	AT3G10400.1:RNA recognition motif and CCHC-type zinc finger domains containing protein	PF00076:RNA recognition motif. (a.k.a. RRM, RBD, or RNP domain)
	C) spliceosomal complex		PF00098:Zinc knuckle
	F) metal ion binding
	F) zinc ion binding
	F) nucleic acid binding
	F) RNA binding
	F) nucleotide binding
	P) mRNA processing
	P) RNA splicing
Pp1s181_116V6	C) nucleus	AT2G29210.1:splicing factor PWI domain-containing protein	PF01480:PWI domain
	C) nuclear matrix
	C) nuclear speck
	C) spliceosomal complex
	F) DNA binding
	F) RNA binding
	P) mRNA processing
	P) RNA splicing
Pp1s5_290V6	C) nucleus	AT3G49601.1:	PF08312:cwf21
	C) nuclear speck
	C) spliceosomal complex
	F) RNA binding
	F) protein binding
	P) mRNA processing
	P) RNA splicing
Pp1s117_62V6	C) nucleus	AT2G43770.1:Transducin/WD40 repeat-like superfamily protein	PF00400:WD domain, G-beta repeat
	C) U5 snRNP
	C) spliceosomal complex
	C) small nucleolar ribonucleoprotein complex
	F) protein binding
	P) mRNA processing
	P) RNA processing
	P) RNA splicing
Pp1s206_31V6	C) intracellular	AT3G09850.1:D111/G-patch domain-containing protein	PF01424:R3H domain
	C) nucleus		PF01585:G-patch domain
	C) spliceosomal complex
	F) nucleic acid binding
	P) mRNA processing
	P) RNA splicing
Pp1s232_73V6	C) cytoplasm	AT2G38730.1:Cyclophilin-like peptidyl-prolyl cis-trans isomerase family protein	PF00160:Cyclophilin type peptidyl-prolyl cis-trans isomerase/CLD
	C) nucleus
	C) nuclear speck
	C) spliceosomal complex
	F) isomerase activity
	F) peptidyl-prolyl cis-trans isomerase activity
	P) protein folding
	P) mRNA processing
	P) RNA splicing
Pp1s116_80V6	C) nucleus	AT1G09230.1:RNA-binding (RRM/RBD/RNP motifs) family protein	PF00076:RNA recognition motif. (a.k.a. RRM, RBD, or RNP domain)
	C) spliceosomal complex
	F) nucleic acid binding
	F) RNA binding
	F) nucleotide binding
	P) mRNA processing
	P) RNA splicing
Pp1s292_10V6	C) intracellular	AT1G17070.1:GC-rich sequence DNA-binding factor-like protein with Tuftelin interacting domain	PF01585:G-patch domain
	C) cytoplasm		PF07842:GC-rich sequence DNA-binding factor-like protein
	C) nucleus		PF12457:Tuftelin interacting protein N terminal
	C) nuclear speck
	C) spliceosomal complex
	C) proteinaceous extracellular matrix
	F) nucleic acid binding
	F) protein binding
	P) mRNA processing
	P) RNA splicing
	P) ossification
Pp1s57_186V6	C) cytoplasm	AT5G02530.1:RNA-binding (RRM/RBD/RNP motifs) family protein	PF00076:RNA recognition motif. (a.k.a. RRM, RBD, or RNP domain)
	C) nucleus
	C) spliceosomal complex
	F) nucleic acid binding
	F) RNA binding
	F) nucleotide binding
	F) protein binding
	P) mRNA processing
	P) RNA splicing
	P) mRNA transport
	P) transport
Pp1s98_7V6	C) nucleus	AT4G21660.1:proline-rich spliceosome-associated (PSP) family protein	PF04037:Domain of unknown function (DUF382)
	C) spliceosomal complex		PF04046:PSP
	F) nucleic acid binding
	F) protein binding
	P) mRNA processing
	P) RNA splicing
	P) interspecies interaction between organisms
Pp1s20_267V6	C) nucleus	AT1G65660.1:Pre-mRNA splicing Prp18-interacting factor	PF11708:Pre-mRNA splicing Prp18-interacting factor
	C) spliceosomal complex
	F) metal ion binding
	F) zinc ion binding
	F) nucleic acid binding
	P) mRNA processing
	P) RNA splicing
Pp1s188_80V6	C) nucleus	AT3G55220.1:Cleavage and polyadenylation specificity factor (CPSF) A subunit protein	PF03178:CPSF A subunit region
	C) spliceosomal complex
	F) nucleic acid binding
	P) mRNA processing
	P) RNA splicing
Pp1s12_373V6	C) cytoplasm	AT1G20580.1:Small nuclear ribonucleoprotein family protein	PF01423:LSM domain
	C) cytosol
	C) nucleus
	C) nucleolus
	C) nucleoplasm
	C) small nuclear ribonucleoprotein complex
	C) spliceosomal complex
	C) ribonucleoprotein complex
	C) small nucleolar ribonucleoprotein complex
	F) protein binding
	P) spliceosomal snRNP assembly
	P) mRNA processing
	P) RNA splicing
Pp1s89_224V6	C) nucleus	AT1G26370.1:RNA helicase family protein	PF00271:Helicase conserved C-terminal domain
	C) spliceosomal complex		PF04408:Helicase associated domain (HA2)
	F) nucleic acid binding		PF07717:Domain of unknown function (DUF1605)
	F) RNA binding
	F) ATP binding
	F) nucleotide binding
	F) hydrolase activity
	F) ATP-dependent helicase activity
	F) ATP-dependent RNA helicase activity
	F) helicase activity
	P) mRNA processing
	P) RNA processing
	P) RNA splicing

## Sheet: other SFs
ID	GO	ArabdopsisHit	Pfam
Pp1s59_249V6	C) intracellular	AT1G04080.1:Tetratricopeptide repeat (TPR)-like superfamily protein
	C) nucleus
	F) binding
	P) mRNA processing
	P) RNA processing
	P) RNA splicing
Pp1s181_37V6	C) nucleus	AT2G47640.2:Small nuclear ribonucleoprotein family protein	PF01423:LSM domain
	C) small nuclear ribonucleoprotein complex
	C) ribonucleoprotein complex
	C) small nucleolar ribonucleoprotein complex
	F) protein binding
	P) mitotic spindle organization
	P) mRNA processing
	P) RNA splicing
Pp1s30_190V6	C) intracellular	AT1G04080.1:Tetratricopeptide repeat (TPR)-like superfamily protein
	C) nucleus
	F) binding
	P) mRNA processing
	P) RNA processing
	P) RNA splicing
Pp1s88_42V6	C) nucleus	AT1G60900.1:U2 snRNP auxilliary factor, large subunit, splicing factor	PF00076:RNA recognition motif. (a.k.a. RRM, RBD, or RNP domain)
	F) nucleic acid binding
	F) RNA binding
	F) nucleotide binding
	P) mRNA processing
	P) RNA splicing
Pp1s153_138V6	C) intracellular	AT5G58470.1:TBP-associated factor 15B	PF00641:Zn-finger in Ran binding protein and others
	C) nucleus
	F) metal ion binding
	F) zinc ion binding
	F) RNA binding
	P) mRNA processing
	P) RNA splicing
Pp1s154_125V6	C) nucleus	AT1G65700.1:Small nuclear ribonucleoprotein family protein	PF01423:LSM domain
	C) ribonucleoprotein complex
	C) small nucleolar ribonucleoprotein complex
	F) RNA binding
	F) protein binding
	P) mRNA processing
	P) RNA splicing
Pp1s250_58V6	C) nucleus	AT5G51410.1:LUC7 N_terminus domain-containing protein	PF03194:LUC7 N_terminus
	C) nuclear speck
	F) DNA binding
	F) mRNA binding
	F) protein binding
	P) apoptosis
	P) mRNA processing
	P) RNA splicing
	P) response to stress
Pp1s475_6V6	C) nucleus	AT3G11500.1:Small nuclear ribonucleoprotein family protein	PF01423:LSM domain
	C) ribonucleoprotein complex
	C) small nucleolar ribonucleoprotein complex
	F) RNA binding
	P) mRNA processing
	P) RNA splicing
Pp1s156_168V6	C) plastid	AT2G20020.1:RNA-binding CRS1 / YhbY (CRM) domain-containing protein	PF01985:CRS1 / YhbY (CRM) domain
	C) chloroplast
	C) ribonucleoprotein complex
	F) RNA binding
	P) mRNA processing
	P) RNA splicing
Pp1s46_247V6	C) nucleus	AT3G14080.1:Small nuclear ribonucleoprotein family protein	PF01423:LSM domain
	C) ribonucleoprotein complex
	C) small nucleolar ribonucleoprotein complex
	F) RNA binding
	P) mRNA processing
	P) RNA splicing
Pp1s174_92V6	C) nucleus	AT1G44910.1:pre-mRNA-processing protein 40A	PF00397:WW domain
	C) nuclear speck	AT1G44910.2:pre-mRNA-processing protein 40A	PF01846:FF domain
	F) protein binding
	P) mRNA processing
	P) RNA splicing
Pp1s76_96V6	C) cytoplasm	AT2G33730.1:P-loop containing nucleoside triphosphate hydrolases superfamily protein	PF00270:DEAD/DEAH box helicase
	C) nucleus		PF00271:Helicase conserved C-terminal domain
	F) nucleic acid binding
	F) RNA binding
	F) ATP binding
	F) nucleotide binding
	F) hydrolase activity
	F) ATP-dependent helicase activity
	F) helicase activity
	P) mRNA processing
	P) RNA splicing
Pp1s19_21V6	C) nucleus	AT2G16860.1:GCIP-interacting family protein	PF08231:SYF2 splicing factor
	P) mRNA processing
	P) RNA splicing
Pp1s288_45V6	C) nucleus	AT2G47640.1:Small nuclear ribonucleoprotein family protein	PF01423:LSM domain
	C) small nuclear ribonucleoprotein complex
	C) ribonucleoprotein complex
	C) small nucleolar ribonucleoprotein complex
	F) protein binding
	P) mitotic spindle organization
	P) mRNA processing
	P) RNA splicing
Pp1s207_105V6	C) nucleus	AT2G16940.1:Splicing factor, CC1-like	PF00076:RNA recognition motif. (a.k.a. RRM, RBD, or RNP domain)
	C) nucleoplasm
	C) nuclear speck
	C) cytoskeleton
	F) nucleic acid binding
	F) RNA binding
	F) nucleotide binding
	F) protein binding
	P) transcription, DNA-dependent
	P) mRNA processing
	P) RNA processing
	P) RNA splicing
Pp1s332_30V6	C) nucleus	AT2G16940.1:Splicing factor, CC1-like	PF00076:RNA recognition motif. (a.k.a. RRM, RBD, or RNP domain)
	C) nuclear speck
	F) nucleic acid binding
	F) RNA binding
	F) nucleotide binding
	P) transcription, DNA-dependent
	P) mRNA processing
	P) RNA splicing
Pp1s190_29V6	C) nucleus	AT2G03870.1:Small nuclear ribonucleoprotein family protein	PF01423:LSM domain
	C) ribonucleoprotein complex
	C) small nucleolar ribonucleoprotein complex
	F) RNA binding
	F) U6 snRNA binding
	F) protein binding
	P) mRNA processing
	P) RNA splicing
Pp1s29_244V6	P) RNA splicing	AT2G41500.1:WD-40 repeat family protein / small nuclear ribonucleoprotein Prp4p-related	PF00400:WD domain, G-beta repeat
			PF08799:pre-mRNA processing factor 4 (PRP4) like
Pp1s102_17V6	C) nucleus	AT5G66540.1:	PF04006:Mpp10 protein
	C) nucleolus
	C) ribonucleoprotein complex
	C) small nucleolar ribonucleoprotein complex
	F) protein binding
	P) ribosome biogenesis
	P) rRNA processing
	P) RNA processing
	P) RNA splicing
Pp1s382_18V6	C) nucleus		PF01423:LSM domain
	C) small nuclear ribonucleoprotein complex
	C) ribonucleoprotein complex
	C) small nucleolar ribonucleoprotein complex
	F) molecular_function
	P) mRNA processing
	P) RNA splicing
Pp1s318_20V6	C) nucleus	AT5G56130.1:Transducin/WD40 repeat-like superfamily protein	PF00400:WD domain, G-beta repeat
	F) RNA binding
	P) mRNA processing
	P) RNA splicing
	P) mRNA transport
	P) transport
Pp1s100_243V6	C) nucleus	AT1G44910.1:pre-mRNA-processing protein 40A	PF00397:WW domain
	C) nuclear speck		PF01846:FF domain
	F) protein binding
	P) mRNA processing
	P) RNA splicing
Pp1s207_102V6	C) nucleus	AT4G31580.1:serine/arginine-rich 22	PF00076:RNA recognition motif. (a.k.a. RRM, RBD, or RNP domain)
	F) metal ion binding		PF00098:Zinc knuckle
	F) zinc ion binding
	F) nucleic acid binding
	F) RNA binding
	F) nucleotide binding
	F) protein binding
	P) mRNA processing
	P) RNA splicing
Pp1s43_55V6	C) nucleus	AT1G32490.1:RNA helicase family protein	PF00271:Helicase conserved C-terminal domain
	F) nucleic acid binding		PF04408:Helicase associated domain (HA2)
	F) ATP binding		PF07717:Domain of unknown function (DUF1605)
	F) nucleotide binding
	F) hydrolase activity
	F) nucleoside-triphosphatase activity
	F) ATP-dependent helicase activity
	F) helicase activity
	P) mRNA processing
	P) RNA splicing
Pp1s70_29V6	C) plastid	AT3G01370.1:CRM family member 2	PF01985:CRS1 / YhbY (CRM) domain
	C) chloroplast
	C) ribonucleoprotein complex
	F) RNA binding
	P) regulation of translation
	P) mRNA processing
	P) RNA splicing
Pp1s35_343V6	C) nucleus	AT2G03870.1:Small nuclear ribonucleoprotein family protein	PF01423:LSM domain
	C) ribonucleoprotein complex
	C) small nucleolar ribonucleoprotein complex
	F) RNA binding
	F) U6 snRNA binding
	F) protein binding
	P) mRNA processing
	P) RNA splicing
