# Supplementary material for: Genome-wide analysis of light-regulated alternative splicing mediated by photoreceptors in Physcomitrella patens
Source: Genome Biol. 2014 Jan 7;15(1):R10. doi: 10.1186/gb-2014-15-1-r10 (PMC4054894; doi:10.1186/gb-2014-15-1-r10)
Supplement: Additional file 6 — Tables listing light signaling genes found in statistically significant IR events of red- and blue-light data. [file gb-2014-15-1-r10-S6.xlsx]

## Sheet: Legend
Abrreviations
ID: gene ID from Physcomitrella genome annotation version 1.6
GO: Gene Ontology terms associated with the gene; P: Biological Process; F: Molecular Function; C: Cellular Component. X, no annotation.
ArabidopsisHit: Best Arabidopsis hit according to Physcomitrella genome annotation version 1.6
Pfam: Protein Family

## Sheet: Blue_IR
Gene ID	GO	ArabidopsisHit	Pfam
Pp1s86_153V6	C) cytoplasm	AT2G32950.1:Transducin/WD40 repeat-like superfamily protein	PF00097:Zinc finger, C3HC4 type (RING finger)
	C) nucleus		PF00400:WD domain, G-beta repeat
	F) metal ion binding
	F) zinc ion binding
	F) protein binding
	F) ligase activity
	P) ubiquitin-dependent protein catabolic process
	P) red or far-red light signaling pathway
Pp1s154_52V6	C) cytoplasm	AT2G32950.1:Transducin/WD40 repeat-like superfamily protein	PF00097:Zinc finger, C3HC4 type (RING finger)
	C) nucleus		PF00400:WD domain, G-beta repeat
	F) metal ion binding
	F) zinc ion binding
	F) protein binding
	F) ligase activity
	P) ubiquitin-dependent protein catabolic process
	P) red or far-red light signaling pathway
Pp1s80_72V6	C) nucleus	AT5G11260.1:Basic-leucine zipper (bZIP) transcription factor family protein	PF00170:bZIP transcription factor
	F) DNA binding		PF07716:Basic region leucine zipper
	F) sequence-specific DNA binding
	F) sequence-specific DNA binding transcription factor activity
	F) protein binding
	F) protein dimerization activity
	P) regulation of transcription, DNA-dependent
	P) transcription, DNA-dependent
	P) red or far-red light signaling pathway
Pp1s31_338V6	C) cytoplasm	AT3G61140.1:26S proteasome, regulatory subunit Rpn7;Proteasome component (PCI) domain	PF01399:PCI domain
	C) nucleus		PF10602:26S proteasome subunit RPN7
	C) signalosome
	F) protein binding
	P) red or far-red light signaling pathway
	P) multicellular organismal development
Pp1s303_75V6	C) nucleus	AT4G10180.1:light-mediated development protein 1 / deetiolated1 (DET1)	PF09737:De-etiolated protein 1 Det1
	P) red or far-red light signaling pathway
Pp1s207_25V6	C) membrane	AT5G64330.1:Phototropic-responsive NPH3 family protein	PF00400:WD domain, G-beta repeat
	C) plasma membrane		PF03000:NPH3 family
	F) protein binding
	F) signal transducer activity
	P) signal transduction
	P) response to light stimulus
Pp1s125_97V6	C) plasma membrane	AT5G48800.1:Phototropic-responsive NPH3 family protein	PF03000:NPH3 family
	F) protein binding
	F) signal transducer activity
	P) response to light stimulus
Pp1s509_13V6	C) intracellular	AT1G78600.1:light-regulated zinc finger protein 1	PF00643:B-box zinc finger
	C) nucleus
	F) metal ion binding
	F) zinc ion binding
	F) DNA binding
Pp1s112_43V6	C) plasma membrane	AT5G48800.1:Phototropic-responsive NPH3 family protein	PF03000:NPH3 family
	F) protein binding
	F) signal transducer activity
	P) response to light stimulus
Pp1s37_28V6	C) cytoplasm	AT2G32950.1:Transducin/WD40 repeat-like superfamily protein	PF00097:Zinc finger, C3HC4 type (RING finger)
	C) nucleus		PF00400:WD domain, G-beta repeat
	F) metal ion binding
	F) zinc ion binding
	F) protein binding
	F) ligase activity
	P) ubiquitin-dependent protein catabolic process
	P) red or far-red light signaling pathway
Pp1s43_21V6	F) DNA photolyase activity	AT2G47590.1:photolyase/blue-light receptor 2	PF00875:DNA photolyase
	F) receptor activity
	F) photoreceptor activity
	P) protein-chromophore linkage
	P) DNA repair
	P) response to stimulus
Pp1s271_80V6	C) cytoplasm	AT1G02090.1:Proteasome component (PCI) domain protein	PF01399:PCI domain
	C) nucleus	CSN7
	C) signalosome
	F) protein binding
	P) red or far-red light signaling pathway
	P) multicellular organismal development
Pp1s87_156V6	C) nucleus	AT5G11260.1:Basic-leucine zipper (bZIP) transcription factor family protein	PF00170:bZIP transcription factor
	F) DNA binding		PF07716:Basic region leucine zipper
	F) sequence-specific DNA binding
	F) sequence-specific DNA binding transcription factor activity
	F) protein dimerization activity
	P) regulation of transcription, DNA-dependent
	P) transcription, DNA-dependent
	P) red or far-red light signaling pathway
Pp1s190_58V6	C) membrane	AT5G64330.1:Phototropic-responsive NPH3 family protein	PF03000:NPH3 family
	C) plasma membrane
	F) protein binding
	F) signal transducer activity
	P) signal transduction
	P) response to light stimulus
Pp1s124_47V6	C) cytoplasm	AT2G26990.1:proteasome family protein	PF01399:PCI domain
	C) nucleus	CSN8	PF10075:COP9 signalosome, subunit CSN8
	C) signalosome
	F) binding
	F) protein binding
	P) red or far-red light signaling pathway
	P) multicellular organismal development
Pp1s68_85V6	C) nucleus	AT1G09530.1:phytochrome interacting factor 3	PF00010:Helix-loop-helix DNA-binding domain
	F) DNA binding
	F) protein binding
	F) identical protein binding
	F) transcription regulator activity
	P) regulation of transcription, DNA-dependent
	P) transcription, DNA-dependent
	P) red or far-red light signaling pathway
	F) sequence-specific DNA binding transcription factor activity
Pp1s80_20V6	C) nucleus	AT4G10180.1:light-mediated development protein 1 / deetiolated1 (DET1)	PF09737:De-etiolated protein 1 Det1
	P) red or far-red light signaling pathway
Pp1s87_90V6	C) nucleus	AT2G25930.1:hydroxyproline-rich glycoprotein family protein
	P) transcription, DNA-dependent
	P) red or far-red light signaling pathway
Pp1s147_126V6	C) nucleus	AT1G09530.1:phytochrome interacting factor 3	PF00010:Helix-loop-helix DNA-binding domain
	F) DNA binding
	F) protein binding
	F) identical protein binding
	F) transcription regulator activity
	P) regulation of transcription, DNA-dependent
	P) transcription, DNA-dependent
	P) red or far-red light signaling pathway
	F) sequence-specific DNA binding transcription factor activity
Pp1s34_439V6	C) cytoplasm	AT5G56280.1:COP9 signalosome subunit 6A	PF01398:Mov34/MPN/PAD-1 family
	C) nucleus
	C) signalosome
	F) protein binding
	P) red or far-red light signaling pathway
	P) multicellular organismal development
Pp1s81_234V6	C) cytoplasm	AT2G32950.1:Transducin/WD40 repeat-like superfamily protein	PF00097:Zinc finger, C3HC4 type (RING finger)
	C) nucleus		PF00400:WD domain, G-beta repeat
	F) metal ion binding
	F) zinc ion binding
	F) protein binding
	F) ligase activity
	P) ubiquitin-dependent protein catabolic process
	P) red or far-red light signaling pathway
Pp1s53_256V6	C) membrane	AT5G64330.1:Phototropic-responsive NPH3 family protein	PF00651:BTB/POZ domain
	C) plasma membrane		PF03000:NPH3 family
	F) protein binding
	F) signal transducer activity
	P) signal transduction
	P) response to light stimulus
Pp1s69_37V6	C) nucleus	AT1G09530.1:phytochrome interacting factor 3	PF00010:Helix-loop-helix DNA-binding domain
	F) DNA binding
	F) protein binding
	F) identical protein binding
	F) transcription regulator activity
	P) regulation of transcription, DNA-dependent
	P) transcription, DNA-dependent
	P) red or far-red light signaling pathway
	F) sequence-specific DNA binding transcription factor activity
Pp1s3_18V6	C) cytoplasm	AT1G71230.1:COP9-signalosome 5B	PF01398:Mov34/MPN/PAD-1 family
	C) nucleus	CSN5B
	C) signalosome
	F) metal ion binding
	F) hydrolase activity
	F) peptidase activity
	F) metallopeptidase activity
	P) red or far-red light signaling pathway
	P) multicellular organismal development
Pp1s229_18V6	C) cytoplasm	AT5G42970.1:Proteasome component (PCI) domain protein	PF01399:PCI domain
	C) nucleus	CSN4
	C) signalosome
	F) binding
	F) protein binding
	P) red or far-red light signaling pathway
	P) multicellular organismal development
Pp1s264_64V6	C) cytoplasm	AT2G32950.1:Transducin/WD40 repeat-like superfamily protein	PF00097:Zinc finger, C3HC4 type (RING finger)
	C) nucleus		PF00400:WD domain, G-beta repeat
	F) metal ion binding
	F) zinc ion binding
	F) protein binding
	F) ligase activity
	P) ubiquitin-dependent protein catabolic process
	P) red or far-red light signaling pathway
Pp1s84_22V6	C) nucleus	AT1G09530.1:phytochrome interacting factor 3	PF00010:Helix-loop-helix DNA-binding domain
	F) DNA binding
	F) protein binding
	F) identical protein binding
	F) transcription regulator activity
	P) regulation of transcription, DNA-dependent
	P) transcription, DNA-dependent
	P) red or far-red light signaling pathway
	F) sequence-specific DNA binding transcription factor activity
Pp1s96_180V6	C) membrane	AT1G67900.1:Phototropic-responsive NPH3 family protein	PF03000:NPH3 family
	C) plasma membrane
	F) protein binding
	F) signal transducer activity
	P) signal transduction
	P) response to light stimulus

## Sheet: Blue_IR_data
GeneID	intronNo	intronLength	D_intron	B1_intron	B4_intron	uniq_D	uniq_B1	uniq_B4	uniChiSquared	P-value		Notes
Pp1s86_153V6	3	202	55	24	17	780	1925	834	70.7735	4.28285e-16		Column A: gene ID from Physcomitrella genome annotation version 1.6
Pp1s154_52V6	7	139	8	2	1	261	1480	610	42.3362	6.4092e-10		Column B: retained intron of the gene counted from 5' of the genome
Pp1s80_72V6	4	931	1047	740	410	3565	2578	1952	35.9287	1.57829e-08		Column C: length of retained intron (bp)
Pp1s31_338V6	2	975	77	151	89	1141	1299	1596	35.8264	1.66109e-08		Column D: number of reads supporting the IR event in dark-grown (D) sample
Pp1s303_75V6	2	450	2	30	2	1952	5871	6039	29.6051	3.72672e-07		Column E: number of reads supporting the IR event in 1h red light (B1) sample
Pp1s154_52V6	4	141	9	8	1	261	1480	610	28.3966	6.8194e-07		Column F: number of reads supporting the IR event in 4h red light (B4) sample
Pp1s207_25V6	12	202	0	11	0	309	233	232	25.5408	2.84375e-06		Column G: number of reads belonging to the gene in D
Pp1s125_97V6	2	282	2	25	4	1095	1888	2128	25.4205	3.02005e-06		Column H: number of reads belonging to the gene in B1
Pp1s509_13V6	1	266	11	55	49	289	445	894	25.1796	3.40662e-06		Column I: number of reads belonging to the gene in B4
Pp1s112_43V6	3	339	0	27	12	173	627	1134	24.9541	3.8132e-06		Column J: chi-squared value (goodness-of-fit) comparing D, E, F taking G, H, I as the background
Pp1s86_153V6	9	249	20	19	0	780	1925	834	24.5525	4.66104e-06		Column K: corresponding P-values
Pp1s37_28V6	2	280	6	2	6	93	110	18	24.2561	5.40586e-06		*Details can ne found in http://rackj.sourceforge.net/Scripts/index.html#SSIRcompare
Pp1s43_21V6	4	508	37	76	37	1624	1845	2222	24.1338	5.74663e-06
Pp1s271_80V6	8	475	173	277	162	1379	1716	1589	22.7381	1.15476e-05
Pp1s87_156V6	1	371	26	109	29	274	666	434	22.3637	1.39249e-05
Pp1s190_58V6	4	170	3	0	0	14	59	43	21.8571	1.79383e-05
Pp1s124_47V6	3	174	11	24	1	578	613	560	19.9721	4.60367e-05
Pp1s68_85V6	7	137	10	40	34	825	776	1094	19.9417	4.67434e-05
Pp1s80_20V6	12	312	13	0	6	526	645	820	19.2686	6.54446e-05
Pp1s87_90V6	4	454	0	0	9	630	1040	790	19.0253	7.39103e-05
Pp1s147_126V6	2	119	16	52	28	2060	2840	3629	18.8236	8.1753e-05
Pp1s34_439V6	4	293	20	7	4	1559	1982	1736	18.4529	9.83995e-05
Pp1s147_126V6	5	144	0	9	0	2060	2840	3629	18.0285	0.000121662
Pp1s81_234V6	7	163	1	24	2	364	1824	1576	17.7602	0.00013913
Pp1s31_338V6	5	182	7	18	2	1141	1299	1596	17.0782	0.000195671
Pp1s53_256V6	5	106	0	1	15	773	773	1237	15.8628	0.000359283
Pp1s80_72V6	2	380	221	143	71	3565	2578	1952	15.6168	0.000406311
Pp1s53_256V6	3	379	6	0	0	773	773	1237	15.6016	0.000409417
Pp1s125_97V6	1	490	26	67	34	1095	1888	2128	15.393	0.000454419
Pp1s43_21V6	2	340	26	16	9	1624	1845	2222	15.0003	0.000552992
Pp1s69_37V6	4	107	0	6	0	1447	1540	2395	14.9688	0.000561771
Pp1s271_80V6	7	488	41	85	41	1379	1716	1589	14.9543	0.000565858
Pp1s3_18V6	1	244	17	59	28	667	1068	1050	14.8797	0.000587377
Pp1s229_18V6	1	208	4	10	24	1192	1435	1377	14.8328	0.00060132
Pp1s303_75V6	1	438	0	37	22	1952	5871	6039	14.6156	0.000670283
Pp1s264_64V6	13	257	10	2	2	314	375	486	14.3149	0.000779057
Pp1s84_22V6	3	128	0	9	0	1928	2498	2028	14.253	0.000803526
Pp1s96_180V6	5	191	14	7	35	640	915	1089	14.0984	0.000868085

## Sheet: Red_IR
Gene ID	GO	ArabidopsisHit	Pfam
Pp1s125_97V6	C) plasma membrane	AT5G48800.1:Phototropic-responsive NPH3 family protein	PF03000:NPH3 family
	F) protein binding
	F) signal transducer activity
	P) response to light stimulus
Pp1s203_55V6	C) nucleus	AT4G05420.1:damaged DNA binding protein 1A	PF03178:CPSF A subunit region
	F) nucleic acid binding
	P) red or far-red light signaling pathway
Pp1s154_52V6	C) cytoplasm	AT2G32950.1:Transducin/WD40 repeat-like superfamily protein	PF00097:Zinc finger, C3HC4 type (RING finger)
	C) nucleus	1 of the 9 COP1 paralogs	PF00400:WD domain, G-beta repeat
	F) metal ion binding
	F) zinc ion binding
	F) protein binding
	F) ligase activity
	P) ubiquitin-dependent protein catabolic process
	P) red or far-red light signaling pathway
Pp1s96_180V6	C) membrane	AT1G67900.1:Phototropic-responsive NPH3 family protein	PF03000:NPH3 family
	C) plasma membrane
	F) protein binding
	F) signal transducer activity
	P) signal transduction
	P) response to light stimulus
Pp1s458_4V6	C) cytoplasm	AT4G05420.1:damaged DNA binding protein 1A	PF03178:CPSF A subunit region
	C) nucleus
	F) nucleic acid binding
	F) DNA binding
	F) protein binding
	P) ubiquitin-dependent protein catabolic process
	P) DNA repair
	P) red or far-red light signaling pathway
	P) response to DNA damage stimulus
Pp1s147_126V6	C) nucleus	AT1G09530.1:phytochrome interacting factor 3	PF00010:Helix-loop-helix DNA-binding domain
	F) DNA binding
	F) protein binding
	F) identical protein binding
	F) transcription regulator activity
	P) regulation of transcription, DNA-dependent
	P) transcription, DNA-dependent
	P) red or far-red light signaling pathway
	F) sequence-specific DNA binding transcription factor activity
Pp1s271_80V6	C) cytoplasm	AT1G02090.1:Proteasome component (PCI) domain protein	PF01399:PCI domain
	C) nucleus
	C) signalosome
	F) protein binding
	P) red or far-red light signaling pathway
	P) multicellular organismal development
Pp1s68_85V6	C) nucleus	AT1G09530.1:phytochrome interacting factor 3	PF00010:Helix-loop-helix DNA-binding domain
	F) DNA binding
	F) protein binding
	F) identical protein binding
	F) transcription regulator activity
	P) regulation of transcription, DNA-dependent
	P) transcription, DNA-dependent
	P) red or far-red light signaling pathway
	F) sequence-specific DNA binding transcription factor activity
Pp1s34_439V6	C) cytoplasm	AT5G56280.1:COP9 signalosome subunit 6A	PF01398:Mov34/MPN/PAD-1 family
	C) nucleus
	C) signalosome
	F) protein binding
	P) red or far-red light signaling pathway
	P) multicellular organismal development
Pp1s43_21V6	F) DNA photolyase activity	AT2G47590.1:photolyase/blue-light receptor 2	PF00875:DNA photolyase
	F) receptor activity
	F) photoreceptor activity
	P) protein-chromophore linkage
	P) DNA repair
	P) response to stimulus
Pp1s311_49V6	C) cytoplasm	AT3G61140.1:26S proteasome, regulatory subunit Rpn7;Proteasome component (PCI) domain	PF01399:PCI domain
	C) nucleus		PF10602:26S proteasome subunit RPN7
	C) signalosome
	F) protein binding
	P) red or far-red light signaling pathway
	P) multicellular organismal development
Pp1s113_212V6	C) membrane	AT5G64330.1:Phototropic-responsive NPH3 family protein	PF03000:NPH3 family
	C) plasma membrane
	F) protein binding
	F) signal transducer activity
	P) signal transduction
	P) response to light stimulus
Pp1s80_20V6	C) nucleus	AT4G10180.1:light-mediated development protein 1 / deetiolated1 (DET1)	PF09737:De-etiolated protein 1 Det1
	P) red or far-red light signaling pathway
Pp1s112_43V6	C) plasma membrane	AT5G48800.1:Phototropic-responsive NPH3 family protein	PF03000:NPH3 family
	F) protein binding
	F) signal transducer activity
	P) response to light stimulus
Pp1s509_13V6	C) intracellular	AT1G78600.1:light-regulated zinc finger protein 1	PF00643:B-box zinc finger
	C) nucleus
	F) metal ion binding
	F) zinc ion binding
	F) DNA binding
Pp1s207_25V6	C) membrane	AT5G64330.1:Phototropic-responsive NPH3 family protein	PF00400:WD domain, G-beta repeat
	C) plasma membrane		PF03000:NPH3 family
	F) protein binding
	F) signal transducer activity
	P) signal transduction
	P) response to light stimulus
Pp1s25_325V6	C) cytoplasm	AT2G32950.1:Transducin/WD40 repeat-like superfamily protein	PF00097:Zinc finger, C3HC4 type (RING finger)
	C) nucleus		PF00400:WD domain, G-beta repeat
	F) metal ion binding
	F) zinc ion binding
	F) protein binding
	F) ligase activity
	P) ubiquitin-dependent protein catabolic process
	P) red or far-red light signaling pathway
Pp1s53_256V6	C) membrane	AT5G64330.1:Phototropic-responsive NPH3 family protein	PF00651:BTB/POZ domain
	C) plasma membrane		PF03000:NPH3 family
	F) protein binding
	F) signal transducer activity
	P) signal transduction
	P) response to light stimulus
Pp1s4_493V6	C) membrane	AT2G18790.1:phytochrome B	PF00360:Phytochrome region
	F) ATP binding		PF00989:PAS fold
	F) protein homodimerization activity		PF08446:PAS fold
	F) kinase activity		PF08448:PAS fold
	F) protein histidine kinase activity
	F) two-component sensor activity
	F) signal transducer activity
	F) receptor activity
	F) photoreceptor activity
	F) G-protein coupled photoreceptor activity
	P) regulation of transcription, DNA-dependent
	P) signal transduction
	P) red, far-red light phototransduction
	P) transcription, DNA-dependent
	P) peptidyl-histidine phosphorylation
	P) protein phosphorylation
	P) protein-chromophore linkage
	P) protein-tetrapyrrole linkage
	P) sensory perception
	P) response to stimulus
	P) two-component signal transduction system (phosphorelay)
Pp1s80_72V6	C) nucleus	AT5G11260.1:Basic-leucine zipper (bZIP) transcription factor family protein	PF00170:bZIP transcription factor
	F) DNA binding		PF07716:Basic region leucine zipper
	F) sequence-specific DNA binding
	F) sequence-specific DNA binding transcription factor activity
	F) protein binding
	F) protein dimerization activity
	P) regulation of transcription, DNA-dependent
	P) transcription, DNA-dependent
	P) red or far-red light signaling pathway
Pp1s86_153V6	C) cytoplasm	AT2G32950.1:Transducin/WD40 repeat-like superfamily protein	PF00097:Zinc finger, C3HC4 type (RING finger)
	C) nucleus		PF00400:WD domain, G-beta repeat
	F) metal ion binding
	F) zinc ion binding
	F) protein binding
	F) ligase activity
	P) ubiquitin-dependent protein catabolic process
	P) red or far-red light signaling pathway
Pp1s191_77V6	C) cytoplasm	AT1G71230.1:COP9-signalosome 5B	PF01398:Mov34/MPN/PAD-1 family
	C) nucleus	CSN5B
	C) signalosome
	F) metal ion binding
	F) hydrolase activity
	F) peptidase activity
	F) metallopeptidase activity
	P) red or far-red light signaling pathway
	P) multicellular organismal development
Pp1s105_216V6	C) cytoplasm	AT2G26990.1:proteasome family protein	PF01399:PCI domain
	C) nucleus	CSN8	PF10075:COP9 signalosome, subunit CSN8
	C) signalosome
	F) binding
	F) protein binding
	P) red or far-red light signaling pathway
	P) multicellular organismal development
Pp1s229_18V6	C) cytoplasm	AT5G42970.1:Proteasome component (PCI) domain protein	PF01399:PCI domain
	C) nucleus	CSN4
	C) signalosome
	F) binding
	F) protein binding
	P) red or far-red light signaling pathway
	P) multicellular organismal development
Pp1s123_8V6	C) cytoplasm	AT5G14250.1:Proteasome component (PCI) domain protein	PF01399:PCI domain
	C) nucleus	CSN3
	C) signalosome
	F) binding
	F) protein binding
	P) red or far-red light signaling pathway
	P) multicellular organismal development

## Sheet: Red_IR_data
GeneID	intronNo	intronLength	D_intron	R1_intron	R4_intron	uniq_D	uniq_R1	uniq_R4	uniChiSquared	P-value		Notes
Pp1s125_97V6	1	490	26	113	37	1095	1682	1595	49.2379	2.03295e-11		Column A: gene ID from Physcomitrella genome annotation version 1.6
Pp1s203_55V6	11	280	5	37	0	1321	2152	1489	35.3927	2.06332e-08		Column B: retained intron of the gene counted from 5' of the genome
Pp1s154_52V6	3	295	0	0	8	261	628	219	32.4749	8.875e-08		Column C: length of retained intron (bp)
Pp1s96_180V6	2	312	12	54	21	640	808	925	30.5772	2.29219e-07		Column D: number of reads supporting the IR event in dark-grown (D) sample
Pp1s154_52V6	4	141	9	0	0	261	628	219	29.2069	4.54782e-07		Column E: number of reads supporting the IR event in 1h red light (R1) sample
Pp1s458_4V6	17	194	10	0	0	2320	3206	2987	26.694	1.59764e-06		Column F: number of reads supporting the IR event in 4h red light (R4) sample
Pp1s147_126V6	8	344	46	98	59	2060	2719	3644	25.8166	2.47743e-06		Column G: number of reads belonging to the gene in D
Pp1s271_80V6	8	475	173	291	173	1379	2025	1942	25.4392	2.9919e-06		Column H: number of reads belonging to the gene in R1
Pp1s68_85V6	5	137	35	1	37	825	704	1080	25.4223	3.01736e-06		Column I: number of reads belonging to the gene in R4
Pp1s203_55V6	18	183	25	18	46	1321	2152	1489	25.0018	3.72333e-06		Column J: chi-squared value (goodness-of-fit) comparing D, E, F taking G, H, I as the background
Pp1s34_439V6	6	306	4	24	1	1559	2479	2361	24.6277	4.48924e-06		Column K: corresponding P-values
Pp1s203_55V6	9	328	0	0	10	1321	2152	1489	23.3244	8.61342e-06		*Details can ne found in http://rackj.sourceforge.net/Scripts/index.html#SSIRcompare
Pp1s43_21V6	2	340	26	16	4	1624	2259	2040	23.1992	9.16997e-06
Pp1s311_49V6	2	297	17	58	24	325	523	598	22.0048	1.66613e-05
Pp1s113_212V6	2	138	0	4	0	116	38	64	18.9474	7.68478e-05
Pp1s80_20V6	7	235	1	13	1	526	636	690	18.2216	0.000110465
Pp1s112_43V6	3	339	0	13	5	173	310	622	17.9342	0.000127535
Pp1s509_13V6	1	266	11	42	30	289	452	791	17.7639	0.000138874
Pp1s203_55V6	1	761	4	31	6	1321	2152	1489	17.4367	0.000163556
Pp1s207_25V6	12	202	0	1	11	309	246	305	16.723	0.000233691
Pp1s25_325V6	4	204	9	1	0	307	264	426	16.6829	0.000238431
Pp1s458_4V6	12	304	5	4	21	2320	3206	2987	16.3693	0.000278908
Pp1s68_85V6	2	249	20	2	10	825	704	1080	15.5427	0.000421636
Pp1s53_256V6	7	148	2	17	5	773	908	1044	15.4447	0.000442817
Pp1s4_493V6	2	60	10	0	7	51	59	123	15.3343	0.000467939
Pp1s34_439V6	3	138	29	67	27	1559	2479	2361	15.3342	0.000467964
Pp1s509_13V6	2	414	4	23	13	289	452	791	15.1279	0.00051882
Pp1s80_72V6	6	97	85	37	25	3565	3099	1773	14.9051	0.00057997
Pp1s86_153V6	9	249	20	19	15	780	2067	1645	14.5652	0.000687392
Pp1s191_77V6	2	282	0	22	13	508	786	801	14.4876	0.00071458
Pp1s105_216V6	4	182	5	0	0	528	786	733	14.3845	0.000752406
Pp1s229_18V6	1	208	4	23	31	1192	1813	1586	14.1208	0.000858455
Pp1s271_80V6	3	148	4	24	7	1379	2025	1942	14.073	0.000879182
Pp1s123_8V6	9	238	9	5	24	1540	2385	2242	13.9315	0.000943653

## Sheet: Blue_AltD
Gene ID	GO	ArabidopsisHit	Pfam
Pp1s235_35V6	C) nucleus	AT4G10180.1:light-mediated development protein 1 / deetiolated1 (DET1)	PF09737:De-etiolated protein 1 Det1
	P) red or far-red light signaling pathway
Pp1s91_116V6	C) membrane	AT2G18790.1:phytochrome B	PF00360:Phytochrome region
	F) ATP binding	PHY5B	PF00512:His Kinase A (phosphoacceptor) domain
	F) protein homodimerization activity		PF00989:PAS fold
	F) kinase activity		PF01590:GAF domain
	F) protein histidine kinase activity		PF08446:PAS fold
	F) two-component sensor activity		PF08448:PAS fold
	F) signal transducer activity		PF02518:Histidine kinase-, DNA gyrase B-, and HSP90-like ATPase
	F) receptor activity
	F) photoreceptor activity
	F) G-protein coupled photoreceptor activity
	P) regulation of transcription, DNA-dependent
	P) signal transduction
	P) red, far-red light phototransduction
	P) transcription, DNA-dependent
	P) peptidyl-histidine phosphorylation
	P) protein phosphorylation
	P) protein-chromophore linkage
	P) protein-tetrapyrrole linkage
	P) sensory perception
	P) response to stimulus
	F) transferase activity, transferring phosphorus-containing groups
	P) phosphorylation
	P) two-component signal transduction system (phosphorelay)
Pp1s101_149V6	C) cytoplasm	AT3G11960.1:Cleavage and polyadenylation specificity factor (CPSF) A subunit protein	PF03178:CPSF A subunit region
	C) nucleus	DDB1-like
	F) nucleic acid binding
	F) DNA binding
	F) protein binding
	P) ubiquitin-dependent protein catabolic process
	P) DNA repair
	P) red or far-red light signaling pathway
	P) response to DNA damage stimulus

## Sheet: Red_AltD
Gene ID	GO	ArabidopsisHit	Pfam
Pp1s147_126V6	C) nucleus	AT1G09530.1:phytochrome interacting factor 3	PF00010:Helix-loop-helix DNA-binding domain
	F) DNA binding
	F) protein binding
	F) identical protein binding
	F) transcription regulator activity
	P) regulation of transcription, DNA-dependent
	P) transcription, DNA-dependent
	P) red or far-red light signaling pathway
	F) sequence-specific DNA binding transcription factor activity

## Sheet: Blue_AltA
Gene ID	GO	ArabidopsisHit	Pfam
Pp1s81_234V6	C) cytoplasm	AT2G32950.1:Transducin/WD40 repeat-like superfamily protein	PF00097:Zinc finger, C3HC4 type (RING finger)
	C) nucleus		PF00400:WD domain, G-beta repeat
	F) metal ion binding
	F) zinc ion binding
	F) protein binding
	F) ligase activity
	P) ubiquitin-dependent protein catabolic process
	P) red or far-red light signaling pathway
Pp1s112_43V6	C) plasma membrane	AT5G48800.1:Phototropic-responsive NPH3 family protein	PF03000:NPH3 family
	F) protein binding
	F) signal transducer activity
	P) response to light stimulus
Pp1s303_75V6	C) nucleus	AT4G10180.1:light-mediated development protein 1 / deetiolated1 (DET1)	PF09737:De-etiolated protein 1 Det1
	P) red or far-red light signaling pathway
Pp1s96_180V6	C) membrane	AT1G67900.1:Phototropic-responsive NPH3 family protein	PF03000:NPH3 family
	C) plasma membrane
	F) protein binding
	F) signal transducer activity
	P) signal transduction
	P) response to light stimulus
Pp1s311_49V6	C) cytoplasm	AT3G61140.1:26S proteasome, regulatory subunit Rpn7;Proteasome component (PCI) domain	PF01399:PCI domain
	C) nucleus		PF10602:26S proteasome subunit RPN7
	C) signalosome
	F) protein binding
	P) red or far-red light signaling pathway
	P) multicellular organismal development
Pp1s91_116V6	C) membrane	AT2G18790.1:phytochrome B	PF00360:Phytochrome region
	F) ATP binding	PHY5B	PF00512:His Kinase A (phosphoacceptor) domain
	F) protein homodimerization activity		PF00989:PAS fold
	F) kinase activity		PF01590:GAF domain
	F) protein histidine kinase activity		PF08446:PAS fold
	F) two-component sensor activity		PF08448:PAS fold
	F) signal transducer activity		PF02518:Histidine kinase-, DNA gyrase B-, and HSP90-like ATPase
	F) receptor activity
	F) photoreceptor activity
	F) G-protein coupled photoreceptor activity
	P) regulation of transcription, DNA-dependent
	P) signal transduction
	P) red, far-red light phototransduction
	P) transcription, DNA-dependent
	P) peptidyl-histidine phosphorylation
	P) protein phosphorylation
	P) protein-chromophore linkage
	P) protein-tetrapyrrole linkage
	P) sensory perception
	P) response to stimulus
	F) transferase activity, transferring phosphorus-containing groups
	P) phosphorylation
	P) two-component signal transduction system (phosphorelay)
Pp1s80_72V6	C) nucleus	AT5G11260.1:Basic-leucine zipper (bZIP) transcription factor family protein	PF00170:bZIP transcription factor
	F) DNA binding		PF07716:Basic region leucine zipper
	F) sequence-specific DNA binding
	F) sequence-specific DNA binding transcription factor activity
	F) protein binding
	F) protein dimerization activity
	P) regulation of transcription, DNA-dependent
	P) transcription, DNA-dependent
	P) red or far-red light signaling pathway

## Sheet: Red_AltA
Gene ID	GO	ArabidopsisHit	Pfam
Pp1s81_234V6	C) cytoplasm	AT2G32950.1:Transducin/WD40 repeat-like superfamily protein	PF00097:Zinc finger, C3HC4 type (RING finger)
	C) nucleus		PF00400:WD domain, G-beta repeat
	F) metal ion binding
	F) zinc ion binding
	F) protein binding
	F) ligase activity
	P) ubiquitin-dependent protein catabolic process
	P) red or far-red light signaling pathway
Pp1s80_20V6	C) nucleus	AT4G10180.1:light-mediated development protein 1 / deetiolated1 (DET1)	PF09737:De-etiolated protein 1 Det1
	P) red or far-red light signaling pathway
Pp1s264_64V6	C) cytoplasm	AT2G32950.1:Transducin/WD40 repeat-like superfamily protein	PF00097:Zinc finger, C3HC4 type (RING finger)
	C) nucleus		PF00400:WD domain, G-beta repeat
	F) metal ion binding
	F) zinc ion binding
	F) protein binding
	F) ligase activity
	P) ubiquitin-dependent protein catabolic process
	P) red or far-red light signaling pathway
Pp1s112_43V6	C) plasma membrane	AT5G48800.1:Phototropic-responsive NPH3 family protein	PF03000:NPH3 family
	F) protein binding
	F) signal transducer activity
	P) response to light stimulus
Pp1s69_37V6	C) nucleus	AT1G09530.1:phytochrome interacting factor 3	PF00010:Helix-loop-helix DNA-binding domain
	F) DNA binding
	F) protein binding
	F) identical protein binding
	F) transcription regulator activity
	P) regulation of transcription, DNA-dependent
	P) transcription, DNA-dependent
	P) red or far-red light signaling pathway
	F) sequence-specific DNA binding transcription factor activity
Pp1s80_72V6	C) nucleus	AT5G11260.1:Basic-leucine zipper (bZIP) transcription factor family protein	PF00170:bZIP transcription factor
	F) DNA binding		PF07716:Basic region leucine zipper
	F) sequence-specific DNA binding
	F) sequence-specific DNA binding transcription factor activity
	F) protein binding
	F) protein dimerization activity
	P) regulation of transcription, DNA-dependent
	P) transcription, DNA-dependent
	P) red or far-red light signaling pathway
Pp1s101_149V6	C) cytoplasm	AT3G11960.1:Cleavage and polyadenylation specificity factor (CPSF) A subunit protein	PF03178:CPSF A subunit region
	C) nucleus	DDB1-like
	F) nucleic acid binding
	F) DNA binding
	F) protein binding
	P) ubiquitin-dependent protein catabolic process
	P) DNA repair
	P) red or far-red light signaling pathway
	P) response to DNA damage stimulus

## Sheet: Blue_AltDA
Gene ID	GO	ArabidopsisHit	Pfam
Pp1s303_75V6	C) nucleus	AT4G10180.1:light-mediated development protein 1 / deetiolated1 (DET1)	PF09737:De-etiolated protein 1 Det1
	P) red or far-red light signaling pathway
